# Supplementary material for: Proteomic analysis of the urothelial cancer landscape
Source: Nat Commun. 2024 May 27;15:4513. doi: 10.1038/s41467-024-48096-5 (PMC11130393; doi:10.1038/s41467-024-48096-5)
Supplement: Supplementary file 4 — Supplementary Data 1 [file 41467_2024_48096_MOESM4_ESM.xlsx]

## Sheet: Data
	PAULA-MAD-29_H	PAULA-MUR-68_H	PAULA-GEP-86_T	PAULA-PEC-04_T	PAULA-MUP-89_T	PAULA-PEG-34_H	PAULA-PEU-01_H	PAULA-PEU-01_T	PAULA-MUR-68_T	PAULA-YEH-51_T	PAULA-MUP-89_H	PAULA-MAD-29_T	PAULA-GEP-86_H	PAULA-PEG-34_T	PAULA-PEC-04_H	PAULA-XET-92_H	PAULA-CEL-33_T	PAULA-ROB-79_H	PAULA-SAC-91_T	PAULA-REA-57_H	PAULA-XIK-79_H	PAULA-CEL-33_H	PAULA-XET-92_T	PAULA-ROB-79_T	PAULA-XUV-03_H	PAULA-REA-57_T	PAULA-BAU-12_H	PAULA-XUV-03_T	PAULA-XIK-79_T	PAULA-BAU-12_T	PAULA-QED-00_T	PAULA-FIO-95_T	PAULA-CEU-81_H	PAULA-ZOW-07_T	PAULA-CEU-81_T	PAULA-NIU-77_H	PAULA-NUM-19_H	PAULA-QED-00_H	PAULA-DEC-78_T	PAULA-ZOW-07_H	PAULA-NUM-19_T	PAULA-JII-12_T	PAULA-FIO-95_H	PAULA-DEC-78_H	PAULA-NIU-77_T	PAULA-XIJ-13_H	PAULA-HAZ-26_T	PAULA-NEL-19_H	PAULA-WOP-65_H
P0C671	0.23328	5.77169e-06	5.00748	0.0899389	0.631222	5.10724e-06	1.82911	0.471609	0.48326	3.79829	1.22265e-05	7.1981e-06	6.07575	0.11388	0.632096																0.623317	0.15879	0.328772	1.49332	0.13388	0.608971	3.01183	1.15668	0.128919	0.759743	1.8458	0.569605	0.436739	0.343361	0.485262
P11678	0.51611	1.09921	4.45897	0.175613	0.595987	0.3576	0.271458	0.408991	1.37422	0.477267	0.457665	0.528936	0.230176	0.175249	0.844438	0.504684	0.34432	0.371608	0.254633	0.444089	0.357002	0.730948	0.583653	0.579947	0.531494	0.21864	3.33235	0.241148	0.453918	0.286728	0.270794	0.871766	0.997874	2.17078	0.48279	0.699404	0.287356	0.840176	0.236643	1.29425	0.323744	0.449459	2.15353	2.73123	0.832499	0.531879	1.28949	0.584706	0.702467
P13727	0.709326	1.55561	4.22497	0.244026	0.598141	0.442984	0.421248	0.406806	2.34193	0.640721	0.567334	0.567608	0.314102	0.247427	0.942411	0.417258	0.323822	0.257741	0.205905	0.240944	0.30713	0.755504	0.444685	0.645974	0.510277	0.183365	4.06572	0.216982	0.431565	0.248621	0.363236	0.322447	1.0479	2.23747	0.691101	0.679939	0.374773	0.657962	0.299834	0.96359	0.43816	0.351915	1.10799	3.10453	0.855827	0.349722	1.73231	0.416574	0.662375
P07911	0.316436	0.422834	4.16493	0.434926	0.904217	0.780893	0.509571	0.280769	0.603929	0.299735	0.478115	0.678042	0.326079	0.138165	1.15667
Q70EL4	6.89635e-06	3.5132	4.08761	1.23943	4.72446	5.10724e-06	3.49917	0.982065	2.06662	7.34013	4.25271	6.96338	1.98299	0.405341	0.854687
P12724	0.601398	0.506297	3.67417	0.218621	0.562985	0.278826	0.217334	0.388343	0.72516	0.477207	0.445714	0.815262	0.257589	0.258455	0.752384	0.434565	0.338285	0.328702	0.225873	0.615454	0.324835	0.79023	0.515186	0.600742	0.551194	0.208746	2.50283	0.213127	0.404659	0.268959	0.343155	0.491637	0.707771	1.44805	0.436097	0.537939	0.310172	0.386209	0.2847	0.761491	0.34757	0.287762	1.07041	2.49881	0.617661	0.615404	1.2306	0.333724	0.818208
Q5BKX8	0.465088	0.5262	3.60314	0.385684	1.05967	0.448629	0.500567	0.281235	1.48034	2.62224	0.849241	0.824586	1.4413	0.809318	1.37949	0.370583	0.789112	0.201871	0.198137	0.096659	3.64624	0.81771	0.867858	0.277381	0.503415	0.227785	0.190533	0.800658	0.186451	0.570731	0.407717	0.156006	2.28078	0.95217	0.900389	0.846038	0.478913	0.356532	1.08723	0.572302	1.36896	0.483201	0.731019	0.848057	0.613869	0.359482	0.610841	0.391375	0.447384
P0DJI9	0.209269	0.621233	3.39306	0.141855	0.39055	0.175608	0.233981	0.18755	0.356004	1.63532	0.536586	0.503972	0.326824	0.168961	0.274767	0.431686	0.163923	0.165579	0.0838055	0.299269	0.289228	0.429076	0.614335	0.192288	0.372322	0.110165	0.311071	0.110016	0.332199	0.114129	0.331866	0.217197	0.27282	0.213688	0.231736	0.378387	0.713781	0.252202	0.332215	0.173903	1.36703	0.154573	0.393305	0.441973	0.325182
P04279	0.734363	0.354255	3.00696	1.51375	0.789569	1.36306	0.803266	0.392019	0.590089	0.641252	0.605185	1.05904	0.457337	0.326972	2.51885
A5D8V7	6.89635e-06	1.39535	2.88576	0.616887	1.40613	1.62758	2.37684	2.1569	0.868597	3.05461	2.68715	1.582	2.62482	0.774057	1.51716
Q9Y2Y8	0.530673	0.690488	2.65677	0.25714	0.420961	0.277772	0.242151	0.34382	1.02768	0.422776	0.326904	0.405911	0.268211	0.192927	0.79207	0.481364	0.316871	0.347115	0.285311	0.398684	0.308981	0.574873	0.456277	0.593776	0.550786	0.256515	1.91292	0.270519	0.452686	0.350279	0.371166	0.431466	0.856545	1.52113	0.540255	0.5682	0.354377	0.709464	0.252859	0.951772	0.369178	0.263253	1.66003	2.79776	0.594342	0.385561	1.1742	0.309873	0.619246
O43766	3.37426	4.15529	2.65054	0.257705	3.03525	10.1407	25.9004	0.525544	5.16848	4.22177	5.50365	3.58228	6.40876	0.570013	0.802263																0.487623	3.64085	7.76067	2.30821	12.9018	0.827042	2.16555	2.46639	0.375008	3.1143	1.49085	1.2091	4.11282	9.18973	0.896445
P20962	0.942919	1.06966	2.57991	0.741388	0.94936	0.953518	1.73298	1.5568	0.923523	1.56332	2.61762	1.52304	0.754105	0.39674	0.987254	0.679881	0.220712	0.668606	0.225364	0.647356	1.06981	0.455988	1.03849	1.47923	1.34658	0.479116	0.748346	0.797808	1.03493	0.395183	0.269284	0.519451	0.397281	0.95756	0.362736	0.454345	0.657237	0.68988	0.26261	1.2797	0.581362	0.30934	0.601282	0.641707	0.545038	1.15173	0.477923	0.891482	0.753653
O00409	0.55211	0.756117	2.51801	0.978	0.688851	0.735978	0.57842	1.37409	0.569053	0.944097	0.498316	0.722954	0.70495	0.340432	0.544331
P16050	0.634681	0.453444	2.34496	0.284011	0.442232	0.39551	0.400824	0.327286	0.316486	0.378952	0.631224	0.864419	0.252248	0.267655	1.22422	0.400804	0.360757	0.284213	0.341399	0.565293	0.472527	0.509086	0.635974	0.566868	0.71941	0.302143	2.89824	0.316075	0.484675	0.362321	0.337967	0.309897	0.694373	1.35254	0.440155	0.57775	0.358989	0.365946	0.282982	0.897245	0.291914	0.311769	0.91188	1.25808	0.456916	0.478725	1.49658	0.344582	0.705067
P02100	0.650733	0.89087	2.34383	0.199848	0.725477	1.01743	1.83429	0.414807	1.0391	4.12223	1.91363	0.791926	2.41425	0.363725	0.484628	0.826715	0.134053	0.17156	0.0892741	0.0684495	0.800409	0.150851	0.43702	0.444331	0.569956	0.105152	0.205589	0.100859	0.175194	1.09068	0.316298	0.781953	0.558362	3.69277	0.673436	0.973627	0.945327	0.696702	0.505661	1.13149	3.4867	1.14031	1.64445	0.599801	0.384755	0.188027	2.40624	0.423305	0.513187
Q8NHQ1	0.554571	0.83843	2.24533	0.211036	0.532136	0.264967	2.41391	1.28904	0.579095	1.33213	1.22265e-05	0.5695	3.7579	0.206607	0.839605
P15289	2.04617	0.98309	2.21335	1.42414	1.32801	1.17859	1.18842	2.36231	1.76067	1.73439	2.82151	1.22605	1.43125	0.731054	1.57745	0.36244	0.665351	0.27765	0.614127	0.47753	0.562446	0.440329	0.567474	0.422549	0.373398	0.356448	0.52974	0.342597	0.433517	0.356599	0.399104	0.49929	0.412073	0.914273	0.464974	0.744327	0.400241	1.60694	0.17678	0.81325	0.415238	1.04969	0.9353	0.14703	1.46276	0.698787	0.314143	0.598827	0.397052
P10153	0.326155	0.252781	1.97018	0.277981	0.389097	0.346528	0.190901	0.343839	0.599564	0.348852	0.583886	0.330384	0.203451	0.219253	0.582021	0.276631	0.305845	0.264063	0.255538	0.140087	0.408181	0.556358	0.470347	0.612742	0.504827	0.232627	2.47537	0.274448	0.414687	0.243036	0.488931	0.453237	0.541458	0.830741	0.50245	0.550828	0.419478	0.448716	0.363284	0.532834	0.425524	0.350833	0.510646	0.800576	0.615974	0.225286	0.584671	0.206996	0.400201
Q14517	1.30476	1.39979	1.94679	0.360579	0.753596	0.932593	2.5255	0.425441	1.4064	2.24689	1.15712	2.01221	2.23408	0.41657	0.585005	9.82398	0.837197	0.988303	0.342318	2.17564	1.02072	0.829572	2.65696	0.505108	3.85813	0.609397	0.453944	0.588959	1.00864	5.24408
Q86Z20	0.419441	0.0775386	1.90454	0.253564	0.358191	0.421029	0.299174	0.485135	0.335261	0.748398	0.310591	0.202194	0.36327	0.224683	0.423435																0.259908	0.380941	0.565464	0.559832	1.09966	0.279511	0.362447	0.435833	0.318197	0.260663	0.646761	0.503693	0.530496	0.58809	0.549652
P49913	0.52305	0.484745	1.88045	0.101905	0.405786	0.333449	0.649994	0.844835	0.582388	0.820743	0.829605	1.47826	0.290965	0.190347	0.698972	0.354078	0.538912	0.151224	0.0579708	0.20657	0.15996	0.702344	0.779959	0.259261	0.422754	0.0879037	0.115393	0.0610653	0.242775	0.103045	0.178352	0.607138	0.291687	0.749637	0.392699	0.32763	0.402752	0.734431	0.13361	0.498144	1.45651	0.25175	1.55303	0.21697	0.723759	0.391593	0.603014	0.702769	0.625624
A6PVS8	0.818558	1.24168	1.87812	0.199763	1.2747	2.7279	6.54505	0.46779	1.94928	2.92653	2.08613	0.715538	2.02449	0.37637	0.493785																															3.12458	1.74094	9.20317	1.8462
Q6ZW33	1.08683	2.15708	1.87304	0.128656	0.528979	0.376578	0.514148	0.138818	0.620603	0.694774	2.9986	1.84736	0.848434	0.403858	0.51763
Q6ZRP7	0.259288	0.421951	1.81931	0.10718	0.590762	0.11468	1.61014	1.44046	0.782001	1.13745	0.619308	0.25184	2.336	0.486832	0.740047																															0.240816	0.378736	0.223053	0.361759
Q02383	0.660763	0.375864	1.80558	1.9843	0.718141	1.64624	0.615893	0.35005	0.346774	0.442262	0.239225	0.676713	0.365305	0.29223	2.69114	0.0576365	0.0375531	0.0519079	0.0307322	0.317435	0.0301236	0.0599633	0.0669363	0.0434933	0.0642108	0.0388494	0.0484059	0.0226118	0.0380054	0.0482035	0.0655877	1.44045e-05	0.0616579	0.0583905	0.0552037	0.522084	0.089343	0.158818	0.0385552	0.0476545	0.0561343	0.0319247	0.155077	0.00565295	0.186845	0.114226	0.075228	0.188013	0.100846
Q7Z404	0.395919	0.369881	1.78452	0.275203	0.991132	0.770519	2.28334	0.362298	2.16623	3.22162	2.44041	0.369996	2.29322	0.391544	0.466313	0.802136	0.491808	1.22098	0.709538	0.932015	0.3655	0.515091	0.519185	0.260131	0.573369	0.628096	0.549368	0.407878	0.636223	0.608866
Q96JQ2	1.90328	3.12174	1.74653	0.361363	1.92288	3.89051	7.56391	0.581445	3.11074	2.98418	3.84278	2.08747	2.29661	0.511082	0.699707	8.90999	1.2427	1.52311	0.468398	4.54972	1.99632	1.85318	5.36694	0.593829	6.73445	0.632591	0.668701	0.61602	1.1169	2.01432	0.560462	3.75533	3.41894	2.46476	6.19726	0.600037	0.846034	1.85839	0.552451	3.4476	0.912803	0.846805	3.41624	3.51373	0.773172	1.79922	0.572145	3.22656	0.625806
Q96Q89	4.74435	4.03116	1.71369	0.266213	1.29512	4.89757	9.45718	0.386492	2.36051	2.71469	10.0695	4.38684	4.17238	0.452569	0.546103																0.300069	21.1032	6.66326	9.35715	8.15189	0.468311	2.62846	3.24665	0.318947	11.3719	1.84336	2.24051	18.0501	7.72643	1.02215	3.36145	0.487013	14.5128	0.794699
P35527	2.87565	7.04582	1.70051	0.0910235	1.39493	13.4619	5.21987	0.400902	1.72918	2.70828	6.94375	2.89282	0.825059	0.67147	0.48821	5.11926	0.960774	1.77565	0.139103	7.9004	1.6463	13.2753	7.68516	0.176321	3.68036	0.502202	0.122328	0.119377	1.30791	2.2584	0.34164	6.16885	1.84674	2.1579	4.8568	0.353771	1.78798	3.93422	0.312762	4.54988	0.979046	0.473197	3.30873	0.984693	0.785152	0.869633	0.160805	3.63458	0.521526
P17213	0.147997	0.266059	1.67875	0.156259	0.442574	0.293304	0.190928	0.367149	0.378676	0.694185	0.354353	0.547364	0.167056	0.118234	0.600939	0.288199	0.29813	0.219712	0.212403	0.202084	0.303105	0.296314	0.252781	0.446627	0.216705	0.205572	0.557448	0.216925	0.258511	0.308329	0.28371	0.500201	0.506008	0.647078	0.506842	0.493222	0.422492	0.658699	0.252974	0.401383	0.92417	0.379335	1.33315	0.539405	0.689982	0.248173	0.451834	0.348882	0.426727
Q5M9N0	0.572171	0.432608	1.66493	0.286283	0.479408	1.78644	2.48594	0.412527	1.44128	2.62692	1.20182	0.767784	1.68167	0.236482	0.52475																0.504364	0.642342	1.15078	0.7856	1.90905	0.581904	0.64815	0.48238	0.395378	1.08617	0.607732	0.561569	0.965126	1.62565	0.616539
P04179	0.735518	0.768411	1.62436	0.529744	0.872881	0.381857	0.522913	2.36877	0.933241	0.907956	0.33031	0.81204	0.955279	0.505953	1.46024	0.482863	0.874904	0.590154	0.301942	0.605549	0.424947	0.440533	0.547262	1.61973	0.726992	0.485931	0.776397	0.380929	0.299614	0.377347	0.435603	0.269721	0.444106	0.424098	0.353824	0.511617	0.338694	0.406206	0.208812	0.319684	0.423211	0.30212	0.420133	0.372477	0.42695	0.479483	1.04518	0.690658	0.690128
Q9Y385	0.317405	0.664107	1.60281	0.436733	0.81158	0.822715	0.862897	0.933351	0.741888	0.883787	1.04872	0.602352	0.586268	0.490245	0.774682																0.375106	0.191281	0.320869	0.552541	0.238245	0.622308	0.256552	0.285683	0.301726	0.460181	0.333804	0.319228	0.236391	0.371893	0.7046	0.877875	0.61456	1.47771	0.544887
P02788	0.261301	0.187975	1.57857	0.201532	0.301704	0.245938	0.260376	0.739772	0.325395	0.734338	0.378091	0.616982	0.191535	0.142373	0.626775	0.314926	0.50807	0.153834	0.147084	0.191568	0.207534	0.663276	0.725204	0.363287	0.334287	0.130718	0.18313	0.124748	0.229208	0.145475	0.22745	0.192191	0.270492	0.477621	0.378968	0.293717	0.297939	0.805598	0.150756	0.324619	1.05509	0.29774	1.70659	0.218782	0.67058	0.296026	0.562386	0.491863	0.613136
Q05315	0.438083	1.01553	1.57348	0.302538	0.354618	0.374621	0.237743	0.426105	0.665531	0.564055	0.348551	0.445026	0.255522	0.230168	0.678791	0.558005	0.365916	0.347306	0.291633	0.550253	0.440261	0.588771	0.719731	0.638152	0.642447	0.247602	2.25155	0.320463	0.424861	0.330598	0.374895	0.265588	0.943709	1.71708	0.658538	0.635571	0.343115	0.436011	0.353297	1.00865	0.428178	0.31758	0.772399	1.89668	0.665453	0.640624	1.05132	0.446621	0.82572
P02679	0.544777	0.800103	1.50499	0.358656	0.541052	0.404077	0.416339	0.380339	0.837332	1.1698	0.54892	2.07695	0.306846	0.39695	1.17852	0.530653	0.345243	0.329754	0.265535	0.298597	0.844261	1.55336	1.02624	0.61121	1.12954	0.370398	0.398531	0.350163	0.915567	0.393644	0.391025	0.314818	0.682047	0.571546	0.640715	0.627803	0.585478	0.639198	0.49616	0.805736	1.24054	0.338891	1.18897	0.877441	0.607431	0.73583	0.368103	0.61795	1.17095
Q8IVN8	0.319187	0.468683	1.48786	0.216807	0.412512	0.265885	0.738485	0.8085	0.402073	0.877953	0.477376	0.632492	0.718574	0.265321	0.436118																1.65139	0.17031	0.884579	0.364447	0.388798	0.437793	0.652088	0.395731	0.365182	0.346896	0.554536	0.29741	0.391121	0.433958	0.520733
Q9Y5V3	0.998156	5.77169e-06	1.4509	0.675164	0.97545	1.94882	2.15101	0.491923	1.61626	1.69443	2.25226	1.70481	1.29922	0.387694	0.649646
P12273	1.46026	1.78696	1.44263	1.20723	1.46006	1.51763	1.33359	0.243919	0.665212	0.472252	0.870216	0.934985	2.86969	0.53903	1.41215
Q86VB7	0.469182	0.79385	1.43703	0.180662	0.409676	0.270731	0.626814	0.686956	0.736508	0.867818	0.543347	1.11683	0.420808	0.28144	0.665106	0.385801	0.433887	0.304957	0.376623	0.337987	0.441908	0.847789	0.533454	0.601267	0.902087	0.250721	0.476581	0.354871	0.365202	0.280948	0.454552	0.215519	0.585489	0.582686	0.402277	0.485244	0.600811	0.678122	0.320408	0.731602	0.754091	0.375809	0.680537	0.725741	0.545951	0.527932	0.974821	0.942574	0.712582
Q9BYX4	1.27844	1.50697	1.42789	0.33551	0.53561	0.546728	1.11633	0.593819	0.903596	1.26702	0.83	1.12764	1.04842	0.409901	0.687527	0.427861	0.441987	0.336945	0.453738	0.236129	0.449988	0.40983	0.44056	0.892875	0.440058	0.335504	0.506464	0.443807	0.2564	0.465648	0.461045	1.44045e-05	0.563308	0.734817	0.511477	0.89646	0.631143	0.602241	0.380591	0.577324	0.601942	0.996774	0.924089	0.603274	0.494201
Q9NZ71	0.501235	2.21066	1.40037	0.167676	0.759661	0.334669	0.474687	0.158723	1.043	1.12439	1.11997	1.71565	0.96404	0.697698	0.954399	0.62683	0.437029	0.349057	0.269253	0.211422	2.11942	0.848501	1.03965	1.64053	0.778078	0.391359	0.505017	0.404091	0.718264	1.20482	0.275585	0.454317	2.00299	1.07701	0.835737	1.55769	0.48014	1.64377	0.803072	1.75399	1.59581	0.589468	0.792648	1.85074	0.865765	2.54593	0.554232	1.11548	1.68133
Q9HCG8	1.13772	2.31454	1.39126	0.399609	1.51042	1.02404	2.66823	0.88721	1.45853	1.73985	1.0706	2.43895	0.929649	1.11767	0.872545	1.09134	0.540575	0.999587	0.395191	1.52839	0.794142	1.22127	1.02088	0.805728	1.12444	0.698064	0.582616	0.551267	0.867112	0.621705																0.419414	0.353747	0.386711	0.344347
A6NN14	2.71452	1.65783	1.39005	0.377915	2.80893	3.55877	5.13708	0.715906	2.87489	1.51197	8.77969	3.7522	1.17048	0.575484	0.860819
P51159	0.724602	0.824775	1.3893	0.258113	0.429721	0.354112	0.78084	0.950396	0.585853	0.788527	0.681095	1.14111	0.443022	0.63193	0.8408	0.366026	0.40615	0.27054	0.383206	0.356282	0.413772	0.393622	0.378856	0.462713	0.370625	0.290135	0.593275	0.362832	0.308506	0.380187	0.438615	0.474799	0.514987	0.550972	0.400747	0.649035	0.449339	0.428562	0.297472	0.532337	0.509165	0.324092	0.727395	0.470682	0.509512	0.423335	0.61686	0.539575	0.70044
P09913	0.681121	0.37739	1.38728	0.24786	0.350121	0.051376	0.349597	0.788352	0.306718	0.351861	0.251575	0.45091	0.382262	0.248403	0.510462	0.292757	0.246594	0.284017	0.838729	0.550805	0.448669	0.340929	0.180447	0.765903	0.391866	0.278273	0.520555	0.257875	0.359056	0.271948																0.480358	0.675147	0.584031	0.417735
Q5TEC6	0.860638	0.9138	1.36707	0.42982	0.825888	0.414483	0.596605	0.991608	0.753266	0.813568	0.588157	0.72676	0.501577	0.793895	0.873927	0.905017	0.90301	0.571606	0.504875	0.653957	0.748646	0.880187	0.85598	0.77831	0.559448	0.575491	2.01685	0.585645	0.859456	0.709909	0.585873	0.899156	0.713428	1.24254	0.830724	0.564347	0.583756	1.14774	0.99409	1.10545	0.75447	0.584239	0.696092	0.831634	0.703881	0.79705	0.943374	0.96404	1.04421
P09914	0.796308	0.40381	1.36448	0.235604	0.385142	0.229868	0.431396	0.975381	0.374271	0.416608	0.483881	0.452531	0.409221	0.217689	0.457161	0.390633	0.335629	0.301741	0.895263	0.510544	0.471386	0.398818	0.386498	0.660937	0.413756	0.345535	0.521254	0.327035	0.302743	0.375067	0.280187	0.0770845	0.296553	0.442005	0.472656	0.840734	0.280328	0.296817	0.221355	0.322034	0.287763	0.189337	0.31121	0.240571	0.464159	0.2621	0.540801	0.309653	0.347049
P09493	0.287261	0.384264	1.362	0.133685	0.352919	0.180418	1.07097	1.30694	0.359909	1.09288	0.221079	0.470915	1.54453	0.15795	0.423154	0.283995	0.151229	0.972862	0.203633	0.540047	0.30957	0.906686	0.312712	0.485156	0.604257	0.162157	0.577415	0.134713	0.452657	0.170495	1.74572	0.249938	0.665691	0.382173	0.197965	0.258045	0.590948	0.575251	0.165894	0.496626	0.646028	0.231663	0.389355	0.254085	0.477514	0.438523	0.13274	0.276843	0.571149
A7E2Y1	1.2331	3.32916	1.36075	0.414917	1.12673	0.658541	2.29148	0.986051	1.80328	2.48098	1.07547	1.3405	1.56459	0.784829	1.97702																0.407819	0.875296	2.03386	0.820044	0.61445	0.305187	1.07054	1.35225	0.537186	1.21616	1.64378	0.868021	1.39923	1.97556	0.803766	0.198003	0.521855	0.589144	0.396441
P04264	1.96263	6.86838	1.34857	0.272905	1.66126	8.18108	2.37774	0.58837	1.58593	2.21528	4.6455	3.04417	0.819255	0.592463	0.656924	3.32433	1.38978	1.11856	0.350338	7.91043	1.25565	6.99992	4.67037	0.355176	2.12284	0.751923	0.318063	0.330012	1.18406	2.40662	0.408634	1.86572	1.66483	1.01385	4.50695	2.32949	0.995333	2.0978	0.468737	1.99583	0.737081	0.387957	1.546	0.795293	0.733662	1.02736	0.458203	2.62481	0.796644
Q96CW6	2.82876	2.93297	1.34825	0.506818	2.51884	4.73438	3.77375	0.506982	2.94482	2.17087	4.88592	1.50738	1.63778	0.484269	0.606909
P02671	0.761106	0.975051	1.33118	0.251021	0.509219	0.329361	0.450077	0.299435	0.900658	1.29718	0.775984	3.77929	0.289687	0.431454	0.752725	0.744257	0.38256	0.40682	0.251437	0.430957	0.80338	1.96371	1.45226	0.491657	1.4261	0.3672	0.369231	0.337918	1.10747	0.445948	0.316029	0.514686	0.627471	0.529542	0.593897	0.516947	0.561344	0.639232	0.435472	0.802099	1.08709	0.321667	1.06814	0.85125	0.582402	0.946571	0.31924	0.802595	1.55043
P14780	0.308866	0.214397	1.32585	0.147067	0.280614	0.249829	0.403356	0.588943	0.364369	0.69836	0.48764	0.668954	0.206451	0.221059	0.49025	0.463945	0.541578	0.186457	0.162663	0.173924	0.264678	0.724766	1.25508	0.271138	0.478159	0.138634	0.272813	0.1405	0.297101	0.184577	0.206829	0.147759	0.201161	0.518552	0.356544	0.343456	0.35262	0.755514	0.180769	0.382621	1.37635	0.411458	1.17719	0.187789	0.625633	0.306684	0.457871	0.409263	0.58217
Q96EM0	0.789081	0.854898	1.32273	0.107923	0.523686	0.348221	2.08929	1.07871	0.668006	0.766762	0.613243	0.665655	0.815839	0.433327	0.736612																															0.287417	0.505195	0.536347	0.500764
P24158	0.186022	0.0654096	1.32203	0.308293	0.277454	0.312347	0.0660047	0.496641	0.168729	0.881145	0.140778	0.245835	0.151524	0.15835	0.314132	0.249119	0.976028	0.151961	0.172626	0.0237966	0.255692	0.521765	0.329378	0.370391	0.232918	0.149592	0.226363	0.185308	0.155185	0.162582	0.24025	0.124385	0.336091	0.390972	0.503561	0.363154	0.307828	0.351887	0.194092	0.343888	0.714037	0.387457	0.486248	0.354735	0.549332	0.217853	0.529014	0.194021	0.332814
Q8TD55	0.468613	0.811954	1.322	0.268942	0.572899	0.314844	1.05007	0.655003	0.647383	0.951384	0.518286	0.67686	0.544275	0.451829	0.737756	0.514749	0.450337	0.435372	0.399248	0.674528	0.611548	0.663714	0.672803	0.458788	0.803785	0.357083	0.588115	0.345059	0.449936	0.409748	0.462438	0.52202	0.53204	0.847664	0.387715	0.488612	0.525092	0.823804	0.236257	0.889135	0.582179	0.433869	1.22278	0.472513	0.589285	0.670179	0.846219	0.785465	0.735156
P13762	0.24512	0.52922	1.3218	0.149877	0.465637	0.204523	0.360326	0.20833	0.540789	0.297481	0.307685	0.435263	0.883696	0.153249	0.334469																0.47577	0.37417	0.571373	0.33035	0.370499	0.745593	0.488616	0.773662	0.270907	0.343932	0.574182	0.498233	0.580791	0.35817	0.907642
Q86VW2	6.89635e-06	5.77169e-06	1.31705	0.10181	0.0932636	0.19543	0.307963	1.06023	0.196189	0.572893	0.842134	7.1981e-06	1.39619	0.0681185	0.345201
P42768	0.448525	0.208483	1.30949	0.224056	0.360254	0.362506	0.472965	0.428202	0.24435	0.343845	0.553914	0.582189	0.236554	0.370946	0.728446	0.475448	0.538445	0.487008	0.31855	0.443969	0.535481	0.707604	0.674999	0.476332	0.647056	0.368542	0.738976	0.381264	0.424213	0.342938	0.497031	0.820914	0.694394	0.801016	0.469062	0.616495	0.487683	0.49638	0.363396	0.788715	0.596395	0.318013	0.639757	0.806131	0.771918	0.641302	0.734038	0.845543	0.819352
Q5T2S8	1.78932	0.826756	1.30579	1.05019	0.752046	0.469314	1.19634	1.40956	0.692848	0.980468	0.297402	1.20617	0.907349	0.752795	1.86817																															1.14253	1.56046	1.80382	1.16103
Q02539	1.33933	0.410517	1.29448	0.332917	0.626943	0.236734	0.479091	2.15272	0.741577	0.557912	0.86005	0.700593	0.304684	0.327092	0.487215	0.442799	0.431541	0.444812	0.341117	0.355027	0.569577	0.702423	0.500286	0.675554	0.569861	0.375687	0.792658	0.503739	0.474555	0.390282	0.782072	1.21542	0.993179	0.906593	0.773715	0.537511	0.819181	1.27943	0.285748	0.728132	0.932724	1.53812	1.67989	0.828566	0.802834	0.542777	0.392805	0.748281	0.398519
P61626	0.450397	0.476834	1.29221	0.125255	0.326579	0.232748	0.624612	0.734236	0.385049	0.625294	0.396197	0.749535	0.509136	0.168003	0.702537	0.413515	0.260965	0.166572	0.117725	0.20938	0.365338	0.703295	0.858586	0.442484	1.00689	0.11356	0.24112	0.133916	0.448982	0.107099	0.347691	0.564097	0.478549	0.7926	0.709505	0.378348	0.78393	0.925185	0.153402	0.857694	1.26299	0.307154	1.44009	0.46278	0.778813	0.472451	0.916387	1.08856	0.839517
Q14761	0.47143	0.507277	1.29221	0.344344	0.626777	0.558605	1.04138	1.42024	0.542415	0.788291	1.17012	0.970057	0.552846	0.269758	2.03221																															0.493969	1.10625	0.641266	0.689334
Q9UKE5	0.274971	0.653431	1.28888	0.116535	0.425603	0.142694	1.52249	0.60116	0.480601	0.802592	1.22265e-05	0.44412	0.97679	0.268246	0.624534	0.322309	0.220476	0.639381	0.34009	0.434975	0.41237	0.555869	0.404716	0.900616	1.06368	0.225253	0.42588	0.23296	0.371536	0.254948
Q9NXK8	0.784951	0.922845	1.27132	0.439756	0.643999	0.290656	1.73121	0.89666	0.856828	1.03845	1.29224	1.58007	1.29718	0.691204	0.634322	0.738169	0.444915	0.540914	0.491365	0.750765	0.459879	0.442623	0.931178	0.607533	0.581881	0.247304	0.298631	0.460063	0.228411	0.455593
P0C7P3	0.579017	0.56415	1.26519	0.192629	0.479771	0.448004	0.876163	0.687522	0.520685	0.902318	0.383037	0.536701	1.79299	0.268271	0.488666
Q14004	2.10175	2.21706	1.26264	0.34807	0.967178	1.81591	3.36934	0.714096	1.48522	1.50563	2.75582	1.80524	0.997111	0.673773	0.972368	1.1674	0.495333	0.861916	0.192413	0.285607	1.39823	1.82573	1.64591	0.228927	2.8913	0.393647	0.665456	0.230551	1.48216	0.337426	0.405041	6.21952	4.26538	3.70316	6.25917	0.754514	1.06656	2.91567	0.534577	7.19287	1.16094	1.10909	5.06464	4.29756	1.04452	3.25762	0.640897	4.48287	1.40679
Q9BPX5	0.571087	1.15762	1.25834	0.379506	0.558107	0.449848	1.13084	0.74973	0.871928	0.785703	0.46356	0.647359	0.789531	0.432726	0.519257	0.502458	0.449281	0.381427	0.311613	0.322556	0.404516	0.314585	0.456218	0.395724	0.404125	0.388155	0.33141	0.349183	0.270577	0.55235	0.527828	0.799088	0.515213	0.652986	0.483147	0.434305	0.442824	0.700095	0.464191	0.67303	0.531496	0.619804	0.401505	0.495577	0.657862	0.347686	0.382888	0.156886	0.296024
Q75N03	0.803748	1.22908	1.25644	0.450558	0.929326	1.04349	1.54159	0.549586	1.23259	1.85064	1.31941	1.51212	1.12982	0.629968	0.769604	0.317267	0.338785	0.379009	0.480888	0.636491	0.446348	0.563905	0.480763	0.462947	0.34066	0.395478	0.659243	0.412321	0.442814	0.415
Q96BH1	1.72206	2.2774	1.25376	0.356433	1.44735	1.99116	3.34152	0.706771	2.19415	1.50016	3.38426	1.62784	1.37016	0.87685	0.875546
P52790	0.203403	0.454483	1.25062	0.128516	0.252912	0.156516	0.235038	0.781213	0.387069	0.446951	0.214818	0.540137	0.202023	0.186276	0.500627	0.679528	0.400677	0.31194	0.234357	0.471916	0.413336	0.687646	0.917347	0.515781	0.889121	0.200797	1.14925	0.281771	0.311789	0.370991	0.289322	0.297268	0.356905	0.643558	0.295047	0.435119	0.209459	0.390783	0.188277	0.545661	0.40847	0.259028	1.19322	0.542931	0.399028	0.426924	1.28415	0.494447	0.807564
P32320	0.412519	0.718923	1.24876	0.181168	0.481683	0.186894	0.509732	0.761229	0.619386	0.8764	0.490438	0.790221	0.305081	0.243639	0.755388	0.729364	0.516316	0.472923	0.233663	0.410354	0.440254	0.815454	1.03409	0.541463	0.720634	0.304511	0.671431	0.196579	0.488402	0.389984																0.614891	0.768106	0.903942	1.11135
Q01995	0.580435	0.595369	1.24558	0.320929	0.512072	0.331099	0.94979	1.71126	0.532524	1.27583	0.707101	0.828517	1.19213	0.246588	0.60821	0.401212	0.322403	0.58213	0.412292	0.576604	0.614073	1.00439	0.42038	1.00735	0.807366	0.248088	0.972403	0.334064	0.522735	0.292185	2.53718	0.330002	0.949136	0.446992	0.372122	0.413571	0.520013	0.4369	0.305432	0.555586	0.565966	0.286098	0.418014	0.455981	0.544911	0.846569	0.265712	0.435269	0.67024
Q96NX9	1.25615	0.462988	1.24056	0.153419	0.289716	0.124755	0.609796	0.437074	0.36206	0.193228	0.110614	0.390729	0.233679	0.125232	0.316536
A0A075B712	0.461941	0.789666	1.23663	0.228555	0.509457	0.385773	1.0538	0.589062	1.04023	1.59805	0.737658	0.598417	0.841213	0.399148	0.588985
P06454	0.514768	0.716376	1.22939	0.344317	0.648707	0.301069	1.28085	1.03744	0.541478	0.908304	0.54256	0.733874	0.371064	0.412866	0.781421	1.57825	0.475247	0.903862	0.426567	0.935947	1.8528	0.251884	2.17582	4.25248	1.57232	0.621431	1.1644	1.65869	1.14184	0.58503	0.475025	0.468305	1.30232	2.54861	1.88402	0.90491	0.862279	1.513	0.284626	2.39814	0.810368	1.25044	1.77015	0.840401	1.2004	1.20698	1.80415	0.646596	1.28558
Q9BZF9	0.435389	0.742267	1.2251	0.196552	0.466213	0.236852	0.746864	0.916199	0.616907	0.712393	0.638486	0.824724	1.25923	0.465052	0.574031																0.365094	0.455315	0.584795	0.462816	0.59788	0.580802	0.33651	0.754881	0.467116	0.633414	0.395165	0.376401	0.743343	0.596473	0.396394
Q3SYA9	1.21697	1.83774	1.22277	0.186467	1.0956	3.44621	5.92355	0.385047	1.55269	1.58129	2.12747	0.995581	2.42386	0.347179	0.589745	14.8286	3.81023	3.30998	0.426544	11.2139	2.56769	5.98382	11.0101	0.467032	11.6922	0.697517	0.531934	0.703691	2.09407	9.73563	0.423724	2.45105	17.9316	2.10752	31.1849	0.422327	1.19433	1.92343	0.903644	3.0698	0.880619	0.566936	2.35938	18.04	0.673509	1.28245	0.325653	2.26548	0.533098
P48200	0.22085	5.77169e-06	1.21547	0.425848	0.342399	0.200587	0.194516	0.975128	0.38595	0.708836	1.22265e-05	0.0956847	1.03358	0.135473	0.427602
P08246	0.169315	0.0442143	1.21422	0.0462864	0.175481	0.0610639	0.148855	0.520827	0.222403	0.600621	0.138559	0.698078	0.107747	0.0700385	0.291924	0.165421	0.290403	0.103557	0.101459	0.0580491	0.143099	0.243982	0.281174	0.231453	0.260301	0.0687243	0.108012	0.103587	0.191692	0.0632139	0.149439	0.131983	0.239126	0.624106	0.328049	0.239029	0.333928	0.59045	0.123893	0.423838	1.08624	0.36988	0.95108	0.170043	0.539825	0.216322	0.429308	0.166699	0.37328
O60706	0.930702	2.94969	1.21273	0.361916	1.23572	0.305079	1.25751	0.518334	1.07759	0.882508	1.83939	2.59578	1.07562	0.673265	0.730239
Q96HJ5	4.062	0.897658	1.1864	0.242157	0.548048	0.650767	0.933122	0.4791	0.376284	1.81862	1.08443	3.13821	0.802943	0.318906	0.697302
A0A075B6R9	2.3966	2.36394	1.18211	1.28538	1.18839	1.28587	1.07023	1.8207	1.33328	1.8294	1.34405	2.45042	0.95873	0.555076	6.51531	1.1225	0.77663	0.663383	1.4511	1.11598	1.35027	1.82414	0.941292	0.966871	2.08337	0.656224	0.823323	0.49087	1.22413	0.683263																0.814327	0.542688	0.886029	0.601434
Q96D96	0.423983	0.881555	1.17681	0.230027	0.399971	0.245305	0.758616	0.934954	0.642321	0.531025	0.822149	0.898898	0.289976	0.295426	1.02586	0.454811	0.736063	0.46549	0.386105	0.514507	0.464721	0.679637	0.41438	0.371738	0.443694	0.342267	1.49749	0.296081	0.450006	1.29979	0.412928	0.186606	0.525885	0.643815	0.417535	0.538724	0.428926	0.596051	0.439816	0.811272	0.400562	0.259477	0.677834	0.653046	0.758059	0.662048	1.44654	0.936165	1.18944
P02675	0.703357	0.905066	1.16966	0.396988	0.578002	0.472719	0.458242	0.400075	1.0192	1.13857	0.68131	2.54277	0.307809	0.434963	1.10188	0.540247	0.367302	0.332009	0.275096	0.384161	0.71885	1.3879	1.00172	0.576753	1.01407	0.35789	0.413925	0.370688	0.910965	0.411432	0.403183	0.451762	0.61897	0.46457	0.543814	0.586764	0.633689	0.556185	0.421992	0.642455	1.09941	0.314424	1.09399	0.747764	0.567977	0.568226	0.292564	0.483287	0.809592
Q9Y496	0.489184	0.304016	1.16576	0.292043	0.381894	0.353172	2.53391	0.975581	0.400383	0.941745	0.147861	0.135077	2.40845	0.22308	0.560877	0.584759	0.127452	2.24043	0.135623	0.974293	0.332847	0.826882	0.614625	0.523783	1.22549	0.148583	0.769919	0.154208	0.573424	0.136028																0.491859	0.30469	0.41184	0.893221
Q9UKU0	0.296181	0.290661	1.16389	0.283009	0.255047	0.285035	0.256602	0.220063	0.433124	1.02471	0.28254	0.367202	1.37481	0.198226	0.290819																0.201693	0.184761	0.296158	1.59958	0.704929	0.443137	1.4083	0.343744	0.338454	0.67771	0.967277	1.86882	1.12431e-05	0.593438	0.275366
P84157	0.29487	1.02238	1.16354	0.186755	0.513972	0.231742	1.85664	0.728041	0.59279	0.497445	0.714815	0.734885	0.556356	0.272376	0.763526	0.431041	0.438159	1.57876	0.166719	0.846335	0.516825	0.689621	0.379533	0.577193	1.41237	0.249905	0.565106	0.243725	0.491341	0.228997	0.913363	0.958636	0.546276	0.505693	0.207571	0.475932	0.497082	1.02241	0.349012	0.678143	0.578638	0.357575	0.410428	0.365521	0.757397	0.721051	0.222948	0.564236	0.615234
Q9NZD4	0.246817	2.26615	1.16072	0.147728	0.744015	0.172033	0.810104	0.21907	0.59591	2.10936	1.57014	0.469771	0.865158	1.12528	1.15878																															2.39769	0.366559	1.17922	1.82397
O43448	1.00677	1.22174	1.15847	0.510596	0.644903	1.30477	1.70728	0.795935	1.43458	0.739371	1.60641	0.945736	1.23898	0.499033	0.47718
Q9Y2I7	3.74911	2.21685	1.14672	0.381554	1.83997	5.16992	4.73969	0.479506	2.82377	3.37218	9.9424	1.82897	1.27551	0.427532	0.518251	0.234325	0.596053	0.32182	1.79361	1.65585e-05	0.595996	0.288506	0.301513	0.342175	0.207656	0.314235	0.436866	0.517983	0.1806	0.352821
O94986	0.25143	0.571157	1.14642	0.929673	0.645289	0.868941	0.882007	0.669619	1.03476	1.12331	0.424532	0.462378	0.955083	0.88001	1.14924
Q969E2	1.61332	1.87822	1.1181	0.407329	0.965895	1.12345	1.97409	0.600041	0.911499	0.911342	2.45043	2.37256	1.11704	0.929133	0.793642	1.32925	0.932302	2.38842	0.515022	1.39076	0.568215	0.924037	1.33927	0.380149	1.21736	0.933084	0.464182	0.33789	1.19393	0.937779	0.457797	1.86776	0.752645	1.06822	0.856582	0.378735	0.604509	1.83457	0.525403	1.44855	0.76891	0.771077	1.18617	0.882427	0.673427	0.946112	0.62046	0.778047	0.98234
O00602	0.292039	0.132513	1.11413	0.237856	0.259066	0.192824	0.177079	0.700037	0.287744	1.16101	0.305663	0.370923	0.197194	0.164424	0.758976																															0.912758	1.17146	2.51228	1.41613
P62249	0.645901	0.593102	1.11195	0.423736	0.634945	0.384674	0.746376	0.699648	0.832479	0.913019	0.741064	0.533585	0.844876	0.635553	0.55627	0.677606	0.588418	0.54582	0.516515	0.389803	0.698086	0.474307	0.573334	0.740791	0.503403	0.484941	0.4735	0.57197	0.467562	0.520044	0.390478	0.644856	0.490033	0.81888	0.5045	0.405715	0.550176	0.902609	0.467059	0.725195	0.534123	0.65177	0.529352	0.521208	0.587372	0.525046	0.62076	0.547237	0.506798
Q9P270	0.273331	0.472176	1.10982	0.252162	0.833409	0.357999	0.89361	0.58064	0.683407	0.497253	1.07311	0.913823	0.644309	0.600491	0.667123	0.270154	0.538266	0.325859	0.494912	0.478612	0.428479	0.408224	0.404197	0.525762	0.366046	0.371953	0.514438	0.480824	0.375906	0.4581	0.481171	0.740232	0.481251	0.341016	0.409428	0.51683	0.401248	0.292907	0.433727	0.295765	0.402335	0.38488	0.530924	0.486683	0.453953	0.470991	0.377646	0.57369	0.490097
P18077	0.751731	1.07082	1.10756	0.363425	0.997712	0.497735	1.27072	0.866648	1.17139	0.800418	0.840317	0.756165	0.929134	1.06122	0.85803	0.936451	0.691557	0.848516	0.523199	0.624177	0.710796	0.78869	0.817367	0.553683	0.801478	0.83211	0.601023	0.562978	1.1336	0.632141	0.558654	1.00056	0.747711	1.11591	0.790624	0.591579	0.822055	1.28378	0.606776	1.19742	0.787738	0.834025	0.653368	0.821502	0.820599	1.1883	0.973344	1.00532	0.885543
Q8NEV4	0.413781	0.679022	1.10531	0.223928	0.817209	0.306435	1.18354	0.885539	0.884671	0.981068	0.402756	0.287924	1.6584	1.26146	0.927224
Q9H3G5	0.792889	0.515923	1.10448	0.277661	0.375168	0.315249	0.858467	0.711475	0.430229	1.08242	0.829226	1.06617	0.811211	0.28958	0.977944	0.317949	0.492189	0.299545	0.245943	0.225078	0.350241	0.779528	0.260031	0.228993	0.450792	0.257413	0.549379	0.409293	0.248998	0.261927	0.382087	0.0353664	0.510186	0.81364	0.50989	0.477385	0.452618	0.488075	0.435074	0.533514	0.479563	0.584965	0.561087	0.480344	0.538453	1.05766	0.520067	1.74704	0.843463
Q86UU1	0.509473	0.479014	1.09765	0.282399	0.443455	0.341489	0.552714	0.588148	0.509984	0.59358	0.672419	0.737579	0.360643	0.297318	0.729418	0.390251	0.331076	0.482047	0.377571	0.420142	0.466864	0.686094	0.451194	0.413076	0.701817	0.416454	0.460056	0.386847	0.669194	0.295983	0.823779	0.775508	0.51417	0.745197	0.415444	0.552861	0.567109	0.945348	0.417324	0.838778	0.617866	0.423772	0.731251	0.541278	0.511088	0.851736	0.457838	0.604944	0.94794
Q9H5I5	0.535431	0.842452	1.09663	0.479428	0.548769	0.63444	0.796686	0.832094	0.305183	0.907153	1.22265e-05	0.469441	0.7564	0.321699	0.528145
P36941	1.00477	0.606109	1.09267	0.242312	0.401603	0.280246	0.885138	0.420315	0.683125	0.70425	1.24926	1.06916	0.577401	0.351933	0.44029
Q13601	0.387808	0.679022	1.08849	0.192431	0.425301	0.340105	0.785307	0.499543	0.54059	0.492108	0.588032	0.495319	0.693028	0.784685	0.627472	0.543679	0.399318	0.451476	0.422619	0.483836	0.424315	0.420316	0.332815	0.613981	0.422943	0.325864	0.459519	0.474998	0.231077	0.578908	0.411343	0.485916	0.478298	0.365029	0.361636	0.489423	0.36161	0.409496	0.479042	0.289572	0.391175	0.365835	0.566128	0.372603	0.388415	0.317093	0.468829	0.295058	0.570178
Q16270	0.108792	0.493126	1.08382	0.341516	0.538813	0.217141	0.591279	0.773316	0.361616	0.558088	0.110552	0.409879	0.158791	0.350355	0.265903	0.380977	0.376372	0.311383	0.330625	0.468483	0.553194	0.636833	0.499203	0.501644	0.471944	0.278798	0.578369	0.293097	0.506876	0.329485	0.911822	0.235841	0.492348	0.49337	0.486838	0.460984	0.512518	0.556793	0.380018	0.482325	0.429342	0.437217	0.161644	0.359041	0.398573	0.578457	0.309972	0.680084	0.470863
P84085	1.28663	1.89564	1.08195	0.502493	1.69595	0.553813	1.55127	1.02956	1.64551	1.12374	3.15114	1.82033	1.04769	1.05478	1.10884	0.477544	0.467261	0.534127	0.524741	0.171784	0.538742	0.318625	0.512303	0.507	0.413959	0.474534	0.435701	0.452253	1.20221	0.36774	0.457556	0.842045	0.410018	0.506144	0.464477	0.455652	0.46861	0.575016	0.447794	0.475954	0.464659	0.540842	0.53565	0.396438	0.408243	0.619973	0.450009	0.594572	0.483439
P49458	1.0368	1.6488	1.07771	0.386553	1.06671	0.603455	1.68472	0.929101	1.15767	1.03139	1.00005	0.954195	1.25308	1.13586	0.962801	1.32933	0.683051	1.3207	0.407559	0.729953	0.876009	0.679251	1.32645	0.851426	0.802625	0.76683	0.57448	0.61056	1.11941	0.708284	0.430191	1.34406	0.473219	0.64464	0.492467	0.348915	0.578926	1.01819	0.474664	0.668345	0.596917	0.705404	0.781677	0.454281	0.655506	0.577984	0.556973	0.738718	0.611757
P53611	0.338731	0.447384	1.07618	0.353412	0.508158	0.509548	0.544312	0.454774	0.462342	0.532723	0.600536	0.524804	0.771509	0.326475	0.390847	0.475198	0.611855	0.354328	0.433128	0.544546	0.480121	0.436354	0.464448	0.599317	0.45991	0.410614	0.502698	0.47005	0.359148	0.810108																0.514655	0.331485	0.3154	0.468941
Q8TCT8	0.794009	1.19507	1.07593	0.278941	0.701541	0.251331	0.999473	0.767163	0.902514	0.609514	0.32922	0.494577	1.33331	1.23069	0.619731	1.42179	0.704518	2.12497	0.394203	2.10081	0.800228	1.26658	1.70501	0.514944	1.16366	0.59767	0.756308	0.450538	0.950423	0.761059	0.556234	0.383334	0.451113	0.259978	0.386483	0.494627	0.424004	0.301457	0.510774	0.231466	0.49132	0.524632	0.77102	0.420326	0.432238	0.669477	0.797117	0.771483	1.03004
P81605	1.71352	7.14484	1.07444	0.259991	3.15684	6.55635	5.98716	0.694398	2.27594	1.77805	6.09862	2.40096	0.979988	0.580434	0.755337	5.85721	1.31501	2.68087	0.473409	25.9964	1.13325	5.11784	5.77399	0.4385	7.76682	2.46163	0.528959	0.658013	1.53423	2.25336	0.665511	2.53001	3.10177	1.13586	4.41435	0.619535	2.16043	3.61362	0.688371	3.43305	1.20396	0.782222	2.20297	1.90559	0.893517	1.324	0.61596	4.69166	1.34175
P0CG34	0.101492	0.230552	1.07217	0.102669	0.215854	0.0665719	0.286586	0.316235	0.161686	0.242674	0.0886819	0.0658294	0.124851	0.266079	0.225672	0.386643	0.437749	0.452969	0.320227	0.452936	0.520182	0.153422	0.841123	0.497273	0.514754	0.542133	0.347774	0.238284	0.479481	0.817838
P05107	0.310303	0.303243	1.07101	0.209461	0.306029	0.265123	0.32268	0.645524	0.405047	0.549644	0.361846	0.493943	0.260757	0.184541	0.521137	0.413943	0.341601	0.280746	0.256331	0.363456	0.34107	0.484321	0.52989	0.480444	0.608216	0.203552	0.627245	0.220013	0.312033	0.222919	0.392624	0.123867	0.503869	0.89465	0.432496	0.492219	0.392211	0.762688	0.20435	0.839511	0.607395	0.334669	1.089	0.714857	0.693811	0.476022	0.956314	0.771601	0.642252
Q5H9R4	1.20598	1.16026	1.06733	0.625465	1.26413	2.68894	1.80136	0.469724	1.35663	1.95675	2.98035	1.57866	1.50945	0.339191	0.582349	1.46197	1.21926	0.681089	0.371705	1.42864	0.7438	1.50707	1.20344	0.54194	1.13925	0.320121	0.520405	0.457127	0.44647	2.22091	0.631788	1.86982	1.982	0.932475	2.81061	0.640765	0.68844	0.270959	0.547831	1.39264	0.546166	0.43613	1.94156	2.94756	0.719522
Q96CP2	0.862044	0.777825	1.06564	0.274105	0.86876	0.468829	0.795771	0.495318	0.542415	0.588918	1.00296	0.885704	0.545499	0.504447	0.707166	0.504458	0.533763	0.5377	0.476323	0.348714	0.532134	0.659476	0.374249	0.521239	0.451402	0.403286	0.563813	0.42423	0.453439	0.487775																0.414862	0.284022	0.585049	0.485382
P53814	0.426795	0.467836	1.05841	0.167603	0.343724	0.297447	0.591896	0.882248	0.378211	0.699997	0.607981	0.753812	1.07283	0.170599	0.465396	0.260077	0.174475	1.39676	0.199082	0.720826	0.271994	1.36605	0.283985	0.490096	0.469715	0.159903	0.533419	0.170458	0.861229	0.169733	1.62842	0.439566	0.683435	0.382045	0.328807	0.266618	0.518971	0.679833	0.213413	0.504293	0.527886	0.238215	0.429684	0.3488	0.563654	0.514608	0.147324	0.361015	0.629354
P34931	1.36224	1.61512	1.05445	0.929475	0.85255	0.651541	1.65599	1.09492	1.18682	0.652737	1.22265e-05	1.12563	0.770113	0.68016	1.57277	0.964852	0.692074	0.852957	0.885704	0.444642	0.581383	0.827663	0.975512	1.09254	0.751567	0.70482	1.0568	0.699675	1.0443	0.601716	0.751	0.859631	0.825527	0.667577	0.754294	1.05514	0.548144	0.601554	0.534623	0.619572	0.503607	0.628116	0.568014	0.62536	0.788751
P68871	1.05015	1.3342	1.04864	0.545393	0.814778	0.61896	0.418388	0.309279	0.89601	1.11065	5.03179	1.40999	0.614712	0.501573	1.06905	0.435286	0.578222	0.312201	0.359814	0.326678	3.23194	0.968794	1.22688	0.380227	0.676737	0.289029	0.33378	0.630665	0.390995	0.433269	0.430996	0.370384	1.22385	0.615342	0.63731	0.760976	0.376198	0.459744	0.752363	0.839755	1.12091	0.319572	0.703224	1.11877	0.735509	0.866342	0.396766	0.554697	0.670358
Q6NY19	0.848299	0.650794	1.04392	0.283721	0.710182	0.535155	0.928098	0.418714	0.817529	0.869291	0.863377	1.17236	0.517321	0.366527	1.07052	0.528507	0.361182	0.84907	0.313392	0.31172	0.573778	1.02155	0.448287	0.358541	0.684794	0.358669	0.59219	0.351996	0.763255	0.461307	0.468788	1.20038	0.641836	0.810706	0.560663	0.332354	1.12558	1.12681	0.306497	0.961889	0.832643	0.37151	0.878366	0.877311	0.952096	1.20562	0.463263	1.18624	1.22424
P62314	0.440532	0.403315	1.04149	0.564236	0.676615	0.625684	0.476801	0.614551	0.677653	0.592227	0.9095	0.369666	0.504442	0.526019	0.563919	0.821796	0.602736	0.403964	0.503658	0.698028	0.692972	0.734464	0.902665	0.51844	0.910487	0.581571	0.455872	0.707998	0.602471	0.689296	0.435463	0.351848	0.385044	0.460791	0.608638	0.414924	0.5319	0.298672	0.519201	0.347928	0.448865	0.637529	0.401682	0.60727	0.453361	0.306143	0.528372	0.378301	0.300194
O95721	0.162626	0.314742	1.03993	0.186157	0.314315	0.0526908	0.541185	0.649735	0.456537	0.355289	1.22265e-05	0.334179	0.525287	0.33825	0.7991	0.612921	0.464804	0.69233	0.42141	0.660775	0.378646	0.506853	0.569428	0.402567	0.55569	0.485984	0.551571	0.387887	0.476253	0.454744	0.392054	0.521051	0.373714	0.373022	0.369409	0.524187	0.463018	0.533986	0.393058	0.438212	0.447005	0.457149	0.511473	0.494537	0.571979	0.552125	0.427825	0.668562	0.65164
P26022	0.495511	0.243943	1.03879	0.273966	0.437806	0.112247	0.178582	0.617309	0.148077	0.412856	0.134358	0.614546	0.155804	0.122977	0.330792																1.03344	0.757424	0.371143	0.290173	0.554408	0.339256	0.545877	0.403017	0.212321	0.246248	0.54541	0.310064	0.579282	0.284247	0.380953
Q13610	0.444491	0.653824	1.03576	0.264683	0.495868	0.224439	0.741737	0.828776	0.675932	0.420217	1.22265e-05	0.274146	0.797127	0.459038	0.575912	0.157863	0.287561	0.205372	0.315102	0.483734	0.386169	0.333245	0.211168	0.417478	0.131612	0.208112	0.305303	0.393488	0.110348	0.254863	0.434597	0.279054	0.548313	0.269912	0.375004	0.433199	0.367404	0.157653	0.385962	0.294979	0.379316	0.304107	0.197065	0.457456	0.387389
P22392	0.711842	0.486946	1.03399	1.51222	0.794493	0.966736	0.780211	1.21565	0.899548	0.959775	0.717792	0.726558	0.791738	1.09933	0.601271	0.887599	1.03846	0.656458	1.01164	0.639431	0.922002	0.585229	0.858345	1.22509	0.625114	1.04039	1.47251	0.834362	1.22234	1.34825	0.837056	0.640612	0.766066	0.80438	0.671687	0.922804	0.643271	0.749304	0.935397	0.81383	0.722053	0.966817	0.637854	0.7784	0.666128	0.827761	1.3794	0.898387	0.846163
Q14526	0.299385	0.30331	1.03303	0.224461	0.431584	0.225606	0.271999	1.09102	0.340048	1.53576	0.260733	0.559182	0.954714	0.145865	0.522267
P15954	0.929221	2.85252	1.03184	0.40981	1.59754	0.540361	1.74842	0.869223	2.41263	1.19874	0.314106	1.31065	2.1041	0.837131	0.966134	0.725008	0.56434	0.536146	0.224662	0.32729	0.433796	0.456108	0.455217	0.244392	0.550713	0.901925	0.311148	0.495541	0.609737	0.436731	0.343051	0.680773	0.453399	0.619647	0.368148	0.268152	0.361075	0.536212	0.612078	0.790311	0.443596	0.673258	0.643751	0.448264	0.430609	0.671889	0.566379	0.487114	0.392747
Q8WVN8	0.704961	5.77169e-06	1.03115	0.923916	0.821457	1.02145	1.25193	0.944347	1.03491	0.87945	1.22265e-05	1.18369	0.497361	0.437879	0.755835
Q9HD89	0.206809	5.77169e-06	1.03066	0.14436	0.206225	0.219485	0.127088	0.578522	0.252722	0.538439	0.346443	0.365429	0.103254	0.108601	0.252381
P16157	0.516783	1.28032	1.02815	0.296966	0.675423	0.424037	0.559943	0.247294	1.01472	0.958852	1.46887	1.49521	0.799493	0.575281	0.799381	0.554269	0.355425	0.391415	0.316571	0.452061	1.82246	1.06888	1.09208	0.334885	0.642593	0.307125	0.346084	0.406353	0.619064	0.421309	0.416347	0.569079	1.37458	0.89572	0.643009	0.585597	0.482928	1.10386	0.616869	1.41673	1.33131	0.413605	0.976009	1.41088	0.665872	1.2785	0.424185	0.869528	1.33706
Q5TCQ9	0.223581	0.300261	1.02745	0.110441	0.313415	0.143758	0.585302	0.637823	0.280793	0.48033	0.0798919	0.265926	1.30671	0.192647	0.387648
P78417	0.510404	0.741	1.02575	0.538875	1.08661	0.497117	0.772031	0.92871	0.78007	1.22926	0.895145	0.930666	0.733658	0.577223	0.726917	0.318538	0.64064	0.314917	0.401453	0.359016	0.421657	0.435018	0.283192	0.632998	0.366403	0.409158	0.608045	0.483844	0.319958	0.942331	0.654563	0.346823	0.559932	0.539289	0.376114	0.501343	0.504725	0.501539	0.504113	0.50883	0.490299	0.413365	0.40877	0.442944	0.4136	0.367897	0.569418	0.385117	0.320166
Q96LD4	0.491081	0.665264	1.02433	0.266337	0.460588	0.214416	0.615147	0.882405	0.937248	0.630752	0.249954	0.801011	0.557547	0.543127	0.809864	0.406076	0.338172	0.47535	0.349691	0.468103	0.487019	0.649928	0.426721	0.729792	0.637791	0.289791	0.530098	0.249597	0.552517	0.327075	0.698534	0.195813	0.516698	0.533296	0.320714	0.695279	0.58316	0.749817	0.284247	0.472247	0.539702	0.275805	0.527656	0.475495	0.508205	0.583913	0.537955	0.596163	0.516779
Q8N511	0.822045	0.674133	1.02288	0.334013	0.357469	0.38815	0.603607	0.453619	0.522961	0.478672	0.469499	0.685259	0.570252	0.65154	0.579311																0.415472	0.221763	0.387559	0.392863	0.431122	0.488697	0.448354	0.564879	0.388198	0.334967	0.4399	0.606059	0.472068	0.34244	0.475259
Q9Y2H6	0.629325	0.522305	1.02273	0.308165	0.477264	0.186424	0.367213	0.451572	0.636823	0.609071	0.130168	0.602123	0.474128	0.379513	0.760655	0.571036	0.184687	1.19227	0.427166	0.582206	0.352299	0.720633	0.641607	0.245052	0.59842	0.450882	0.347022	0.19986	0.632203	0.27926																0.187754	0.430911	0.151709	0.530679
Q5JV73	0.747105	1.1375	1.02089	0.25711	0.620324	0.293666	1.02068	0.570918	0.850952	0.422058	0.504345	0.60884	1.05363	0.719738	0.462872	0.658322	0.211608	0.256449	0.300917	0.327757	0.243613	0.051154	0.174511	1.52765	0.373809	0.213292	0.42538	0.15425	0.28488	0.611059	0.386704	0.470782	0.46252	0.434609	0.360305	1.87012	0.534773	0.643854	0.256824	0.473428	0.420259	0.328552	0.460692	0.513398	0.396194	0.659466	0.867532	0.748571	0.651133
Q6ZS17	0.850669	0.973538	1.01734	0.278791	0.702661	0.386779	0.940791	0.574127	0.79176	0.750535	0.701465	0.920928	0.742384	0.444275	0.820944	0.794518	0.539446	0.845722	0.475775	0.522116	0.573569	1.12476	0.732406	0.45144	0.903585	0.653472	0.633814	0.390539	0.812919	0.516897
Q13642	0.420565	0.560072	1.01563	0.28273	0.401554	0.347757	0.910672	0.902209	0.499425	2.12485	0.555888	0.757374	1.76696	0.217081	0.775048	0.444138	0.246401	0.785115	0.170629	0.796675	0.500459	1.7143	0.381786	0.565815	1.20388	0.230336	0.585611	0.231479	0.65894	0.266373	1.18449	0.213062	0.592115	0.511925	0.329636	0.300106	0.682293	0.645889	0.242701	0.719616	0.817904	0.204408	0.427805	0.424833	0.721391	0.791454	0.141065	0.536932	0.632944
Q9H1H9	0.540498	0.661776	1.0102	0.295986	0.67506	0.548528	1.29949	0.835627	0.95497	0.647325	0.585596	1.05516	1.32528	0.946165	0.89043																															0.197903	0.326173	6.01273e-06	0.820094
Q3ZCW2	2.31185	1.11499	1.00679	0.660344	0.888595	0.783497	1.20036	0.679749	0.910347	1.0083	3.05663	2.00402	0.849556	0.727202	0.903926	1.1609	0.499235	0.597844	1.43386	1.09085	0.79198	0.710369	0.685157	0.576068	1.12597	0.42542	0.660978	0.3523	0.566273	0.621212	0.524807	0.687716	0.812993	0.509942	0.59804	0.552679	0.52418	0.631266	0.355877	0.696879	0.466686	0.35014	0.810049	0.798331	0.497139	0.838462	0.488759	0.720583	0.793169
Q9BQB6	0.177001	0.809137	1.00605	0.305995	0.592012	0.445827	0.802793	0.522988	0.705276	0.603151	0.516911	0.386646	1.05892	0.510366	0.566728	0.523206	0.299682	0.789173	0.408584	0.346829	0.410708	0.548994	0.424415	0.611124	0.763823	0.445711	0.494862	0.287174	0.672712	0.467705	0.455348	0.329984	0.283028	0.918536	0.306809	0.48561	1.15009	0.615673	0.589647	0.78459	0.845626	0.754468	0.750286	0.362487	0.535851	1.58197	1.3304	1.32922	3.38684
Q9HBR0	0.546662	0.753135	1.00583	0.31502	0.601892	0.348787	0.644093	0.503042	0.677357	0.471134	0.760431	0.474021	0.660566	0.458703	0.714728																0.559298	1.61312	0.740905	0.589643	0.642592	0.553009	0.639221	0.550575	0.383653	0.621237	0.534599	0.738767	0.93988	0.60894	0.667908	0.633147	0.623141	0.681001	0.636279
O95613	0.85055	0.990807	1.00283	0.282876	0.572086	0.434116	1.10661	0.571178	0.680049	0.641266	0.448306	0.419889	0.86986	1.2323	0.84879																0.488681	0.771671	0.576959	0.907137	0.498523	0.495674	0.914641	1.28005	0.35929	1.0961	0.75815	1.19323	0.573627	0.608485	1.1068
Q13683	0.461956	0.490369	1.0027	0.233053	0.482242	0.276562	0.817994	0.648754	0.476368	0.918011	0.499877	1.11552	0.728421	0.394015	0.775158																2.60362	0.0782004	0.931898	0.661885	0.305688	0.267801	0.679068	0.240827	0.288806	0.50131	0.658971	0.200817	0.170905	0.280346	0.775087
Q96CM4	0.757061	0.975148	1.00255	0.303913	0.553929	0.32413	1.23379	0.649823	0.866604	0.71788	0.943729	0.876613	0.814574	0.505794	0.53322																															0.919605	0.681162	1.0462	0.728292
Q53GS7	0.399928	0.827866	0.999987	0.365252	0.535476	0.33708	0.856733	0.533105	0.491625	0.550045	0.771665	0.883645	0.881138	0.358704	0.634205
O14879	0.463805	0.310794	0.996705	0.224084	0.302864	0.20818	0.285807	0.932404	0.305015	0.354891	0.330376	0.505082	0.26546	0.213439	0.472331	0.354845	0.387262	0.340993	0.740016	0.558471	0.443624	0.462505	0.331604	0.617696	0.396376	0.285756	0.416029	0.302691	0.292029	0.429729	0.365725	0.291663	0.411555	0.625109	0.41193	0.686149	0.401275	0.587146	0.226988	0.535307	0.380638	0.238212	0.391033	0.338841	0.559305	0.333779	0.546391	0.424098	0.392998
Q8NDX6	0.570005	0.482937	0.995758	0.217046	0.454919	0.294448	0.628757	0.468599	0.462134	0.397419	0.742325	0.771225	0.570951	0.493272	0.56445
P15153	0.199762	0.565263	0.994559	0.526221	0.577457	0.481098	0.612764	1.0852	0.52788	0.939724	0.520459	0.697695	0.443586	0.28087	0.903965	0.38202	0.546156	0.349573	0.270955	0.208645	0.654698	0.706768	0.54876	0.545889	0.743977	0.288225	0.981955	0.323646	0.348773	0.438111	0.396982	0.0122592	0.426918	1.07863	0.477336	0.593321	0.317631	0.572491	0.260431	1.06335	0.590411	0.277207	1.07168	0.685041	0.9223	0.73286	1.4786	0.990503	0.759469
P59665	0.150162	0.144344	0.993879	0.081	0.192622	0.0707029	0.218472	0.634862	0.204063	0.365226	0.151582	0.412856	0.109271	0.107104	0.43415	0.250135	1.04017	0.14994	0.119981	0.150027	0.165093	0.491913	0.360293	0.298532	0.308037	0.112843	0.16079	0.0960179	0.411001	0.0974901	0.205637	0.0855102	0.272213	0.444685	0.366696	0.203328	0.605771	0.623271	0.197822	0.405711	1.25893	0.379765	1.50131	0.249302	0.654057	0.223056	0.478652	0.263312	0.634229
Q5H9L2	0.718302	1.02057	0.993628	0.295148	0.657511	0.61327	1.9848	0.432385	0.727341	1.14144	2.32975	0.847118	1.49227	0.546109	0.71288
P61586	0.729544	0.939322	0.989843	0.412581	0.980489	0.596035	1.21618	0.807463	0.975066	0.827948	0.803086	1.12848	1.13928	0.799058	0.82618	0.83358	1.08933	0.906497	0.925374	0.946255	0.756907	0.709148	0.801837	0.662262	0.989121	0.769483	0.823827	0.563734	1.01234	0.738825	0.456515	0.247135	0.370767	0.492584	0.411871	0.419471	0.539636	0.534277	0.352918	0.465204	0.520642	0.50707	0.463061	0.415764	0.49499	0.924817	0.728419	0.753348	0.779662
P51911	0.379166	0.278078	0.989429	0.244844	0.300167	0.250066	0.458343	0.925713	0.29734	0.590428	0.345496	0.367162	1.05489	0.153011	0.362331	0.227463	0.216249	0.416933	0.203566	0.346242	0.26692	1.45336	0.209225	0.668489	0.357332	0.162884	0.477401	0.184475	0.510087	0.201739	2.48905	0.215651	0.952625	0.288427	0.254007	0.325032	0.579401	0.443707	0.247484	0.346178	0.612452	0.216076	0.372656	0.314713	0.739817	0.218362	0.123945	0.211703	0.382201
Q5U651	0.711086	1.05216	0.985345	0.303076	0.799422	0.409793	0.92635	0.498934	0.770661	0.728033	0.920658	0.805185	0.887722	0.336029	0.898443	0.616956	0.365486	0.50082	0.363069	0.838676	0.752304	0.87046	0.637011	0.495438	0.605664	0.268353	0.505004	0.489725	0.592013	0.446658																0.692359	0.372456	0.733856	0.96004
Q86YV9	0.764954	0.531862	0.983277	0.382811	0.762519	0.723381	0.832621	0.539101	0.6726	0.711525	1.31446	0.902834	0.503092	0.496527	0.70602	0.718082	0.483864	0.541455	0.456928	1.03323	0.615778	0.507999	0.528641	0.501468	0.969876	0.550479	0.559874	0.480539	0.419787	0.614847																0.564915	0.563225	0.722869	0.551203
Q15651	0.556523	0.991167	0.982657	0.346084	0.568656	0.393027	1.25398	0.744711	0.693789	0.639738	0.391912	0.855062	1.79046	0.546336	0.688264	1.2052	0.440699	1.46391	0.435101	0.870399	0.547081	1.04554	0.934489	0.397211	1.05042	0.473455	0.607018	0.395877	0.645892	0.538508	0.457254	2.01944	0.534885	1.07213	0.41394	0.744258	0.670386	1.58744	0.364536	1.11194	0.594962	0.67916	0.8035	0.44112	0.861542	0.936973	0.937719	0.946717	1.43417
Q6NYC8	0.568486	0.642978	0.9822	0.224541	0.516662	0.587885	1.36091	0.896873	0.825641	0.721596	0.824503	0.573636	0.592703	0.277516	0.693365	0.401124	0.365098	0.228733	0.270678	0.340357	0.369948	0.465926	0.60807	0.518872	0.56312	0.219996	0.583612	0.265214	0.351484	0.322514	0.48079	0.162115	0.433845	0.610463	0.3483	0.513147	0.399088	0.608243	0.217607	0.695965	0.425329	0.364247	0.244989	0.425739	0.579167	0.604703	0.682887	0.654445	0.58505
P05161	0.758439	0.301384	0.981997	0.344734	0.336292	0.467222	0.307697	0.864618	0.385912	0.389452	0.506009	0.378897	0.25639	0.187644	0.261479	0.387608	0.355356	0.21541	2.79637	0.345235	0.764685	0.308055	0.221886	0.947905	0.238767	0.426008	0.494225	0.348345	0.3544	0.451399	0.328348	0.365529	0.340537	0.457738	0.601957	0.816519	0.267838	0.299386	0.315104	0.274476	0.309719	0.279644	0.326354	0.36065	0.4062	0.185707	0.453572	0.266466	0.262836
A0A087WW87	2.59909	5.59153	0.981506	0.735679	1.85967	0.667189	1.68638	1.74397	2.8105	2.38744	1.39934	3.04567	0.829499	0.715862	4.3031																0.538741	0.109161	0.851152	1.16371	1.00359	0.775335	0.57048	0.647329	0.360676	1.89645	0.687927	0.386365	0.32123	0.687552	1.62239
Q9HB90	0.652701	0.815081	0.978971	0.365098	0.6073	0.420486	0.843175	0.585247	0.630124	0.669863	0.440907	0.772332	0.933604	0.604138	0.663692	0.409764	0.659307	0.43897	0.48511	0.669358	0.496015	0.454179	0.467297	0.717625	0.620039	0.384178	0.415566	0.485376	0.369088	0.469007	0.548385	0.364671	0.334921	0.255565	0.356378	0.465362	0.434226	0.24279	0.375928	0.196205	0.400765	0.353373	0.405605	0.278586	0.417757	0.544201	0.503747	0.614666	0.56511
Q9P2E9	0.549621	0.75717	0.977265	0.391523	0.440609	0.424227	0.882425	0.686212	0.721083	0.479425	0.595701	0.818593	0.510262	0.4905	0.724704	0.982464	0.475996	0.97039	0.451958	1.25062	0.543233	1.367	1.05583	0.543479	0.874372	0.427138	0.578395	0.30399	0.758629	0.380522	0.591119	0.805048	0.623409	1.01369	0.526418	0.718742	0.515933	1.42571	0.366393	1.00625	0.560686	0.653451	0.615204	0.638011	0.784266	0.765643	0.630521	0.955748	1.46069
Q9UNL2	0.468651	0.739103	0.976411	0.317397	0.525589	0.380106	1.06392	0.648531	0.703789	0.481617	0.463598	0.42075	1.05856	0.658428	0.565752	0.786956	0.34139	0.944487	0.324372	0.426516	0.376521	0.731104	0.842724	0.425798	0.546376	0.463766	0.403332	0.318989	0.560484	0.331817	0.427109	0.518594	0.367623	0.889311	0.28469	0.576624	0.53978	0.852162	0.388983	0.721788	0.563478	0.677119	0.368928	0.442734	0.642221	0.57476	0.608637	0.690529	1.1253
P31146	0.532903	0.609341	0.973536	0.248653	0.466404	0.286724	0.56541	0.936894	0.481616	0.621025	0.436115	0.584211	0.374536	0.270351	0.981537	0.483577	0.546504	0.371245	0.249267	0.339986	0.683587	0.757927	0.731461	0.439277	0.858732	0.280147	1.11728	0.319946	0.404716	0.272787	0.392038	0.134601	0.677586	1.3849	0.654684	0.483953	0.41862	0.863091	0.246788	1.29921	0.651252	0.32294	1.16186	0.911523	1.11423	0.849901	1.27853	1.14354	0.650832
Q05682	0.388268	0.461736	0.972185	0.198124	0.384272	0.191832	1.05927	1.21385	0.421919	0.832652	0.439998	0.590488	0.790882	0.194859	0.692077	0.397944	0.225035	0.744642	0.404827	0.619829	0.514356	0.825942	0.450916	0.581647	0.894954	0.224416	0.64524	0.250801	0.757377	0.252457	2.30575	0.280129	1.07616	0.603382	0.341019	0.588698	0.623578	0.867104	0.327039	0.753989	0.735704	0.402954	0.521029	0.440485	0.622112	1.39232	0.467929	0.8074	1.83447
P49207	1.01249	1.22726	0.971781	0.534708	0.865976	0.477585	1.18178	0.908824	1.09499	0.688678	0.530596	0.951629	0.915243	0.908949	0.892005	1.0692	0.451057	1.39927	0.536509	0.896618	0.731415	0.573703	0.967432	0.541834	0.784719	0.649858	0.535911	0.566547	1.11275	0.429428	0.468491	1.21087	0.479388	0.742766	0.594486	0.551885	0.559112	1.08246	0.545217	0.892762	0.519194	0.489703	0.552425	0.597282	0.600571	0.78947	0.604748	1.09755	0.924591
P05089	0.967532	0.872726	0.968752	0.240307	0.637976	0.867793	0.838997	0.60222	0.732629	0.68424	1.82016	1.5709	0.505743	0.377496	0.741857
O95295	0.580199	0.607962	0.968727	0.245982	0.363982	0.440159	0.953028	0.439837	0.457357	0.613355	0.418144	0.566198	0.964832	0.347022	0.587239	0.333782	0.441348	0.392262	0.434043	0.376483	0.472755	0.486905	0.382971	0.472859	0.493164	0.441289	0.434042	0.573315	0.343464	0.454611	0.453768	1.44045e-05	0.536107	0.647394	0.55972	0.602955	0.410888	0.274695	0.432094	0.45708	0.418238	0.380249	0.782322	0.523094	0.457731	0.291268	0.356005	0.146166	0.275923
Q08170	0.651665	1.00556	0.968417	0.605507	0.916828	0.905602	1.36571	0.64086	0.783378	0.748536	0.946824	0.965441	0.741394	0.549066	0.602318	0.860734	0.53915	0.638983	0.38411	0.469524	0.549069	0.554521	0.776433	0.493518	0.693325	0.543837	0.541952	0.514107	0.95231	0.592357	0.347775	0.602247	0.344997	0.505124	0.540329	0.339902	0.512985	0.547479	0.526541	0.52267	0.440918	0.337473	0.323081	0.390496	0.423445	0.817945	0.567632	0.803153	0.757318
P35610	0.580101	0.505682	0.967641	0.343399	0.313569	0.450632	0.833581	0.594185	0.3821	0.569827	0.551196	0.536255	0.50421	0.461969	0.521246																															0.557443	1.06697	1.70521	0.829614
O76096	0.718784	0.681483	0.966634	0.493319	0.514441	0.53207	0.675561	0.386322	0.628089	2.20169	0.706345	0.937843	0.767868	0.376875	0.899724
Q8IXK2	6.13617	4.81483	0.965639	0.443982	2.52541	8.64718	12.3401	0.575848	3.24398	0.76722	14.8573	4.3671	1.19083	0.557011	0.869971
P09382	0.631082	0.80164	0.96483	0.348519	0.606714	0.348971	0.568039	0.951707	0.815897	0.994655	0.846923	0.827465	0.717143	0.256542	0.629915	0.391945	0.910915	0.481093	0.408661	0.624798	0.617891	0.746544	0.469219	0.918154	0.912102	0.287757	0.791705	0.412125	0.43575	0.452228	1.07987	0.307038	0.637572	0.769607	0.342584	0.712066	0.457454	0.48925	0.460631	0.7868	0.487079	0.424891	0.520097	0.542511	0.45802	0.405379	0.394654	0.414719	0.402852
Q8NEW0	0.717318	1.15019	0.963896	0.389741	0.744233	0.699909	1.14921	0.673544	0.751179	0.832182	1.23557	1.13706	0.762764	0.709957	0.80999	0.350522	0.291459	0.308589	0.501405	0.201933	0.32428	0.409485	0.407476	0.341377	0.348017	0.37842	0.382765	0.404464	0.356419	0.281319																0.161189	0.509068	0.188618	0.339289
Q4V9L6	1.33765	2.14262	0.961579	0.133035	0.58656	0.23665	3.01912	0.281672	1.03936	1.09999	1.79841	2.38903	0.644998	0.255247	0.901015	0.689934	0.405658	0.831086	0.433977	0.671805	0.755256	1.06201	0.63673	0.481961	2.99029	0.422065	0.459479	0.498291	0.530734	0.320691	0.649907	0.788748	0.567471	0.732406	0.513667	0.525579	0.694168	1.01082	0.463228	1.30361	0.865764	0.477778	0.787365	0.826411	0.867409
P80511	0.230126	0.0798788	0.959564	0.0576619	0.216444	0.128015	0.359677	0.548461	0.228969	0.588042	0.315863	0.332067	0.118434	0.0695926	0.346717	0.464365	1.07914	0.136898	0.0708555	0.263969	0.144232	0.255477	0.483662	0.482691	0.393802	0.0556705	0.192448	0.0574879	0.101988	0.122417	0.202473	0.11257	0.238397	0.383778	0.395852	0.465717	0.253465	0.332789	0.18442	0.255546	0.670854	0.686421	1.03583	0.199995	0.354724	0.34169	0.412282	0.442104	0.438008
P48539	6.89635e-06	5.77169e-06	0.954773	0.20665	0.1003	5.10724e-06	0.445046	0.685926	0.184617	0.462086	0.050315	7.1981e-06	1.13969	0.120307	0.220113																0.565993	0.450502	0.50458	0.330078	0.358581	0.462852	0.448937	0.279923	0.330338	0.403501	0.427116	0.309291	0.64916	0.358896	0.420297
A0A0C4DH63	0.561619	0.808728	0.951122	0.302008	0.586214	0.409803	0.728907	0.510422	0.708682	0.720337	1.09819	0.810325	0.501166	0.417381	1.35012
Q8IYW4	1.70871	2.89443	0.950083	0.431179	1.04875	2.77887	3.70898	0.573082	1.499	0.424908	4.81064	2.0831	1.01495	0.573545	0.604409
O75844	0.636333	0.611605	0.949975	0.433727	0.554726	0.355872	0.767016	0.667638	0.68348	0.614418	0.2803	0.330653	0.606785	1.13495	0.669598	0.449579	0.351461	0.718094	0.352839	0.695346	0.369252	0.491296	0.457208	0.388529	0.421162	0.45639	0.55583	0.372901	0.716266	0.323755	0.594735	0.597504	0.422213	0.745814	0.43669	0.629329	0.561636	0.858862	0.49474	0.630412	0.536684	0.822935	0.596633	0.589031	0.674204	0.385485	0.504954	0.435667	0.516931
Q6UXK5	0.368968	0.0786028	0.949884	0.407851	0.594702	0.29312	0.102754	0.566733	0.66499	1.92334	0.344912	0.245072	0.575394	0.379327	0.54432
Q9BV20	0.442789	0.711978	0.947384	0.108866	0.732131	0.147175	1.27659	0.629718	0.52597	0.572443	0.271976	0.298405	0.620429	0.721769	0.463167	0.460889	0.786026	0.58632	0.257406	0.365314	0.424309	0.528308	0.595934	0.549131	0.439849	0.652705	0.580736	0.488589	0.831873	0.801245	0.653635	0.366021	0.493553	0.513346	0.361178	0.618436	0.695901	0.427779	0.447916	0.530134	0.606732	0.35718	0.595155	0.417429	0.424209	0.726993	0.432491	0.643503	0.590331
Q14019	0.530525	0.807586	0.944408	0.24251	0.675935	0.344616	0.572563	0.969055	0.640131	0.615695	0.662595	0.708675	0.518126	0.263085	0.728615	0.635703	0.68208	0.326075	0.336119	0.387316	0.504642	0.71555	0.623284	0.409185	0.882977	0.407142	0.784055	0.55961	0.520516	0.463939	0.548657	0.597354	0.554038	1.1927	0.490752	0.468425	0.53319	0.668786	0.369458	1.12071	0.634165	0.454516	0.790132	0.764151	0.658098	0.854146	1.02132	0.885874	0.635594
P25774	0.49989	0.58616	0.944178	0.358736	0.413048	0.44342	0.760718	0.679576	0.560238	0.537484	0.466262	0.449601	0.633167	0.393734	0.599986	0.441986	0.454915	0.353727	0.75616	0.410744	0.431585	0.47517	0.5006	0.393658	0.436442	0.336688	0.840333	0.325698	0.378036	0.34908	0.468533	0.992614	0.485071	0.752504	0.508919	0.739745	0.467231	1.11199	0.330657	0.734793	0.513602	0.470115	0.736961	0.506342	0.782204	0.75493	0.740231	1.28119	0.953087
Q9Y2J2	0.733284	0.362351	0.943026	0.297616	0.522156	0.390642	0.715417	0.624269	0.481554	0.63654	0.497803	1.06523	0.533188	0.281957	1.09994	0.364247	0.410634	0.57481	0.336362	0.60001	0.477551	0.858763	0.458693	0.493562	0.962039	0.270811	0.58094	0.336586	0.412912	0.29822	0.423019	0.303954	0.452186	0.545188	0.397121	0.508235	0.425528	0.38999	0.311811	0.576634	0.543361	0.303093	0.504698	0.568805	0.495478	0.643374	0.588852	0.606694	0.503015
Q96D09	5.88568	2.2639	0.9396	0.238188	0.857954	5.28335	6.65616	0.5291	0.635359	0.609225	6.48217	6.11218	0.535049	0.472294	0.993136
P41218	0.373494	0.318063	0.939068	0.210719	0.350517	0.292227	0.394432	0.923705	0.413381	0.569368	0.43374	0.740909	0.222139	0.236438	0.628172	0.304961	0.376348	0.229813	0.187714	0.213631	0.335462	0.683568	0.693269	0.397642	0.427531	0.174719	0.487116	0.20425	0.329513	0.17635	0.302199	0.332279	0.366177	0.722736	0.372354	0.392004	0.312538	0.806685	0.175369	0.555904	0.692326	0.364122	1.93065	0.493743	0.565199	0.510655	0.920394	0.849178	0.823943
Q8NEY8	1.37667	1.1739	0.933878	0.327894	0.715275	0.913725	1.55354	0.714632	0.651746	1.0026	2.09532	1.9927	0.827047	0.530615	0.860938	0.548582	0.485231	0.522892	0.431892	0.389161	0.444377	0.450689	0.481002	0.491311	0.573987	0.468966	0.839405	0.46099	0.599588	0.47632																0.513922	0.577215	0.522846	0.831097
Q9NZU5	0.506733	0.395441	0.933466	0.27468	0.367899	0.28034	0.489247	1.08383	0.398286	0.614885	0.380638	0.458751	0.4102	0.176706	0.50165	0.20355	0.207366	0.212261	0.245168	0.308554	0.303623	0.484726	0.279619	0.677047	0.292985	0.172105	0.514953	0.168609	0.338655	0.181361	1.6818	0.324351	0.769763	0.467147	0.421772	0.486324	0.51449	0.474471	0.279721	0.509323	0.474911	0.323771	0.46643	0.435233	0.45632	0.331627	0.262289	0.321146	0.576326
Q9NYL4	0.213548	0.290862	0.933058	0.378787	0.345295	0.226368	0.459638	0.969839	0.333996	0.262695	0.0593882	0.109261	0.25294	0.351929	0.642575	0.342042	0.23181	0.203566	0.351599	0.242833	0.363714	0.340419	0.342124	0.810752	0.352334	0.323609	0.511587	0.354532	0.266648	0.201718	0.357063	0.0945162	0.261118	0.808137	0.325905	0.823909	0.259522	0.510453	0.264124	0.507186	0.285469	0.39165	0.224323	0.298962	0.681161	0.254826	0.617199	0.265376	0.444571
O75400	0.440187	0.342108	0.931747	0.646862	0.509717	0.707322	0.308634	0.50575	0.486461	0.46264	0.320602	0.170997	0.368485	0.497559	0.448318	0.427473	0.405074	0.45986	0.381124	0.549878	0.520398	0.454829	0.482496	0.463621	0.428505	0.388627	0.466091	0.468017	0.417128	0.413056	0.367675	0.791651	0.461994	0.479261	0.501458	0.4014	0.382718	0.380597	0.511625	0.478717	0.449492	0.472867	0.511115	0.488291	0.409251	0.39219	0.430075	0.378848	0.454455
Q17RN3	0.921672	1.69942	0.931423	0.420367	0.797876	0.69712	1.04676	0.59742	0.871504	0.860759	1.15178	1.37756	1.01956	0.451022	0.716555	0.557214	0.474917	0.904406	0.638539	0.698651	0.516091	0.401756	0.426099	0.468452	0.552762	0.671367	0.521347	0.611368	0.597909	0.751687	1.01403	0.324258	0.54349	0.616052	0.504519	0.47796	0.701443	0.616991	0.404715	0.664342	0.605942	0.489179	0.516557	0.437119	0.545206	0.543552	0.418969	0.661051	0.584138
P59998	0.540415	0.834913	0.931216	0.420458	0.76185	0.319268	0.805267	0.849608	0.891598	0.822541	0.41384	0.520603	0.766274	0.671787	0.652638	1.52169	1.06727	0.889702	0.8086	0.523118	1.22862	1.08575	1.13465	0.91581	1.70852	1.09873	0.759405	0.976211	1.00875	1.70551	0.583457	0.667876	0.587572	0.844887	0.529474	0.357545	0.679318	0.764316	0.412583	0.744308	0.704602	0.765803	0.603812	0.675032	0.657917	0.624775	0.66496	0.668688	0.469999
Q8IYM9	0.628478	0.58967	0.928864	0.188547	0.380152	0.152362	0.608458	0.804661	0.620717	0.555786	0.579599	0.832474	0.414663	0.244398	0.630344	0.981794	0.459096	0.601215	0.528436	0.765713	0.601327	0.637692	0.818155	0.479169	0.824468	0.448529	0.838363	0.315022	0.612409	0.342075																0.400479	0.728376	0.490686	0.559859
Q6PCB5	0.683205	0.793776	0.927112	0.730435	0.790651	0.66668	0.539354	0.756003	0.824136	0.624152	1.04025	0.763435	0.732145	0.721166	0.70332	0.462543	0.462612	0.358654	0.497918	1.65585e-05	0.431691	0.53032	0.281378	1.35155	0.417734	0.329693	0.429657	0.533003	0.270098	0.527511																0.62086	0.694985	0.576498	0.736972
Q9Y508	1.00203	5.77169e-06	0.926121	0.256768	0.677025	0.327387	0.644879	0.724291	0.483858	0.590595	1.463	0.5537	0.655058	0.525313	0.812725	0.395424	0.36205	0.40183	0.365366	1.65585e-05	0.358331	0.467446	0.361548	0.601555	0.465345	0.46258	0.416611	0.351969	0.540043	0.368906	0.44638	0.146442	0.439494	0.68619	0.829586	0.374398	0.522381	0.413345	0.655915	0.508576	0.540857	0.425881	0.280558	0.506806	0.53037	0.253421	0.411157	0.306426	0.750346
P02794	0.581803	1.14892	0.924721	0.275244	0.487224	0.388786	0.930147	0.677439	1.01979	0.694141	0.673094	1.09739	0.686339	0.33746	0.587974	0.607868	0.474755	0.564058	0.50115	0.66859	0.552167	0.691508	0.589208	0.634244	1.46129	0.452353	0.576752	0.477329	0.427017	0.358316	0.688154	0.591552	0.730891	0.778421	0.493504	0.613561	0.750961	0.722212	0.296732	0.764814	0.65355	0.610258	0.678404	0.943764	0.883442	1.46066	0.609975	0.847729	0.847626
Q70J99	0.175145	0.458071	0.924721	0.155935	0.480365	0.267522	0.391227	0.304628	0.528984	0.398844	1.22265e-05	0.525576	0.397053	0.111077	0.599385	0.556346	0.559473	0.626137	0.454222	1.09374	0.522777	0.63844	0.699402	0.37226	0.607161	0.543655	0.730169	0.340745	0.365598	0.432756	0.459979	0.494531	0.876866	0.858222	0.725834	0.618528	0.502137	0.918982	0.45049	0.936064	0.637242	0.714696	1.24832	1.18012	0.518907	0.431122	0.483868	0.563123	0.673435
Q9BSC4	0.748271	1.29262	0.923864	0.417454	0.954263	1.02672	3.01501	0.579573	1.02498	1.07754	1.08744	0.946604	1.06627	0.394347	0.498897																															0.658697	0.615294	1.24157	1.0983
Q9NUQ3	0.657586	0.469039	0.922219	0.268756	0.524435	0.234352	0.531683	0.710343	0.510456	0.48384	0.509008	1.17642	0.46208	0.625428	0.542849	0.455282	0.502253	0.403722	0.768937	0.729809	0.893026	0.517524	0.49844	0.512019	0.495471	0.393596	0.584148	0.498216	0.492563	0.422026	0.452516	0.320597	0.471258	0.408566	0.538322	0.54368	0.301392	0.53638	0.430492	0.329693	0.420001	0.434221	0.302609	0.427658	0.429974	0.388363	0.751631	0.603708	0.543625
P17661	0.429853	0.4323	0.920447	0.196921	0.394984	0.266938	0.727048	1.04002	0.321856	0.804555	0.457502	0.501504	1.34215	0.14161	0.576348	0.256774	0.209951	1.50197	0.178629	0.771238	0.228922	1.47907	0.200427	0.442533	0.663742	0.145465	0.656	0.195821	0.60295	0.282171	1.57109	0.263114	0.67347	0.268339	0.306623	0.292089	0.67496	0.532317	0.227297	0.329153	0.610546	0.186309	0.364501	0.326694	0.541786	0.403576	0.100251	0.240822	0.347563
Q8IVL6	0.43257	0.54552	0.920292	0.300657	0.328117	0.388573	0.507891	0.402852	0.38161	0.487839	0.563572	0.578409	0.25891	0.160875	0.284224	0.438566	0.129729	0.286133	0.350894	0.33686	0.360103	0.419976	0.468815	0.636262	0.680801	0.186201	0.271087	0.151847	0.433079	0.134859	0.640674	0.517809	0.573697	0.583744	0.553378	0.640951	0.432853	0.613454	0.29174	0.794012	0.381474	0.444405	0.676694	0.536494	0.431614	0.296657	0.381476	0.251037	0.603757
P08311	0.187572	0.406826	0.920173	0.0780318	0.277535	0.135854	0.400265	0.651475	0.301897	0.965279	0.285046	1.01603	0.197981	0.109417	0.561378	0.238004	0.404343	0.157396	0.104825	0.175917	0.487442	0.538661	0.399117	0.37267	1.06191	0.0997519	0.24983	0.151097	0.385439	0.133898	0.163911	0.218103	0.348457	0.731178	0.27522	0.389574	0.347101	0.37512	0.11215	0.670931	0.810499	0.254756	0.784999	0.175068	0.644752	1.57064	0.365011	0.670247	0.418013
Q9BX66	0.389799	0.374879	0.919714	0.259406	0.342665	0.318208	0.708642	0.849568	0.386784	0.824676	0.367586	0.501806	0.786674	0.198837	0.50335	0.260387	0.192758	0.59121	0.235302	0.511508	0.282874	0.813587	0.259363	0.39552	0.574827	0.174193	0.507465	0.212177	0.425513	0.199588	1.73366	0.480194	0.779033	0.357359	0.297014	0.33046	0.752832	0.533352	0.254886	0.433928	0.600022	0.268687	0.489045	0.38314	0.688211	0.596321	0.233763	0.485874	0.538803
Q96G27	0.604667	1.03433	0.918597	0.24278	0.737377	0.23034	1.02426	0.754362	0.997224	0.563986	0.433863	0.469344	1.23034	1.02753	0.563338																0.404719	1.663	0.412807	0.924229	0.368161	0.475165	0.519085	1.29154	0.427676	0.816544	0.618958	0.969717	0.403753	0.499295	0.601838	1.13646	0.369778	1.11218	0.509948
P53985	0.302792	0.249366	0.918285	0.284746	0.246972	0.210566	0.425326	0.95433	0.340194	0.406939	0.293255	0.170318	0.357918	0.452374	0.415849																0.386729	0.958859	0.394419	0.869243	0.283016	1.56484	0.42649	0.922624	0.542703	0.700026	0.457363	0.35576	0.382363	0.325906	0.43277	0.701445	1.30795	0.320121	1.04345
Q96Q45	6.89635e-06	1.07608	0.918273	0.280609	0.636862	5.10724e-06	1.06569	0.726073	0.995724	0.698716	1.22265e-05	0.549008	0.769047	0.844693	0.759347	0.889155	0.494688	0.922516	0.329671	1.48921	0.502756	1.51563	1.02805	0.4233	1.03315	0.458694	0.71694	0.438814	0.836257	0.403823	0.389529	1.44045e-05	0.527198	0.733257	0.590641	0.556544	0.63153	0.800957	0.341562	0.93567	0.396976	0.52971	1.12431e-05	0.584665	0.4814
Q13976	0.569249	0.759005	0.917962	0.236941	0.487105	0.271531	1.20857	0.818857	0.488404	0.937818	0.918358	0.855675	0.836157	0.278881	0.90373	0.279701	0.371261	0.327935	0.483538	0.546833	0.51492	0.511143	0.294223	0.462469	0.35317	0.277018	0.525195	0.365333	0.253072	0.369801	0.8739	1.38805	0.615705	0.790292	0.433665	0.485682	0.621521	0.783166	0.483637	0.883376	0.678413	0.504845	0.774358	0.615896	0.591316
P02730	0.52107	1.07559	0.91796	0.340579	0.612879	0.473052	0.451461	0.264477	0.776165	0.61471	1.32724	1.43821	0.479521	0.58578	0.788626	0.420556	0.352601	0.327701	0.312504	0.241723	2.05525	1.00759	0.99386	0.253226	0.555869	0.294974	0.258375	0.481585	0.568199	0.406698	0.327262	0.400622	1.07203	0.634767	0.633376	0.545126	0.372801	0.607097	0.620895	0.892448	1.22184	0.30779	0.639907	1.29138	0.585823	0.906791	0.394658	0.500856	0.923114
P21980	0.375465	0.395088	0.915674	0.253552	0.43639	0.308169	0.883159	0.79751	0.367927	0.778033	0.465619	0.481107	0.535121	0.200273	0.690593	0.399032	0.294403	0.364521	0.325988	0.306078	0.404237	0.587983	0.378903	0.417613	0.481426	0.237371	0.538199	0.278947	0.312355	0.237873	1.26057	0.346449	0.667593	0.599363	0.406361	0.397236	0.694674	0.581918	0.437904	0.498299	0.582284	0.329755	0.421608	0.471049	0.501874	0.660352	0.863838	0.593442	0.658032
Q86X95	0.675311	1.07898	0.91542	0.324046	0.940201	0.197015	0.985116	0.902298	0.976223	0.484648	0.290244	0.234953	0.920856	0.937168	0.705407
P80723	1.02895	1.25946	0.91026	1.26679	0.764934	0.986918	1.10691	0.809605	0.637381	0.771128	0.592772	1.91436	0.515955	0.628835	1.78941	0.849836	1.39039	1.8025	0.357649	0.977801	1.19509	0.848233	0.944644	1.01118	1.68445	0.569301	1.12064	0.409286	0.786634	0.427961	0.533005	0.275994	0.677148	0.947296	0.634771	0.935496	0.761566	1.16738	0.226539	1.04839	0.663117	1.02723	0.756698	0.609416	0.940668	1.94694	0.482724	1.22369	0.866349
Q9NY15	0.619657	1.00809	0.909547	0.283887	0.529912	0.246067	0.766831	0.378164	0.695077	0.705454	0.628984	1.34556	0.483576	0.309885	0.598565	0.493486	0.506989	0.406867	0.383048	0.552668	0.602294	0.823873	0.641103	0.55882	1.29028	0.396501	0.520096	0.463954	0.527871	0.48615	0.747824	0.0607786	0.628922	0.722359	0.516033	0.562902	0.957708	0.685726	0.429239	0.782265	0.92689	0.342858	0.538212	0.792682	0.801028	0.490104	0.490965	0.479291	0.73535
P13284	0.944035	0.663364	0.903944	0.488862	0.303807	0.945566	0.140433	0.636605	0.282735	0.460793	1.35564	0.61245	0.190331	0.160103	0.276042	0.571916	0.368762	0.577263	0.262403	0.358684	0.39273	0.48682	0.631121	0.70396	0.559287	0.274055	0.933814	0.269951	0.493305	0.494409	0.35539	0.508066	0.458438	1.85794	0.362365	0.517989	0.545632	1.19948	0.137175	1.29729	0.545931	0.818117	0.878199	0.647826	0.629963	0.515674	2.46792	1.19642	0.794798
Q9BSV6	2.08861	2.37464	0.903272	0.581416	0.487458	1.92616	3.30547	0.477119	0.524915	0.933294	2.72477	2.13886	0.429892	0.486695	0.491118
Q5TZA2	0.625548	1.1978	0.903098	0.277775	0.878915	0.253666	0.943141	0.522669	0.691538	0.683928	0.573718	0.878145	0.728957	0.626932	0.914851	0.605684	0.418065	0.822154	0.332136	0.675351	0.474201	0.562389	0.641877	0.351218	0.608181	0.451039	0.556879	0.421944	0.608808	0.437736	0.616948	0.660207	0.627534	0.719758	0.4396	0.589671	1.08107	1.1336	0.373133	0.94734	0.762384	0.427014	0.5966	0.570459	0.725805	0.80972	0.474353	0.847224	0.75665
Q8TB05	1.25715	5.77169e-06	0.902968	0.301515	0.803967	5.10724e-06	1.07413	0.671783	1.01251	0.637994	2.41984	1.42462	0.886513	0.654613	0.671451
P28676	0.374628	0.185062	0.900707	0.32565	0.294894	0.334241	0.288693	0.42749	0.28006	0.583111	0.339958	0.293498	0.204111	0.237774	0.36218	0.265126	0.614009	0.189754	0.247212	0.303286	0.32588	0.360049	0.226152	0.516264	0.282291	0.245814	0.534784	0.360343	0.29917	0.293501	0.318972	0.311181	0.428971	0.539488	0.509679	0.36662	0.326062	0.234877	0.207895	0.290414	0.677418	0.463673	0.518475	0.437965	0.509598	0.163107	0.592882	0.143676	0.326024
A0A075B6I4	0.818942	0.649315	0.900313	0.405675	0.209455	0.414963	2.15349	0.628945	0.42058	0.795039	0.573119	0.359905	0.490766	0.320832	3.11153
P07910	0.987456	1.30593	0.899749	0.651803	1.00541	0.624919	0.995669	0.772482	1.16566	0.82022	0.918798	0.908787	0.958349	0.814161	0.713188	1.80342	0.575304	1.31053	0.483892	0.531023	1.01136	0.587933	1.35297	0.924292	0.965082	0.627526	0.609079	0.746283	1.36297	0.539793	0.963444	2.47883	0.809834	2.21082	0.751707	0.863187	1.02204	2.50592	0.784459	1.8585	1.41636	2.45653	0.738085	0.905272	1.28907	0.849677	0.785377	1.03677	0.797927
Q92562	1.26433	0.961948	0.899427	0.445877	0.880132	0.737713	5.03006e-06	1.03158	0.795171	0.584555	2.24153	7.1981e-06	0.867248	0.636869	0.579067
Q9UMS6	0.464894	0.518403	0.898908	0.253179	0.414031	0.321465	0.872639	0.975634	0.479284	1.05555	0.751956	0.653538	1.15115	0.191093	0.664377	0.40738	0.223274	0.739232	0.237413	0.49457	0.40967	0.985028	0.400487	0.428392	1.00449	0.219019	0.552023	0.247069	0.676722	0.251163	1.30383	0.300327	0.695636	0.431667	0.36115	0.350689	0.514195	0.555455	0.301154	0.561006	0.579441	0.250087	0.461776	0.425751	0.528437	0.748095	0.189964	0.437533	0.526638
P78346	0.584162	0.543218	0.896844	0.285843	1.05138	0.276392	0.686455	0.694943	0.713769	0.572751	1.06443	0.254051	0.500066	1.0421	0.557195	0.837959	0.56631	0.606619	0.360752	0.733307	0.460934	0.568634	0.536988	0.636715	0.543873	0.577584	0.495734	0.506652	0.500373	0.522239	0.387717	0.497068	0.443937	0.497425	0.576497	0.462159	0.389298	0.489944	0.549739	0.478767	0.456838	0.464216	0.476678	0.482479	0.510581	0.294438	0.404825	0.2931	0.462326
P40429	0.539806	0.638795	0.896366	0.606349	0.721549	0.452975	0.6486	0.592556	0.787658	0.579824	0.244905	0.451145	0.684095	0.678332	0.670008	0.527762	0.60692	0.716726	0.604392	0.486633	0.564823	0.575247	0.557019	0.520958	0.552329	0.663647	0.576799	0.498705	0.688175	0.55135	0.461987	0.506691	0.452728	0.58835	0.526082	0.575797	0.450382	0.637921	0.544838	0.545798	0.446613	0.521977	0.443546	0.461982	0.459691	0.54265	0.544963	0.542938	0.513607
O15061	0.355495	0.380484	0.896274	0.162812	0.371487	0.275337	0.553473	0.793974	0.301617	0.413159	0.393134	0.469462	1.33845	0.144462	0.568121	0.36184	0.257547	1.13774	0.189085	0.614026	0.284808	1.26309	0.317023	0.391063	0.640661	0.198052	0.484731	0.197109	0.659486	0.249841	1.50352	0.300072	0.633341	0.290351	0.299955	0.277622	0.530257	0.600984	0.208774	0.375258	0.57142	0.198462	0.388547	0.309687	0.562937	0.288397	0.134904	0.216471	0.287341
Q9BQ61	0.827737	1.2161	0.895283	0.415027	0.855236	0.335039	1.16118	0.687953	0.908628	0.723265	0.898169	0.996701	0.940606	0.822879	0.913124	0.477612	0.414234	0.381084	0.349563	0.224792	0.525387	0.274395	0.431404	0.461082	0.340258	0.415184	0.695428	0.480275	0.871722	0.360768	0.303257	0.570791	0.231926	0.340627	0.3086	0.360247	0.530133	0.373865	0.398517	0.355165	0.438749	0.492863	0.284266	0.279168	0.610086	0.478788	0.410919	0.578071	0.518675
Q2KJY2	0.460978	0.809927	0.894997	0.313152	0.367733	0.332344	0.594522	0.383957	0.435011	0.410861	0.422165	0.589486	0.825911	0.375198	0.286154
O43665	0.656796	0.961948	0.893212	0.158123	0.753017	5.10724e-06	0.940998	1.13176	0.508638	0.87069	0.499042	1.27313	0.537365	0.615415	1.15689	0.462122	0.40432	0.41298	0.344568	0.554558	0.582682	0.473678	0.443479	0.46441	0.57825	0.30829	0.444198	0.464263	0.416953	0.270899	0.487138	1.44045e-05	0.577306	0.96929	0.35211	0.526438	0.62335	0.966348	0.240338	1.10864	0.728773	0.512383	0.567219	0.387685	0.829688	0.5394	0.544673	0.839396	0.487219
Q86YN6	1.04366	2.29497	0.892723	0.389115	0.819662	0.788061	2.2986	0.815396	0.805067	1.35608	1.85031	2.734	0.918066	0.34973	1.1585
P30511	0.724952	0.361763	0.891981	0.505858	0.392924	0.510579	0.415758	0.543415	0.366821	1.72828	0.692959	0.951052	0.436146	0.326104	0.603933																0.373561	0.178463	0.422516	0.563028	0.398704	0.745381	0.430271	0.469922	0.265676	0.659116	0.417023	0.31652	0.328683	0.395633	0.473597	0.349088	0.67551	0.448777	0.376342
Q9BZE7	0.297011	0.486933	0.891969	0.205441	0.47931	0.180787	0.884341	0.602149	0.389446	0.449361	0.201972	0.174113	0.8261	0.598639	0.602532																0.577387	0.476708	0.572561	0.828377	0.677791	0.519649	0.535291	0.936599	0.523233	0.615353	0.637739	1.12077	0.279062	0.549315	0.585827
Q15054	0.754695	0.479159	0.88994	0.519662	0.701296	0.231271	0.540969	0.526698	0.471594	0.645957	0.507517	1.10009	0.248405	0.499476	0.631396																															0.392902	0.388596	0.331638	0.319135
Q13156	0.346413	0.476842	0.887206	0.331317	0.312783	0.462454	0.355728	0.289107	0.487123	4.68332	1.15558	0.889653	0.535146	0.218783	0.91492	0.696596	0.261609	0.281701	0.212361	0.254922	0.685122	0.408854	0.466275	1.31968	1.17584	0.251108	0.491404	0.216493	0.387579	0.616641	0.651035	0.235817	0.632925	0.641949	0.35246	0.525271	1.58357	0.301354	0.327555	0.453133	3.11348	0.931571	1.1082	0.836171	0.440772
P16104	0.748448	0.988178	0.886696	0.282265	0.69602	0.529982	1.42801	0.634951	0.868605	0.714837	0.959855	1.08833	0.901364	0.672412	0.723718	1.96415	2.11333	2.43947	0.790744	1.3096	1.93569	1.65672	1.88192	0.709703	1.78952	1.42787	2.12597	1.22022	2.66276	1.02657	0.669626	1.94501	0.724223	1.42765	0.973162	0.601294	0.791948	1.9253	0.622851	1.89051	0.893187	1.25952	1.4407	0.83101	0.868908	1.32661	0.500857	2.3092	1.02253
P02008	0.791129	2.46985	0.886092	0.441216	0.879877	4.40957	6.22209	0.433586	1.53812	3.15512	3.8479	1.55914	0.854512	0.670601	0.776306
Q86VH2	0.344192	0.539459	0.883785	0.162374	0.461999	0.14985	0.486878	0.791601	0.445866	0.482155	0.269975	0.158942	0.465359	0.609811	0.600141
Q96B97	0.382701	0.6435	0.883037	0.31391	0.359693	0.590709	0.79764	0.829573	0.390737	0.669243	0.562043	0.611068	0.759349	0.357204	1.00718	0.264287	0.536137	0.301822	0.510984	0.516884	0.591347	0.496277	0.360197	0.410484	0.561423	0.285952	0.478433	0.416799	0.331763	0.287364	0.42149	0.437503	0.539319	0.594706	0.512878	0.489171	0.425312	0.480115	0.363221	0.64295	0.520358	0.358348	0.583196	0.571937	0.621672	0.55261	0.485069	0.582559	0.517867
P27105	0.607484	0.77655	0.882364	0.299913	0.56523	0.37412	0.458528	0.601511	0.574621	0.623497	0.666648	1.17682	0.386425	0.336163	0.809458	0.36299	0.423482	0.36636	0.28001	0.344204	0.689058	0.9585	0.645146	0.531838	0.777857	0.292409	0.518728	0.393678	0.531698	0.34483	0.719388	0.320761	0.679205	0.706336	0.560191	0.462978	0.773021	0.843818	0.378196	0.807197	0.74922	0.312906	0.886303	0.719659	0.622352	1.07281	0.404131	0.708806	0.695412
Q68DK7	0.732783	0.708305	0.878643	0.41537	0.628889	0.510271	0.622978	0.801367	0.902027	0.701658	1.21001	1.19443	0.605413	0.610737	0.794202	0.493826	0.670167	0.746301	0.373179	0.894467	0.493421	0.505127	0.843392	0.326211	0.512398	0.550686	0.533317	0.504843	0.875149	0.364416
Q9UJC3	6.89635e-06	0.619922	0.878181	0.388214	0.75225	5.10724e-06	0.875603	0.242318	0.712093	0.482767	1.22265e-05	0.319916	0.985667	1.40162	0.914316	0.794414	0.411611	0.789268	0.620019	1.65585e-05	0.372194	0.39442	0.446329	0.190891	0.35796	0.597882	0.320592	0.337389	0.76417	0.354559																0.236812	0.375063	0.261822	0.33896
P12814	0.405257	0.385593	0.877394	0.322385	0.391426	0.287624	0.425363	0.984683	0.443575	0.618347	0.56361	0.564224	0.489421	0.280578	0.434498	0.296356	0.344683	0.37489	0.379862	0.444903	0.412312	0.636962	0.329708	0.793811	0.499938	0.241708	0.615719	0.291328	0.324489	0.277883	1.33128	0.313497	0.727124	0.427036	0.359678	0.469388	0.406175	0.425655	0.332473	0.42297	0.462898	0.27969	0.449568	0.406722	0.40636	0.426962	0.363969	0.344086	0.47474
O14773	0.446316	0.59225	0.875421	0.309298	0.367107	0.233691	0.567468	0.610719	0.471879	0.476991	0.329955	0.679379	0.33609	0.285912	0.401206	0.486912	0.564525	0.47482	0.374324	0.349028	0.594911	0.547068	0.561898	0.430514	0.635572	0.416553	0.470544	0.416297	0.327512	0.452937	0.439983	0.467565	0.495724	0.551117	0.390565	0.468346	0.417586	0.721268	0.295738	0.478913	0.469942	0.300983	0.49427	0.463147	0.434114	0.414516	0.4724	0.525515	0.551654
Q96GS4	0.461988	0.654591	0.875356	0.211493	0.656415	0.257665	0.351594	0.505673	0.569344	0.532236	0.306697	0.794921	0.556515	0.344614	0.563756	0.726951	0.671062	0.705739	0.560997	1.47808	0.628985	0.681854	0.664072	0.488006	0.73368	0.553555	0.746062	0.427841	0.915333	0.66729																0.573318	0.397221	0.700337	0.553522
P10412	1.2417	2.54132	0.875347	0.430053	1.64732	0.46682	1.75041	0.858637	1.05773	0.725051	1.44705	2.88783	0.863836	0.645387	0.979466	0.959108	1.06252	2.56621	0.368512	1.06677	1.59899	1.50475	1.04075	0.529865	1.25738	0.550046	1.67318	0.508446	1.29203	0.517912	0.582016	1.04579	0.516607	0.837028	0.281866	0.728418	1.70082	1.52531	0.373237	1.1444	1.10371	0.440093	0.954624	0.505768	1.07145	1.28832	0.456994	1.60149	1.52735
Q9NUQ9	0.697	0.959128	0.875202	0.385672	0.680152	0.402508	0.82169	0.792639	0.687561	0.721675	0.607929	0.896434	0.763697	0.553628	0.716379	0.542934	0.563259	0.475509	0.286681	0.475822	0.409764	0.521895	0.527136	0.465677	0.576442	0.41959	0.584308	0.387812	0.442923	0.636039	0.436531	0.605062	0.512373	0.862788	0.499263	0.512227	0.494341	0.600859	0.588431	0.777923	0.621551	0.485368	0.599547	0.534253	0.502015	0.573072	0.655171	0.663577	0.632755
Q8WYA6	0.599064	0.713452	0.874079	0.515068	0.576535	0.538316	0.697524	0.738236	0.832252	0.599238	0.504706	0.949055	0.701005	0.601449	0.793997	0.489941	0.379686	0.34587	0.384105	0.449265	0.415211	0.360172	0.456256	0.417195	0.464626	0.396793	0.427903	0.512924	0.388188	0.406152	0.642057	0.780688	0.617066	0.589624	0.632918	0.603686	0.526409	0.653541	0.468259	0.677826	0.608427	0.591374	0.566487	0.572908	0.590212	0.422074	0.503378	0.534945	0.630802
Q16647	0.265062	0.287198	0.874059	0.123413	0.246043	0.140213	0.944215	0.666725	0.278581	0.283478	0.323076	0.622485	0.750633	0.101904	0.411976	0.308479	0.325179	0.353997	0.323891	0.513356	0.382032	0.744945	0.304109	0.648903	0.405317	0.202266	0.69887	0.215587	0.400982	0.342384	1.41903	0.127347	0.825464	0.338026	0.322552	0.477845	0.407791	0.469651	0.319246	0.450242	0.519111	0.238242	0.514313	0.379071	0.440944	0.266613	0.452554	0.252258	0.350038
Q01432	1.65512	0.631038	0.873648	0.315769	0.682441	0.898875	1.24745	0.7444	0.91148	1.01346	1.5976	2.03466	0.576772	0.584385	0.867991	0.162427	0.459997	0.240441	0.260941	1.65585e-05	0.328268	0.222909	0.290302	0.452033	0.179611	0.223442	0.579069	0.298969	0.128699	0.379887	0.342877	0.594583	0.463983	0.649078	0.399892	0.558677	0.310316	0.426895	0.379148	0.640189	0.402983	0.379407	0.468233	0.601314	0.661293	0.566273	0.532521	0.432227	0.504643
O00461	0.963491	0.715018	0.873415	0.257675	0.473899	0.86197	1.07695	0.550402	0.686465	0.57635	2.21051	0.846347	0.348511	0.510219	0.450947	0.627097	0.270008	0.373215	0.333677	0.661562	0.626641	0.547719	0.75458	0.594375	0.569521	0.301798	0.417788	0.335916	1.22921	0.377553	0.454627	0.506146	0.363767	0.617122	0.258761	0.48239	0.406485	0.763203	0.35413	0.743804	0.412974	0.450604	0.320206	0.454794	0.448813	0.501491	0.600875	0.528838	0.570959
Q96N28	0.394671	0.365077	0.872841	0.39182	1.27397	2.57229	4.30826	0.351639	0.935763	1.96719	2.38481	0.663903	1.35377	0.419338	0.525392
Q9Y3Q8	0.768534	0.803697	0.8725	0.476359	0.560824	0.718542	1.16546	0.653793	0.687005	0.726178	0.721301	0.863768	0.679264	0.546588	0.84354	0.29566	0.4114	0.261443	0.503166	0.683547	0.426782	0.347339	0.285966	0.459968	0.443445	0.345302	0.47515	0.345437	0.378974	0.395212	0.584294	1.44045e-05	0.32443	0.291481	0.127393	0.473815	0.505852	3.63609e-06	0.299038	0.375586	0.449517	0.308998	0.746918	0.275136	0.364084	0.632235	0.467296	0.726034	0.454755
Q9Y5K8	0.739946	0.364809	0.872211	0.415239	0.479883	0.548382	0.459065	0.62519	0.672341	0.829811	0.632784	0.236049	0.453667	0.488696	0.963086	0.335103	0.407995	0.378795	0.458175	0.60653	0.479093	0.42112	0.430351	0.553169	0.31722	0.414134	0.491248	0.496058	0.300227	0.413906	0.631943	0.311822	0.487287	0.432682	0.45463	0.499567	0.402072	0.406322	0.435971	0.410154	0.456076	0.394176	0.142154	0.571915	0.419524	0.189411	0.46413	0.11063	0.478537
Q5T3I0	0.259261	5.77169e-06	0.869821	0.483084	0.374145	5.10724e-06	0.43493	0.490752	0.526039	0.457555	1.22265e-05	0.0811816	0.496709	1.35174	0.72011
P55287	0.466871	0.591682	0.868756	0.106602	0.328691	0.405023	0.969689	0.541951	0.589509	0.624736	1.13515	0.612604	0.406835	0.155837	0.466295																1.02672	0.399189	0.524461	0.636609	0.355898	0.740573	0.47346	0.601649	0.356375	0.704467	0.574618	0.35255	0.464339	0.481576	0.404273	0.874116	0.385328	1.05504	0.725755
P98082	0.375115	0.368277	0.868743	0.363791	0.476963	0.312525	0.552465	0.457225	0.448038	0.827113	0.671436	0.466823	0.644304	0.457016	0.644134	0.33235	0.544182	0.345513	0.435643	0.656804	0.505282	0.658004	0.531569	0.537189	0.495569	0.290532	0.416519	0.470027	0.265658	0.39471																0.480375	0.530871	0.450287	0.513124
Q9UKM9	0.854082	0.916693	0.867903	0.635079	0.875701	0.572755	0.976104	0.731545	0.861274	0.727576	0.560406	0.713266	0.877721	0.822504	0.804749	0.736941	0.496242	0.517355	0.434343	0.620462	0.633907	0.55548	0.689457	0.416043	0.611145	0.652481	0.515574	0.676123	0.995001	0.515845	0.445829	0.81682	0.508615	0.718566	0.663981	0.366307	0.491889	0.691006	0.638355	0.62828	0.58785	0.875622	0.611159	0.535544	0.540445	0.762717	0.707687	0.689164	0.780816
P02042	0.529101	1.02322	0.867507	0.458532	0.673285	0.624773	0.422674	0.267422	0.845065	1.24718	0.90293	0.961707	0.664552	0.561728	0.980565	0.601226	0.653756	0.357216	0.37655	0.327816	5.13414	0.999	2.10329	0.420406	0.906102	0.351118	0.360547	0.893063	0.541896	0.471228	0.409341	0.41016	1.13025	0.690228	0.774951	0.756169	0.417717	0.539705	0.709021	0.885456	1.17389	0.347872	0.796332	1.00576	0.632206	0.874031	0.361053	0.582734	0.622523
Q6ZS11	0.433344	0.673537	0.867399	0.879498	0.80222	0.660182	0.641175	0.780836	0.728713	0.876856	0.614619	0.697841	0.675324	0.586022	0.868354
P06702	0.535198	0.268135	0.866673	0.210798	0.316429	0.443706	0.637359	0.91585	0.441757	0.843866	0.812057	0.614006	0.24615	0.163843	0.499994	0.365523	0.599943	0.213837	0.213093	0.322656	0.283604	0.392631	0.258719	1.75162	0.363581	0.240309	0.360537	0.225751	0.197979	0.204062	0.313698	0.27525	0.389908	0.446257	0.372792	1.3528	0.347575	0.63197	0.245085	0.325006	0.740166	0.535124	0.897778	0.399931	0.660133	0.25411	0.816817	0.354536	0.57505
P21291	0.565907	0.557123	0.865573	0.244102	0.516886	0.26299	0.736713	1.30082	0.467657	0.775552	0.533754	0.751561	1.54396	0.236601	0.556709	0.306285	0.242911	0.856684	0.249286	0.483257	0.368287	1.13236	0.340421	0.642112	0.60604	0.242061	0.481263	0.22065	0.703197	0.289771	1.88192	0.389722	0.87929	0.458092	0.370268	0.435263	0.700972	0.603929	0.290746	0.475375	0.721863	0.311308	0.605425	0.429881	0.594536	0.393593	0.191302	0.243979	0.425492
Q14197	0.457621	0.837172	0.865009	0.326868	0.701988	0.226447	0.906068	0.598044	0.966696	0.634921	0.336116	0.636249	0.769869	0.96309	0.673208	0.641747	0.46144	0.532023	0.415891	0.37698	0.453695	0.425169	0.528522	0.321813	0.527142	0.491965	0.457987	0.372167	0.592636	0.410404	0.35689	0.919581	0.508887	0.592965	0.513543	0.389445	0.429382	0.654658	0.407422	0.608594	0.465697	0.538904	0.441976	0.65606	0.467704	0.552069	0.424017	0.483217	0.544737
P04839	0.290117	0.446807	0.864929	0.0949963	0.261958	0.0413374	0.242036	0.761521	0.446985	0.491772	0.31704	0.751248	0.166302	0.202394	0.496145	0.302265	0.313739	0.220867	0.212701	0.299704	0.337997	0.489431	0.517454	0.396847	0.530523	0.184611	0.886086	0.274201	0.29392	0.168856	0.277346	1.44045e-05	0.272171	0.890104	0.218212	0.458675	0.271273	0.731343	0.130486	0.760602	0.490952	0.189436	1.27338	0.6062	0.613765	0.366689	1.03022	0.441537	0.600628
P51157	0.295558	0.901827	0.862752	0.162897	0.645592	0.132241	0.911698	0.42894	0.423441	0.793637	0.163748	0.92547	0.797652	0.406949	0.520834
P05106	0.975947	0.839669	0.861539	0.223977	0.673042	0.760212	0.967738	0.412625	0.70634	0.635802	1.67888	0.956272	0.548656	0.477478	0.554333	0.991224	0.216147	0.570711	0.16204	0.814355	1.01537	0.783808	1.36422	0.341587	1.37709	0.238781	0.377037	0.501478	1.08444	0.388361	0.900229	1.31348	0.925401	0.91852	1.12757	0.492522	0.371456	1.54727	0.462671	1.30599	0.639434	0.235995	0.854338	1.15851	0.59783
Q5XPI4	1.00477	1.01291	0.861109	0.569267	0.369898	1.13306	0.632921	0.528193	0.622492	0.816424	1.98378	1.0249	0.653913	0.431422	0.484406	0.523102	0.642256	0.452583	0.422061	0.397278	0.521607	0.808206	0.589759	0.420184	0.536934	0.424801	0.606815	0.288211	0.489043	0.683717																0.556568	0.465607	0.53791	0.532123
P35749	0.436723	0.430283	0.860937	0.265987	0.421604	0.334657	0.579657	1.12191	0.423078	0.831348	0.55612	0.602253	1.01223	0.199712	0.632643	0.345715	0.273118	1.58349	0.245299	0.88903	0.390738	1.1667	0.32842	0.470771	0.617797	0.205869	0.677619	0.230366	0.675338	0.259519	2.06068	0.320474	0.896838	0.389569	0.342634	0.351529	0.741591	0.651756	0.283061	0.513958	0.700152	0.254326	0.465812	0.420627	0.5839	0.734869	0.185097	0.420052	0.56684
P11277	0.591788	1.13871	0.860876	0.319068	0.636384	0.458285	0.574848	0.266943	0.805855	0.775491	1.48284	1.22749	0.534258	0.568361	0.809338	0.506586	0.392247	0.382811	0.354065	0.436941	1.61103	0.875178	0.845445	0.338225	0.59954	0.333243	0.364042	0.467286	0.491179	0.418331	0.367967	0.60185	1.13751	0.739178	0.702579	0.526309	0.414827	0.766936	0.591529	1.01896	1.03324	0.378179	0.652166	1.18384	0.607064	0.939099	0.438632	0.634843	0.786989
P27701	0.358745	0.603767	0.860389	0.329672	0.497955	0.548866	0.875522	0.940444	0.697852	0.603562	0.596827	0.665468	0.315906	0.299286	0.66089	0.725409	0.501843	0.559432	0.320438	0.607794	0.421416	0.314596	0.610122	1.31238	0.892034	0.296122	0.485399	0.244611	0.412344	0.249071	0.500193	0.427412	0.632446	0.7557	0.548301	0.924136	0.585654	1.07038	0.347693	0.886342	0.513232	0.30954	0.465292	0.590756	0.879026	0.442426	0.701376	0.601489	0.546967
P02549	0.545325	1.14137	0.859998	0.297395	0.649706	0.43207	0.590012	0.296378	0.867999	0.778938	1.13572	1.29791	0.611163	0.570176	0.809774	0.681083	0.437516	0.418079	0.346241	0.529976	1.92973	0.980836	1.08503	0.347261	0.806738	0.350988	0.395639	0.441389	0.667293	0.518801	0.413421	0.547405	1.13776	0.706935	0.799212	0.621848	0.452876	0.749524	0.555041	1.0408	1.02271	0.382045	0.821946	1.22776	0.613915	1.07139	0.458449	0.694353	1.00792
Q96HN2	0.501536	0.915717	0.859244	0.413788	0.735626	0.665722	0.751403	0.660851	0.921735	0.715921	0.692519	0.99801	0.784851	0.356617	0.629693	0.610151	0.514242	0.662231	0.386995	0.946706	0.448825	0.521974	0.493565	0.490901	0.542646	0.366365	0.666375	0.464872	0.439781	0.602785	0.496909	0.548164	0.355552	0.313935	0.78429	0.521447	0.383755	0.322866	0.457011	0.513959	0.524187	0.429722	0.594244	0.374313	0.430503	0.482908	0.411996	0.600256	0.36686
O95816	0.552416	0.766846	0.858533	0.260531	0.408294	0.299601	0.934318	0.810603	0.603227	0.929032	0.544474	0.549769	0.750073	0.380816	0.653968	0.431514	0.316895	0.519844	0.422308	0.452174	0.519423	0.827139	0.341347	0.612024	1.07018	0.277141	0.485469	0.322262	0.459432	0.309931	1.12303	0.392047	0.71946	0.774379	0.421465	0.418478	0.6421	0.88627	0.261891	1.11325	0.640324	0.411606	0.684637	0.547348	0.578913	0.943231	0.257846	0.6387	0.54205
P62328	0.926037	1.0993	0.858369	0.343094	0.625635	0.522789	0.599081	0.486352	0.413991	0.618393	0.970882	2.09879	0.291812	0.407692	0.562387	0.312047	0.545271	0.492812	0.365328	0.489533	0.469416	0.483029	0.523859	0.382657	0.504347	0.622741	0.615745	0.302109	0.57713	0.519374	0.311473	0.6938	0.532517	0.562876	0.29845	0.387208	0.293969	0.534895	0.34449	0.675426	0.384813	0.188614	0.986401	0.830529	0.674823	1.91969	0.333957	1.27411	0.755838
Q02543	0.67657	0.871361	0.858321	0.47426	0.731364	0.55843	0.892722	0.701045	1.01532	0.639388	0.639256	0.628662	0.8786	0.746817	0.676989	1.01434	0.720131	0.868286	0.65083	0.66601	0.792729	0.711798	0.826886	0.750455	0.790566	0.701629	0.789968	0.586904	1.02507	0.683078	0.407933	0.684341	0.546734	0.670702	0.576376	0.414466	0.562547	0.686779	0.511807	0.692647	0.517144	0.544813	0.611013	0.595563	0.487701	0.654649	0.595537	0.641278	0.583416
P05114	1.00111	1.15927	0.857232	0.419546	1.065	0.391179	1.00759	0.665654	1.04011	0.641451	0.753656	1.15478	1.01893	0.71781	0.82425	0.631687	0.513622	1.02982	0.547546	0.516317	0.741949	0.604577	0.702575	0.381678	0.692333	0.611856	0.65708	0.583351	1.0433	0.555539	0.619457	1.3057	0.589802	0.845963	0.777511	0.556047	0.959041	1.25336	0.717283	0.99499	0.92232	1.06816	0.974224	0.723759	1.1201	2.17488	0.909545	1.51491	1.17126
Q8TEQ6	0.333025	0.409233	0.857163	0.343272	0.54742	0.323975	1.0784	0.698377	0.62355	0.758699	0.249633	0.279343	0.727916	0.556475	0.542711	0.526571	0.401203	0.537127	0.587209	1.65585e-05	0.399471	0.340032	0.636576	0.427961	0.413606	0.549679	0.505366	0.417176	0.821928	0.3438	0.48791	0.936541	0.726712	0.625614	0.654006	0.665644	0.635827	0.720593	0.54521	0.701513	0.592189	0.515265	0.673133	0.610514	0.554822	0.21134	0.369273	0.174172	0.329562
Q9UK23	0.710354	0.668822	0.857147	0.297398	0.624722	0.41647	1.00745	0.386877	0.577621	0.577403	1.08447	0.679649	0.750697	0.50715	0.4722
Q16831	0.600991	0.55877	0.856915	0.201055	0.456038	0.114044	0.834758	2.19955	0.663472	0.785309	0.574417	0.804285	0.606627	0.364865	0.539545	1.19811	0.462741	1.09024	0.387758	0.709238	0.538895	0.605817	1.10793	0.846769	1.01476	0.30675	0.45688	0.296786	0.583545	0.346679																0.546608	0.742669	0.754651	0.716357
Q6ZUT6	0.681458	1.10643	0.856571	0.315492	0.834908	0.403735	1.32213	0.552912	1.00059	0.695218	0.169142	0.981559	0.968266	0.382139	0.563768	0.790653	0.609354	0.778418	0.398082	0.725322	0.36864	0.614475	0.778887	0.366196	0.560695	0.60053	0.479504	0.392753	0.603195	1.85525	0.60069	1.81189	0.408496	0.466954	0.449962	0.400432	0.412562	0.521402	0.960805	0.519131	0.544994	0.428765	0.509121	0.612438	0.474433	0.671228	0.225585	0.908102	0.595371
O95466	0.631622	0.51847	0.856477	0.277343	0.387673	0.401744	0.533356	0.821458	0.417023	0.515928	0.533636	0.62949	0.3575	0.265766	0.804911	0.406733	0.362183	0.381171	0.289689	0.339702	0.42859	0.694927	0.573216	0.464345	0.682075	0.254821	0.734902	0.299466	0.382657	0.252648	0.363433	0.585844	0.570192	1.13871	0.619393	0.506853	0.460412	0.940657	0.284244	1.03589	0.584897	0.412091	1.15495	0.711418	0.749973	0.538621	0.969797	0.718701	0.638822
P18206	0.465599	0.60828	0.855392	0.294925	0.489829	0.340605	0.720885	0.700098	0.559266	0.832489	0.554994	0.716119	0.844179	0.258926	0.558315	0.504081	0.465321	0.741346	0.317279	0.55599	0.509585	0.868581	0.529196	0.545788	0.762892	0.363481	0.713274	0.281183	0.633487	0.447313	1.16951	0.410204	0.670634	0.497261	0.39128	0.408994	0.532327	0.677244	0.362683	0.632792	0.528094	0.323688	0.50369	0.486824	0.471066	0.799944	0.303464	0.626931	0.704248
P16452	0.649938	0.888211	0.853865	0.388782	0.566183	0.59777	0.833158	0.438325	0.625005	0.612577	1.25825	1.12854	0.593221	0.43547	0.647528	0.445381	0.500896	0.351013	0.358845	0.402161	1.25706	0.822938	0.673431	0.511308	0.51582	0.321411	0.391785	0.50743	0.364977	0.618336	0.4763	0.226045	0.78646	0.47583	0.617259	0.627314	0.418739	0.569103	0.470122	0.540831	0.561351	0.342991	0.86735	0.79157	0.56084	1.03939	0.454821	0.856591	0.924974
O94804	0.652345	0.656834	0.853692	0.311263	0.451186	0.456856	0.707007	0.723793	0.658309	0.703041	0.767707	0.560637	0.570084	0.446001	0.708152	0.587723	0.445891	0.389168	0.402266	0.506018	0.564021	0.529042	0.61304	0.379635	0.586216	0.349096	0.601765	0.394344	0.398738	0.414705																0.695698	0.841365	0.836529	0.812196
P31997	0.454826	0.294	0.852359	0.406587	0.347406	0.575078	0.293982	0.430994	0.303547	0.548183	0.563797	0.559638	0.239005	0.271789	0.343665	0.403138	0.356495	0.247675	0.287375	0.522764	0.428599	0.461656	0.368823	0.415198	0.452353	0.26185	0.43122	0.311041	0.248519	0.304904	0.155076	0.643378	0.438896	1.74213	0.410946	0.366501	0.477169	2.34586	0.129474	0.757548	1.30505	1.53189	4.12897	1.16545	1.33497
P84243	0.973501	0.72293	0.851934	0.412053	0.675525	0.398211	0.795424	0.690946	0.599963	0.641143	1.10402	1.27711	0.605709	0.69984	0.730432	0.959969	0.742999	0.941313	0.471838	0.771837	0.984519	1.04394	0.773819	0.69053	0.968256	0.507456	1.01815	0.461031	0.892097	0.538795	0.540024	0.879022	0.700762	1.06456	0.758326	0.532732	0.709051	0.799332	0.637143	1.02654	0.726946	0.491968	0.634026	0.649639	0.857574	0.887296	0.54348	0.795532	0.57406
Q3MHD2	0.780722	0.81406	0.85048	0.28706	0.477668	0.354772	1.01318	0.511295	0.703669	0.725408	0.776377	0.642201	0.805214	0.559747	0.515929	0.535809	0.38981	0.45666	0.327746	0.287981	0.452794	0.400937	0.657524	0.445096	0.498303	0.406153	0.314992	0.365839	0.587826	0.37451																0.540996	0.492526	1.00524	0.894646
P69905	1.07638	2.13737	0.850232	0.476982	0.789	0.574895	0.453236	0.302886	1.00445	1.2309	3.49038	6.95211	0.537213	0.491569	0.767689	0.441221	0.556853	0.355908	0.384303	0.365903	3.68294	0.642636	1.37995	0.421369	0.562097	0.286064	0.348604	0.806653	0.358261	0.400954	0.462666	0.288613	0.959491	0.576673	0.531878	0.772856	0.418367	0.497969	0.800042	0.628827	1.20771	0.372651	0.712312	1.13206	0.76796	0.808107	0.447138	0.670387	1.25095
Q0ZGT2	0.423032	0.474556	0.849896	0.234035	0.396327	0.266552	0.753276	0.707488	0.490355	0.724807	0.331936	0.668496	0.819717	0.385731	0.609924	0.409292	0.276957	0.474549	0.376096	0.603965	0.391095	0.636135	0.492469	0.483819	0.768191	0.263689	0.566196	0.277722	0.477033	0.320643	1.07901	0.598348	0.727062	0.511259	0.455278	0.544646	0.456712	0.609625	0.286259	0.663916	0.522471	0.322419	0.792279	0.466133	0.551403	0.627583	0.295383	0.43349	0.626341
Q96MM6	0.283967	0.212194	0.849228	0.398581	0.349464	0.330469	0.332872	0.569956	0.424114	0.561204	0.485465	0.359905	0.3969	0.320917	0.53111
Q15124	0.286414	0.322075	0.847616	0.20268	0.320934	0.217867	0.691567	0.991388	0.30698	0.950095	0.412575	0.462956	0.977762	0.156422	0.508439	0.220224	0.241648	0.633362	0.18079	0.392953	0.351018	0.749168	0.225222	0.446832	0.603189	0.142442	0.455507	0.206896	0.35109	0.174097	1.75349	0.138254	0.709054	0.351444	0.293918	0.304939	0.650157	0.541169	0.234393	0.4171	0.548818	0.239792	0.413692	0.352468	0.509414	0.358871	0.133918	0.257733	0.206078
Q14315	0.329608	0.391169	0.846977	0.192423	0.32336	0.246369	0.635493	0.728617	0.329639	0.860228	0.375242	0.516537	1.17963	0.152904	0.464762	0.269176	0.239204	0.754609	0.256076	0.534804	0.298264	0.838448	0.297138	0.471318	0.493579	0.177003	0.520634	0.203955	0.564863	0.215844	1.54491	0.33925	0.693458	0.389108	0.289152	0.356635	0.498883	0.597412	0.236524	0.478103	0.48418	0.232711	0.43219	0.36584	0.506254	0.328346	0.2275	0.285225	0.47807
Q9Y3X0	0.354277	0.496643	0.846836	0.278032	0.509289	0.274873	0.764369	0.632413	0.508835	0.530721	0.47274	0.493938	0.609857	0.443691	0.640379																															0.582849	0.464673	0.506492	0.54437
Q96AQ8	0.579039	1.08552	0.846642	0.225728	0.620748	0.651806	1.60067	0.513759	0.871731	0.708086	1.1087	0.489543	1.11647	0.908791	0.645625																															0.604753	0.551237	0.457822	0.452882
Q9NZU0	0.808832	0.338463	0.845918	0.304561	0.714637	5.10724e-06	1.00912	0.50579	0.652752	0.833694	1.01888	0.97752	0.719804	0.521488	0.634942																0.442197	0.27701	0.628396	0.574622	0.671631	0.456839	0.816269	0.604932	0.4349	0.618987	0.504598	0.539815	0.4673	0.460626	0.562657
Q53GG5	0.276224	0.361354	0.845116	0.150832	0.315473	0.152772	0.442429	0.834595	0.387857	0.752949	0.356487	0.334642	0.615924	0.145267	0.444977	0.266629	0.25523	0.320784	0.275204	0.249242	0.290402	0.454985	0.34561	0.604842	0.491147	0.235196	0.413693	0.221786	0.312654	0.242908	1.37887	0.326594	0.689182	0.434347	0.337233	0.397884	0.487524	0.377731	0.342183	0.433891	0.446946	0.283649	0.274188	0.40902	0.425306	0.363737	0.263638	0.29593	0.394182
Q9BQ89	1.13249	1.1317	0.843604	0.349349	0.811434	0.625888	0.838343	0.665865	0.874409	0.619711	1.04884	1.85245	0.781353	0.744744	0.69246
Q86UP8	0.644311	2.3057	0.843555	1.19363	0.905608	0.799652	0.538009	0.709021	0.44047	2.91221	1.19744	5.31046	0.542905	0.30554	0.562611																0.567016	0.592966	0.804319	2.61171	0.79292	1.01259	0.516735	0.308573	0.490209	3.89555	0.633911	0.350199	0.840205	0.842518	0.644068	1.02667	0.25411	0.59034	0.515235
A0A2R8Y4L2	0.827998	0.656496	0.841797	0.408083	0.709111	0.629328	1.12044	0.47348	0.739092	0.729402	1.25549	0.80737	0.732404	0.685126	0.677432	1.74791	0.834298	0.897584	0.56442	1.03978	0.843443	0.887374	1.12551	0.418587	1.45977	0.850268	0.658275	0.665302	0.792987	0.848682
P10301	0.395948	0.417451	0.84124	0.287027	0.401305	0.274116	0.930148	0.707394	0.401487	1.03173	0.262778	0.74286	0.76546	0.25746	0.559931	0.494928	0.397373	0.820999	0.431672	0.939125	0.595356	0.964573	0.454667	0.566805	0.934174	0.311962	0.579595	0.304904	0.625893	0.475444	0.958959	0.322018	0.590667	0.646033	0.457648	0.375902	0.902833	0.746836	0.316568	0.717232	0.795457	0.367408	0.603128	0.577565	0.590415	1.18872	0.504216	0.763825	0.684765
P46977	0.412775	0.55114	0.838749	0.228914	0.502601	0.26253	0.649067	0.634827	0.508197	0.412906	0.257985	0.518529	0.745306	0.465909	0.527199	0.653602	0.46786	0.792667	0.485457	0.578046	0.450975	0.639028	0.704865	0.469393	0.57359	0.565822	0.535492	0.516174	0.598609	0.361179	0.361111	0.528186	0.375514	0.639592	0.421593	0.51367	0.425024	0.79049	0.335456	0.550087	0.423567	0.514491	0.535507	0.449434	0.614427	0.498572	0.519188	0.46137	0.768676
P51965	6.89635e-06	1.1066	0.83867	0.252259	0.626121	0.729606	0.71858	0.503636	0.602335	0.543162	1.22265e-05	1.05536	0.862613	0.749427	0.76995	0.514105	0.476166	0.382521	0.397807	0.498635	0.468178	0.407568	0.580601	0.571956	0.537632	0.491864	0.514625	0.355261	0.596815	0.596271
P21730	0.294336	0.283572	0.838254	0.192839	0.246954	0.141938	0.307046	0.44313	0.284131	0.416967	0.260914	0.539411	0.234747	0.245159	0.418362	0.243883	0.265779	0.204185	0.199842	0.160075	0.185307	0.554671	0.37963	0.327092	0.371293	0.193775	0.445415	0.172679	0.204157	0.148737	0.279175	0.274218	0.366913	0.370492	0.302291	0.378567	0.333577	0.382746	0.189788	0.393575	0.375808	0.19439	0.591741	0.3745	0.410707	0.166033	0.569857	0.368256	0.515529
Q8N9N8	0.758422	0.457602	0.834638	0.689819	0.623348	1.08415	0.450261	0.56892	0.732127	0.771166	1.78239	0.202504	0.456967	0.414466	0.491065	1.46209	0.536559	0.856445	0.372255	1.44134	0.698647	1.23976	1.29253	0.461536	1.43357	0.465881	0.480959	0.476908	0.635034	0.896552	0.740934	0.767105	1.4069	1.02252	1.63978	0.630724	0.889733	0.925159	0.335829	1.53512	0.684978	0.54035	1.75188	1.4405	0.668628
Q70UQ0	0.296662	0.38439	0.83422	0.317259	0.306091	0.170316	0.229794	0.651527	0.558131	0.363702	0.207493	0.628131	0.229177	0.324439	0.444494	0.363283	0.292151	0.32107	0.317348	0.38196	0.400651	0.351136	0.374938	0.490893	0.360396	0.258308	0.462659	0.383597	0.318491	0.281875	0.692973	0.858405	0.732694	0.919482	0.483627	0.392537	0.54233	2.59897	0.452908	1.70338	0.742769	0.346105	0.725098	1.01709	0.653196	0.376486	0.491512	0.275925	0.626009
P23396	0.665126	0.706033	0.833565	0.477459	0.708955	0.491408	0.729818	0.701887	0.876645	0.619169	0.596113	0.527258	0.768299	0.812106	0.617585	0.71424	0.648566	0.643705	0.550707	0.475469	0.638398	0.549707	0.6755	0.728864	0.611328	0.636272	0.550985	0.620426	0.667745	0.657798	0.460548	0.619948	0.529377	0.598857	0.565004	0.490229	0.529047	0.579564	0.469307	0.579305	0.510842	0.531709	0.577708	0.601024	0.535862	0.651106	0.703514	0.738921	0.490111
Q14103	0.721381	0.846021	0.832529	0.687207	0.839518	0.732921	0.849852	0.69696	0.80737	0.771489	0.68436	0.759029	0.766269	0.673192	0.741762	1.18399	0.844529	0.704084	0.389931	0.933253	0.912831	0.755727	0.975499	0.949955	0.819882	0.717434	0.539869	0.838735	0.757966	0.873964	0.388246	0.363227	0.435266	0.449018	0.582778	0.437348	0.607281	0.473783	0.480798	0.387156	0.599733	0.775106	0.412502	0.404596	0.508726	0.861186	0.457416	0.860565	0.622323
Q9NNX1	0.44616	1.00284	0.831787	0.411816	0.544373	0.434257	0.89258	0.6208	0.833189	0.597989	0.723196	0.399155	0.778733	1.04417	0.838264	0.734929	0.416644	0.688531	0.512329	0.782768	0.757394	0.529063	0.991627	0.444678	0.776226	0.566794	0.616577	0.431238	1.06084	0.285112
Q0VD83	0.521782	0.913879	0.831093	0.205585	0.642339	0.48318	0.846978	0.537585	0.724107	0.475232	0.90087	0.728801	0.634379	0.208605	0.49616	0.506401	0.802405	0.653661	0.309403	0.489414	0.408466	0.536708	0.645897	0.445656	0.6022	0.668555	0.827371	0.527244	0.477692	0.615386	0.332936	1.0271	0.422765	0.924537	0.409265	0.450141	0.43612	0.829173	0.330357	0.83139	0.445773	0.284483	0.898821	0.781798	0.71822	0.827083	0.629026	1.47069	0.512843
P60866	0.479902	0.615731	0.829926	0.533415	0.621901	0.353998	0.958084	0.608778	0.798435	0.668712	0.343271	0.446368	0.948291	0.567668	0.5276	1.31875	0.58764	1.33722	0.500388	0.600946	0.818043	0.864053	1.05127	0.839537	0.920735	0.582906	0.669265	0.460128	1.01663	0.646584	0.408689	1.33106	0.307054	0.787952	0.361754	0.637587	0.703593	0.763647	0.421859	0.679201	0.594019	0.990346	0.511639	0.739398	0.693296	1.13394	0.978268	1.47961	1.06959
Q9H5V8	0.633164	0.816343	0.828764	0.358037	0.574547	0.418211	0.961078	0.565895	0.418775	0.635193	0.910164	0.982371	0.704709	0.568915	0.596688																															0.303513	0.362188	0.368315	0.311419
Q15554	0.723147	0.82354	0.826163	0.457368	0.516119	0.522552	0.656308	0.459969	0.614752	0.681075	0.941641	1.17346	0.542824	0.38039	0.585884
O00479	0.852167	1.54116	0.824746	0.340661	1.28145	0.447185	1.63127	0.718064	0.857602	0.747567	1.37465	1.02816	1.32395	0.707678	0.992687	0.635691	0.667107	2.04591	0.295021	0.899966	0.644958	0.815909	0.635367	0.284262	1.09636	0.665778	0.572556	0.41425	0.771246	0.795595	0.530916	1.13384	0.588558	0.833684	0.468514	0.416934	1.19149	1.24054	0.482891	0.899941	0.740455	0.557576	0.745523	0.594467	0.839026	1.66531	0.301561	1.67506	1.39128
Q15011	0.767813	0.490711	0.823187	0.199753	0.431706	0.444558	0.600756	0.696261	0.376227	0.400559	0.594002	0.480845	0.519689	0.507917	0.645944	0.315903	0.395139	0.26541	0.516431	1.06354	0.670389	0.364275	0.385852	0.500998	0.343846	0.291692	0.377648	0.46011	0.234179	0.319617																0.387685	0.410409	0.205159	0.642971
P63313	0.353644	0.368396	0.82282	0.540826	0.395794	0.492061	0.418462	0.561677	0.305907	0.488341	0.306053	0.542675	0.267669	0.329031	0.416923	0.31156	0.31379	0.216845	0.280467	0.29516	0.423111	0.115185	0.453697	0.88878	0.305781	0.345938	0.435559	0.446925	0.393903	0.386491	0.291657	3.14397	0.316436	0.517348	0.396713	0.613903	0.287746	0.391413	0.261059	0.41645	0.296865	0.540481	1.49407	0.49351	0.364472	0.345517	0.360593	0.477728	0.45562
P26038	0.535107	0.545976	0.821648	0.269209	0.466074	0.305293	0.725081	1.13122	0.483518	0.584324	0.617909	0.593425	0.421728	0.448798	0.714144	0.52236	0.345148	0.417487	0.240484	0.419208	0.479616	0.692066	0.568667	0.756581	0.632893	0.221918	0.617401	0.275695	0.406371	0.322827	0.673755	0.42855	0.55494	0.794208	0.441865	0.774297	0.457786	0.788418	0.371491	0.772131	0.541615	0.308525	0.544678	0.601996	0.528759	0.708919	0.789179	0.714799	0.833923
Q9NNX6	0.651954	0.845981	0.821475	0.284137	0.593644	0.37651	1.02521	0.432335	0.715181	0.757301	0.848329	0.998869	0.565212	0.428443	1.11177	0.539948	0.518509	0.431466	0.266181	0.168965	0.68346	1.40437	0.754444	0.33072	0.789219	0.312323	0.866468	0.462761	0.598888	0.50441																0.827482	0.519548	0.677356	0.627088
P16070	0.467578	0.771364	0.81926	0.307351	0.983477	0.316028	0.47626	0.810439	0.746867	0.666634	0.92938	0.694628	0.340864	0.392813	0.54395	0.684193	0.448418	0.585838	0.335971	0.885686	0.557685	0.433322	0.495346	3.42362	0.95875	0.484028	0.615902	0.330506	0.442001	0.751922	0.454009	0.257588	0.445741	0.556635	0.362714	0.78666	0.398571	0.517518	0.316218	0.630834	0.422828	0.3164	0.440123	0.455856	0.507472	0.597503	0.567878	0.596428	0.750275
P37840	0.504891	0.816296	0.818743	0.474325	0.577893	0.433393	0.292932	0.318291	0.73579	1.0008	0.569622	0.443144	0.611801	0.437406	0.937136	0.502348	0.50407	0.385107	0.329874	0.584394	1.15268	0.948979	0.707285	0.38551	0.756859	0.352684	0.40676	0.41564	0.501894	0.437715	0.394953	0.343642	0.831056	0.52398	0.471677	0.505303	0.569814	0.604027	0.421167	0.661911	0.924418	0.296081	0.539072	0.756301	0.533903	0.934439	0.526202	0.870167	1.02304
Q9NX63	0.863846	1.08066	0.818733	0.568493	0.74997	0.554275	0.838359	0.794583	1.0368	0.682449	1.0846	0.915222	0.901791	1.05286	0.9305	0.836101	0.413476	1.17291	0.505268	0.731832	0.504399	0.593958	0.656075	0.356296	0.656778	0.687831	0.591767	0.517899	0.864587	0.48478	0.408804	0.993456	0.496438	0.635561	0.44949	0.40679	0.541765	1.00691	0.432126	0.727711	0.525844	0.675903	0.644129	0.548827	0.665686	0.83568	0.734036	0.883665	0.957836
P13796	0.493685	0.410974	0.818259	0.459428	0.406182	0.414307	0.394153	0.777225	0.386123	0.605252	0.483469	0.516007	0.312768	0.288977	0.747419	0.412795	0.436596	0.253136	0.319384	0.303843	0.454883	0.547402	0.557461	0.467624	0.529571	0.230671	0.68208	0.328411	0.282215	0.215756	0.341877	0.178397	0.419682	0.946527	0.392299	0.540513	0.463421	0.511062	0.221514	0.719816	0.555835	0.396459	0.650604	0.475781	0.708189	0.729747	1.04058	0.976742	0.681061
P07948	0.475692	0.386059	0.815985	0.212316	0.456239	0.227726	0.406283	0.642625	0.500342	0.546886	0.287514	0.628526	0.492921	0.445695	0.640287	0.473169	0.535968	0.367948	1.04495	0.753187	0.528313	0.59269	0.510833	0.427536	0.478447	0.451798	0.604003	0.381529	0.503459	0.32795	0.469214	0.467517	0.487347	0.590248	0.627494	0.568719	0.485806	0.578644	0.441315	0.570112	0.4985	0.525887	0.672937	0.509271	0.675901	0.650735	0.965629	1.14738	0.928365
P17813	0.597481	0.966186	0.814286	0.299463	0.981239	0.449977	1.14487	0.453831	1.16068	1.60043	1.2029	1.04642	1.11024	0.367769	0.661906	1.22257	0.611436	0.573656	0.330132	0.633409	0.693602	0.921546	0.911066	0.423511	1.36464	0.463698	0.545097	0.624081	0.556477	0.692404	0.499046	0.642891	0.724223	0.839413	0.731764	0.542541	0.627124	0.735971	0.707003	0.869439	0.694192	0.462107	0.713578	0.82	0.549739	0.949264	0.394125	0.797853	0.521373
Q09472	0.540631	0.464207	0.813776	0.415708	0.428391	0.517627	0.716399	0.406307	0.524555	0.577555	0.528091	0.436943	0.788903	0.401251	0.412679	0.707523	0.224336	0.512233	0.270961	0.431686	0.442289	0.367908	0.510357	0.643196	0.534802	0.448552	0.373774	0.410369	0.742587	0.460155	0.464981	0.573019	0.735835	0.444906	0.627005	0.465207	0.547292	0.418973	0.508558	0.338645	0.647012	0.626043	0.323875	0.543078	0.530083	0.869808	0.635455	1.07951	0.678357
P02792	0.340328	1.54354	0.813453	0.246657	0.305739	0.257482	0.548053	0.644623	1.2464	0.488291	0.535981	0.689096	0.341915	0.205553	0.369572	0.44181	0.325715	0.29198	1.00402	0.298505	0.532809	0.680781	0.340959	0.659603	1.23912	0.286305	0.816724	0.299215	0.29133	0.248836	0.731864	0.479805	1.20978	1.06737	0.58102	0.649468	0.534389	0.740645	0.286034	0.921696	0.585977	0.919759	1.04225	1.37069	0.965532	0.996959	0.953473	0.543405	0.714068
Q14151	0.740107	1.21483	0.813162	0.344402	0.57534	0.521399	0.961249	0.505878	0.769345	0.633972	0.715695	0.973971	0.677792	0.503451	0.627986	1.20116	0.673434	0.882372	0.474252	1.27812	0.64428	0.775003	0.942659	0.476416	0.896603	0.655863	0.630886	0.535754	0.759829	0.794795	0.4046	0.320184	0.425296	0.487792	0.457197	0.373897	0.496477	0.422243	0.496438	0.622661	0.487609	0.494244	0.456958	0.433049	0.427413	0.549151	0.447771	0.611086	0.640541
P30408	0.598959	0.814581	0.812691	0.260813	0.567182	0.446653	0.904076	0.599802	0.901928	1.18399	1.24625	0.916043	0.766264	1.30674	0.629764
P02745	0.395212	0.551268	0.810942	0.133246	0.604765	0.0681379	0.74429	0.979243	0.649693	1.3595	0.329946	0.720247	1.1494	0.130801	0.753798	0.56152	0.371583	0.351082	0.296741	0.519692	0.651482	1.20452	0.716515	0.534685	1.21776	0.339307	0.434589	0.263599	0.691969	0.464794	0.38542	0.396201	0.492745	0.353551	0.231644	0.50709	0.276668	0.5427	0.212972	0.620002	0.336953	0.184661	0.472258	0.610301	0.262972	0.49389	0.803713	0.661026	0.556905
P58876	1.8283	5.62132	0.810803	0.397607	1.85378	0.622989	1.52734	0.847997	1.62235	1.19453	2.33501	2.46716	0.812206	0.809289	1.41125																0.218373	0.276911	0.210579	0.281471	0.187484	0.140131	0.159309	0.548844	0.289105	0.599101	0.235377	0.169439	0.424267	0.313397	0.48808	0.975416	0.305831	0.972623	0.58739
P30273	0.257563	0.373652	0.810512	0.136529	0.280479	0.0482529	0.343325	1.14143	0.509345	0.391263	0.404676	0.797026	0.218485	0.300326	0.528685	0.145564	0.16509	0.130274	0.116594	0.120171	0.149834	0.324019	0.25164	0.351312	0.273226	0.113224	0.300799	0.141718	0.200858	0.0815645	0.365215	0.324833	0.50805	0.545992	0.366074	0.465797	0.385909	0.63482	0.204575	0.528723	0.503703	0.392292	1.5946	0.405947	0.506083	0.472805	0.850998	0.833989	0.757531
Q9H939	0.131934	0.585886	0.810153	0.299343	0.442897	0.435418	0.565825	0.382733	0.546394	0.532042	0.383833	0.697793	0.390723	0.299956	0.423663	0.413408	0.322675	0.35544	0.308746	0.449455	0.404613	0.364511	0.374204	0.507861	0.564799	0.282098	0.691363	0.249169	0.278543	0.338035																0.232799	1.01441	0.486745	0.41654
Q5VTR2	1.20373	1.16133	0.809678	0.271646	0.58101	0.185718	0.823101	0.743947	0.787187	0.55965	1.51164	0.916122	0.864018	0.906823	0.711504	0.407143	0.420921	0.39112	0.441248	0.409768	0.457318	0.354728	0.396949	0.511305	0.51267	0.364327	0.512314	0.471874	0.410276	0.486725																0.36128	0.390942	0.443232	0.433301
Q9NSC5	0.726612	0.739533	0.809592	0.380802	0.589269	0.574378	1.07665	0.525351	0.778778	0.59768	0.791948	0.798909	0.584885	0.510634	0.588861																0.668208	1.32812	0.37685	0.558077	0.31008	0.600483	0.50241	0.707075	0.443822	0.669019	0.454863	0.603698	1.03247	0.504041	0.566654	0.512119	0.396653	0.696792	0.481423
P39019	0.562786	0.63592	0.809568	0.594605	0.717608	0.393555	0.795125	0.635197	0.840835	0.545102	0.350671	0.570123	0.652289	0.705347	0.576583	0.871777	0.822934	0.816951	0.520368	0.698871	0.727019	0.611584	0.881778	0.615604	0.87805	0.687594	0.776699	0.627222	0.771603	0.686215	0.431861	0.687931	0.508196	0.581763	0.616879	0.528359	0.459219	0.603577	0.616001	0.587591	0.47106	0.496065	0.524194	0.576044	0.567078	0.542708	0.468087	0.550028	0.50143
Q14678	0.396604	0.647136	0.809065	0.193246	0.579827	0.150027	1.04056	0.873943	0.57981	0.879762	0.435036	0.393111	0.786706	0.15905	0.876109																															0.50727	0.372018	0.320187	0.513394
P08697	0.480117	0.81021	0.80872	0.340629	0.339206	0.416018	0.619158	0.204678	0.584895	1.99187	0.52043	0.871889	0.470542	0.227316	0.891169	0.563711	0.533614	0.40952	0.32788	0.374913	0.70169	0.803956	0.897516	0.697209	1.12561	0.498415	0.36693	0.342655	0.619449	0.337195	0.403803	0.316768	0.506082	0.484949	0.374303	0.485293	0.421101	0.278555	0.468141	0.579101	0.576535	0.366736	0.529318	0.512543	0.44749	1.03385	0.258785	0.944211	1.00267
P21333	0.46108	0.514436	0.80846	0.269249	0.427306	0.350847	0.64376	1.00922	0.495294	0.939321	0.582749	0.662233	0.803928	0.231223	0.598752	0.455737	0.316561	0.871775	0.297262	0.637837	0.486348	1.08595	0.519059	0.66244	0.758817	0.237311	0.671356	0.265856	0.631187	0.299008	1.63085	0.324549	0.804561	0.477827	0.352732	0.518578	0.67404	0.619551	0.332222	0.583225	0.645088	0.285773	0.480016	0.452253	0.552824	0.749846	0.364893	0.51774	0.874745
O00160	0.489485	0.459568	0.807901	0.306249	0.384921	0.338975	0.375291	0.736685	0.444148	0.556378	0.476187	0.533344	0.32193	0.311988	0.692769	0.361121	0.34603	0.357695	0.336651	0.329555	0.407643	0.610068	0.508637	0.443093	0.531364	0.250984	0.747157	0.301142	0.35836	0.254616	0.487624	0.347247	0.471195	0.833796	0.352128	0.544	0.423877	0.706339	0.261206	0.845831	0.611699	0.314588	1.1993	0.57793	0.623704	0.489434	0.834398	0.585285	0.679536
O43516	0.587725	0.430326	0.807592	0.316341	0.332841	0.229822	0.317083	0.689175	0.403895	0.466345	0.558374	0.611553	0.207543	0.356842	0.538362	0.466232	0.422334	0.303489	0.309093	0.477074	0.55422	0.552242	0.521673	0.39663	0.784588	0.280656	0.685502	0.326919	0.382985	0.329319	0.58275	1.22694	1.16974	1.15172	1.87199	0.549109	0.756328	0.371083	0.402799	0.885744	0.708818	0.561826	0.896892	1.93547	0.916364	0.521443	0.489075	0.231644	0.500666
Q8TCD1	0.494644	0.92801	0.806965	0.241571	0.521517	0.344669	0.791442	0.58063	0.915703	0.633543	0.505235	0.582532	0.877167	0.435204	0.53638	1.21209	0.412556	1.03084	0.48527	0.729513	0.646441	0.6781	0.841936	0.310908	0.744301	0.667111	0.603334	0.421831	1.24424	0.713817	0.503507	1.44045e-05	0.796692	0.840627	0.497363	0.481047	0.671793	1.27786	0.520164	1.156	0.77614	0.955932	0.646567	0.958472	0.609908	0.898577	0.781672	1.02368	1.13999
P20592	0.538256	0.274682	0.806014	0.179758	0.29801	0.202061	0.539771	0.48806	0.316748	0.306179	0.18468	0.387582	0.671307	0.169805	0.345895	0.333629	0.420955	0.242172	1.18472	0.445616	0.446208	0.375109	0.342862	0.325726	0.286082	0.753076	0.621804	0.323654	0.323191	0.410315	0.299657	0.593667	0.375712	0.516096	1.07263	0.6589	0.333036	0.53067	0.327551	0.470277	0.368296	0.367734	0.335854	0.325263	0.684112	0.393691	0.590721	0.631448	0.516747
Q00013	0.679515	0.314599	0.80442	0.392596	0.49393	0.631713	0.400718	0.730219	0.631479	0.790162	0.35885	0.43762	0.372607	0.315611	0.571208	1.22488	0.273936	1.06512	0.306923	0.641804	1.196	1.50295	1.5769	0.283969	1.17872	0.231006	0.543381	0.212019	0.565417	0.340618	0.458005	0.27769	0.689832	0.459487	0.673771	0.488913	0.409227	0.274997	0.403814	0.544794	0.7177	0.261828	0.102461	0.890765	0.520132	1.14184	1.23015	1.38633	1.12037
O95817	0.278899	0.669616	0.80293	0.169868	0.504786	0.200448	0.659724	0.524891	0.562011	0.531059	0.435849	0.558339	0.725249	0.444043	0.490129	0.605191	0.579988	0.682771	0.335515	0.44804	0.406919	0.416863	0.463134	0.774793	0.554526	0.354622	0.418511	0.377615	0.577951	0.669514	0.560433	0.669241	0.436162	0.581955	0.326856	0.513579	0.581313	0.503969	0.52951	0.544576	0.488842	0.391849	0.439012	0.623734	0.467483	0.559966	0.411305	0.55155	0.556718
Q92504	0.492679	0.594833	0.800071	0.370649	0.384779	0.290966	0.646755	0.409516	0.511421	0.437998	0.294846	0.391907	0.677987	0.612021	0.656174	0.886041	0.607858	0.776074	0.548297	0.557172	0.403824	0.63718	0.781185	0.263962	0.500128	0.517144	0.433697	0.232965	0.710811	0.362076	0.722846	1.55126	0.4907	0.581141	0.535051	0.603006	0.51842	0.857744	0.569362	0.777968	0.637886	0.929053	0.605397	0.649436	0.706053	0.809551	0.586569	1.0035	1.08203
P62854	0.647437	0.505662	0.799261	0.737479	0.764393	0.514108	0.623221	0.731992	0.711581	0.632411	0.456147	0.522315	0.570669	0.525846	0.41416	0.42713	0.540772	0.42172	0.44382	0.589061	0.603862	0.490407	0.434191	0.601354	0.488531	0.405737	0.511046	0.448659	0.419236	0.424823	0.553282	0.703695	0.798415	0.522148	1.10722	0.516527	0.429475	0.417457	0.489986	0.519158	0.441931	0.439762	0.652144	0.447894	0.519943	0.705951	0.824672	0.535434	0.549137
Q96G46	0.556478	0.765123	0.799033	0.429721	0.63215	0.500421	0.848007	0.662608	0.514062	0.570249	0.704699	0.87124	0.520331	0.409307	0.454523																															0.217374	0.435732	0.280311	0.428866
P55317	1.10487	0.56904	0.798981	0.394557	0.529224	0.989079	2.07224	0.451969	0.981636	0.956646	3.42257	1.43202	0.846019	0.359069	0.812904	2.20627	0.55957	0.964493	0.514352	0.976042	0.657202	0.711974	1.60189	0.376112	1.4473	0.496111	0.627576	0.48063	0.90637	0.673398																0.444279	0.394271	0.56078	0.629604
P02511	0.593094	0.548424	0.79742	0.374137	0.40755	0.559633	0.634281	0.677266	0.424984	0.836224	1.05553	0.603367	0.636885	0.290134	0.551003	0.443991	0.336069	0.464818	0.347002	0.513375	0.572836	0.945593	0.352462	0.606718	0.813153	0.261944	0.516863	0.291252	0.448779	0.361355	0.865591	0.24328	0.642413	0.581006	0.359796	0.726136	0.632436	0.632863	0.318702	0.663028	0.705342	0.289593	0.438857	0.488917	0.601184	0.399494	0.245173	0.418704	0.49012
Q8IVN3	0.870322	1.053	0.797393	0.416309	0.66588	0.651541	0.965992	0.581221	0.603668	0.922018	0.821811	1.12563	0.713354	0.39155	1.10496
P19878	0.330175	0.441603	0.796887	0.242802	0.326182	0.361933	0.429397	0.600794	0.426733	0.547602	0.576221	0.650104	0.326399	0.273971	0.570159	0.56939	0.358199	0.384063	0.272441	0.550414	0.372005	0.585607	0.552684	0.432961	0.473789	0.267731	1.1902	0.305061	0.407894	0.272479	0.426409	0.361804	0.565777	1.08915	0.489506	0.624607	0.410926	0.689527	0.327871	0.751289	0.547896	0.357304	1.17009	0.725106	0.572664	0.447204	0.928547	0.596343	0.65076
P08670	0.806765	0.838924	0.796519	0.295448	0.614463	0.364989	0.876789	0.813498	0.869279	0.933404	0.941076	1.35155	0.457681	0.30909	0.918017	0.460217	0.429679	0.5149	0.386397	0.480656	1.16572	1.16438	0.609832	0.600492	1.17518	0.291543	0.687979	0.390081	0.63189	0.353002	0.629384	0.404486	0.645818	0.845461	0.463627	0.60423	0.508706	0.750001	0.434065	1.09992	0.696009	0.350534	0.612069	0.774429	0.685573	0.81822	0.66797	0.710176	0.913769
Q5R3I4	0.578953	0.65555	0.796343	0.385507	0.66198	0.239599	0.620995	0.432326	0.654071	0.52736	1.22265e-05	0.51542	0.629248	0.537687	0.446999	0.499315	0.717034	0.536387	0.236019	0.433592	0.564747	0.493963	0.471154	0.376015	0.610489	0.807915	0.407235	0.289629	0.918133	0.58967	0.418975	0.312973	0.348305	0.326731	0.192587	0.498115	0.40159	0.391392	0.386068	0.319739	0.406422	0.408998	0.344461	0.263183	0.523811	0.663244	0.342746	0.346889	0.302801
Q99969	0.677536	0.52654	0.796178	0.23775	0.648518	0.170241	1.46489	0.599053	0.813286	0.821041	1.1583	0.820836	0.501541	0.407887	0.81326	0.96839	0.46633	0.75765	0.575284	1.13221	0.625819	0.609158	0.78421	0.634295	0.878908	0.677268	0.422497	0.43874	0.76711	0.486808	0.811847	1.44045e-05	0.523341	1.08017	0.387772	0.468666	1.16598	0.709481	0.417195	1.06636	0.680071	0.535782	1.12431e-05	0.491806	0.942513	0.819343	0.356683	0.920643	0.692299
Q01459	1.04697	1.67627	0.795159	0.290931	0.529554	0.691079	2.22451	0.972699	0.754396	0.55458	2.09828	1.68668	0.636237	0.592577	0.923369																0.475358	0.371367	0.450238	0.57275	0.456148	0.565049	0.607786	0.587079	0.341805	0.558334	0.490117	0.375068	0.64481	0.438275	0.690136	0.743863	0.416023	1.36021	1.05322
P07858	0.433991	0.575652	0.794696	0.384711	0.516932	0.357616	0.494454	0.939279	0.71205	0.589284	0.49173	0.62047	0.435909	0.418359	0.548655	0.510639	0.508985	0.374967	0.326131	0.502528	0.490331	0.535609	0.489811	1.10173	0.749302	0.396257	0.605232	0.468446	0.459367	0.394632	0.468294	0.47793	0.428695	0.446259	0.322692	0.621919	0.404377	0.581377	0.272846	0.540591	0.41031	0.467889	0.438085	0.466381	0.514727	0.652042	0.752267	0.666063	0.547911
Q9HD34	0.554879	2.01575	0.793496	0.50953	1.00386	2.46105	3.70027	0.363064	1.55452	1.84955	1.78371	0.789182	0.690949	0.406655	0.394506	0.235474	0.340979	0.326885	0.466809	0.495226	0.423	0.341107	0.230168	0.330967	0.417195	0.49433	0.372482	0.450393	0.416137	0.301564	0.774672	0.643469	0.575477	0.534489	0.513638	0.438796	0.48055	0.440879	0.424863	0.477443	0.44005	0.326294	0.358746	0.456655	0.367693	0.692224	0.397463	0.62603	0.263247
Q9NX62	2.93838	0.924071	0.793185	0.220261	0.498715	0.265607	0.728723	0.570561	0.79436	0.484785	4.84156	2.32093	0.624947	0.502971	0.443572	0.22616	0.413754	0.374329	0.349858	0.430255	0.432004	0.349264	0.403399	0.538341	0.269996	0.242122	0.322104	0.397963	0.154155	0.344409	0.544736	0.482294	0.594137	0.719067	0.296966	0.468114	0.416171	0.488329	0.408421	0.824464	0.629811	0.585565	0.397356	0.582589	0.452484
Q92538	0.511364	0.669179	0.79287	0.342458	0.581803	0.378522	0.753801	0.56733	0.611331	0.592201	0.513494	0.646879	0.684054	0.524876	0.519493	0.204047	0.360078	0.232843	0.390487	0.188457	0.319291	0.275686	0.304934	0.521988	0.225156	0.286799	0.383806	0.377838	0.164189	0.376773	0.4194	0.746224	0.422225	0.583479	0.377417	0.585106	0.454323	0.590619	0.460053	0.55783	0.437858	0.563215	0.525265	0.408044	0.478972	0.622806	0.421761	0.748609	0.614588
Q969S3	0.877252	0.740425	0.792068	0.82239	0.542375	0.790559	0.693955	0.426922	0.672236	0.541449	0.860851	0.797515	0.709716	0.397796	0.520832																0.585827	1.81503	0.737661	0.545052	0.751971	0.548057	0.708214	0.66112	0.482034	0.477912	0.661912	0.787611	1.10873	0.857824	0.618195	0.87108	0.845042	1.44915	1.55411
Q32P44	0.745448	0.810109	0.791561	0.51751	0.774613	0.58822	0.98569	0.581804	0.706273	0.762648	0.707819	0.801372	0.672433	0.609114	0.807945	0.415287	0.399829	0.421632	0.347781	0.534343	0.48853	0.485213	0.486589	0.50583	0.400597	0.390976	0.420626	0.436484	0.355874	0.48009	0.778841	0.32041	0.555054	0.558582	0.598064	0.659104	0.732715	0.704015	0.441675	0.770591	0.645745	0.549593	0.489303	0.660865	0.643075	0.599378	0.418215	0.409171	0.478709
Q9Y6M1	0.683082	0.463913	0.790866	0.551222	0.446381	0.768725	0.642013	0.552041	0.512273	0.591615	0.58015	0.631864	0.450338	0.559862	0.486803	0.106133	0.0624438	0.134693	0.0959964	0.256453	0.182086	0.327137	0.133975	0.337308	0.211752	0.0626927	0.208643	0.081211	0.267794	0.0593238	0.456949	1.44045e-05	0.48584	0.677163	0.341056	0.590476	0.324333	0.693411	0.253489	0.583242	0.40912	0.335666	0.472734	0.422767	0.442234
P41212	2.29701	1.62896	0.7903	0.462074	0.870413	2.44144	3.16066	0.574626	0.882814	0.928541	2.44817	2.72642	0.857021	0.539945	0.59122	0.550935	0.448949	0.472127	0.473586	0.547748	0.411007	0.572007	0.470732	0.428715	0.366039	0.586663	0.704172	0.696181	0.629659	0.430303																0.41574	0.454144	0.590894	0.580346
P42696	0.721004	0.383996	0.789272	0.323343	0.472952	0.523553	0.799073	0.650176	0.49745	0.503225	0.738738	0.737891	0.547762	0.549776	0.553059	0.847312	0.560298	0.457948	0.458725	1.12369	0.515895	1.05036	0.738805	0.551094	0.833496	0.432123	0.636429	0.427479	0.475523	0.771116	0.374094	0.466625	0.637093	0.482496	0.741751	0.476646	0.395508	0.514686	0.386791	0.411409	0.421524	0.381854	0.918449	0.451977	0.359315	0.44101	0.45244	0.506174	0.421089
Q96IF1	0.391282	0.654944	0.788826	0.242612	0.745448	0.108665	0.445927	1.14788	0.727244	0.559681	0.4986	0.548792	0.738639	0.480794	0.567395
Q9UPU7	0.789228	1.28959	0.788487	0.293972	0.586632	5.10724e-06	0.699	0.346357	0.518062	0.295261	0.466407	1.15719	0.207552	0.34874	1.22324	0.402587	0.560233	0.469184	0.484536	0.617299	0.451822	0.431985	0.486663	0.455453	0.626172	0.406688	0.450234	0.499971	0.325125	0.528642	0.577546	0.301235	0.536805	0.439931	0.443264	0.576771	0.663869	0.714318	0.404018	0.660218	0.57215	0.331492	0.6026	0.472028	0.67133	0.517401	0.468056	0.462146	0.542547
Q86Y22	0.629877	1.46989	0.788026	0.146775	0.317174	0.135229	0.936064	0.42981	0.461061	0.709903	0.963266	1.69643	0.594269	0.159737	0.906938	1.02405	0.49493	1.83238	0.26626	1.24422	0.613894	2.89634	0.555974	0.845342	1.04558	0.499825	1.55591	0.283595	0.806514	0.388743	0.506203	0.840174	0.563793	0.63218	0.334028	1.12352	1.67721	1.07216	0.171253	1.02659	0.884468	0.343183	0.574919	0.429215	2.08938	0.377117	0.0793709	0.813721	0.364314
Q8IVM0	0.449674	0.7043	0.786379	0.294488	0.513624	0.356632	0.677033	0.486739	0.541291	0.673257	0.626684	0.393782	0.70154	0.681728	0.710365	1.00613	0.797367	0.908925	0.759168	0.926449	0.733519	0.612917	0.969293	0.478864	0.802561	0.70113	0.631027	0.478688	0.917369	0.678555	0.544457	1.04939	0.658682	0.704679	0.676933	0.471992	0.687543	0.942894	0.518619	0.680659	0.659762	0.83065	0.512821	0.653928	0.712319	0.673164	0.495897	0.907744	1.15348
Q96EE3	0.461851	0.776722	0.786096	0.376075	0.575014	0.429069	0.730654	0.583377	0.607514	0.618554	0.489425	0.565763	0.658329	0.663431	0.601146	0.422075	0.551588	0.53242	0.373595	0.423829	0.435488	0.527895	0.417261	0.493467	0.42368	0.400808	0.441283	0.409848	0.460169	0.488043	0.476806	0.560384	0.506848	0.445924	0.451222	0.546236	0.581868	0.570678	0.474575	0.461966	0.57768	0.502331	0.620861	0.492441	0.490287	0.51589	0.474673	0.556069	0.524432
P06280	0.518665	0.455113	0.785717	0.326435	0.344126	0.373559	0.473915	0.477717	0.370631	0.35967	0.608659	0.623317	0.361128	0.257847	0.268064	0.687899	0.665946	0.832918	0.36602	0.673092	0.491223	0.779064	0.595131	0.392595	0.588688	0.748111	1.05964	0.350628	0.726684	0.469298	0.426136	0.231669	0.416853	0.296701	0.459045	0.42756	0.3607	0.241232	0.389961	0.305278	0.359563	0.31759	0.318135	0.374029	0.396952	0.522142	0.53507	0.496617	0.453536
B9A064	1.55752	2.86931	0.785221	0.433511	1.11152	0.520752	1.45993	1.06588	1.5249	1.75255	0.736582	2.87727	0.768616	0.40199	1.57696	0.801438	0.598271	0.406891	0.250633	0.459899	0.820333	1.94828	0.914648	0.445748	1.28074	0.306711	0.541063	0.278804	1.24456	0.495159	0.432605	0.250449	1.63274	1.17824	1.11628	0.749455	0.724028	0.709123	0.459621	1.62556	0.786409	0.417276	0.517764	1.30878	1.41275	1.05047	0.40737	1.23443	0.457008
Q9Y263	0.942211	0.709439	0.783251	0.372432	0.53356	0.560416	0.732064	0.570455	0.700335	0.623721	1.07521	1.14025	0.531785	0.569288	0.633082	0.488506	0.366534	0.468894	0.435654	0.507862	0.441173	0.487314	0.451458	0.412037	0.447125	0.395259	0.469809	0.323388	0.420193	0.565385	0.441571	0.445547	0.455432	0.575706	0.490567	0.496149	0.384625	0.606327	0.402708	0.616662	0.424616	0.568707	0.620214	0.508392	0.472652	0.587244	0.418566	0.666996	0.497148
Q68DK2	0.487619	0.478463	0.782305	0.195487	0.477622	0.346993	0.700846	0.352708	0.487039	2.99736	0.828752	0.702696	1.33547	0.545142	0.503193	0.336563	0.433906	0.325075	0.568418	0.644229	0.462839	0.333386	0.389122	0.434418	0.35473	0.349519	0.493841	0.330224	0.406827	0.401007																0.683646	0.584885	1.06959	0.810006
P16402	0.706139	0.721694	0.782224	0.579415	0.49451	0.531513	1.04626	0.973519	0.488187	0.51026	0.258041	0.585157	0.479808	0.437022	1.05736	0.714637	0.4633	0.818921	0.330213	0.670063	0.99908	0.829544	0.838846	0.553855	0.714494	0.351609	0.981562	0.436372	1.20924	0.317884	0.3539	1.2285	0.490894	1.36188	0.485205	0.738094	0.501038	1.88325	0.505105	1.67939	0.615294	0.678829	0.983777	0.605813	1.19389	1.49208	0.982009	1.35442	2.15388
P62318	0.590555	0.50498	0.78199	0.931765	0.726793	0.505784	0.329615	0.672891	0.484156	0.597342	0.565353	0.602894	0.42284	0.507744	0.458752	0.327229	0.624465	0.345911	0.446953	0.281992	0.538108	0.340964	0.297404	0.722754	0.285875	0.467603	0.434378	0.712014	0.343863	0.484687	0.428858	0.517513	0.348623	0.385973	0.403599	0.356356	0.379228	0.378063	0.479167	0.365195	0.387385	0.406144	0.395519	0.385597	0.389739	0.345657	0.37254	0.371303	0.3433
O75691	0.734771	1.14204	0.781942	0.417874	0.822322	0.870641	1.27857	0.595599	0.864917	0.700367	1.19102	1.04082	0.738571	0.512943	0.659644	0.336836	0.404749	0.304731	0.402816	0.168222	0.444708	0.445152	0.508086	0.346671	0.303485	0.447336	0.457493	0.393791	0.330032	0.355184	0.432341	0.829722	0.561299	1.13774	0.900774	0.440078	0.440388	0.666101	0.451219	1.25457	0.373658	0.455397	0.541452	0.738406	0.499281	0.350962	0.415656	0.431821	0.47787
O14867	6.89635e-06	0.382231	0.780908	0.649139	0.369898	0.794836	0.499675	0.470422	0.381984	0.494015	0.890675	7.1981e-06	0.367437	0.321661	0.535874																															0.609227	0.508409	0.645234	0.622442
Q969V6	0.373538	0.610496	0.780371	0.337274	0.836508	0.260973	0.665705	0.629153	0.670248	0.396424	0.237408	7.1981e-06	0.500228	0.772095	0.486825
Q9NQA3	0.831619	0.865754	0.779865	0.201225	0.657112	5.10724e-06	1.40546	0.67625	0.873362	0.97922	0.89901	1.65133	0.511682	0.491531	0.841709
P61353	0.631892	0.581777	0.779499	0.633087	0.575359	0.520957	0.608599	0.61612	0.750057	0.585168	0.448663	0.473999	0.689263	0.711377	0.594114	1.00512	0.978533	1.32807	0.82546	0.75879	0.92063	0.840362	1.06582	0.626531	0.713003	1.04329	1.06978	0.669845	1.01603	0.683971	0.5323	0.592885	0.575958	0.670586	0.700705	0.717247	0.54171	0.546714	0.668579	0.645503	0.529388	0.523177	0.388754	0.587228	0.498402	0.491685	0.520777	0.468145	0.411312
Q9UJY1	0.290193	0.914327	0.779382	0.167901	0.449115	0.168556	0.672335	0.456531	0.44594	0.676381	0.605274	0.694866	1.12117	0.203983	0.511474	0.452426	0.961467	0.468418	0.265381	0.563823	0.380792	0.601073	0.617424	0.513512	0.56021	0.259711	0.534373	0.271462	0.533179	0.740727	0.620307	0.444127	0.469358	0.378183	0.376157	0.572928	0.571665	0.368093	0.521543	0.414478	0.468888	0.3646	0.363985	0.390463	0.381695
Q92506	0.992037	0.831889	0.77937	0.439548	0.741799	0.435065	1.31715	0.497756	0.803606	0.640556	0.935182	1.37586	0.765083	0.643902	0.598535	0.711365	0.795436	1.58255	0.418478	0.76165	0.512843	0.582856	0.708646	0.38143	0.765551	1.06535	0.395002	0.616557	0.581756	0.714829	0.281391	0.363139	0.321062	0.177065	0.383124	0.312597	0.285169	0.188724	0.294964	0.228229	0.276897	0.139166	0.150056	0.183546	0.355729	0.628424	0.387209	0.706046	1.38529
P80188	0.288061	0.288464	0.778952	0.267747	0.297652	0.346761	0.23573	0.53984	0.296727	0.614916	0.380644	0.466564	0.175727	0.21806	0.514139	0.305532	0.412244	0.235117	0.249464	0.433791	0.277233	0.423967	0.50975	0.357529	0.325923	0.182512	0.218244	0.220221	0.185041	0.220205	0.387547	0.274705	0.376449	0.346602	0.428794	0.527244	0.312903	0.417103	0.288826	0.321738	0.65848	0.433382	0.925093	0.397534	0.660588	0.203773	0.567581	0.383567	0.519279
Q5JPH6	0.776908	1.0939	0.778948	0.238612	0.603241	0.389544	1.10463	0.465383	0.794218	0.582815	0.520067	0.657522	1.2192	1.02961	0.69389	0.680089	0.454779	0.587512	0.348758	0.788355	0.425624	0.633523	0.586343	0.397111	0.488587	0.506017	0.373019	0.435337	0.415413	0.487879	0.588344	2.1973	0.845304	0.902959	0.665252	0.508576	0.790459	1.27571	0.633691	1.15147	0.684126	0.71148	1.74363	0.879416	0.814786	0.886953	0.510119	1.06163	1.05145
A0A075B7B8	1.0797	1.69233	0.778711	0.218292	0.836325	0.767242	1.72979	0.626486	1.17157	1.95275	2.33466	1.60899	0.63572	0.279982	1.17992	1.04315	0.233319	0.316987	0.220827	0.202567	0.708006	1.15173	0.773061	0.585882	2.01424	0.260303	0.203966	0.307139	0.982099	0.342022	0.441357	0.340073	0.810991	2.08327	0.680637	0.661199	1.06788	0.441481	0.499303	1.86954	0.968959	0.488749	0.585041	1.41405	1.80389	1.07691	0.695966	0.857084	0.502782
P62888	0.917214	0.87352	0.77819	0.369054	0.698196	0.454514	0.89208	0.636867	0.857267	0.661035	0.50028	0.824595	0.67113	0.603846	0.536482	0.561657	0.448632	0.637117	0.468469	0.544069	0.49709	0.595325	0.587441	0.549902	0.543806	0.501696	0.482923	0.454193	0.580654	0.469149	0.50576	0.845172	0.578188	0.679522	0.608189	0.489673	0.653397	0.708994	0.525777	0.669817	0.5748	0.653806	0.557838	0.600282	0.609963	0.718438	0.682699	0.876113	0.584312
Q5T0F9	0.446002	0.391096	0.777544	0.392004	0.371874	0.48388	0.437782	0.28472	0.433068	0.598038	0.515646	0.373161	0.830969	0.293492	0.341676																															0.330127	0.391146	0.228858	0.541549
P07358	0.323539	0.425401	0.776985	0.294272	0.408286	0.27219	0.419119	0.47845	0.517081	0.902781	0.592781	0.492356	0.250171	0.198849	0.924705	0.424886	0.372167	0.394758	0.343013	0.384899	0.680203	0.969097	0.524843	0.624461	0.732631	0.390401	0.442964	0.291009	0.712903	0.448907	0.751407	0.594539	0.642875	0.611226	0.50247	0.471305	0.799739	0.589724	0.445711	0.654417	0.770794	0.283381	0.70207	0.706014	0.621733	0.878061	0.308215	0.696802	0.482276
Q9H553	0.43968	0.569608	0.776001	0.537772	0.432823	0.459429	0.553526	0.405425	0.522409	0.651495	0.523232	0.521784	0.484567	0.372733	0.487103	0.181034	0.270764	0.287357	0.242315	0.357935	0.327587	0.275623	0.266887	0.367799	0.296816	0.281976	0.290552	0.330818	0.163982	0.312053	0.36914	0.323697	0.373185	0.355243	0.253745	0.452604	0.304733	0.200561	0.282115	0.313766	0.376904	0.253398	0.436402	0.334067	0.424264	0.239636	0.423211	0.355775	0.359411
P35637	0.982385	0.684272	0.775665	0.796911	0.588726	0.612174	0.699673	0.610439	0.523243	0.538633	0.603559	0.827708	0.552616	0.615819	0.617504	0.382092	0.411988	0.416933	0.347832	0.303475	0.469244	0.400119	0.377903	0.592937	0.379229	0.3912	0.49474	0.515482	0.520461	0.346981	0.433351	0.184771	0.30026	0.236727	0.315604	0.341465	0.312966	0.359033	0.367279	0.263388	0.303728	0.37183	0.301472	0.323533	0.394665	0.480079	0.393805	0.580716	0.455868
Q6DN03	0.411465	0.251383	0.775485	0.901478	0.351671	0.743829	0.0904019	0.471762	0.287882	0.431524	0.287462	0.547459	0.214777	0.200439	0.321597	0.296052	0.416441	0.454232	0.319419	0.274613	0.45655	0.298231	0.41006	0.468963	0.280624	0.221327	0.460684	0.47343	0.197713	0.358395	0.571282	0.210167	0.409872	0.265076	0.394332	0.509194	0.489394	0.184515	0.423597	0.262345	0.508305	0.28023	0.404758	0.451694	0.540737	0.0943884	0.243243	6.01273e-06	0.217566
Q32P28	0.301713	0.591424	0.77545	0.376805	0.392293	0.325407	0.596532	0.523305	0.559342	0.445204	0.655052	0.52664	0.462607	0.379489	0.445227	0.318608	0.256263	0.222277	0.362197	0.339026	0.367411	0.428661	0.360942	0.693798	0.385894	0.23923	0.391802	0.265586	0.40335	0.257591	0.579328	0.284553	0.456349	0.544026	0.279378	0.570854	0.418251	0.618474	0.374249	0.620173	0.375379	0.339854	0.46169	0.392073	0.413835	0.357507	0.350933	0.336298	0.50668
P11215	0.399748	0.351114	0.775123	0.320765	0.364024	0.323012	0.405094	0.486353	0.381966	0.557146	0.332629	0.473426	0.338314	0.312326	0.433467	0.4117	0.458526	0.265955	0.27704	0.328397	0.363318	0.516707	0.498778	0.521721	0.424003	0.205113	0.655001	0.269191	0.268745	0.30164	0.377398	0.378814	0.392683	0.69227	0.361908	0.454188	0.38517	0.476342	0.275592	0.459819	0.611476	0.348024	0.719913	0.649268	0.626899	0.333554	0.705407	0.489285	0.53766
P62820	0.802909	1.02465	0.774954	0.44983	0.784053	0.489733	0.910909	0.886947	0.876883	0.761421	0.751094	0.981621	1.06504	1.02702	0.734035	0.78368	0.692195	0.976926	0.654217	0.812655	0.650676	0.657527	0.733443	0.507337	0.764581	0.823566	0.604813	0.620597	1.47698	0.542504	0.588303	0.669971	0.561457	0.457522	0.537891	0.493019	0.511277	0.725312	0.471148	0.611898	0.53017	0.695076	0.647963	0.558916	0.561225	0.738249	0.566685	0.84276	0.672389
Q9NR12	0.423933	0.441743	0.774529	0.284404	0.331848	0.336758	0.558146	0.787857	0.409242	0.65515	0.490518	0.523201	0.560631	0.196479	0.440491	0.308765	0.216611	0.371538	0.224941	0.283239	0.325745	0.553781	0.296432	0.500506	0.534714	0.184685	0.417291	0.221004	0.348145	0.281532	1.64777	0.35751	0.760129	0.443025	0.439157	0.354038	0.516245	0.558032	0.264272	0.510319	0.575993	0.266846	0.426033	0.415253	0.462113	0.512461	0.228651	0.315736	0.595557
Q5SRE5	0.81454	1.16543	0.774408	0.473628	0.601618	1.75063	2.03364	0.397198	0.984909	0.848245	2.47809	1.03914	0.560191	0.357423	0.402028	0.556542	0.402324	0.463584	0.399678	0.572645	0.449443	0.465349	0.48828	0.42823	0.446422	0.591679	0.450129	0.462006	0.543417	0.388486	0.369415	0.48369	0.491577	0.368044	0.458449	0.53554	0.365031	0.384157	0.506059	0.268555	0.383565	0.370678	0.276243	0.586059	0.455779	0.757806	0.456312	0.519195	1.06593
O60496	0.398215	0.742622	0.774372	0.320485	0.449984	0.363343	0.43511	0.807877	0.594293	0.488714	0.474239	0.971832	0.424466	0.316608	0.877029																															0.701007	0.954339	0.802342	0.867834
P32321	0.416698	0.959042	0.77411	0.247771	0.619754	0.339454	1.51966	0.65134	0.884201	0.498178	1.22265e-05	0.891608	0.750039	1.02648	0.718194	0.668289	0.443618	0.613132	0.330102	0.337004	0.532131	0.534923	0.668607	0.793097	0.657581	0.712972	0.337134	1.09782	0.651973	0.742459	0.375529	0.963683	0.653429	0.564135	0.268243	0.265084	0.541055	0.486519	0.46553	0.225611	0.373316	0.528995	1.12431e-05	0.398294	0.3585	0.523712	0.544635	0.393561	0.73948
P48059	0.455817	0.495721	0.774064	0.214971	0.44572	0.201185	0.623087	0.736427	0.526408	0.723509	0.542803	0.502775	0.614213	0.312962	0.569622	0.498672	0.471067	0.601232	0.330432	0.410214	0.444289	0.710877	0.563654	0.436119	0.642061	0.36606	0.705515	0.275621	0.611829	0.541857	0.994994	0.36691	0.715492	0.691263	0.506408	0.45521	0.589414	0.823929	0.443282	0.819884	0.662158	0.403085	0.578833	0.565655	0.486941	0.937725	0.733355	0.709306	1.03053
P61247	0.644916	0.713392	0.773906	0.444994	0.594944	0.461361	0.734251	0.606145	0.729378	0.588671	0.643196	0.656992	0.662248	0.568538	0.553867	0.800719	0.61492	0.690973	0.535341	0.641332	0.653463	0.697466	0.662656	0.712511	0.655243	0.53814	0.694818	0.501709	0.746635	0.535344	0.401973	0.548241	0.407386	0.493902	0.407726	0.455293	0.475451	0.528178	0.442252	0.452789	0.440185	0.456994	0.393676	0.43321	0.442361	0.613905	0.519525	0.664765	0.555568
O75884	2.33664	1.56926	0.771943	0.452143	0.9917	0.554594	1.07041	0.691129	0.775739	0.669822	4.08665	2.03201	1.54443	1.0192	0.779957	0.691959	0.520213	0.751276	0.626633	0.306396	0.54811	0.52099	0.609676	0.284094	0.824389	0.686142	0.288765	0.51126	1.09629	0.877384	0.672889	0.192603	0.302706	0.244138	0.281327	0.367232	0.347517	0.275321	0.607212	0.328139	0.42129	0.260921	0.333951	0.197887	0.321056	0.445407	0.481305	0.48656	0.394986
Q02127	0.705904	0.760401	0.770972	0.605941	0.404189	0.850132	0.785167	0.454699	0.488386	0.561796	0.369665	1.58698	0.665456	0.600445	0.596002	0.501079	0.273503	0.521681	0.50175	0.885448	0.396592	0.336547	0.485915	0.395341	0.511995	0.484104	0.370513	0.373993	0.512875	0.293485	0.332997	0.310905	0.325745	0.344611	0.445076	0.383998	0.286694	0.233034	0.329815	0.299464	0.322645	0.365641	0.31919	0.372247	0.354371	0.530605	0.284979	0.453484	0.400098
Q9NUV9	0.697589	0.531857	0.770646	0.257355	0.342121	0.311935	0.791531	0.75711	0.456036	0.821335	0.408038	0.818415	0.406382	0.293462	0.992187	0.446893	0.304563	0.705378	0.356128	0.630751	1.04706	0.719838	0.530338	0.465513	0.751071	0.24315	0.375801	0.336788	0.455985	0.237255	0.413655	0.563514	0.418443	0.949397	0.371538	0.460891	0.501458	1.11335	0.305324	0.890556	0.754885	0.315992	0.436628	0.682142	0.715122	0.836537	1.00831	1.06725	0.747747
Q15363	0.546325	1.02523	0.770382	0.303071	0.658612	0.385999	1.04656	0.604072	0.801969	0.49034	0.753953	0.854395	0.862241	0.617312	0.647239	0.872767	0.508553	1.09219	0.543085	0.724873	0.514801	0.658539	0.767454	0.486918	0.625047	0.661902	0.559101	0.425616	0.768537	0.532896	0.475628	1.07015	0.428531	0.660562	0.410388	0.433135	0.532713	0.84598	0.427078	0.662181	0.537358	0.727043	0.683272	0.520503	0.583684	0.809079	0.614531	0.788249	0.905879
P39023	0.631897	0.621376	0.77004	0.560102	0.572648	0.55609	0.773802	0.632662	0.755854	0.596141	0.466063	0.518201	0.774719	0.674838	0.625556	0.579819	0.526517	0.665351	0.534543	0.504081	0.538917	0.508715	0.548687	0.60963	0.492908	0.591139	0.640458	0.549653	0.675045	0.48449	0.495144	0.562398	0.491414	0.565345	0.512976	0.537738	0.511873	0.638679	0.496319	0.530126	0.497526	0.536303	0.486941	0.475673	0.530691	0.565372	0.583269	0.506909	0.745546
Q7Z3U7	0.634175	0.780051	0.770003	0.311591	0.596353	0.411316	1.28707	0.534899	0.586805	0.577717	0.560295	0.781515	1.15317	0.616932	0.724432	0.477788	0.441041	0.398218	0.459715	0.543918	0.697115	0.513265	0.449733	0.453659	0.464889	0.376674	0.499023	0.455116	0.386097	0.405317	0.376161	0.520444	0.51552	0.585425	0.517991	0.486704	0.389166	0.486676	0.554385	0.480945	0.488022	0.504877	0.432938	0.357395	0.404279	0.493167	0.458715	0.761302	0.709337
Q8NBJ4	0.317548	0.677007	0.76993	0.268915	0.393198	0.297988	0.602564	0.33108	0.573506	0.484788	0.455832	0.922731	0.297951	0.521765	0.554426	0.731424	0.346986	0.692455	0.38737	0.485937	0.497985	0.696882	0.69555	0.391334	0.567381	0.349172	0.512567	0.26562	0.720143	0.341047																0.72711	0.629807	1.05159	0.7437
Q9BQA9	0.417566	0.582459	0.769865	0.237591	0.546484	0.212305	0.757844	0.854969	0.585507	0.4644	0.432872	0.343951	0.734373	0.784142	0.752979	0.571938	0.395849	0.487666	0.659067	0.51902	0.445935	0.523199	0.556665	0.465303	0.532226	0.574396	0.540422	0.395131	0.843051	0.482648	0.46869	0.554305	0.484704	0.946968	0.457615	0.356638	0.578538	1.03788	0.294914	0.702105	0.608538	0.539735	0.643933	0.450683	0.568292	0.746766	0.675491	1.15011	0.776681
P08575	0.522681	0.437564	0.768871	0.331663	0.407273	0.457032	0.52006	0.7391	0.433033	0.588896	0.72015	0.466955	0.339616	0.270251	0.71428	0.357084	0.400787	0.30984	0.294815	0.244875	0.623551	0.555547	0.455996	0.4294	0.625497	0.282307	0.553087	0.353705	0.322894	0.307768	0.392421	0.326769	0.494998	0.893257	0.50556	0.662322	0.452609	0.592989	0.292358	0.667654	0.620492	0.390421	0.514489	0.505641	0.725346	0.528455	1.0834	0.663689	0.582979
Q86UX7	0.28556	0.272671	0.767244	0.258037	0.308565	0.245447	0.216561	0.605605	0.31104	0.482902	0.357473	0.445909	0.239886	0.240756	0.517451	0.323097	0.378828	0.247782	0.288053	0.413116	0.548744	0.568932	0.46927	0.459224	0.584599	0.230643	0.463917	0.373783	0.293996	0.243059	0.485079	0.617773	0.487913	0.573467	0.469414	0.528105	0.393191	0.479167	0.334652	0.527651	0.533056	0.302677	0.583624	0.476235	0.656978	0.497969	1.03413	0.710903	0.663577
Q99470	1.54317	1.48746	0.767228	0.36412	0.814937	0.977312	1.58354	0.473097	0.932974	1.08574	2.35851	1.07749	0.56017	0.731788	0.594023	0.735874	0.394271	0.460749	0.431292	0.558871	0.507917	0.562468	0.51647	0.373234	0.601559	0.412015	0.556968	0.297396	0.888385	0.471725	0.427105	1.68196	0.972317	0.988617	0.897474	0.635416	0.622828	1.50778	0.534443	0.939438	0.6836	0.633128	1.93556	0.636845	0.597541	0.83816	0.638155	0.799477	0.693789
Q13882	0.485133	0.724584	0.767075	0.430499	0.501174	0.447713	0.626036	0.411356	0.411534	0.870204	0.965949	0.428458	0.532277	0.421025	0.559079	0.735158	0.63435	0.859243	0.341867	0.533897	0.349367	0.372848	0.624716	0.689103	0.567303	0.527091	0.728158	0.796762	0.274884	0.858549																0.602821	0.487402	0.844708	1.24355
Q16706	0.571844	0.726407	0.766974	0.314464	0.519485	0.663704	1.15125	0.520838	0.604598	0.581417	0.685196	0.690651	0.852161	0.547014	0.509425	0.61173	0.442383	0.517265	0.456987	0.416901	0.451113	0.466708	0.521999	0.40548	0.512133	0.371836	0.518864	0.424752	0.353657	0.367006	0.41056	0.557612	0.435196	0.469473	0.338128	0.486215	0.332626	0.436044	0.355299	0.456611	0.318039	0.38176	0.349185	0.38633	0.507078	0.607608	0.597701	0.597368	0.953304
A0A0C4DH35	0.499514	1.0622	0.76694	0.238895	0.471365	0.46807	0.836484	0.390533	0.83367	1.55652	0.822332	1.62263	0.679054	0.244655	1.10759
Q96AC1	0.362564	0.360049	0.766195	0.215155	0.365029	0.241559	0.464315	0.833062	0.336158	0.636283	0.349329	0.516917	0.5923	0.23066	0.625505	0.244767	0.23559	0.525546	0.243031	0.363762	0.379804	0.737224	0.328855	0.449046	0.539976	0.181269	0.435173	0.230105	0.448475	0.242884	1.64405	0.255724	0.830406	0.548419	0.296571	0.405049	0.609239	0.545556	0.306894	0.631855	0.581853	0.282526	0.447837	0.435138	0.497398	0.51686	0.288568	0.358868	0.584546
P16885	0.566975	0.474928	0.765935	0.381745	0.438325	0.40744	0.526451	0.699171	0.406688	0.583309	0.674395	0.374565	0.389631	0.34553	0.681761	0.301515	0.38866	0.36078	0.307065	0.270023	0.422247	0.404459	0.351854	0.397819	0.412397	0.337707	0.426122	0.369162	0.216716	0.308394	0.343828	0.266982	0.440561	0.641794	0.471454	0.714555	0.417662	0.500134	0.305783	0.676276	0.403195	0.290003	0.442058	0.438078	0.872057	0.501248	0.567968	0.492407	0.460351
P19474	0.578618	0.735583	0.765901	0.295935	0.407225	0.323103	0.568377	0.732413	0.519733	0.644659	0.610843	0.519772	0.456623	0.430683	0.628833	0.64676	0.474785	0.578657	0.549639	0.584669	0.420695	0.482754	0.52968	0.626736	0.499402	0.387892	0.488738	0.304678	0.412284	0.573123																0.499948	1.00524	0.868204	0.668796
P62745	0.323805	0.507401	0.765377	0.318301	0.486971	0.392865	0.763805	0.51697	0.469512	0.59382	0.458037	0.478196	0.486165	0.346555	0.518813	1.71824	0.603663	0.781406	0.383759	0.52659	0.398856	0.629417	0.827453	0.354739	0.52684	0.419593	0.596926	0.324479	0.687218	0.408114	0.507981	0.872853	0.404411	0.362017	0.350957	0.500485	0.279252	0.94041	0.474392	0.430619	0.318214	0.422891	0.456727	0.28303	0.305107	0.424202	0.299786	0.353132	0.397872
Q14691	2.72209	0.538564	0.765288	0.656947	0.650749	0.598867	0.643814	0.644714	0.557444	0.453886	0.807698	2.73421	0.403801	0.617398	0.628923
P43007	0.640645	0.231288	0.7651	0.254833	0.532741	0.36281	0.37107	0.697444	0.410524	2.49298	0.679252	1.00301	0.579821	0.353886	0.383879																0.41689	0.343305	0.443433	0.412627	0.647972	1.23675	0.364078	0.440519	0.386472	0.282584	0.444352	0.556643	0.669896	0.703278	0.56068
Q567U6	0.354593	0.351806	0.7646	0.301128	0.465728	0.41417	0.661201	0.483246	0.546446	0.573715	0.434972	0.5063	0.608349	0.39195	0.438575	0.44186	0.498891	0.520961	0.60037	0.269454	0.489245	0.54654	0.53699	0.385976	0.488786	0.442701	0.451438	0.421005	0.587199	0.513234	0.525498	0.492472	0.451058	0.529707	0.487095	0.514689	0.450672	0.468411	0.519688	0.549559	0.493959	0.485477	0.591924	0.508049	0.547007	0.606587	0.514082	0.567895	0.55869
Q9NRX1	0.515937	0.906774	0.764549	0.94057	0.861054	0.388456	0.765171	0.870169	0.663259	0.26631	0.884213	0.70904	0.20168	0.164752	0.616764	0.565631	0.800766	0.77914	0.492576	0.493639	0.500182	0.703011	0.555956	0.536412	0.429991	0.747946	0.414545	0.520843	0.489855	0.704232																0.401276	0.320999	0.697225	0.632456
O75157	0.627991	0.944152	0.764189	0.3346	0.590574	0.438268	1.08032	0.448574	0.58287	0.639303	0.995034	1.27586	0.660901	0.561727	0.549908
Q14116	0.647311	1.46897	0.763947	0.14487	0.296962	0.433286	0.744521	0.686088	1.71597	0.776719	0.397252	1.35127	1.31722	0.457894	0.46376	0.467582	0.469904	0.517539	0.311857	1.65585e-05	0.536919	0.544507	0.344983	0.492561	0.634731	0.402798	0.381148	0.382109	0.326459	0.515007	0.420928	1.44045e-05	0.393084	0.2974	0.379942	0.918077	0.541524	0.373188	0.284009	0.221343	0.43482	0.274737	0.407269	0.434582	0.319407	0.80317	1.09502	0.813272	0.792371
Q01804	0.499949	0.627625	0.76378	0.324484	0.710226	0.511813	0.664955	0.474302	0.514711	0.69314	1.38168	0.705997	0.53937	0.464314	0.473729	13.9758	0.352814	1.31791	0.308471	2.05498	1.07468	0.89778	2.07201	0.601161	8.56573	0.396393	0.3928	0.398155	1.09101	0.762333																0.456823	0.560127	0.485235	0.508163
Q9BQT9	0.393022	0.317682	0.76375	0.447754	0.343294	0.59456	0.279312	0.664077	0.337143	0.601252	0.53599	0.525921	0.692581	0.240397	0.401266
O75443	0.875338	1.22554	0.763658	0.218504	0.467412	0.387738	1.09193	0.73841	0.803322	1.63751	1.00075	1.40888	0.661508	0.398128	1.1692
Q96FS4	0.375297	0.714783	0.76332	0.306786	0.520872	0.259645	0.537952	0.688532	0.462124	0.48817	0.588109	0.637995	0.304624	0.280634	0.714748	0.484724	0.419594	0.489561	0.360991	0.453389	0.368321	0.509907	0.549895	0.506589	0.384799	0.287612	0.532335	0.441045	0.382829	0.439349																0.575684	0.614308	0.839203	0.948083
P17028	6.89635e-06	1.08811	0.762778	0.590749	0.688124	0.446535	5.03006e-06	0.369435	0.373557	0.497737	0.668117	0.668676	0.49075	0.325793	0.489634	0.578347	0.441461	0.596762	0.370595	1.16854	0.527099	0.533306	0.84756	0.672827	0.538045	0.26844	0.372871	0.423351	0.304617	0.428447																0.163881	0.352577	6.01273e-06	0.776614
Q9BUF5	0.328475	0.535464	0.762276	0.327325	0.353096	0.311067	0.508427	1.04794	0.683465	0.603567	0.700341	0.571919	0.366821	0.225372	0.562892	0.344847	0.246034	0.227281	0.325204	0.304988	0.399489	0.291589	0.295548	0.823314	0.350414	0.193886	0.293115	0.318234	0.210561	0.272815	0.751428	0.158094	0.513131	0.418561	0.284851	0.681623	0.374947	0.436738	0.311495	0.482231	0.402474	0.251776	0.41801	0.400629	0.33875	0.498254	0.360585	0.415002	0.457295
Q9UBY9	0.411331	0.285655	0.761955	0.473075	0.384048	0.473133	0.389383	0.58831	0.281946	0.558027	1.00853	0.51154	0.44394	0.230778	0.406105																0.655639	1.44045e-05	0.391381	0.372429	0.288437	0.555693	0.397781	0.232203	0.336515	0.391126	0.494347	0.295005	0.195816	0.553193	0.577649
P20585	1.48155	0.806594	0.760156	0.401782	0.547814	0.446634	0.665236	0.445249	0.63553	0.741807	1.90567	1.61272	1.06463	0.657418	0.483731	0.520041	0.570727	0.41196	0.423373	0.788646	0.601871	0.956405	0.692601	0.639027	0.60535	0.372992	0.540819	0.448333	0.296064	0.998332	0.653545	0.413463	0.573329	0.464837	0.456797	0.349979	0.453089	0.37867	0.484086	0.516055	0.506637	0.365238	0.425467	0.433086	0.480958	0.651953	0.444963	0.542502	0.623967
O00541	0.797815	0.797316	0.759152	0.537393	0.779569	0.482423	0.936723	0.908574	0.88711	0.750134	0.201448	0.463941	0.579806	0.878632	0.904939	0.412363	0.480424	0.416369	0.414117	0.398309	0.414021	0.349201	0.449607	0.531172	0.34405	0.415398	0.554611	0.380273	0.493028	0.355857	0.383576	0.62991	0.384418	0.414413	0.434154	0.623035	0.481516	0.537125	0.55805	0.491339	0.402669	0.496058	0.404077	0.427909	0.448026	0.358713	0.448881	0.406511	0.431675
Q8N9T8	0.288656	0.614633	0.759064	0.336594	0.558034	0.443481	0.510169	1.51365	0.509322	0.439323	0.409156	0.425752	0.495319	0.896226	0.600106	0.48991	0.463123	0.73717	0.483261	0.44877	0.536865	0.543055	0.604973	0.706455	0.445904	0.63987	0.537611	0.515209	0.627028	0.44318	0.441022	0.966098	0.455066	0.456899	0.331	0.392397	0.467679	1.15106	0.478357	0.447431	0.35106	0.333189	0.369491	0.437051	0.544734	0.570605	0.513077	0.667286	0.518194
Q15080	0.370895	0.671513	0.75834	0.232469	0.510478	0.331462	0.577949	0.58406	0.961765	0.422945	0.411581	0.690084	0.247901	0.20044	0.458326	0.39046	0.446581	0.317715	0.32724	0.437429	0.359813	0.581979	0.639449	0.508643	0.581397	0.253338	1.07756	0.354938	0.327851	0.265907	0.401633	0.236306	0.466946	0.678071	0.370464	0.561306	0.343393	0.515217	0.282148	0.609461	0.510705	0.280468	1.1576	0.556507	0.575999	0.421009	0.810393	0.465735	0.623595
Q08495	0.579639	1.02589	0.758214	0.244629	0.581184	0.530133	0.673465	0.423869	0.646363	0.601669	0.84723	1.69496	0.539632	0.426155	0.774773	0.891465	0.387633	0.971014	0.305439	0.626392	2.02084	1.27733	2.04253	0.415868	1.08453	0.47692	0.516148	0.314115	0.982698	0.529174																1.38924	0.440003	1.08934	1.53454
P17676	0.474501	0.477889	0.758178	0.694804	0.393188	0.598575	0.299164	0.782603	0.340061	0.387346	0.356459	0.327377	0.272521	0.329653	0.54699																															0.334967	0.615209	0.273306	0.435128
Q9BQ39	0.300025	0.240487	0.7569	0.380791	0.454254	0.16586	0.255818	0.515816	0.459457	0.334875	0.157327	0.238173	0.365899	0.461797	0.362477	0.274154	0.230221	0.209341	0.324607	1.65585e-05	0.346028	0.164815	0.284335	0.572976	0.195953	0.341127	0.52809	0.575145	0.349579	0.220156	0.503677	1.44045e-05	0.42433	0.428891	0.420087	0.332263	0.241086	0.274924	0.597086	0.307958	0.366505	0.212465	1.12431e-05	0.221913	0.445859	0.353732	0.469733	0.410318	0.588689
P39059	0.581008	0.639749	0.75591	0.327249	0.590262	0.43577	0.781832	0.422316	0.93327	1.18931	0.807814	0.717699	0.49909	0.266791	0.71586	0.426017	0.295459	0.499693	0.338105	0.437438	0.82823	0.48122	0.488045	0.748966	1.08671	0.365822	0.464003	0.375326	0.378832	0.419043	0.389719	0.37478	0.495939	0.791189	0.51836	0.272996	0.789471	0.500672	0.376257	0.648824	0.806992	0.264524	0.461188	0.642058	0.600777	0.845941	0.275417	0.569724	0.373509
P55145	0.430025	0.26906	0.755891	0.59035	0.446998	0.504411	0.494125	0.684158	0.436712	0.453071	0.187781	0.221946	0.431878	0.365972	0.46047	0.534289	0.380932	0.336475	0.343485	0.267988	0.394154	0.343218	0.454309	0.441252	0.399253	0.375699	0.382639	0.40356	0.310495	0.396984	0.300697	0.419643	0.354183	0.553672	0.404178	0.455259	0.312489	0.342377	0.373437	0.40196	0.346135	0.452134	0.413089	0.456967	0.443549	0.351386	0.37419	0.358218	0.354017
Q96HA7	1.13778	1.30203	0.755425	0.494681	0.560768	0.343922	0.745194	0.534987	0.510693	0.497044	0.576335	1.74499	0.579432	0.544094	1.00359
Q14956	0.401766	0.432766	0.754779	0.175926	0.371183	0.159095	0.210021	0.745217	0.31966	0.393599	0.26594	0.429573	0.961872	0.219047	0.424629	0.576981	1.1355	1.02211	0.36297	0.560404	1.34439	1.84136	0.973228	0.38923	0.675909	0.269578	1.7519	0.30977	0.432243	0.393623	0.60799	0.382814	2.01623	1.00757	0.624109	0.875143	0.552203	1.25363	0.289001	1.02387	0.830138	0.473173	0.780475	1.16396	0.532274	0.456538	1.02309	1.04812	0.60976
P26641	0.528097	0.613979	0.754347	0.533219	0.632931	0.516832	0.565401	0.75181	0.663765	0.496578	0.499383	0.55834	0.444761	0.600647	0.542326	0.509274	0.440641	0.432321	0.438076	0.373676	0.445393	0.429537	0.459063	0.741058	0.400278	0.404468	0.610521	0.472932	0.466067	0.379942	0.54112	0.411375	0.544951	0.484896	0.492787	0.593203	0.505873	0.63035	0.403617	0.489754	0.47444	0.510342	0.415673	0.467108	0.483597	0.448718	0.41085	0.411126	0.41971
P55268	0.478356	0.446933	0.754299	0.329836	0.643619	0.364599	0.791496	0.533069	0.428252	0.765525	0.66203	0.847027	0.523466	0.237899	0.608065	0.377067	0.362769	0.566562	0.234908	0.468934	0.679417	0.818425	0.416304	0.382909	0.5426	0.275229	0.577547	0.32039	0.523384	0.396294	1.88538	0.369972	0.873041	0.598867	0.330161	0.336203	0.948636	0.533071	0.369071	0.533424	0.810622	0.255288	0.560999	0.532603	0.62082	0.596163	0.191575	0.438103	0.356362
Q8WVM7	0.434177	0.548669	0.753955	0.310237	0.658047	0.616965	0.777028	0.556961	0.599733	0.626438	1.51683	0.718314	0.603739	0.559773	0.651928	0.859142	0.542401	0.41772	0.474663	0.835608	0.667992	0.690555	1.08556	0.518801	0.892021	0.424533	0.417153	0.537151	0.441769	0.687325	0.459869	0.136464	0.490513	0.785383	0.477998	0.457367	0.655004	0.650302	0.488248	0.735536	0.553674	0.401947	0.533052	0.480713	0.496901	0.327534	0.513485	0.533174	0.48362
Q6IQ22	0.653544	1.11842	0.753688	0.310782	0.682292	0.66098	1.17392	0.53541	0.654179	1.054	1.10679	0.819586	0.628478	0.762862	0.728737	0.459331	0.374382	0.352167	0.436489	0.512331	0.418931	0.425829	0.48327	0.418596	0.401707	0.267267	0.453675	0.417951	0.229961	0.391825
Q7KZF4	0.484451	0.529011	0.752965	0.351433	0.493138	0.425024	0.67058	0.596207	0.59759	0.474515	0.563502	0.49349	0.529908	0.454307	0.584573	0.512687	0.417136	0.527829	0.512973	0.555104	0.439208	0.50576	0.51537	0.534315	0.440951	0.422304	0.486692	0.386382	0.55213	0.381327	0.520873	0.53421	0.44675	0.684844	0.549232	0.600644	0.439767	0.679072	0.470585	0.605898	0.475267	0.656861	0.443086	0.453675	0.625646	0.539693	0.627188	0.549812	0.597116
Q9H2J4	0.327243	0.649188	0.752769	0.424694	0.588976	0.314154	0.963579	0.626388	0.484324	0.483002	1.22265e-05	0.518668	0.738759	0.481424	0.591333	0.373611	0.490487	0.335491	0.544247	0.301752	0.603595	0.364074	0.461166	0.443735	0.34794	0.446537	0.450386	0.49618	0.397655	0.553991	0.513861	0.13632	0.467052	0.456275	0.55281	0.413463	0.402982	0.418999	0.493993	0.347848	0.410355	0.711762	0.427352	0.362514	0.412424	0.423517	0.8873	0.490066	0.448816
P13473	0.28955	0.191812	0.751986	0.608446	0.24027	0.32495	0.126529	0.608811	0.299753	0.361895	0.228347	0.199476	0.140185	0.231027	0.254011	0.114221	0.476315	0.198109	0.24948	0.140238	0.310277	0.198563	0.160881	0.622664	0.147065	0.186275	0.437862	0.514444	0.0892533	0.370958	0.356413	0.465271	0.300941	0.407489	0.267737	0.788583	0.281999	0.255164	0.390322	0.281797	0.303184	0.228214	0.151161	0.39109	0.402922	0.160759	0.44298	0.129251	0.244926
Q5TEA3	1.00197	1.38232	0.7517	0.287484	0.771163	1.26956	2.1382	0.50216	0.99782	0.901091	1.77639	1.38079	0.670868	0.490696	0.544853	0.638635	0.554903	0.664387	0.429861	0.792517	0.403374	0.58396	0.460654	0.418214	0.66205	0.478836	0.684819	0.310554	0.583883	0.532286	0.57468	1.31234	1.11958	0.559449	1.13162	0.659444	0.613033	0.784796	0.484651	0.717425	0.616606	0.533334	0.914568	1.03215	0.769227
P28290	0.649332	0.796418	0.751209	0.204333	0.382475	0.389676	1.12686	0.618045	0.693597	0.606764	1.6871	0.771225	0.835054	0.545588	0.599649																0.483627	1.44045e-05	0.607443	0.364545	0.477047	0.528061	0.494154	0.327308	0.438547	0.434889	0.445418	0.363659	0.441627	0.591616	0.321909	0.329515	0.391024	0.235217	0.53742
P15531	0.60942	0.572036	0.750812	0.613408	0.660932	0.551562	0.590652	0.628297	0.68499	0.544751	0.482217	0.320197	0.722875	1.16271	0.616358	0.373122	0.604392	0.33781	0.430652	0.564267	0.480065	0.3689	0.422795	0.577564	0.317181	0.372121	0.580403	0.440762	0.418742	0.619213	0.340636	0.369678	0.353378	0.40574	0.397459	0.410979	0.389669	0.378419	0.6717	0.352215	0.382212	0.71983	0.374422	0.336753	0.336385	0.394169	0.534326	0.37554	0.348524
Q92959	0.951891	1.62583	0.750504	0.159367	1.57337	0.445985	1.27523	0.366841	2.16637	1.59257	0.757701	1.25713	0.961581	0.542089	1.77455																0.419162	0.581655	0.74484	1.29496	0.614624	0.461008	0.902261	1.86189	0.453734	1.30454	0.880475	0.49606	0.257464	1.73242	1.26139
P20702	0.423242	0.312546	0.750141	0.271532	0.373952	0.636101	0.472136	0.366664	0.38561	0.479071	0.375183	0.324824	0.347978	0.246814	0.46376																															0.527467	0.926434	0.925495	0.770651
Q8IWZ3	0.62785	0.57069	0.749607	0.293225	0.539867	0.462099	1.38579	0.49025	0.70906	0.551039	1.2631	0.594294	0.736545	0.598825	0.556896	0.406941	0.41993	0.455174	0.386977	0.166158	0.43347	0.397872	0.619508	0.494854	0.436105	0.450798	0.424716	0.511428	0.428368	0.439846	0.525388	0.321575	0.589508	0.489197	0.549742	0.442815	0.563491	0.842822	0.559851	0.468653	0.559293	0.659136	0.329406	0.492103	0.625593	0.38787	0.425143	0.50341	0.45515
P05204	0.592604	0.875601	0.74887	0.347912	0.610639	0.573083	1.15314	0.654472	1.01741	0.922237	0.893415	0.995047	0.914023	0.457747	1.02049	0.724439	0.319832	1.2526	0.24461	0.374691	0.625345	0.580551	0.899546	0.539185	0.882032	0.391559	0.426175	0.458549	1.08614	0.281816	0.425317	1.01208	0.346445	1.17816	0.293358	0.600827	1.6502	1.17708	0.349854	0.891278	1.51953	0.516259	1.4336	0.401158	0.8778	1.24214	0.600468	1.30529	1.19485
P02775	0.515308	0.389979	0.748857	0.349669	0.319676	0.316665	0.287889	0.354644	0.526428	0.968734	0.660894	0.251762	0.373016	0.375117	0.707178																															0.445342	0.492413	0.406906	0.70514
Q02318	0.665572	0.667673	0.748405	0.243416	0.732329	0.345601	0.954603	0.493085	0.412314	0.431007	0.618016	0.664439	0.880586	0.242154	0.496991	0.319367	0.530817	1.50186	0.453654	0.71089	0.301154	0.488954	0.337383	0.391069	0.855298	0.620635	0.564021	0.262197	0.277283	0.300795																0.52477	1.97427	0.999146	0.906628
Q6NUM9	0.43631	0.394313	0.748246	0.299518	0.380124	0.385777	0.504579	0.421498	0.666014	0.467318	0.405885	0.441548	0.773893	0.35008	0.519073	0.35228	0.479018	0.335424	0.577094	0.118993	0.451379	0.398429	0.34053	0.470531	0.357112	0.352978	0.528887	0.388646	0.281985	0.395601	0.478275	0.967219	0.513862	0.383689	0.521568	0.458148	0.420484	0.316043	0.373968	0.337632	0.398581	0.387471	0.613047	0.564399	0.469855	0.656458	0.675812	0.691084	0.646264
Q9H7B4	1.25667	1.5776	0.74787	0.474628	0.893673	0.953352	1.28546	0.700645	1.17733	0.677037	0.461891	0.991739	0.919492	0.611803	0.794439	0.417932	0.516869	0.302459	0.483313	1.65585e-05	0.432741	0.464104	0.288473	0.25368	0.304336	0.338219	0.401978	0.356489	0.222048	0.500343
Q9Y4J8	0.61679	0.535119	0.747272	0.526226	0.530121	0.759828	0.728646	0.728362	0.439486	0.997238	1.08845	0.557512	0.694637	0.314016	0.726515	0.433958	0.35716	0.379908	0.352422	0.488871	0.465047	0.374497	0.256054	0.460349	0.278489	0.253768	0.420372	0.377055	0.254315	0.38098	0.764116	0.872602	0.668418	0.456395	0.391487	0.479384	0.495159	0.584853	0.422132	0.478839	0.504902	0.421459	0.54483	0.514518	0.498505
Q8ND24	1.02643	1.39594	0.74708	0.316177	0.453449	0.391951	1.21657	0.604265	0.675661	0.891137	0.312772	0.870468	0.68889	0.608139	1.31619	0.298609	0.381982	0.339143	0.408341	0.572055	0.429656	0.554816	0.585435	0.395481	0.38823	0.379995	0.466589	0.443867	0.383297	0.345233	0.532425	1.44045e-05	0.744489	1.0796	0.686316	0.358495	0.63954	2.22751	0.346369	0.874348	0.522701	0.992351	3.03867	0.64245	0.661874	0.537795	0.407201	0.61669	0.595019
Q96AJ9	0.841719	0.888568	0.74701	0.22263	0.753554	0.644603	1.34995	0.506001	0.87703	0.563052	1.10225	0.718812	0.914304	0.732724	0.549731	0.988857	0.843942	0.735708	0.496827	0.632535	0.562594	0.745807	0.919063	0.618352	0.688087	0.564575	0.71818	0.468688	0.916912	0.96927																0.252769	0.357482	0.274494	0.3684
P46781	0.55257	0.459549	0.746426	0.456322	0.560264	0.5711	0.846327	0.541373	0.735517	0.520829	0.571015	0.434777	0.692845	0.614853	0.487219	0.476493	0.539523	0.546638	0.523137	0.293317	0.507165	0.43421	0.431437	0.589411	0.389577	0.566144	0.452758	0.531249	0.598685	0.514706	0.359951	0.287738	0.339612	0.483851	0.382625	0.471806	0.465463	0.488427	0.440988	0.379641	0.414535	0.522645	0.271852	0.322119	0.469961	0.530564	0.605121	0.536611	0.498143
Q96AY3	1.12352	0.697046	0.746071	0.298467	0.407287	0.878975	1.0946	0.465605	0.547256	0.419394	1.02432	0.994754	0.29032	0.327005	0.382752	0.321295	0.336365	0.286943	0.43189	0.467388	0.470802	0.37726	0.517338	0.641172	0.486562	0.26589	0.453807	0.316363	0.250135	0.301109	0.657574	0.359841	0.507253	0.464415	0.295906	0.652009	0.25877	0.516406	0.559443	0.554718	0.349014	0.395531	0.316944	0.463052	0.33374	0.390068	0.344326	0.366393	0.604723
P50479	0.279491	0.292579	0.746006	0.307536	0.332618	0.347063	0.655065	0.699802	0.419116	0.753443	0.65423	0.424637	0.392141	0.186084	0.389689	0.274214	0.270973	0.386319	0.298587	0.380588	0.325422	0.430103	0.283981	0.59891	0.579831	0.275527	0.462093	0.266567	0.320991	0.309748	1.1863	0.315767	0.631486	0.407383	0.288387	0.699026	0.493745	0.534091	0.353144	0.464722	0.448298	0.285611	0.403386	0.407279	0.471879	0.398716	0.418962	0.607476	0.603175
Q86WT1	6.89635e-06	0.434428	0.744763	0.672785	0.422231	1.13494	0.396636	0.513669	0.237364	0.467194	0.876454	7.1981e-06	0.259534	0.278872	0.3867	0.374863	0.443586	0.328403	0.342173	0.777918	0.400221	0.626781	0.46399	0.445178	0.329702	0.313245	0.36632	0.402024	0.244927	0.461779																0.161699	0.202535	0.321217	0.358601
Q6AI08	6.89635e-06	0.514309	0.744673	0.176585	0.469225	5.10724e-06	1.12886	0.489434	0.444177	0.409456	1.22265e-05	0.237561	0.214148	0.390493	0.558246
Q9P2N5	0.432732	0.587052	0.742716	0.513568	0.557454	0.572685	0.678241	0.522876	0.657374	0.578328	1.06832	1.0635	0.55021	0.519556	0.574573	0.439359	0.473178	0.336395	0.460839	0.507864	0.376543	0.354047	0.371984	0.409259	0.307944	0.447772	0.60345	0.524457	0.36822	0.422729																0.43189	0.572322	0.471934	0.524662
P16989	0.613023	0.538628	0.742622	0.509311	0.50333	0.316488	0.521355	0.512822	0.522141	0.433196	0.644721	0.578166	0.348268	0.368697	0.605541	0.388697	0.300462	0.37322	0.356983	0.248685	0.45333	0.415291	0.5225	0.642997	0.410011	0.341715	0.616828	0.529633	0.611435	0.410853	0.375333	0.443561	0.42109	0.396635	0.377773	0.49329	0.363421	0.500242	0.350373	0.374221	0.388967	0.301501	0.391728	0.477822	0.36093	0.443831	0.402881	0.458064	0.581365
Q14699	0.342214	0.535453	0.74259	0.121588	0.600339	0.0826415	0.851909	0.635874	0.42403	0.9792	0.527574	1.02497	0.355055	0.328777	0.636175	0.54363	0.299089	0.316521	0.324965	0.226307	0.60587	0.542728	0.492483	0.371227	0.772358	0.273605	0.508702	0.311748	0.541735	0.479827	0.521416	0.280328	0.487575	0.909969	0.48294	0.554004	0.464481	0.443933	0.516747	0.940883	0.617046	0.528007	0.852469	0.525572	0.614957	1.10046	0.716554	0.661055	1.95446
Q9Y592	0.833916	0.889941	0.742194	0.195574	0.93432	0.251604	0.955808	0.259128	0.979983	0.687259	0.829183	0.759876	0.612486	0.478649	0.837099
Q6PD62	0.651967	0.842256	0.741706	0.544965	0.575282	1.07441	1.16228	0.614105	0.783009	0.497747	0.940726	0.964214	0.783906	0.558512	0.576041	0.499152	0.43683	0.468234	0.401615	0.503766	0.435164	0.433103	0.4938	0.384549	0.374899	0.516768	0.466472	0.443802	0.409717	0.427735	0.428888	0.412389	0.497132	0.486549	0.487022	0.419939	0.334314	0.451832	0.444889	0.417448	0.381988	0.410811	0.204489	0.588883	0.333739	0.889674	0.465773	1.16832	1.54179
O75915	0.522666	0.797348	0.741416	0.474915	0.650288	0.520747	0.750247	0.592127	0.726312	0.701194	0.398541	0.876063	1.04311	0.438999	0.603507	0.259724	0.409721	0.482663	0.432052	0.391999	0.374013	0.395957	0.293244	0.354837	0.403067	0.466604	0.411141	0.43054	0.296009	0.430455	0.587522	0.547167	0.654752	0.588614	0.764328	0.477127	0.433979	0.58225	0.517834	0.629834	0.56403	0.350581	0.378285	0.58785	0.573407	0.371841	0.473682	0.348115	0.432296
P14317	0.434967	0.610637	0.741367	0.293025	0.560111	0.33563	0.588157	0.585933	0.405655	0.531219	0.499105	0.767557	0.323945	0.289938	0.754849	0.530454	0.710193	0.401209	0.244599	0.418765	0.452519	0.454316	0.541405	0.33386	0.651006	0.415808	0.571886	0.359586	0.344697	0.217056	0.367692	0.516097	0.511096	0.718391	0.444867	0.493744	0.638357	0.461822	0.308209	0.62572	0.605426	0.299479	0.541084	0.598933	0.742759	0.67724	0.758011	0.613622	0.667862
P11388	0.636586	0.443976	0.741333	0.245598	0.368718	0.400722	0.464313	0.43042	0.318799	0.318922	1.22265e-05	0.531552	0.331306	0.43843	0.613295	0.449613	0.292726	0.272199	0.398496	0.206437	0.52996	0.404866	0.535044	0.394476	0.38671	0.288943	0.499319	0.321808	0.383521	0.296827																0.362154	0.650886	0.388152	0.511292
P24557	0.301451	0.485288	0.74126	0.28515	0.504172	0.238446	0.448187	0.719585	0.468066	0.476311	0.43556	0.512066	0.281907	0.372957	0.45497	0.389414	0.473533	0.340906	0.315532	0.462809	0.386779	0.522844	0.451011	0.412307	0.498615	0.345799	0.550058	0.374744	0.337444	0.355778																0.562006	1.12936	0.953937	0.618268
P08571	0.458173	0.615339	0.741214	0.310039	0.355996	0.383879	0.458191	0.64933	0.414221	0.620126	0.651194	0.924092	0.294725	0.237007	0.463132	0.452254	0.44705	0.338874	0.383776	0.511388	0.570762	0.689259	0.533175	0.653198	0.732472	0.274333	0.475189	0.446582	0.323695	0.313216	0.692378	0.384435	0.51431	0.682394	0.426011	0.587759	0.543548	0.600336	0.336508	0.699657	0.585678	0.339729	0.680654	0.608965	0.597186	0.494859	0.897294	0.795686	0.653267
Q8WX93	0.342932	0.440527	0.740902	0.22193	0.352976	0.26075	0.549986	1.08594	0.423267	0.60545	0.439009	0.54843	0.621207	0.179894	0.481381	0.340606	0.231262	0.497798	0.25973	0.422208	0.334568	0.594203	0.379001	0.599373	0.646945	0.205578	0.437247	0.244447	0.414803	0.269564	1.45717	0.246247	0.699519	0.4327	0.307899	0.537315	0.520497	0.516578	0.311167	0.471511	0.495185	0.331215	0.397665	0.417685	0.43355	0.637827	0.323717	0.403321	0.786569
Q15014	0.603066	0.903607	0.740774	0.263512	0.681799	0.216103	0.567567	0.608163	0.406767	0.372123	0.39663	0.588843	0.367402	0.664931	0.376559	0.473198	0.327961	0.330142	0.357949	0.290943	0.262431	0.308443	0.435898	0.344046	0.250218	0.415278	0.611636	0.481268	0.758362	0.338621	0.407036	0.779403	0.377702	0.574273	0.584119	0.326166	0.9094	0.488212	0.535406	0.577818	0.52197	0.552808	0.450625	0.340026	0.635294	0.536784	0.460818	0.739277	0.493713
Q8WWM9	0.663134	1.03063	0.740675	0.187279	0.706989	0.195897	0.622014	0.351221	0.734379	0.910937	0.972462	0.956719	0.599653	0.277988	0.885567	0.329813	0.425734	0.284119	0.268671	0.286162	0.770715	0.564579	0.519755	0.356516	1.16465	0.215312	0.524729	0.609672	0.291263	0.348492	0.470905	0.367294	0.539141	0.79522	0.477733	0.376738	0.609666	0.917521	0.597555	0.985478	0.754247	0.499998	0.676531	0.749177	0.667038	1.22943	0.268425	0.779727	0.396643
P62244	0.467944	0.538327	0.739773	0.530729	0.588653	0.387011	0.648566	0.568406	0.731215	0.496316	0.269425	0.290724	0.683169	0.627652	0.550838	0.509303	0.4935	0.471573	0.423158	0.540547	0.547139	0.476747	0.531502	0.543709	0.479398	0.505459	0.44193	0.491179	0.414992	0.464404	0.386108	0.551291	0.483166	0.529705	0.463492	0.48024	0.454757	0.622615	0.466923	0.513919	0.424884	0.505137	0.440617	0.514504	0.441541	0.496859	0.536439	0.547661	0.420232
P14406	0.572267	0.946549	0.738843	0.621052	0.818095	0.78206	1.03128	0.62873	1.08761	0.724918	0.457044	0.855116	0.650537	0.351495	0.786791	0.4954	0.842243	0.392544	0.401865	0.226658	0.581902	0.558284	0.492856	0.444783	0.506411	0.673903	0.396878	0.674594	0.305023	0.713234	0.382131	0.767976	0.619232	0.572749	0.705979	0.482146	0.35342	0.36837	0.702028	0.481527	0.491123	0.799515	0.408098	0.613801	0.626165	0.49429	0.719152	0.40465	0.501166
Q8WU39	0.081283	0.366067	0.736975	0.316587	0.314903	0.410341	0.486993	0.868003	0.360677	0.388757	0.610172	0.303323	0.249474	0.153037	0.386571	0.240418	0.272195	0.296359	0.220077	0.405566	0.277761	0.391379	0.306798	0.427074	0.374144	0.205057	0.544744	0.217709	0.219391	0.234759	0.261045	0.168413	0.325202	0.948507	0.31229	0.91052	0.258785	0.392579	0.220745	0.528126	0.332475	0.269111	0.157624	0.314634	1.6858	0.317354	0.385203	0.260341	0.433131
Q9UIS9	0.364936	0.601055	0.736846	0.238326	0.551862	0.213091	0.696155	0.430761	0.430445	0.446416	0.265434	0.324745	0.617569	0.469913	0.62805	0.76236	0.358544	0.779888	0.409011	0.874882	0.529244	0.648064	0.775733	0.315163	0.671857	0.632292	0.50671	0.324452	0.991818	0.442661																0.498511	0.326673	0.392045	0.637196
Q13576	0.529815	0.517387	0.73582	0.350126	0.400504	0.474533	0.585354	0.533202	0.401567	0.597276	0.556822	0.656267	0.418968	0.319718	0.650801	0.424366	0.335991	0.41276	0.425846	0.491593	0.59576	0.475718	0.575874	0.450178	0.634192	0.337116	0.535115	0.370539	0.449155	0.324636	0.377778	0.200269	0.462009	0.403757	0.384098	0.623875	0.3757	0.487138	0.393356	0.379637	0.398224	0.301214	0.238756	0.304323	0.427066	0.457122	0.687825	0.525643	0.611995
Q8N129	0.36462	0.410385	0.735583	0.538915	0.359187	0.493498	0.435602	0.474285	0.385582	0.492465	0.367799	0.48556	0.42519	0.229984	0.495914	0.716727	0.492856	0.370498	0.509647	1.29871	0.701624	0.613776	0.706857	0.548984	0.748386	0.328	0.521061	0.44111	0.369727	0.556726	0.51298	0.851987	0.550404	0.643216	0.56039	0.67754	0.469692	0.485145	0.387999	0.552135	0.561521	0.51402	0.402091	0.683252	0.463109	0.305753	0.54967	0.397536	0.407801
P60660	0.376986	0.488434	0.735441	0.334131	0.487185	0.339753	0.577289	0.687091	0.46144	0.73582	0.541635	0.555449	0.650982	0.268373	0.520714	0.390861	0.468885	0.65591	0.317431	0.495433	0.481863	0.642308	0.407824	0.616949	0.548517	0.327771	0.631363	0.367224	0.387386	0.473088	1.32967	0.445905	0.756042	0.460706	0.413881	0.441625	0.574626	0.478572	0.423171	0.502895	0.576896	0.408915	0.534293	0.502646	0.553765	0.650948	0.357811	0.550338	0.653475
Q8NBJ5	0.264898	0.482697	0.73525	0.422981	0.359764	0.405069	0.302326	0.537371	0.436326	0.395513	0.527673	0.437644	0.315764	0.37335	0.408063	0.400471	0.287635	0.293606	0.352969	0.401249	0.378236	0.447086	0.463371	0.589824	0.468846	0.321244	0.39692	0.339628	0.487826	0.358232	0.454434	0.225366	0.40923	0.474088	0.379196	0.513481	0.409129	0.463812	0.357356	0.439862	0.416118	0.348956	0.449656	0.430201	0.332517	0.332081	0.623857	0.396574	0.582382
Q9Y3Y2	6.89635e-06	0.316029	0.734743	0.395596	0.509232	5.10724e-06	0.811768	0.357342	0.474045	0.37564	1.22265e-05	0.414876	0.346887	0.457733	0.46638	0.417478	0.478879	0.512128	0.375854	0.338744	0.537708	0.321548	0.579368	0.34146	0.458509	0.596788	0.479798	0.82432	0.787761	0.342067	0.485718	0.706835	0.375296	0.454011	0.375875	0.401816	0.424962	0.533637	0.479211	0.500575	0.449555	0.442003	0.682676	0.356349	0.46485	0.810553	0.36788	0.751337	0.809023
Q92574	1.2288	1.35372	0.734736	0.528674	0.661022	1.13288	1.53645	0.47809	0.897238	1.01365	2.37862	1.21713	0.738633	0.338175	0.630047																															0.592918	0.663532	0.831905	0.892057
Q7Z422	0.512768	0.887314	0.734463	0.269537	0.495366	0.262333	0.95217	0.556406	0.646869	0.502611	0.364512	0.690335	0.568827	0.521573	0.422017	0.80757	0.301464	0.649052	0.458609	0.649175	0.445406	0.412547	0.579691	0.615044	0.739512	0.861637	0.335868	0.477735	0.84046	0.522559	0.335846	0.893013	0.448647	0.69386	0.304562	0.564589	0.576046	0.775712	0.298197	0.849236	0.552341	0.448559	0.688233	0.399697	0.629572	0.769983	0.650122	1.09322	0.796781
Q9ULC4	0.381663	0.368563	0.733717	0.324492	0.472966	0.202202	0.441121	0.667137	0.422891	0.505431	0.119715	0.263532	0.831098	0.53114	0.566339	0.367848	0.482186	0.304991	0.533754	0.068766	0.413693	0.339918	0.39293	0.474043	0.311103	0.372478	0.414013	0.513879	0.436521	0.483053	0.5518	0.107806	0.684287	0.471899	0.557938	0.650539	0.523963	0.435592	0.664162	0.359449	0.519157	0.624073	0.171527	0.470172	0.553167	0.422926	0.406213	0.277144	0.3645
A1A4S6	0.801901	0.927375	0.733065	0.310614	0.802983	0.356319	0.691234	0.567775	0.831027	0.753682	1.29245	1.38484	0.819113	0.745574	0.653359	1.21682	0.776839	1.41249	0.791553	1.62651	0.627217	0.851152	1.14414	0.598223	1.06009	0.630484	0.980898	0.330927	0.94362	0.711806	0.724986	0.977805	0.911247	0.793732	1.11171	0.424966	0.907067	1.46609	0.582186	0.662128	0.731711	0.949436	1.08827	1.08655	0.561036	3.99298	0.983177	0.927074	1.98272
P61981	0.980352	1.18713	0.732635	0.366913	0.968239	0.610465	1.25967	0.82255	1.14892	1.07994	0.995833	0.945034	1.31063	0.934691	0.81101	0.970348	0.676355	0.980727	0.523397	0.781812	0.795456	0.701205	0.842095	1.16668	0.945084	0.587268	0.700464	0.601999	1.1706	0.789588	0.762115	0.636513	0.554584	1.07486	0.523507	0.649089	0.847084	0.967972	0.502376	0.920034	0.738437	0.997809	0.774621	0.554742	0.680661	0.718068	0.700159	0.756538	0.703827
Q14409	0.365241	0.551708	0.731993	0.206009	0.505158	0.179438	0.421677	0.595194	0.540779	0.353936	0.379949	0.499146	0.454628	0.256093	0.399146	0.499675	0.614385	0.389222	0.422687	0.725453	0.420999	1.40801	0.590569	0.367595	0.55935	0.455441	0.544418	0.4047	0.570966	0.374463
P01011	0.659733	1.45516	0.73149	0.364459	0.462437	0.519183	0.736833	0.471034	0.817943	1.45586	0.940704	1.11055	0.425333	0.287508	0.962871	0.816716	0.533509	0.49731	0.359002	0.474256	0.864507	0.886873	0.725026	1.24792	0.892865	0.336188	0.617526	0.40448	0.5555	0.402212	0.735186	0.204451	0.607715	0.503689	0.361767	0.473735	0.922096	0.505656	0.411234	0.620132	1.10657	0.45435	0.639145	0.778248	0.614105	0.704485	0.338091	0.601003	0.450067
Q07666	0.65226	0.815409	0.731394	0.587593	0.745115	0.576164	0.66777	0.527775	0.742111	0.546183	0.856463	0.613575	0.57354	0.647628	0.541049	0.571925	0.549956	0.463349	0.456676	0.409567	0.606115	0.556855	0.516709	0.536763	0.504066	0.453742	0.592739	0.56278	0.628578	0.483983	0.441907	0.942806	0.490792	0.555839	0.570567	0.446936	0.440337	0.562718	0.55293	0.54842	0.467305	0.638282	0.652792	0.50139	0.472529	0.620051	0.451225	0.641427	0.559397
O00165	6.89635e-06	0.868857	0.731056	0.446428	0.487749	0.475944	1.09976	0.690103	0.627867	0.709234	0.9641	0.386995	0.721302	1.264	0.547279	0.356778	0.396002	0.372533	0.426067	0.159467	0.396457	0.368288	0.388461	0.409998	0.299876	0.373877	0.654936	0.424049	0.459877	0.331367	0.422947	0.983959	0.506535	0.665135	0.430255	0.480134	0.556465	0.606694	0.360246	0.751275	0.534732	0.790991	0.667283	0.553489	0.675011
Q15005	0.554887	0.803897	0.730913	0.381688	0.510178	0.467865	0.912026	0.695008	0.695405	0.627705	0.632599	0.64246	0.803273	0.430333	0.624298	0.274673	0.377815	0.334763	0.352086	0.470509	0.38731	0.400797	0.299149	0.358826	0.29514	0.335849	0.408857	0.344966	0.280787	0.435012	0.446288	0.45012	0.47827	0.663669	0.5216	0.545965	0.465595	0.592455	0.39481	0.603516	0.487141	0.593281	0.533917	0.543373	0.778321	0.315895	0.429801	0.394999	0.404297
P62081	0.596143	0.927032	0.730875	0.359992	0.674916	0.364954	0.840256	0.638326	0.796597	0.551134	0.455193	0.765829	0.717359	0.766505	0.561354	0.778796	0.649551	0.914653	0.509876	0.567512	0.634475	0.698788	0.781269	0.568255	0.616052	0.64578	0.584302	0.510558	0.87611	0.555074	0.535258	0.670146	0.515252	0.531402	0.484577	0.567993	0.544906	0.690531	0.473668	0.542795	0.543514	0.5492	0.575846	0.53503	0.573172	0.660691	0.589843	0.597249	0.624293
Q9NVU7	0.532645	5.77169e-06	0.730666	0.666766	0.165128	0.415223	0.613422	0.496456	0.243154	0.504331	1.22265e-05	7.1981e-06	0.458727	0.56519	0.36424
Q86YV0	0.401562	0.648591	0.730584	0.312489	0.506649	0.531545	0.869587	0.817027	0.545207	0.625796	0.695696	0.526908	0.539303	0.381859	0.797809	0.161594	0.321631	0.261959	0.36001	1.65585e-05	0.368654	0.74356	0.225201	0.529095	0.192885	0.209843	0.289261	0.362601	0.146785	0.282468																0.665202	0.861941	0.713235	0.593984
Q86V15	0.577446	0.345197	0.730406	0.59385	0.417877	0.482622	0.697951	0.381613	0.590288	0.888542	0.541127	0.861017	0.809905	0.786403	0.657301
Q2KHR3	1.11596	0.577169	0.730101	0.498373	0.553929	0.807873	0.41155	0.445235	0.567085	0.716695	0.644672	0.680548	0.439418	0.331479	0.413936
P61927	0.421905	0.46082	0.728088	0.29595	0.397814	0.232291	0.518054	0.516536	0.527894	0.32391	0.255715	0.241349	0.535851	0.65222	0.442965	0.505474	0.467966	1.33402	0.339256	0.615601	0.414963	0.716288	0.798526	0.32784	0.417748	0.662297	0.695125	0.326161	1.14826	0.347729	0.336846	0.770376	0.354506	0.592801	0.44509	0.503379	0.491384	0.748113	0.50561	0.547638	0.440698	0.475112	0.42798	0.445223	0.522967	0.932384	0.432593	0.980406	0.836253
Q13303	0.548716	0.506437	0.727696	0.356778	0.391057	0.299318	0.491534	0.779674	0.457633	0.658293	0.441211	0.562388	0.536866	0.278161	0.81732	3.67465e-06	0.510786	0.230847	0.336287	1.65585e-05	0.540154	0.460807	0.488992	0.408187	0.253831	0.38701	0.452306	0.576818	0.216344	0.40876	0.44826	0.167494	0.352615	0.441758	0.295276	0.494667	0.365272	0.221971	0.303171	0.292173	0.53349	0.289012	0.473909	0.377671	0.563914	0.257482	0.841503	0.334067	0.441567
O60234	0.525367	0.635502	0.727357	0.243311	0.742916	0.285946	0.746564	0.696616	0.520015	0.653021	0.531532	0.80723	0.446662	0.265512	0.713195	0.496444	0.507565	0.385087	0.283842	0.705669	0.511806	0.609971	0.547342	0.409568	0.545582	0.438539	0.61259	0.334866	0.353927	0.479003	0.358535	0.426226	0.324068	0.58842	0.35493	0.403988	0.284399	0.465263	0.368447	0.601055	0.429474	0.266167	0.71129	0.419286	0.481185	0.58701	0.696194	0.643729	0.470913
Q13488	0.502672	0.788102	0.727251	0.203864	0.50365	0.470278	0.883047	0.542024	0.744958	0.549785	0.971862	0.844038	0.615329	0.546453	0.536364	0.706037	0.465677	0.97894	0.332491	0.53848	0.439382	0.791031	0.672148	0.4954	0.617226	0.448943	0.575821	0.415239	0.492215	0.440053	0.422571	0.488413	0.611464	0.50694	0.681224	0.463731	0.483663	0.475662	0.48907	0.492414	0.444368	0.433372	0.397426	0.588841	0.422791	0.477529	0.62792	0.636581	0.572274
Q9NWS8	0.602594	0.812519	0.727119	0.678077	0.557067	0.904924	0.695906	0.644276	0.71555	0.651812	0.356113	0.681374	0.67562	0.571014	0.634695																															0.781989	0.471344	1.191	0.574414
Q9Y5J1	0.658538	1.05636	0.726996	0.295481	0.684208	0.365771	0.613747	0.502449	0.55532	0.541533	0.389174	2.11934	0.406587	0.464051	0.60631	0.485167	0.436045	0.628343	0.53041	0.691732	0.57713	0.612057	0.501093	0.552604	0.573271	0.530234	0.567939	0.495261	0.610676	0.427545	0.5817	0.938225	0.699901	0.446662	0.74874	0.506837	0.468233	0.515461	0.580207	0.57402	0.601324	0.371245	0.473847	0.607692	0.414473	0.399777	0.566354	0.313447	0.577831
P05160	0.484609	0.382179	0.726969	0.449236	0.499535	0.393396	0.407843	0.494272	0.713056	1.61501	0.627849	0.573903	0.329136	0.452299	1.63218																															0.458508	0.32837	0.751592	0.479826
Q9H425	0.3465	0.686972	0.726935	0.310848	0.350732	0.256608	1.87216	0.392099	0.411625	0.923116	0.184889	0.698743	0.647263	0.468247	0.662322	0.960454	0.42758	1.13721	0.555089	1.58874	0.878067	0.845639	1.32898	0.449783	1.10532	0.468878	0.646472	0.330978	0.746352	0.41974	0.563271	1.13762	0.43405	0.513884	0.35601	0.490134	0.575067	0.757943	0.354793	0.727896	0.549225	0.773453	0.752303	0.482028	0.582435	0.497728	0.285049	0.365507	0.636301
Q9C0F1	0.693716	0.22768	0.726649	0.586487	0.308467	0.715215	0.178582	0.313395	0.463493	0.477019	0.554655	0.369133	0.191046	0.188877	0.326413																0.498154	1.44045e-05	0.302566	0.251072	0.235216	0.388629	0.405019	0.252945	0.369573	0.22942	0.336347	0.241517	0.635479	0.238775	0.373922	0.42654	0.422782	0.170647	0.334152
P25963	0.497511	0.597988	0.725929	0.650279	0.701446	0.486031	0.741191	0.38926	0.519724	0.442329	1.06032	0.668435	0.627889	0.591825	0.604164																															0.667418	0.404954	0.616403	0.363715
Q8WWC4	1.10342	1.22224	0.725874	0.421025	0.838714	0.510724	1.23089	0.600378	1.04049	0.897926	1.16512	1.57511	0.839712	1.01989	0.972402	0.218554	0.353201	0.370651	0.436791	0.603712	0.434238	0.35085	0.282688	0.289518	0.370081	0.743246	0.311001	0.567296	0.710618	0.295633	0.496619	0.580232	0.667482	0.696938	0.635599	0.422927	0.472256	0.719352	0.494954	0.765456	0.452706	0.481151	0.737601	0.555683	0.539397	1.16469	0.693066	1.17073	1.45888
Q9UBS4	0.319422	0.40436	0.725474	0.335361	0.397505	0.332279	0.477634	0.585091	0.411338	0.421986	0.369136	0.358694	0.350292	0.417513	0.453484	0.435384	0.327124	0.321629	0.404893	0.326313	0.383134	0.395503	0.473907	0.462556	0.442799	0.299181	0.42856	0.309124	0.380628	0.351655	0.360549	0.705222	0.443555	0.601602	0.458692	0.528677	0.416023	0.548102	0.358939	0.4647	0.391308	0.547124	0.666412	0.502064	0.592727	0.437366	0.466119	0.467908	0.428203
Q92619	0.493707	0.897207	0.72524	0.217851	0.528361	0.538564	0.734985	0.703568	0.5288	0.625059	0.685887	0.916406	0.462995	0.33059	1.01639	0.25116	0.432505	0.296315	0.386221	0.183712	0.491518	0.371273	0.454775	0.464866	0.309407	0.341511	0.428933	0.386208	0.274215	0.416129	0.941242	1.25901	1.06592	0.545801	0.851471	0.731735	0.870875	1.63577	0.404419	0.547431	0.824087	0.420284	1.93647	1.07464	1.44845	0.386902	0.679268	0.287819	0.531748
P00915	0.531977	1.52236	0.723922	0.39344	0.87715	0.480592	0.475508	0.282001	1.17745	1.45335	1.62011	1.2775	0.866477	0.773083	1.08433	0.547221	0.573534	0.28989	0.375234	0.425628	3.37537	1.17184	1.30421	0.376877	0.695828	0.305117	0.36606	0.599282	0.562882	0.631649	0.460438	0.2856	0.966188	0.680352	0.611837	0.655104	0.501173	0.732672	0.602479	0.95485	1.38009	0.359072	0.832868	0.952869	0.665089	1.37257	0.591779	0.844258	0.817802
P11117	0.308431	0.590931	0.723873	0.286909	0.332789	0.103204	0.383996	0.806256	0.59456	0.246535	0.182773	0.452978	0.196054	0.34382	0.469552	0.311642	0.466354	0.467772	0.543132	0.307706	0.395954	0.325474	0.418218	0.464438	0.365079	0.397552	0.439248	0.408961	0.292192	0.425481	0.341672	0.141017	0.426115	0.384429	0.267258	0.556938	0.349052	0.794081	0.203289	0.50311	0.342946	0.664787	0.639485	0.254423	0.529211	0.416921	0.882513	0.483342	0.489723
P61978	0.71079	0.766278	0.722264	0.607282	0.661621	0.564182	0.68946	0.594879	0.677011	0.595282	0.614692	0.744206	0.539613	0.623225	0.539746	0.679851	0.614194	0.60104	0.432121	0.539098	0.729487	0.542007	0.664237	0.710998	0.604883	0.490989	0.591805	0.592657	0.654507	0.518958	0.447108	0.691524	0.473482	0.531902	0.479503	0.431021	0.480709	0.569061	0.55551	0.546731	0.490913	0.599642	0.547084	0.493219	0.499743	0.468443	0.468789	0.486343	0.483731
Q2TB10	0.443139	0.637436	0.721863	0.585638	0.448631	1.25117	0.636333	0.466702	0.694934	0.611781	1.47308	0.794971	0.572165	0.400296	0.400243
O15530	0.703099	1.13931	0.721729	0.293964	0.903189	0.664717	1.59303	0.56228	0.824854	0.899345	1.29957	1.2179	1.02606	0.781959	0.664416	0.263192	0.391388	0.343142	0.40414	0.70616	0.370144	0.424611	0.377991	0.499832	0.367716	0.309936	0.319908	0.460105	0.212305	0.424306
Q9H9B1	0.538435	0.502311	0.721147	0.424868	0.447072	0.861512	0.744552	0.490766	0.603228	0.603813	0.648819	0.735649	0.634004	0.450874	0.475095																															0.707441	0.384309	1.12739	0.560727
A0A0C4DH29	0.55563	0.173242	0.720965	0.442725	0.487715	0.605124	0.619818	0.717602	0.526477	0.811274	0.656718	0.898341	0.564531	0.298197	0.509879	0.38491	0.447329	0.414835	0.329808	0.399302	0.492801	1.13714	0.260492	0.556776	0.4319	0.3071	0.408883	0.234384	0.467018	0.307483																0.354855	0.333269	0.496175	0.269216
O75718	0.394058	0.383607	0.720618	0.334915	0.338305	0.419359	0.389703	0.614457	0.467276	0.521714	0.42949	0.526419	0.357942	0.342626	0.446346	0.3305	0.317471	0.270477	0.396267	0.477389	0.370554	0.38073	0.427742	0.648082	0.38489	0.227188	0.382307	0.296877	0.264482	0.288422	0.452608	0.232721	0.399335	0.396701	0.269387	0.575841	0.251058	0.388288	0.312202	0.411464	0.315448	0.309761	0.24494	0.320543	0.28876	0.338086	0.416832	0.321872	0.458626
Q9Y3Q3	0.467108	1.0268	0.719907	0.440388	0.58811	0.384658	0.862562	0.44187	0.877994	0.879713	0.419347	0.39076	1.04249	0.786341	0.698554	0.970209	0.665009	1.02063	0.770675	0.445651	0.414721	0.517665	0.714236	0.381574	0.475809	0.821443	0.425191	0.413566	0.501668	0.553719	0.484402	1.14901	0.567237	0.551688	0.640657	0.545473	0.473202	0.827225	0.477761	0.626142	0.488229	0.955757	0.809453	0.633064	0.52396	0.545989	0.644893	0.438651	0.837949
Q9NS69	0.427234	0.535048	0.719722	0.615209	0.348244	0.537179	0.541155	0.536675	0.395673	0.607713	0.524428	0.584217	0.563938	0.335975	0.367903	0.590777	0.390728	0.452738	0.466703	0.289333	0.501422	0.456676	0.620434	0.510587	0.487751	0.420248	0.426747	0.494534	0.476325	0.378528	0.450132	0.458912	0.415584	0.282428	0.876719	0.476257	0.360889	0.200365	0.500125	0.335315	0.429996	0.557329	0.211229	0.485634	0.474164	0.356683	0.454103	0.289547	0.445635
Q9BYC5	0.576513	0.631281	0.71957	0.521097	0.554866	0.414677	0.539406	0.56319	0.465617	0.490215	0.676982	0.488304	0.373784	0.833116	0.653428	0.418443	0.427558	0.355093	0.598914	1.65585e-05	0.402149	0.397768	0.333018	0.407715	0.278892	0.370959	0.59491	0.346252	0.451482	0.342221																0.499231	0.427754	0.479304	0.493255
Q9NR31	0.444883	0.553671	0.719372	0.293019	0.539815	0.350816	0.768942	0.569403	0.555585	0.481751	0.322948	0.36923	0.583879	0.488115	0.448285	1.14006	0.769137	1.02754	0.700449	1.04602	0.871432	0.859767	1.26878	0.856335	0.837351	0.820732	0.946386	0.669557	1.24242	0.719742	0.448037	0.411733	0.423048	0.543822	0.365688	0.387554	0.499851	0.833037	0.423797	0.566782	0.448769	0.514407	0.527998	0.360626	0.505619	0.653337	0.811368	0.920241	1.01462
P01100	0.767732	0.40989	0.719357	0.578304	0.335264	0.323491	0.241366	0.532209	0.688858	0.976631	0.727491	0.676981	0.292405	0.360533	0.747598
P41219	0.684744	5.77169e-06	0.718758	0.435458	0.374524	0.851207	5.03006e-06	0.819756	2.13628e-06	0.645999	0.563635	0.587079	0.693621	0.246519	0.4604																1.48965	0.261747	1.08765	0.518459	0.407568	0.439994	0.685358	0.490979	0.367184	0.62292	0.815295	0.354422	0.355877	0.58516	0.520764	0.732153	0.280922	0.359404	0.698115
P07602	0.297403	0.373511	0.718083	0.377665	0.287329	0.353692	0.48203	0.540579	0.314976	0.430492	0.300948	0.285381	0.424918	0.265295	0.371348	0.515669	0.741684	1.54113	0.394425	0.663842	0.504321	0.350242	0.428453	0.520378	0.585	0.655109	0.652997	0.608078	0.369545	0.578603	0.288477	0.279405	0.35658	0.398055	0.477201	0.402125	0.321957	0.370317	0.347888	0.285212	0.362228	0.619185	0.446597	0.35569	0.358781	0.386314	0.704591	0.394778	0.388076
Q9BRF8	0.456701	0.3794	0.718078	0.328927	0.35749	0.224764	0.382782	0.50171	0.395844	0.572026	0.45542	0.389698	0.536986	0.312385	0.425324	0.839722	1.07216	0.987188	0.617955	0.899793	0.767417	0.715328	0.852907	0.70829	1.09112	0.525476	0.898558	0.626873	0.496055	0.418626	0.435512	0.105862	0.504528	0.691738	0.593001	0.460501	0.451411	0.576579	0.287799	0.615114	0.52123	0.402953	0.628309	0.609057	0.43495	1.33675	0.756643	1.13113	0.863324
Q9Y3D3	0.895983	1.20433	0.71769	0.336696	0.623716	0.402145	1.10899	0.542149	0.807413	0.500812	1.49221	1.21858	0.651608	0.599953	0.590346	0.73367	0.514429	0.577674	0.715016	0.709449	0.847954	0.539122	0.767942	0.297703	0.553757	0.690201	0.561344	0.526803	0.755099	0.451496																0.706543	0.435685	0.711259	0.640635
Q93063	0.560245	0.46888	0.717525	0.544605	0.286786	0.405023	0.204316	0.471244	0.268585	0.589297	0.520278	0.445531	0.276478	0.252011	0.313025	0.553549	0.467151	0.482646	0.535857	0.592347	0.497313	0.671072	0.584041	0.588422	0.601718	0.451819	0.569903	0.341051	0.480909	0.449374
P62987	0.758479	0.998988	0.717452	0.742546	0.941514	0.769018	0.573123	0.67606	1.27092	0.79211	0.8723	1.11455	0.575411	0.69134	0.69059	0.597961	0.6697	0.511898	0.300665	1.74567	0.701975	0.968016	0.879629	0.464382	0.684875	0.637275	0.487522	0.423982	0.706572	0.718828	0.322631	0.517809	0.461155	0.910938	0.656672	0.477993	0.906426	0.554523	0.515396	0.661018	0.748425	0.863654	0.685853	0.720566	0.6226	0.504463	0.491774	0.588458	0.43673
Q99836	0.480208	0.931013	0.717143	0.295338	0.536649	0.340809	0.921923	0.709773	0.754833	0.629844	0.672079	0.715068	0.680135	0.642218	0.577252	0.680969	0.507522	0.487596	0.48932	0.629312	0.547947	0.499555	0.49784	0.447452	1.01122	0.525645	0.491041	0.48477	0.426426	0.564336	0.437929	0.345054	0.389845	0.378386	0.387567	0.460235	0.373343	0.281839	0.427712	0.30936	0.397053	0.396719	0.429768	0.354832	0.418877	0.551755	0.410372	0.623294	0.430776
Q8N8S7	0.505634	0.620071	0.717039	0.327943	0.498411	0.346763	0.582436	0.58092	0.525405	0.565624	0.605173	0.583619	0.488778	0.38305	0.531787	0.475072	0.47627	0.641437	0.273917	0.516106	0.437158	0.498345	0.475303	0.79681	0.569292	0.367827	0.510902	0.269312	0.595035	0.354352	0.711818	0.604774	0.52074	0.448322	0.486718	0.644512	0.451114	0.637326	0.433963	0.518868	0.472286	0.485768	0.559795	0.442343	0.392103	0.572846	0.259366	0.464937	0.496873
Q9Y2D5	0.358811	0.516277	0.716609	0.280108	0.305707	0.319297	0.469509	0.485943	0.457959	0.479172	0.56272	0.614341	0.353513	0.242221	0.587562	0.658278	0.448242	0.398334	0.337967	0.605933	0.569362	0.678618	0.627499	0.498328	0.792511	0.275404	0.521819	0.373696	0.487803	0.464857																0.707628	0.355608	0.841672	0.631103
P78345	0.761136	0.665964	0.716264	0.475971	0.502674	0.768649	0.900027	0.445967	0.639455	0.561999	0.817828	0.95092	0.507936	0.426512	0.613112	0.555112	0.495905	0.58692	0.39009	1.48699	0.460405	0.634049	0.750234	0.510304	0.647583	0.608348	0.575559	0.571455	0.427184	0.524935																0.3238	0.380624	0.451643	0.493955
P14678	1.18873	1.20932	0.716072	0.40125	0.759475	1.26875	1.09804	0.514794	0.934795	1.04577	2.46372	1.49015	0.595244	0.5081	0.668171	0.692864	0.810155	0.479628	0.447504	1.0549	0.671085	0.781942	0.792643	0.670797	0.628119	0.541884	0.46927	0.735829	0.536441	0.737401	0.436064	0.563423	0.476086	0.597745	0.622936	0.372025	0.583748	0.484033	0.566534	0.492303	0.503367	0.680213	0.491211	0.502124	0.497678	0.322352	0.454765	0.372755	0.318434
O60869	0.472063	0.573039	0.715715	0.345197	0.461559	0.426956	0.712817	0.640913	0.631229	0.420571	0.562402	0.56401	0.434798	0.456096	0.534305	0.725064	0.393228	0.516447	0.352474	0.412797	0.45874	0.597303	0.67157	0.571659	0.552412	0.362281	0.645537	0.336008	0.616046	0.332164	0.257152	0.327849	0.317736	0.591466	0.327626	0.53001	0.450584	0.600167	0.315517	0.430147	0.44746	0.741931	0.444597	0.375893	0.510261	0.597271	0.598033	0.661807	0.748883
P01768	0.932224	2.44585	0.715537	0.281805	0.724121	0.453134	1.14719	0.717888	1.12043	1.16112	0.739413	1.39096	0.561108	0.285933	0.928532	0.897722	0.443384	0.647539	0.360338	0.565666	0.839883	1.24787	0.865711	0.703704	1.90263	0.422089	0.492604	0.358064	1.2588	0.475142	0.373567	0.651827	0.936545	1.96382	0.703567	0.560612	0.794189	0.884584	0.352876	2.03187	0.992316	0.594189	0.606539	1.01214	0.81745	1.03575	0.566644	0.912144	0.971258
Q9ULC3	0.784075	0.5801	0.715323	0.357928	0.438393	1.01099	1.71798	0.552327	0.632686	1.14758	1.08323	0.708539	0.855069	0.34373	0.481573	0.418141	0.408626	0.504797	0.408243	0.44398	0.476841	0.549603	0.404772	0.549353	0.846432	0.289756	0.436439	0.336742	0.509918	0.33533	1.02141	0.35329	0.586404	0.612633	0.301033	0.48897	0.616948	0.486289	0.343747	0.677465	0.536638	0.324866	0.504935	0.46286	0.474845	0.515661	0.382142	0.479426	0.61244
Q9NU22	0.726884	0.376978	0.714454	0.553765	0.548527	0.691966	0.472224	0.428571	0.444941	0.651995	1.0691	0.349387	0.521664	0.34959	0.443626																															0.323489	0.5223	0.46305	0.482955
Q96LM5	6.89635e-06	1.20873	0.714143	0.714108	1.03149	0.721966	5.03006e-06	0.73076	1.04018	1.37311	1.28027	1.20596	0.713908	0.265144	0.842511
P49961	0.445276	0.527439	0.713798	0.302217	0.471573	0.257725	0.695566	0.522287	0.490025	0.782257	0.429428	0.576409	0.474891	0.324093	0.568352	0.315189	0.251979	0.537276	0.221234	0.276718	0.508353	0.580095	0.427523	0.350291	0.508097	0.211451	0.493261	0.245947	0.4314	0.320989	0.729612	0.382215	0.471501	0.59067	0.298681	0.401907	0.470624	0.503671	0.313242	0.547434	0.429048	0.24404	0.237505	0.359208	0.478199	0.54591	0.3737	0.539501	0.669442
Q8TCU6	0.448339	0.796822	0.71328	0.264614	0.428766	0.361872	0.562162	0.662246	0.56801	0.716968	1.13424	1.0253	0.348267	0.368915	0.876247	0.20935	0.532735	0.314976	0.387666	0.794413	0.492374	0.552693	0.364694	0.526777	0.157825	0.254574	0.35186	0.436311	0.216854	0.373555																0.425395	0.551978	0.492693	0.697533
Q96B49	0.684035	0.689657	0.712811	0.554824	0.480672	0.83837	0.469745	0.433353	0.464678	0.623989	1.24818	0.951953	0.40692	0.362114	0.431701	0.662604	0.286735	0.372434	0.344683	0.520136	0.428404	0.45673	0.671132	0.542344	0.693374	0.325579	0.234719	0.356891	0.283409	1.02624	0.376969	0.601023	0.451675	0.431166	0.253369	0.382926	0.317445	0.308486	0.474163	0.38267	0.545708	0.329227	0.344017	0.506171	0.479526	0.387437	0.405532	0.361296	0.417128
Q9Y3T9	0.451303	0.323688	0.712637	0.435455	0.453049	0.426587	0.430391	0.496543	0.438776	0.383364	0.143047	0.149621	0.672059	0.738412	0.447511	0.671585	0.313418	0.357202	0.412019	0.182333	0.501839	0.24288	0.572419	1.18213	0.299582	0.48452	0.445805	0.400158	0.373235	0.354218	0.516736	0.230432	0.40524	0.590641	0.418088	0.556358	0.551003	0.594242	0.503474	0.446494	0.506329	0.636313	0.41977	0.434114	0.498683	0.448829	0.537775	0.454061	0.509147
O94913	0.202834	0.401755	0.712403	0.516005	0.626379	0.81434	0.627222	0.512755	0.520594	0.741801	1.15833	0.662852	0.434321	0.624658	0.650867																0.488024	0.527813	0.740253	0.478712	0.619184	0.470339	0.536367	0.486446	0.529737	0.511973	0.562659	0.950335	0.663301	0.719395	0.587611	0.609043	0.343392	0.732662	0.550694
Q9NPI1	0.661521	0.927346	0.712287	0.307103	0.750085	0.385799	0.940874	0.605172	0.530228	0.715551	0.806306	0.906236	0.506277	0.860603	0.7115	0.747681	0.700172	0.513834	0.570333	0.626822	0.564577	0.573708	0.661338	0.341323	1.00777	0.57754	0.731434	0.412163	0.551048	0.658903																0.552766	0.446372	0.395725	0.47934
Q8TBC3	0.688158	0.543488	0.712037	0.378195	0.527686	0.433887	0.382616	0.743906	0.646656	0.563991	0.493772	0.811287	0.441246	0.357187	0.578153
P17096	0.654694	0.883812	0.711924	0.520959	0.676428	0.531924	0.954553	0.477649	0.732036	0.645505	0.763949	0.578725	0.606956	0.723483	0.775759	1.69964	0.652958	1.05429	0.550903	0.901094	0.604303	0.591227	0.747938	0.486372	0.542604	0.687367	0.763726	0.53019	0.754213	0.909544	0.399557	0.980641	0.43382	0.55632	0.456751	0.361853	0.483613	0.537304	0.616066	0.476075	0.447005	0.483799	0.349637	0.362384	0.528623	0.961268	0.71207	0.830488	0.686018
P53803	0.480464	0.160438	0.711849	0.457858	0.42594	0.246197	0.205309	0.567853	0.412673	0.423833	0.163479	0.210219	0.365633	0.391054	0.329437																0.49193	0.49142	0.385162	0.431454	0.579419	0.432484	0.447884	0.292963	0.771153	0.267198	0.505576	0.816806	0.323718	0.320096	0.526001	0.257243	0.596074	0.282013	0.297069
P40261	0.308494	0.376939	0.711702	0.26053	0.331279	0.308774	0.411534	1.06478	0.344603	0.421377	0.402764	0.540212	0.290148	0.213862	0.414477	0.267074	0.253338	0.149153	0.2544	0.2064	0.296334	0.427911	0.406798	0.896506	0.266001	0.172552	0.399856	0.175984	0.261697	0.18875	0.797527	0.271115	0.612886	0.594711	0.375424	0.613279	0.296223	0.595806	0.323316	0.592442	0.409579	0.328763	0.453597	0.459613	0.360206	0.549857	0.416325	0.50683	0.79713
Q9UL18	0.234342	0.523001	0.711648	0.652884	0.525845	0.685924	0.569748	0.559583	0.366417	0.589553	0.534169	0.337775	0.607145	0.406005	0.498583	0.570581	0.386783	0.591356	0.371223	0.77473	0.531763	0.332838	0.560549	0.457934	0.661253	0.482134	0.512911	0.425602	0.477071	0.430993	0.61539	0.274372	0.543814	0.303265	0.456638	0.510507	0.377667	0.246956	0.41167	0.28966	0.434943	0.250601	0.348273	0.478752	0.439573	0.211786	0.395763	0.546612	0.504386
P0DP23	0.401388	0.340898	0.711591	0.61584	0.341021	0.578427	0.57817	0.492835	0.30248	0.536278	0.400233	0.377155	0.285315	0.380999	0.472624	0.441181	0.373197	0.609995	0.477087	0.632013	0.643826	0.425656	0.49221	0.705736	0.439056	0.364418	0.692206	0.388752	0.451227	0.410292	0.546912	0.282541	0.462804	0.385401	0.454476	0.520839	0.395621	0.428892	0.304142	0.416938	0.431661	0.57783	0.394199	0.477401	0.693602	0.452144	0.434308	0.390007	0.554725
O95810	0.503051	1.02824	0.711494	0.190018	0.669843	0.395103	1.37261	0.495353	0.713227	1.17842	0.747134	0.982099	1.49209	0.287778	1.1316	0.389753	0.291393	1.10477	0.297258	0.748244	0.55415	1.15809	0.367316	0.345335	1.12628	0.244816	0.42552	0.277856	0.590482	0.248298	0.743662	0.539865	0.527663	0.637996	0.418418	0.359518	0.809449	0.756445	0.33916	0.851397	0.776776	0.370289	0.620759	0.615288	0.707303	0.845923	0.287511	0.559594	0.69162
O14832	0.750936	0.731081	0.711043	0.404457	0.803403	0.567471	0.871877	0.696491	0.716841	0.795693	0.380381	0.879768	0.833812	0.932028	0.859457
Q02083	0.637125	0.662133	0.710511	0.599302	0.412401	1.02145	0.520879	0.389677	0.520515	0.5373	1.10473	0.730772	0.358971	0.282308	0.394502	0.91068	0.427354	0.432581	0.380072	1.28459	0.571595	0.711734	1.01597	0.519041	0.827765	0.24927	0.543427	0.443728	0.220173	0.513695																0.390798	0.501562	0.566123	0.665936
Q6PL18	0.704581	1.12575	0.710403	0.287853	0.729426	0.173931	0.591772	0.669402	0.826734	0.865448	1.22265e-05	0.267422	0.369751	0.732628	0.76995
P00488	0.566437	0.774366	0.710345	0.309314	0.670282	0.378663	0.624726	0.370121	0.558349	0.958597	0.60602	1.20807	0.541455	0.386489	0.953309	0.567431	0.547587	0.479071	0.275473	0.486785	0.639073	1.10668	0.741691	0.413465	1.84163	0.363186	0.536378	0.630301	0.509726	0.363287	0.525797	0.348832	0.639014	0.618973	0.466064	0.5435	0.628347	0.832008	0.461387	0.872557	1.09458	0.311678	0.825911	0.611832	0.69033	0.904137	0.398911	0.608251	0.553883
P18084	0.368051	0.5352	0.7101	0.226159	0.600244	0.265754	0.899303	0.46182	0.645587	0.424304	0.725925	0.691479	0.286069	0.724825	0.433675																0.604081	0.529338	0.669067	0.42096	0.377892	0.472007	0.418912	0.316207	0.510131	0.409378	0.490405	0.366985	0.237344	0.451548	0.441499
P08648	0.456076	0.403518	0.709865	0.24152	0.33014	0.348917	0.389235	0.798404	0.403372	0.435784	0.50103	0.671519	0.533586	0.156163	0.35176	0.316058	0.24995	0.349041	0.184228	0.364239	0.278807	0.731956	0.299838	0.708841	0.506006	0.185117	0.41188	0.212501	0.388554	0.242824	1.86173	0.439367	0.745921	0.357076	0.328491	0.371264	0.456778	0.373515	0.265624	0.405714	0.503611	0.245648	0.385515	0.427938	0.395761	0.431322	0.2486	0.260013	0.339811
Q8TEQ0	0.552028	0.629395	0.709854	0.489446	0.483028	0.509539	0.455156	0.500217	0.41883	0.506478	0.482253	0.851748	0.517105	0.368523	0.602473																															1.03347	0.712275	1.76674	1.4283
O43169	0.546958	0.960721	0.709762	0.388367	0.736551	0.423509	1.01129	0.448451	1.04605	0.814898	0.408674	0.664411	1.30564	0.452816	0.648918	0.437278	0.407159	0.406869	0.409994	0.349678	0.415161	0.418623	0.306223	0.467028	0.410539	0.389589	0.638814	0.455467	0.465241	0.350175	0.493941	0.815349	0.497881	0.431097	0.431094	0.448136	0.542895	0.560778	0.576878	0.426021	0.526244	0.591462	0.491736	0.48408	0.586928	0.475531	0.315248	0.355435	0.46568
P0C7T5	6.89635e-06	0.566862	0.709475	0.633052	0.858371	1.27681	0.853314	0.415402	0.654872	0.696418	2.61997	0.428458	0.615731	0.317886	0.318378	0.372881	0.445745	0.461316	0.484295	0.36609	0.395215	0.417966	0.431837	0.441183	0.417734	0.520292	0.603278	0.458499	0.58722	0.517692
O75312	0.695685	0.4866	0.709453	0.233176	0.427595	0.209068	0.558895	0.696588	0.631931	0.550269	0.572002	0.810313	0.39412	0.368624	0.82431	0.356635	0.429842	0.316319	0.503768	0.303591	0.422194	0.36142	0.293899	0.495173	0.328658	0.388932	0.539149	0.41298	0.499311	0.443997																0.272393	0.348521	0.314937	0.300494
Q9HBL0	0.446314	0.47403	0.709141	0.228991	0.357676	0.277312	0.646662	0.701903	0.361998	0.696682	0.505002	0.708544	0.571473	0.185832	0.563864	0.28224	0.253982	0.546853	0.244328	0.41202	0.367989	0.664903	0.319983	0.389473	0.527476	0.197438	0.527562	0.232308	0.371452	0.280929	1.30644	0.364647	0.650279	0.481991	0.378058	0.395462	0.662497	0.549502	0.273271	0.540478	0.582242	0.307896	0.432602	0.44617	0.536997	0.568121	0.236283	0.422648	0.497724
P12429	0.331651	0.343428	0.709061	0.181197	0.254401	0.171813	0.294486	0.785895	0.300583	0.599107	0.247753	0.643077	0.681814	0.329598	0.378126	0.389274	0.648732	0.461289	0.31365	0.324068	0.239272	0.363725	0.580564	0.363589	0.323077	0.246833	0.211877	0.146829	0.212285	0.18261	0.42939	0.293342	0.4284	0.451123	0.558236	0.366537	0.614691	0.466657	0.162685	0.410928	0.64675	0.322279	1.36968	0.358001	0.448438	0.226126	0.327371	0.317578	0.362251
Q13418	0.322997	0.357397	0.70843	0.238869	0.388483	0.216062	0.521034	0.659436	0.370741	0.605084	0.372537	0.477998	0.470649	0.215468	0.46922	0.340687	0.344736	0.429582	0.278267	0.432153	0.379342	0.629669	0.386755	0.456857	0.475899	0.258895	0.461225	0.286225	0.362803	0.327716	1.21829	0.347109	0.665964	0.477001	0.402309	0.378037	0.551677	0.542643	0.305102	0.51706	0.524287	0.296628	0.476391	0.4947	0.448206	0.403053	0.367789	0.349019	0.381061
Q13901	0.717303	0.711813	0.708421	0.518722	0.591516	0.37185	0.470867	0.504593	0.749126	0.681383	0.853859	0.609646	0.56591	0.489118	0.570598
Q9HC16	0.385361	0.712223	0.707881	0.345647	0.48708	0.350788	0.57386	0.538233	0.902759	0.617941	1.09598	0.930139	0.602112	0.375706	0.53752	0.479641	0.520881	0.335375	0.608538	0.419152	0.470805	0.745168	0.442142	0.326359	0.527382	0.312753	0.383308	0.305089	0.413804	0.349207	0.390907	0.536627	0.448457	0.520145	0.559052	0.562746	0.447833	0.409422	0.522118	0.479865	0.480813	0.706081	0.350611	0.53123	0.490918	0.544544	0.597328	0.660964	0.497813
Q9BVS5	0.90444	1.27058	0.707547	0.28964	0.803868	0.179411	0.8246	0.512199	0.735441	0.562713	0.658572	1.23059	0.737776	0.845301	0.736592	1.16272	0.479325	1.96078	0.724131	1.65585e-05	0.847047	0.528209	1.26116	0.584212	1.10855	1.39324	0.653971	0.785464	1.561	0.436706																0.804051	0.481964	0.95936	0.463284
Q6Q4G3	0.493687	0.745421	0.707479	0.273498	0.358249	0.150767	0.43433	0.950979	0.422526	0.461283	0.297768	0.366545	0.388648	0.39719	0.715933
P0CG38	6.89635e-06	5.77169e-06	0.707469	0.456937	0.24458	0.481311	0.553043	0.583955	0.59279	8.47713	1.22265e-05	1.88432	2.04818	0.192832	0.268072	0.268268	0.436194	0.446988	0.425043	0.646599	0.474431	0.367186	0.304308	0.751525	0.41206	0.28533	0.586717	0.386009	0.289018	0.566619	3.66999	1.44045e-05	1.85147	0.2763	0.466005	0.521447	0.383167	0.464349	0.293813	0.326323	0.34513	0.308787	0.851749	0.542903	0.633583	0.222746	0.24802	6.01273e-06	0.544256
Q9BZ95	6.89635e-06	5.77169e-06	0.707209	0.661726	0.394732	0.577497	0.56877	0.464575	0.384983	0.482788	1.22265e-05	0.71218	0.415366	0.315601	0.390927																0.552764	1.44045e-05	0.646722	0.498036	0.657574	0.820672	0.414058	0.383215	0.412509	0.484986	0.417409	0.45641	1.12431e-05	0.494217	0.578489	0.368587	0.302739	0.224886	0.533632
P29536	0.367447	0.463994	0.706867	0.173631	0.320834	0.208982	0.538248	0.842258	0.36232	0.91631	0.460607	0.565022	0.83073	0.126201	0.488816	0.300481	0.229722	0.717492	0.267615	0.543698	0.397532	0.734546	0.270016	0.424079	0.573098	0.195218	0.479486	0.236457	0.482174	0.269526	1.27551	0.294754	0.569059	0.434318	0.278179	0.267027	0.589396	0.664731	0.276502	0.626311	0.611462	0.263936	0.432016	0.339494	0.450093	0.833192	0.17273	0.539859	0.399908
Q9BTX1	0.436997	0.445734	0.706808	0.534966	0.530895	1.22372	1.9921	0.423217	0.511861	0.746351	0.435797	0.228059	0.729966	0.295377	0.2752	0.340911	0.377297	0.478944	0.450418	0.882983	0.393588	0.518862	0.392515	0.455324	0.298644	0.381468	0.401144	0.446065	0.365991	0.359227																0.266329	0.420939	0.126394	0.378527
Q9UII2	0.920382	1.42485	0.706614	0.67518	1.02641	0.7054	1.20671	0.53259	1.0916	0.754243	0.927064	1.50254	1.09172	0.857109	0.657684	0.866334	0.631152	1.09482	0.925433	1.08137	0.655319	0.580113	0.645601	0.501284	0.794707	0.860189	0.6608	0.489928	0.798619	0.748381	0.479979	1.64353	0.620966	0.655461	0.574547	0.534317	0.587102	1.00458	0.757704	0.816664	0.581902	0.506457	0.71956	0.65453	0.681986	1.10993	0.505806	0.881727	0.734443
Q5T9L3	6.89635e-06	5.77169e-06	0.706504	0.415671	0.342591	0.389709	0.828243	0.435421	0.540505	0.447798	1.22265e-05	1.47431	0.449423	0.482574	0.840877																0.647232	0.659085	0.557918	0.540399	0.65513	0.463215	0.462891	0.602248	0.534421	0.586933	0.497365	0.424635	0.567791	0.589553	0.471551
Q96PE2	0.397925	0.728129	0.706259	0.257753	0.575516	0.193568	0.603298	0.631867	0.504387	0.591604	0.418378	1.11891	0.482807	0.340875	0.62845	0.742102	0.43165	0.409285	0.41843	0.472391	0.542857	0.73434	0.56228	0.595116	0.731035	0.371321	0.457458	0.487946	0.441041	0.548302	0.773393	1.2166	0.509387	0.853702	0.828056	0.542587	0.70734	1.0073	0.5063	0.853126	0.541503	0.398789	1.12431e-05	0.714448	0.45341	1.02669	0.29656	1.11585	1.07404
P11021	0.463743	0.438339	0.70608	0.490539	0.439457	0.512193	0.488987	0.605304	0.607359	0.42285	0.464052	0.50896	0.351798	0.394242	0.53605	0.499722	0.393407	0.478364	0.38204	0.420634	0.381783	0.518027	0.554429	0.571418	0.454181	0.360076	0.553298	0.351542	0.43557	0.333041	0.466515	0.463255	0.447096	0.536627	0.407967	0.69428	0.335853	0.51746	0.378222	0.475809	0.381427	0.474611	0.444801	0.451611	0.531574	0.528955	0.57784	0.504574	0.600067
Q9Y680	0.28798	0.640594	0.706031	0.376879	0.475405	0.347966	0.364818	0.539566	0.68314	0.526359	0.309022	1.07576	0.379256	0.286856	0.660116	0.500813	0.306797	0.591282	0.48649	0.617472	0.659277	0.513826	0.727448	0.590435	0.657296	0.289233	0.49521	0.308293	0.710601	0.298165	0.774774	0.415095	1.10384	0.929174	0.961181	0.626006	0.414771	0.902588	0.431786	1.31764	0.498864	0.545392	0.647984	1.12757	0.459749
Q68CZ2	0.511501	0.571813	0.70573	0.18852	0.471705	0.146091	0.458333	0.879036	0.493345	0.424633	0.598064	0.513657	0.457666	0.22553	0.439912	0.406685	0.431228	0.313346	0.404124	0.210406	0.558905	0.302907	0.430681	0.412841	0.318913	0.293978	0.435028	0.399999	0.317246	0.443026	0.544752	0.342084	0.454246	0.487754	0.35456	0.50661	0.391942	0.464171	0.390861	0.421246	0.420683	0.365499	0.302553	0.34805	0.331284	0.328544	0.581321	0.373329	0.607516
P63098	0.45685	0.513429	0.705416	0.490483	0.519055	0.510584	0.573202	0.514911	0.565065	0.705436	0.778616	0.473243	0.509324	0.372612	0.419581	0.433137	0.619046	0.330852	0.39511	0.610528	0.586245	0.43191	0.418472	0.996031	0.476037	0.338943	0.367465	0.607464	0.233269	0.615617	0.625746	1.44045e-05	0.634661	0.617498	0.65626	0.592037	0.598442	0.297978	0.489174	0.535641	0.673742	0.591294	0.804744	0.632614	0.638498	0.312472	0.445561	0.426472	0.435449
P13639	0.621741	0.595342	0.705224	0.598679	0.551271	0.639521	0.734195	0.61117	0.737761	0.555792	0.620318	0.610382	0.631015	0.471953	0.553731	0.645824	0.540902	0.552624	0.488583	0.483289	0.521565	0.542153	0.614022	0.67188	0.526441	0.485756	0.677329	0.465365	0.602346	0.511688	0.45724	0.614069	0.454719	0.644412	0.477741	0.605274	0.466838	0.564803	0.56856	0.566958	0.461869	0.533557	0.50386	0.480682	0.496071	0.407066	0.555996	0.497054	0.545766
Q96B54	0.843222	1.20979	0.705118	0.352386	0.64746	0.356838	0.768786	0.570498	0.66234	0.505195	0.978835	1.05824	0.444871	0.548175	0.654794																															0.650392	0.405268	0.626604	0.532131
Q96A00	0.544443	0.693767	0.704873	0.276064	0.462302	0.55088	1.24152	0.596257	0.51097	0.642015	0.860614	0.821032	0.539396	0.379127	0.575884	0.391268	0.313197	0.549846	0.29948	0.713936	0.516667	0.884513	0.426772	0.527985	0.628612	0.248058	0.435632	0.404052	0.405827	0.25417	0.988029	0.324882	0.531894	0.436873	0.404653	0.35197	0.526492	0.794471	0.487795	0.668037	0.696961	0.344879	0.5461	0.462816	0.742149	0.429012	0.250279	0.330838	0.509717
P04275	0.581846	0.587395	0.704688	0.381638	0.565455	0.461647	0.76211	0.342823	0.970697	1.07042	0.585622	1.42799	0.640112	0.308197	0.891941	0.539916	0.330492	0.390529	0.283407	0.548044	1.16522	0.992963	0.676371	0.41684	1.26185	0.335339	0.460639	0.366514	0.712814	0.428237	0.454658	0.367674	0.655136	0.698354	0.62547	0.462016	0.588269	0.660133	0.532773	0.761861	0.824971	0.35918	0.571525	0.827319	0.568233	0.883634	0.335322	0.830985	0.57506
Q9BT22	0.444755	0.525405	0.704648	0.381621	0.549256	0.479723	0.818766	0.461707	0.619349	0.614426	0.432649	0.640717	0.741538	0.550543	0.536862	0.298126	0.377589	0.472107	0.504395	0.374433	0.416621	0.414856	0.368668	0.394712	0.261857	0.365931	0.512136	0.321385	0.566499	0.327738	0.373377	0.654722	0.437631	0.517971	0.40351	0.499028	0.374776	0.65922	0.427911	0.545971	0.434631	0.400958	0.441726	0.484993	0.569578	0.470713	0.403556	0.558831	0.513949
Q13442	0.621581	0.75789	0.704335	0.449521	0.627357	0.584137	0.956344	0.548417	0.674886	0.704563	1.14164	0.85241	0.968936	0.79439	0.605217	0.458707	0.447499	0.418621	0.477972	0.286426	0.429513	0.372677	0.421861	0.449384	0.392975	0.437693	0.4808	0.388519	0.551153	0.483533	0.33988	1.04365	0.431248	0.602255	0.319256	0.496385	0.557753	0.636199	0.397771	0.604186	0.492865	0.72764	0.397767	0.417823	0.478703	0.628758	0.441857	0.633029	0.588368
Q49AA0	0.669931	0.549685	0.704164	0.487019	0.413952	0.50586	0.421567	0.728734	0.443532	0.76578	1.07128	0.438741	0.619761	0.461264	0.586904	0.552621	0.481842	0.560732	0.348476	1.00121	0.401975	0.464856	0.555776	0.477542	0.507757	0.332109	0.363027	0.373174	0.367426	0.450088
Q9UM07	0.295294	0.324368	0.703914	0.446784	0.289895	0.35081	0.287176	0.546952	0.303005	0.323616	0.327204	0.590745	0.26341	0.234095	0.411891																															0.306137	0.438978	0.313285	0.61211
Q9NVQ4	0.692107	0.641299	0.703641	0.410273	0.640626	0.549166	1.18991	0.422102	0.658495	0.73175	1.57762	0.154798	0.546033	0.688105	0.629207
Q93052	0.491825	0.522736	0.703389	0.35802	0.524011	0.509209	0.648824	0.837528	0.484549	0.786472	0.667435	0.692582	0.674031	0.346578	0.653037	0.42002	0.331949	0.69167	0.332698	0.378523	0.451485	0.777654	0.43848	0.491698	0.803409	0.381532	0.608206	0.353192	0.560095	0.410636	1.15375	0.292989	0.607361	0.404456	0.332863	0.44039	0.697615	0.514726	0.319139	0.486919	0.583581	0.354789	0.476103	0.415051	0.595495	0.605697	0.274057	0.55925	0.605171
Q9UI09	0.683947	1.03129	0.702226	0.266497	0.748187	0.860164	1.58103	0.595418	1.17866	0.9105	1.04696	0.978743	1.20475	0.745099	0.679763	0.255677	0.371901	0.245186	0.333172	0.33495	0.382893	0.333779	0.288715	0.375281	0.337968	0.353811	0.365124	0.531625	0.202944	0.349005	0.464755	0.444041	0.414529	0.428396	0.47549	0.54499	0.396048	0.317241	0.587835	0.411058	0.435889	0.406337	0.610349	0.454933	0.463574	0.247121	0.475912	0.328909	0.406928
P04040	0.523594	0.602694	0.701732	0.330048	0.39781	0.388679	0.435966	0.295656	0.588232	0.703034	0.826999	0.887832	0.410226	0.51078	0.543136	0.440857	0.536332	0.417742	0.346337	0.471655	0.841978	0.624749	0.541807	0.350634	0.515111	0.31907	0.826697	0.375713	0.353004	0.419416	0.345426	0.344835	0.805191	0.885962	0.565676	0.47431	0.40481	0.638921	0.388035	0.854197	0.955244	0.35275	0.731782	0.888357	0.725946	0.607053	0.453165	0.511997	0.49011
Q9HCD5	0.67362	0.621138	0.701683	0.432669	0.595538	1.04627	1.62594	0.456727	0.64198	0.531243	0.730602	0.413709	0.614811	0.724398	0.53965	0.703325	0.562402	0.799703	0.360934	0.544661	0.519061	0.551668	0.812315	0.435289	0.544453	0.684311	0.494404	0.61889	0.957176	0.556997	0.450368	0.700242	0.43814	0.564377	0.633461	0.362673	0.407084	0.571545	0.536243	0.497964	0.454996	0.718755	0.482664	0.397396	0.420416	0.628443	0.424215	0.644111	0.584852
Q13459	0.412254	0.5038	0.701098	0.484145	0.391495	0.474662	0.394859	0.563335	0.462204	0.458503	0.35514	0.448284	0.442402	0.48046	0.506621	0.688362	0.41115	0.558925	0.436367	0.805146	0.499962	0.597239	0.686356	0.477048	0.654629	0.414171	0.542667	0.363544	0.570817	0.464945	0.568439	0.70541	0.544461	0.702055	0.515769	0.519089	0.464061	0.693972	0.418434	0.739585	0.564477	0.451606	0.658615	0.536989	0.623461	0.533406	0.615582	0.658384	0.762962
Q5VV41	0.577328	0.710508	0.700797	0.324956	0.671141	0.429765	0.747736	0.587272	0.594317	0.645376	0.739252	0.644238	0.550935	0.416131	0.617645	0.510529	0.570791	0.583007	0.397475	0.568571	0.738087	0.498539	0.632357	0.437138	0.395446	0.552456	0.428521	0.51341	0.400263	0.504753																0.404668	0.393135	0.563701	0.543721
O43399	0.626849	0.76096	0.700663	0.62326	0.62414	0.605789	0.626788	0.651423	0.680456	0.776078	0.73903	0.8639	0.77118	0.507942	0.687405	0.348218	0.403284	0.402534	0.318053	0.360081	0.3715	0.380829	0.467511	0.58651	0.484199	0.597412	0.379405	0.526823	0.456976	0.340869	0.474595	0.613104	0.477731	0.47248	0.441209	0.494019	0.481337	0.470836	0.441569	0.499262	0.439195	0.531465	0.653949	0.484283	0.433192	0.567707	0.447523	0.528385	0.479353
P55199	1.11358	0.997374	0.700587	0.282025	0.540853	0.53532	1.62444	0.443056	0.599127	0.529414	1.45472	1.52934	0.586078	0.373005	0.743367
Q8IY17	0.395045	0.6392	0.700329	0.369182	0.606109	0.571186	0.655856	0.506505	0.643331	0.614299	0.533619	0.903199	0.638213	0.582705	0.599069	0.552727	0.427498	0.713056	0.44815	0.610917	0.526107	0.578087	0.670646	0.387401	0.606125	0.610995	0.538394	0.373651	0.915772	0.480706	0.485735	0.846392	0.56584	0.486086	0.548263	0.397062	0.53111	0.635414	0.430465	0.548421	0.520074	0.342953	0.729015	0.634522	0.446592	0.247516	0.440252	0.232946	0.517779
Q9NUL3	0.45877	0.891763	0.700308	0.465861	0.536099	0.690464	0.820353	0.525492	0.563868	0.626831	0.734642	0.648756	0.466159	0.31417	0.633743	1.1241	0.481203	0.44999	0.458965	0.362596	0.521874	0.626233	0.794328	0.365199	0.853763	0.37096	0.511849	0.379787	0.442983	0.719741	0.487875	0.396148	0.52196	0.493629	0.558344	0.527189	0.465379	0.37184	0.418234	0.40819	0.456101	0.45457	0.430099	0.504331	0.420582	0.420466	0.308415	0.372667	0.35964
Q9NR30	0.322328	0.280731	0.699739	0.402083	0.302818	0.335869	0.260274	0.637713	0.311439	0.37112	0.353224	0.210545	0.270201	0.541273	0.375038	0.500537	0.307049	0.308165	0.342967	0.307479	0.441666	0.429994	0.499519	0.664323	0.383908	0.381211	0.693218	0.434423	0.438689	0.302205	0.275738	0.256107	0.323577	0.345874	0.409257	0.358119	0.307922	0.341158	0.390252	0.280421	0.361213	0.275928	0.511886	0.262088	0.345489	0.314332	0.534938	0.33282	0.506433
O95777	0.613393	0.658841	0.699591	0.456158	0.598097	0.696294	1.01337	0.467322	0.526166	0.595306	0.787281	0.770102	0.646246	0.492323	0.519731	0.562079	0.525068	0.539753	0.415616	0.535326	0.523397	0.598101	0.566083	0.492104	0.578491	0.493513	0.516647	0.535306	0.579628	0.630227	0.36948	0.789915	0.487293	0.521946	0.536851	0.414997	0.472902	0.516755	0.472266	0.55426	0.442497	0.486803	0.632027	0.537826	0.493644	0.573939	0.43661	0.555705	0.534218
Q92576	0.273005	0.617843	0.698977	0.71131	0.453583	0.615086	0.10822	0.440456	0.385615	0.501746	0.220961	0.585388	0.289836	0.352598	0.427848
O75179	0.793628	0.961948	0.698093	0.574315	0.354632	0.547205	0.898225	0.442601	0.53407	0.716672	1.21295	1.14256	0.313463	0.546253	0.986881																0.476339	1.44045e-05	0.442011	0.250186	0.252456	0.406585	0.21369	3.63609e-06	0.395905	0.212583	0.338508	0.336789	1.12431e-05	0.262397	0.40212
Q96CD0	0.461093	0.486567	0.696681	0.418169	0.460534	0.772025	0.628757	0.21555	0.416078	1.03631	1.22265e-05	7.1981e-06	0.366314	0.286404	0.329579	0.554404	0.595483	0.447647	0.456843	1.65585e-05	0.727389	1.03576	0.558721	0.705062	0.933391	0.442987	0.464452	0.609315	0.453652	0.534417	0.608004	0.755922	0.617114	0.600011	0.74356	0.514226	0.526582	0.392231	0.4964	0.554916	0.679049	0.349665	1.31115	0.845964	0.671249
Q9H479	0.528663	0.721496	0.696084	0.438199	0.635615	0.592063	1.19644	0.493437	0.711369	0.684292	0.546469	1.31196	0.882141	0.491696	0.603808	0.533789	0.643727	0.608939	0.402225	0.495465	0.440773	0.556077	0.492976	0.389659	0.475518	0.492294	0.382202	0.28375	0.445773	0.507926	0.443948	0.597435	0.479303	0.361064	0.459678	0.361832	0.428247	0.534074	0.430068	0.499251	0.482676	0.644149	0.670756	0.528876	0.449751	0.384608	0.307301	0.225364	0.534649
Q6NZI2	0.516884	0.688203	0.695673	0.261605	0.473297	0.367719	0.868886	0.591704	0.627682	1.04813	0.798083	0.871494	0.732807	0.241158	0.868558	0.395678	0.342536	0.73749	0.276876	0.605021	0.592063	1.06974	0.428105	0.392166	1.07216	0.253966	0.518308	0.316799	0.499522	0.331427	1.0286	0.436678	0.673884	0.660652	0.487236	0.456575	0.769018	0.778445	0.350252	0.811763	0.80317	0.308836	0.614443	0.736844	0.59789	0.960407	0.298128	0.617448	0.502724
Q96CT7	0.382175	0.465819	0.695621	0.409135	0.49154	0.337622	0.497313	0.491488	0.500558	0.450465	0.190175	0.296904	0.531617	0.505111	0.441237	0.479498	0.573688	0.337923	0.597517	0.467761	0.484526	0.489234	0.492536	0.410752	0.480285	0.423724	0.511944	0.416263	0.810635	0.525301	0.437132	0.705944	0.482736	0.571988	0.551084	0.48446	0.53312	0.681661	0.443956	0.557691	0.501986	0.43453	0.472972	0.503898	0.546194	0.671216	0.46641	0.697344	0.518448
P13498	0.497149	0.720128	0.69512	0.187263	0.259046	0.113284	0.40445	0.713516	0.426466	0.657498	0.564997	0.798311	0.230317	0.398265	0.856854	0.534472	0.367643	0.36224	0.271062	0.163838	0.356777	0.573882	0.743164	0.465269	0.654845	0.32855	0.907373	0.314543	0.474848	0.210343	0.339695	0.512062	0.417003	0.782369	0.413893	0.340019	0.31982	0.573879	0.252871	0.731095	0.418997	0.311097	1.11326	0.53633	0.450738	0.477013	0.776532	0.610628	0.748635
Q9Y259	0.651899	0.954335	0.694794	0.335695	0.807431	0.445877	0.771588	0.51892	0.613121	0.719243	0.585714	0.960649	0.77166	0.511772	0.625585
Q9Y312	6.89635e-06	0.558551	0.694503	0.57061	0.538708	0.53086	0.558895	0.819637	0.528327	0.405277	1.22265e-05	0.567592	0.748267	0.726058	0.825834	0.41631	0.326676	0.377009	0.373523	0.493467	0.342665	0.314572	0.364281	0.469776	0.307543	0.311283	0.330056	0.364378	0.252901	0.335774	0.551369	0.409757	0.417371	0.284899	0.226214	0.408446	0.362186	0.245474	0.38327	0.242981	0.362511	0.480344	0.355829	0.237115	0.491913
Q4L180	0.171652	0.312668	0.694316	0.161172	0.194781	0.12712	0.438197	0.476678	0.220509	0.51965	0.402778	0.416289	0.340771	0.170202	0.48527	0.249887	0.129773	0.252229	0.253111	0.367441	0.227867	0.216385	0.339083	0.359872	0.31816	0.114067	0.593381	0.145605	0.315788	0.123539	0.790322	0.658378	1.04417	0.41855	1.13313	0.499509	0.41196	0.463324	0.422202	0.516807	0.529565	0.552552	0.529453	0.848059	0.557657	0.617172	0.352656	0.505761	0.796872
Q9UK99	0.570649	0.528394	0.693498	0.568285	0.550679	0.674372	0.469354	0.483782	0.436283	0.541915	0.990177	0.481563	0.364235	0.363933	0.431403	0.479997	0.500689	0.467027	0.451539	0.961309	0.522645	0.677724	0.501702	0.593838	0.54748	0.465086	0.466406	0.456698	0.318124	0.535805
P67936	0.539862	0.830901	0.693482	0.348716	0.687833	0.319837	0.705104	0.764302	0.610595	0.543076	0.615773	0.918607	0.572336	0.406969	0.564474	0.815208	0.599622	0.612851	0.419739	0.625293	0.67428	0.686425	1.0014	0.770125	0.785801	0.594019	0.757307	0.40551	0.744746	0.611631	0.76337	0.693101	0.768262	0.683655	0.485447	0.655999	0.453473	0.825554	0.416854	0.735041	0.518359	0.427654	0.596683	0.52015	0.497702	0.855466	0.338578	0.719366	0.918625
P62266	0.53366	0.441033	0.693449	0.307312	0.506851	0.29878	0.440073	0.574068	0.663152	0.514508	0.312591	0.482717	0.509636	0.656168	0.522891	0.54869	0.642787	0.512834	0.537771	0.629793	0.635974	0.906117	0.452774	0.438672	0.478508	1.13061	0.478057	0.6378	0.664119	0.450215	0.415612	0.603869	0.38136	0.557756	0.528228	0.446033	0.40367	0.408992	0.565055	0.542136	0.445035	0.516347	0.336378	0.476082	0.502522	0.523783	0.616154	0.333915	0.379833
P52815	0.967171	0.985411	0.693355	0.513445	0.663815	1.07128	1.32499	0.541036	0.656515	0.697125	1.49104	1.58885	0.506893	0.416033	0.819539	0.388977	0.365211	0.414488	0.443266	0.185106	0.443958	0.498627	0.530426	0.444384	0.350598	0.344171	0.471174	0.379346	0.408525	0.405212	0.406411	0.184979	0.583857	0.424852	0.637219	0.638045	0.442802	0.432754	0.460601	0.346955	0.509568	0.544309	0.561715	0.575412	0.475058	0.300861	0.396999	0.206981	0.43128
Q8NC51	0.741338	0.912777	0.693287	0.424214	0.723756	0.455209	0.909875	0.641284	0.982829	0.557217	0.691615	0.959021	0.577919	0.712504	0.631334	0.935182	0.668021	0.860217	0.529799	0.738201	0.72629	0.663421	0.898131	0.748493	0.639187	0.614146	0.782149	0.583129	0.81709	0.664951	0.458157	0.754833	0.491788	0.587262	0.526713	0.596067	0.484733	0.753256	0.522485	0.651544	0.494498	0.565479	0.524249	0.517841	0.558195	0.893092	0.733136	0.857162	0.69946
Q9UKM7	0.77345	0.982912	0.692865	0.433608	0.58901	0.551451	0.890145	0.593896	0.762453	0.653679	1.08644	1.07389	0.507124	0.505238	0.642287	0.610568	0.491838	0.4276	0.661709	0.592456	0.633385	0.602152	0.495057	0.423864	0.354542	0.447049	0.549725	0.353485	0.439727	0.395587	0.672928	0.729685	0.565774	0.337247	0.528216	0.525972	0.263003	0.279699	0.411454	0.332354	0.39783	0.384901	0.759383	0.567469	0.395065	0.308696	0.548809	0.201035	0.372163
P26373	0.447967	0.631757	0.692596	0.308502	0.47792	0.234212	0.695159	0.51373	0.592342	0.409113	0.336666	0.44651	0.664444	0.573218	0.538852	0.565066	0.513985	0.807342	0.550767	0.601981	0.534181	0.525635	0.569157	0.512595	0.45366	0.56811	0.595892	0.492994	0.811865	0.41011	0.403539	0.751038	0.437776	0.435391	0.420358	0.502296	0.465844	0.714163	0.516744	0.44259	0.397184	0.421405	0.455649	0.469126	0.467584	0.739029	0.54668	0.762845	0.573952
Q10588	0.586535	0.830593	0.692537	0.231416	0.461445	0.365232	1.31303	0.523715	0.453284	1.15218	0.694444	1.18415	0.394089	0.320157	0.917545	0.328893	0.350272	0.331678	0.45392	0.466979	0.480036	0.487475	0.333805	0.486482	0.660961	0.240063	0.509948	0.355605	0.397245	0.229539	0.672386	0.210851	0.542628	0.597281	0.378586	0.42828	0.565821	0.676505	0.262869	0.874007	0.885946	0.797683	0.652086	0.661098	0.696214	0.804576	0.46318	0.976117	0.747184
Q9UBS8	0.755075	1.49137	0.692289	0.26058	0.676036	0.260954	1.18959	0.487567	0.938716	0.632764	0.17849	1.04031	1.09689	1.03772	0.642023	0.614516	0.502128	0.944121	0.550479	0.566426	0.554	0.514537	0.588387	0.528191	0.533859	0.670628	0.352255	0.478442	0.901438	0.791976	0.441768	1.37914	0.388154	0.491093	0.216069	0.410544	0.486368	0.765592	0.453417	0.487704	0.513347	0.772871	0.533082	0.389961	0.499667
Q16666	0.745536	0.713737	0.692233	0.549212	0.554883	0.608535	0.650132	0.800864	0.722279	0.55909	0.777619	0.797852	0.461936	0.742425	0.823607	0.733129	0.433395	0.816481	0.435894	0.651007	0.569039	0.718703	0.604969	0.951734	0.65133	0.316703	0.547975	0.90483	0.451138	0.43469	0.505521	0.453342	0.662579	0.830634	0.679986	0.54608	0.644563	0.688058	0.310946	0.72894	0.604977	0.290821	0.594766	0.601421	0.644101	0.620138	0.817945	0.745181	0.779142
Q8TEA8	0.474643	0.45125	0.691862	0.436	0.488792	0.557193	0.681418	0.733651	0.458465	0.541209	0.412829	0.632554	0.524161	0.52861	0.626861	0.264635	0.22524	0.445049	0.374436	0.295283	0.355657	0.239359	0.316116	0.369365	0.218608	0.373274	0.324888	0.222889	0.860034	0.314348	0.321525	0.350922	0.218647	0.207019	0.0999046	0.449158	0.430533	0.430257	0.274439	0.26016	0.28376	0.27461	0.43042	0.191131	0.476481	0.429124	0.370182	0.643974	0.482505
P98171	0.68194	0.815264	0.691529	0.364648	0.403391	0.546413	0.430611	0.52416	0.387445	0.557127	1.11073	0.690059	0.365431	0.540183	0.609454	0.425577	0.431168	0.363344	0.314733	0.603421	0.526187	0.634725	0.572204	0.637524	0.575339	0.302474	0.481639	0.588974	0.310278	0.365615	0.407013	0.509636	0.557685	0.731452	0.43332	0.441382	0.416666	0.566097	0.396101	0.79936	0.513847	0.44744	0.70496	0.543994	0.621859	0.502731	0.671046	0.545956	0.745313
P07288	0.71526	0.534669	0.691422	1.72404	0.709578	1.6351	1.04827	0.471626	0.754496	0.864417	0.945846	0.923931	0.804563	0.425852	2.74629
Q16555	0.678845	0.668796	0.691296	0.348088	0.542022	0.381126	0.754074	0.596044	0.599544	0.849368	0.612506	0.96575	0.536029	0.280224	0.745574	0.452332	0.473442	0.557181	0.336264	0.519991	0.91625	0.818421	0.595883	0.487114	1.10502	0.295118	0.610213	0.470536	0.757167	0.396837	0.847122	0.254903	0.618994	0.692609	0.380271	0.466588	0.586262	0.715735	0.428611	0.732991	0.704161	0.345728	0.485202	0.521169	0.560321	0.581766	0.403097	0.490702	0.473529
Q8NFD5	0.521667	0.572687	0.691121	0.644213	0.502542	0.962058	1.09803	0.511346	0.466717	0.544688	0.623358	0.498981	0.646076	0.418526	0.527481	0.437464	0.436108	0.412665	0.413212	0.420752	0.449469	0.505597	0.459497	0.479081	0.486939	0.415085	0.492075	0.602723	0.381417	0.449556	0.371805	1.62724	0.482112	0.531592	0.455859	0.359921	0.457518	0.639281	0.365475	0.677647	0.42571	0.399232	0.500885	0.586881	0.690321	0.590581	0.355113	0.77218	0.564091
P49407	0.484776	0.37626	0.690919	0.313395	0.400976	0.418738	0.631906	0.418253	0.35783	0.857018	0.498679	0.586045	0.525852	0.325804	0.443849																0.576059	0.643423	0.713526	0.914178	0.906784	0.390004	1.59027	1.00655	0.306191	1.13183	0.883082	1.84376	1.30632	1.02915	0.724087	0.704235	0.863195	0.969596	0.565437
P46934	0.545741	0.830857	0.690896	0.381022	0.721578	0.377348	0.58238	0.76211	0.544917	0.637467	0.572196	0.531487	0.78382	0.715915	0.748731	0.388976	0.484912	0.445522	0.479136	0.409791	0.447046	0.462909	0.402507	0.716778	0.41863	0.296116	0.540114	0.427109	0.431036	0.420026	0.652648	0.643111	0.624341	0.483414	0.709094	0.495481	0.591433	0.479389	0.470489	0.463933	0.548507	0.52971	0.366649	0.660258	0.484702	0.459473	0.468726	0.382959	0.575586
O43488	0.710593	0.936896	0.690147	0.595352	0.85141	0.655961	0.942679	0.491869	0.646326	0.7948	0.856641	0.769477	0.826205	0.63398	0.628161	0.51735	0.602946	0.555443	0.700267	0.679848	0.548437	0.576265	0.544114	0.414005	0.575904	0.501603	0.540465	0.534902	0.48697	0.478923	0.537632	0.338899	0.403698	0.316507	0.500952	0.342331	0.402732	0.321975	0.563057	0.35009	0.389574	0.238916	0.326379	0.263106	0.382122	0.401891	0.261478	0.380532	0.345036
P05164	0.264043	0.263611	0.690092	0.202111	0.251191	0.252233	0.2411	0.47998	0.271721	0.539022	0.300893	0.596087	0.163584	0.136785	0.414425	0.446017	0.565627	0.213324	0.177714	0.435345	0.572468	0.612537	1.23466	0.479959	0.374786	0.153102	0.20433	0.195625	0.292044	0.262318	0.219519	0.226972	0.376637	0.509324	0.42614	0.343551	0.276853	0.457341	0.175788	0.401305	0.576714	0.27639	1.88803	0.449205	0.534003	0.203046	0.457287	0.440785	0.379894
O43657	0.623974	0.624367	0.689598	0.416462	0.586469	0.451856	0.547402	0.410983	0.605335	0.673283	0.523954	0.731757	0.741662	0.636315	0.587546	0.591646	0.465218	0.562163	0.442332	1.65585e-05	0.454368	0.323019	0.413669	0.529427	0.2306	0.384361	0.305989	0.521955	0.182797	0.533289	0.327469	0.679976	0.51489	0.804198	0.888071	0.406952	0.552082	0.809543	0.545319	0.805587	0.575677	0.853033	0.55567	0.588523	0.58803	0.714219	0.531942	0.95698	0.698911
Q13148	0.791819	0.840206	0.689496	0.491428	0.867613	0.415612	0.939427	0.647636	0.833226	0.543276	0.646401	0.828973	0.698301	0.802662	0.730496	0.831007	0.692099	0.637361	0.484067	0.521266	0.694423	0.603153	0.663725	0.729476	0.586827	0.656981	0.503108	0.714182	0.747869	0.663369	0.485253	0.618796	0.469206	0.518719	0.480249	0.432179	0.526936	0.585826	0.502621	0.54653	0.530073	0.556873	0.520576	0.504165	0.474531	0.703757	0.474643	0.855949	0.547426
P11169	0.697811	0.494678	0.688705	0.330443	0.373187	0.798876	0.80753	0.323753	0.513759	0.783092	0.833744	0.560277	0.40568	0.192473	0.285449	0.284403	0.328073	0.252232	0.154348	0.145281	0.295602	0.49091	0.315957	0.443909	0.294716	0.167314	0.498426	0.19773	0.233639	0.228936	0.381648	0.51877	0.415968	0.76621	0.318101	0.380013	0.313375	0.707139	0.290587	0.804257	0.639392	0.347446	1.12026	0.65092	0.588906	0.642606	0.748749	0.662919	1.11933
Q96NB3	0.84553	0.773981	0.688674	0.619204	0.416331	0.753367	0.501079	0.418983	0.364232	0.565602	0.585562	0.854947	0.371111	0.407469	0.548239	0.287354	0.452517	0.365503	0.375651	1.65585e-05	0.443728	0.516376	0.414621	0.487633	0.411135	0.346658	0.432836	0.326612	0.338358	0.437856	0.456846	0.414187	0.38445	0.389102	0.343921	0.42378	0.419153	0.255572	0.434932	0.352218	0.389404	0.358979	0.359204	0.361391	0.388123
O43556	0.508267	0.609871	0.68831	0.291423	0.352662	0.363071	1.02233	0.47826	0.455336	0.854062	0.701721	0.955851	0.725882	0.25668	0.639038																1.18581	0.431058	0.518214	0.665895	0.30011	0.500641	0.776093	0.592414	0.249804	0.825554	0.646064	0.320079	0.766362	0.39042	0.734772
Q9NRX4	0.552964	1.01428	0.687978	0.272531	0.384801	0.27338	1.41696	0.48279	0.544498	0.774324	0.797635	1.03548	0.631668	0.329618	0.516294	0.724179	0.442053	1.20337	0.24648	0.801892	0.588341	0.952064	0.689802	0.582074	1.1514	0.368511	0.509718	0.281165	0.431536	0.403604	0.501944	1.32499	0.571782	0.80898	0.318439	0.461382	0.576893	1.12331	0.385885	0.993227	0.721436	0.437538	0.691475	0.597051	0.7405	1.09988	0.486822	1.38226	1.15163
Q8IZL2	0.627123	0.469692	0.687783	0.178577	0.428214	0.276587	0.639501	0.721811	0.509787	0.493465	0.311594	0.439849	0.57845	0.36359	0.649527																															0.870693	0.693079	0.706774	0.732446
P56182	0.912645	0.785624	0.68698	0.432084	0.590384	0.736479	1.08746	0.454997	0.575767	0.539765	1.28614	0.588615	0.597563	0.728756	0.45588	0.933339	0.458037	0.644356	0.678126	0.52845	0.510844	0.460967	0.834378	0.423715	0.597312	0.628122	0.698026	0.407874	0.852941	0.366007	0.472725	1.12278	0.433695	0.470088	0.569587	0.483271	0.461888	0.755378	0.644496	0.517407	0.454095	0.753075	0.627692	0.40613	0.463716	0.474006	0.647939	0.577064	0.657942
Q6JBY9	0.585496	0.808305	0.686874	0.235941	0.464438	0.492358	0.648155	0.741735	0.427779	0.680383	0.652226	1.07508	0.400511	0.310391	0.892559	0.521937	0.338879	0.320496	0.228749	0.570165	0.541446	0.62058	0.551048	0.497508	0.809697	0.166159	1.45807	0.311409	0.38471	0.259088	0.379452	1.44045e-05	0.488134	1.24244	0.50804	0.570332	0.544287	1.12787	0.321409	1.26784	0.839372	0.410218	0.913236	0.695648	1.20724	0.90602	0.672244	1.2038	0.7946
P28749	0.324759	0.41569	0.686827	0.443427	0.537306	0.693227	0.81512	0.452224	0.550344	0.613388	0.643502	0.398787	0.494942	0.587918	0.58886
Q9UPQ9	0.374357	0.74655	0.686586	0.220958	0.435845	0.192767	0.733817	0.812042	0.635992	0.801874	0.362959	0.41821	0.398409	0.256552	1.13184	0.640941	0.376033	0.656101	0.307328	0.716151	0.531446	0.442176	0.451514	0.453599	0.833242	0.483465	0.45171	0.470503	0.441494	0.466915																0.617992	0.503733	0.647105	0.568596
Q9BSF4	0.654012	0.766298	0.686261	0.31521	0.645878	0.432817	0.635355	0.478014	0.585365	0.455037	0.715435	0.647771	0.695235	0.800568	0.547556	0.612731	0.440693	0.691557	0.402036	0.5803	0.465608	0.563579	0.592129	0.384915	0.718155	0.568705	0.519787	0.401275	0.77869	0.437094	0.564699	0.251827	0.547475	0.720733	0.367703	0.425556	0.618177	0.676999	0.418036	0.765997	0.641437	0.611926	1.41521	0.591113	0.650294	0.676812	0.576317	0.814122	0.529321
P62857	0.479033	0.566317	0.686218	0.407162	0.467263	0.426241	0.537872	0.404717	0.442802	0.359094	0.296976	0.366402	0.375621	0.469452	0.433792	0.410185	0.394613	0.292947	0.315192	0.105965	0.286305	0.376042	0.346861	0.456429	0.304132	0.281976	0.578441	0.244363	0.458254	0.330952	0.327993	0.428842	0.415964	0.382436	0.355762	0.676645	0.610168	0.435855	0.384678	0.367221	0.480007	0.406826	0.52006	0.404213	0.539954	0.275923	0.400866	0.301767	0.21833
Q6DKJ4	0.361878	1.03839	0.686125	0.195942	0.511575	0.49005	0.837086	0.587604	0.630955	0.607459	0.604911	0.399295	0.431423	0.35271	0.57436	0.467389	0.322602	0.613517	0.487299	1.65585e-05	0.283028	0.698487	0.320067	0.675759	0.666909	0.283383	0.307387	0.266981	0.401131	0.177457	0.800693	0.897534	0.675782	0.540451	0.541182	0.747712	0.538066	0.51857	0.554427	0.59519	0.531634	0.332814	0.642988	0.516239	0.433601	0.794513	0.408711	0.882702	0.554682
Q9Y6X9	0.390978	0.289926	0.686097	0.397843	0.375214	0.543559	0.670872	0.650146	0.589853	0.574115	0.351911	0.321611	0.553278	0.42147	0.499052																															0.245938	0.397488	6.01273e-06	0.510674
P07237	0.832653	0.680945	0.685944	0.691971	0.5286	0.591235	0.661359	0.638936	0.635487	0.581988	1.48925	1.45874	0.705927	0.476989	0.65275	0.533076	0.492023	0.566997	0.871191	0.459259	0.486487	0.49784	0.52038	0.693127	0.500002	0.413594	0.595239	0.378136	0.533627	0.363513	0.484001	0.754597	0.435653	0.562265	0.452747	0.768925	0.435475	0.531281	0.419273	0.491309	0.431324	0.739898	0.571772	0.440449	0.453725	0.657461	0.890923	0.691265	0.755382
Q15599	0.584212	0.592636	0.684894	0.407215	0.759247	0.41283	0.574987	0.383466	0.615997	0.683489	0.738052	0.881183	0.456216	0.339228	0.72982	0.382786	0.416068	0.51538	0.388949	0.537673	0.584464	0.645042	0.53385	0.444504	0.570383	0.362338	0.554092	0.482184	0.371736	0.467764	0.50225	0.337784	0.516977	0.597173	0.395128	0.513791	0.596058	0.636524	0.503616	0.704455	0.639692	0.379488	0.593122	0.606063	0.654354	0.691406	0.378873	0.606526	0.68216
O43293	0.427829	0.106883	0.684603	0.47877	0.182421	0.260091	0.260818	0.593102	0.360003	0.581647	0.113209	0.199947	0.314334	0.216552	0.292073	0.391845	0.379162	0.317585	0.468638	0.552726	0.631308	0.570765	0.513298	0.581547	0.49131	0.290973	0.543261	0.37179	0.419655	0.397962	0.737189	0.938772	0.629413	0.536961	0.450722	0.51338	0.385211	0.160405	0.364972	0.468942	0.397857	0.341531	0.339808	0.479578	0.361099	0.386396	0.419277	0.368184	0.45751
Q14108	0.591281	1.03085	0.684539	0.370072	0.682072	0.350086	0.873782	0.616724	0.748629	0.606753	0.403666	0.678836	1.13485	0.718111	0.685935	0.570089	0.705779	1.52754	0.526586	0.722878	0.567579	0.618808	0.533112	0.501738	0.780033	0.678715	0.387836	0.587411	0.750668	0.562591	0.570137	0.573829	0.573374	0.496744	0.468143	0.419467	0.421286	0.602337	0.469132	0.614472	0.499205	0.429644	0.403781	0.590121	0.515902	0.580642	0.421637	0.597553	0.672653
Q13470	0.969455	0.811356	0.684226	0.623523	0.609971	0.652683	0.932088	0.555418	0.225231	0.787732	0.703123	0.528934	0.585866	0.376547	0.730284	0.323867	0.592312	0.279457	0.452714	1.65585e-05	0.468744	0.377671	0.311026	0.342845	0.231288	0.525416	0.419677	0.535728	0.209953	0.449427
O95456	0.662623	0.539437	0.683621	0.462805	0.447279	0.606681	0.602656	0.69127	0.49612	0.490318	0.433276	0.435917	0.592286	0.644817	0.584517	0.404325	0.374534	0.381579	0.720101	0.157922	0.468675	0.518016	0.370312	0.476088	0.468532	0.312108	0.368402	0.33087	0.408788	0.390281	0.433508	0.318435	0.39909	0.320211	0.352805	0.702532	0.391596	0.810515	0.370423	0.384363	0.467588	0.596021	0.497111	0.292627	0.507356	0.306836	0.81686	0.248708	0.324307
Q92637	0.614059	0.899356	0.683229	0.279362	0.8486	0.594679	1.30058	0.524943	0.662101	0.400679	0.837434	1.1586	1.01124	0.505322	0.579276																0.756468	0.917327	1.01311	0.930397	0.706912	0.540519	0.793424	1.28922	0.465918	1.012	0.70981	0.607336	1.06432	0.960757	0.786585	0.287891	0.576506	1.00701	0.702656
P17706	0.455464	0.650388	0.68314	0.321409	0.669399	0.373094	0.675953	0.97367	0.81841	0.507479	0.509936	0.435618	0.346452	0.898212	0.503712	0.75495	0.562015	0.420034	0.465146	0.383115	0.441087	0.600325	0.546815	0.523928	0.618909	0.436523	0.52478	0.422301	0.437904	0.743003	0.489081	0.269308	0.457951	0.514879	0.540972	0.555056	0.417462	0.526505	0.451233	0.446697	0.461728	0.442717	0.566209	0.487772	0.492484	0.533055	0.647196	0.720924	0.699487
P62072	0.510462	0.507621	0.683075	0.452933	0.500743	0.428783	0.621083	0.577233	0.527983	0.38888	0.588313	0.391215	0.508333	0.626759	0.445533	0.195279	0.488051	0.214229	0.544127	0.384108	0.427081	0.186577	0.261886	0.264527	0.305857	0.646377	0.589589	0.465906	0.205069	0.393835	0.306207	0.248671	0.341128	0.373944	0.376967	0.341991	0.518243	0.295258	0.461298	0.353046	0.400328	0.507735	0.301924	0.382062	0.57553	0.948074	0.376649	0.617134	0.601493
P53779	0.75043	0.842699	0.683043	0.566031	0.85887	1.37178	1.53119	0.484064	1.1417	1.09239	1.33044	0.743606	0.74998	0.429948	0.471011
Q8WXG6	0.34287	0.567386	0.682763	0.345403	0.488835	0.300087	0.608154	0.660419	0.5045	0.518159	0.455905	0.797078	0.610987	0.388078	0.762447
P46779	0.810072	0.664567	0.682671	0.400098	0.640612	0.368692	0.692055	0.592739	0.814912	0.511718	0.720452	0.869455	0.671868	0.682328	0.646631	1.18968	0.894051	1.39004	0.922665	0.748193	0.933678	0.805254	1.00504	0.886753	0.907892	0.942023	0.956712	0.790953	1.56278	0.82191	0.479572	0.838926	0.505423	0.614204	0.501701	0.514112	0.550308	0.750355	0.536838	0.632447	0.508727	0.49663	0.590939	0.485227	0.571421	0.905026	0.708165	0.840102	0.788258
P60842	0.409711	0.335796	0.682637	0.460664	0.399232	0.37052	0.370421	0.621026	0.542101	0.50739	0.474748	0.456286	0.420646	0.464028	0.476709	0.455092	0.387237	0.267822	0.408853	0.254851	0.440865	0.34249	0.39415	0.504021	0.318708	0.345337	0.36765	0.462881	0.262013	0.436283	0.442835	0.209593	0.393869	0.45308	0.413269	0.564096	0.393647	0.343377	0.490186	0.322592	0.421865	0.557228	0.393474	0.456365	0.397147	0.280691	0.494977	0.299239	0.390147
Q16853	0.41623	0.385193	0.682502	0.258961	0.331413	0.299934	0.714767	0.552201	0.344642	0.839334	0.609477	0.738052	0.462687	0.178058	0.6756	0.336472	0.326366	1.02012	0.24486	0.509668	0.530841	0.94387	0.355737	0.415824	1.12008	0.210399	0.414209	0.271031	0.507335	0.30437	1.55479	0.136056	0.718454	0.43785	0.303857	0.343821	0.673238	0.404418	0.30234	0.474316	0.844636	0.250208	0.479305	0.594623	0.604054	1.87302	0.170035	0.716306	0.612718
Q13325	0.568166	0.27173	0.68242	0.294639	0.36532	0.296157	0.492913	0.597887	0.415712	0.382724	0.597549	0.528118	0.366365	0.281354	0.426225	0.716019	0.357957	0.356581	0.379933	0.693875	0.453099	0.441991	0.574755	0.564273	0.675848	0.272642	0.389433	0.355143	0.328533	0.580916	0.387488	0.495247	0.551236	0.52055	0.558832	0.546815	0.338625	0.400874	0.3576	0.450599	0.391304	0.296289	0.665645	0.448249	0.474521	0.58649	0.517795	0.797967	0.467569
Q9ULV4	0.498788	0.485144	0.682263	0.286968	0.387586	0.332167	0.756318	0.830653	0.582742	0.699619	0.599099	0.529796	0.638414	0.283726	0.479885	0.757955	0.347863	0.635296	0.433027	0.532046	0.547215	0.664843	0.604458	0.918123	0.917362	0.304642	0.57423	0.42048	0.611794	0.370178	1.03326	0.243617	0.515152	0.57367	0.341364	0.495213	0.516487	0.46085	0.324141	0.541914	0.502954	0.342512	0.473223	0.421212	0.496848	0.646408	0.859177	0.448184	0.81882
P18031	0.437523	0.445971	0.682076	0.39458	0.434239	0.419607	0.543065	0.733705	0.568391	0.479811	0.508028	0.378505	0.464504	0.623786	0.511288	0.398818	0.431638	0.436304	0.441159	0.49457	0.407075	0.476028	0.427017	0.471048	0.348901	0.476214	0.518352	0.393263	0.454679	0.353452	0.434922	0.607652	0.474646	0.538078	0.644169	0.498625	0.429827	0.509612	0.458484	0.447965	0.475493	0.479879	0.595046	0.486936	0.495693	0.454926	0.695446	0.611734	0.604153
P50238	0.264933	0.38279	0.681787	0.207625	0.313187	0.167826	0.527333	0.728816	1.85149	0.718607	0.41155	0.37975	0.383716	0.216793	0.725541	0.397027	0.376666	0.220137	0.242527	0.0841469	1.22167	0.651965	0.456849	0.582177	0.475469	0.225736	0.485311	0.302156	0.474108	0.334359	0.738537	0.237827	0.458362	0.886836	0.294536	0.546044	0.933532	0.499065	0.39092	0.610802	1.07536	0.276482	0.534416	0.546668	0.812823	0.413385	0.523538	0.329156	0.389289
P01920	0.615603	0.728893	0.681734	0.210979	0.486797	0.408172	0.757899	0.555587	0.505524	0.545598	0.704981	0.832111	0.529096	0.317644	0.503467																															0.451645	1.17205	0.749201	0.6804
Q8N357	0.494645	0.470975	0.681119	0.245498	0.464487	0.20705	0.423529	0.552826	0.863839	0.315069	0.247835	0.639748	0.290328	0.747531	0.576437	0.733538	0.668925	1.1685	0.847377	1.04004	0.50676	0.779416	0.618878	0.409332	0.674224	0.726733	0.608988	0.472066	1.00551	0.754766	0.485864	0.712523	0.457422	0.623416	0.380817	0.539659	0.520176	0.734023	0.527634	0.702915	0.599327	0.603389	0.360741	0.739682	0.59705	1.25336	0.863315	1.42363	1.52459
P62805	0.767286	0.359501	0.680905	0.793473	0.624484	0.637122	0.386823	0.758904	0.464044	0.603888	0.440223	0.464241	0.355159	0.47666	0.59206	0.398027	0.731308	0.43201	0.534242	0.410244	0.868972	0.548398	0.452872	0.625911	0.471523	0.413237	0.909119	0.866589	0.491181	0.445744	0.824263	0.517293	0.535669	0.60977	0.559616	0.438773	0.506782	0.390158	0.718998	0.59345	0.567214	0.399141	0.441056	0.483556	0.626945	0.522516	0.508524	0.442096	0.610841
Q16778	1.36293	4.22127	0.680483	0.420467	3.97375	0.509354	2.165	0.792741	0.856298	0.721104	1.62807	1.81495	0.568934	0.651299	0.679134	0.324963	0.316986	1.00727	0.251596	1.34381	0.354166	0.554382	0.545025	0.280024	0.405597	0.429655	0.736378	0.343019	0.679302	0.250888	0.396447	0.973063	0.738544	0.426973	0.575879	0.466083	0.361229	0.632188	0.407522	0.615651	0.381816	0.354416	1.05832	0.501065	0.579129	1.24309	0.546259	3.28332	1.02608
P43362	0.407076	0.573675	0.679854	1.18172	0.460351	0.915218	0.632649	0.346847	0.399984	0.929858	0.511255	0.492829	0.562	2.6894	0.888556	0.990444	0.621866	0.405553	0.846313	0.70039	0.595096	0.381775	0.694153	0.280544	0.59849	0.588828	0.361164	1.34283	0.552232	0.479321	0.630033	1.44045e-05	0.363245	0.566827	0.400379	0.214309	0.724801	0.471493	0.220732	0.430747	0.748583	3.38926	1.12431e-05	0.497211	0.439906	0.1874	0.394988	0.474974	0.402676
Q9NRK6	0.995442	0.405294	0.679661	0.587989	0.530879	1.06927	0.62794	0.421344	0.497262	0.606532	0.794963	0.570981	0.534395	0.431052	0.473209	0.308117	0.404217	0.269863	0.387849	0.544326	0.447426	0.423852	0.225679	0.404562	0.218718	0.275461	0.46545	0.351527	0.164853	0.367549																0.4528	0.525697	0.474072	0.691599
Q8NEF9	0.522607	0.586475	0.679579	0.44064	0.556119	0.295729	0.518459	0.573078	0.623016	0.680061	0.393774	0.492215	0.545375	0.485472	0.605981																															0.247827	0.513339	0.306881	0.40201
Q8NDI1	1.08985	0.849488	0.679389	0.273172	0.495856	0.541419	1.11701	0.785297	0.639646	0.663908	0.31953	0.894846	0.599428	0.66152	0.588096
Q9Y4G6	0.645229	0.650852	0.678101	0.393313	0.455234	0.60642	0.704338	0.540452	0.599986	0.740362	0.702259	0.870697	0.543206	0.315543	0.608465	0.471506	0.409364	0.739679	0.404328	0.697879	0.512133	0.890883	0.520321	0.476871	1.02842	0.367392	0.475008	0.352012	0.598827	0.432243	0.842857	0.564576	0.657289	0.593854	0.541389	0.507073	0.771953	0.654429	0.477959	0.737877	0.733014	0.477806	0.737273	0.622731	0.528223	0.912939	0.239863	0.994232	1.02138
P50454	0.393823	0.256669	0.67784	0.487983	0.330939	0.398726	0.219297	0.681716	0.413047	0.402002	0.317698	0.374635	0.242332	0.228445	0.320614	0.341714	0.298068	0.253888	0.338768	0.36785	0.402954	0.454266	0.439282	0.584924	0.306143	0.262596	0.405116	0.384151	0.337445	0.317907	0.674301	0.229417	0.484947	0.482522	0.387771	0.590975	0.333587	0.48556	0.377239	0.48273	0.356906	0.397318	0.323951	0.377157	0.273027	0.2569	0.326474	0.235948	0.542975
Q96GD0	0.583341	0.52395	0.677716	0.461549	0.612125	0.515884	0.582307	0.558442	0.541354	0.580296	0.568722	0.506853	0.439818	0.383654	0.637086																0.564098	0.240784	0.325492	0.432511	0.350925	0.343002	0.41226	0.298561	0.593116	0.340133	0.44686	0.424997	0.331395	0.436902	0.444713	0.465186	0.404966	0.388439	0.364338
P24821	0.337028	0.452746	0.677693	0.31306	0.384233	0.320004	0.498132	1.57023	0.68701	0.524032	0.595374	0.454221	0.300961	0.204367	0.425517	0.335261	0.236798	0.266027	0.25609	0.31918	0.291155	0.254261	0.34535	1.03562	0.520893	0.219963	0.329678	0.218425	0.274496	0.238846	1.80001	0.360907	0.862802	0.745053	0.50381	0.640022	0.356024	0.438496	0.325106	0.574815	0.420615	0.27259	0.433949	0.524843	0.346875	0.27271	0.293833	0.250055	0.456827
Q86VM9	0.653792	0.795146	0.677443	0.397694	0.615648	0.400214	0.692953	0.525782	0.622538	0.462378	0.662644	0.697592	0.481489	0.643096	0.633644	0.597021	0.434242	0.637445	0.414909	0.563749	0.524643	0.543769	0.626344	0.430285	0.530231	0.473598	0.735923	0.420622	0.825295	0.390658	0.362759	1.12063	0.382874	0.597529	0.446125	0.448304	0.524605	0.691943	0.443521	0.497482	0.447565	0.832465	0.700126	0.456821	0.617415	0.627402	0.518546	0.751861	0.664526
P33981	0.336799	0.204694	0.677412	0.308272	0.209012	0.234577	0.251503	0.202871	0.288149	0.627266	0.305663	0.276206	1.46362	0.16863	0.33649
P20231	0.758578	1.45841	0.67661	0.280898	0.595229	0.340965	0.57755	0.571054	0.708139	2.18554	1.2276	1.06017	0.40397	0.274225	1.64054	0.60981	0.563831	0.489259	0.246276	0.392479	1.70997	1.51499	0.713488	0.411586	2.6279	0.219099	0.478407	0.357986	0.933934	0.401387	0.359595	0.347589	0.557711	0.938761	0.447271	0.474633	0.812476	0.598025	0.272229	1.24926	0.995042	0.271707	0.579292	0.858656	1.33745	1.2209	0.373928	1.03732	0.487812
Q96B26	0.429272	0.492039	0.676202	0.442722	0.357293	0.504504	0.23823	0.524452	0.479868	0.344266	0.463252	0.31169	0.335944	0.485929	0.583975	0.501334	0.352738	0.375763	0.416327	0.519071	0.50451	0.534118	0.545179	0.41042	0.592992	0.397816	0.53125	0.414772	0.552561	0.388921	0.48645	0.133963	0.342047	0.309222	0.233461	0.387799	0.279739	0.231371	0.329523	0.422472	0.332619	0.233895	0.269658	0.358684	0.33639
P08637	0.397285	0.151791	0.676104	0.345197	0.227653	0.265436	0.211029	0.403437	0.274225	0.946988	0.329205	0.320016	0.147212	0.12079	0.139695	0.217147	0.65493	0.207275	0.235753	0.210883	0.272232	0.533344	0.290229	0.824699	0.1579	0.180099	0.232533	0.380206	0.145667	0.37671																0.272307	0.794991	0.352216	0.703878
P08621	0.579607	0.6461	0.676068	0.518473	0.697153	0.511519	0.683921	0.649794	0.655661	0.483648	0.451779	0.634205	0.58849	0.736984	0.662222	0.529147	0.481598	0.569851	0.430979	0.407568	0.504419	0.456955	0.533796	0.531822	0.454211	0.498433	0.562024	0.508704	0.675959	0.422568	0.400966	0.752031	0.464924	0.494906	0.5363	0.386869	0.470677	0.631769	0.498673	0.52085	0.439471	0.539108	0.518737	0.481954	0.504572	0.558221	0.455759	0.485938	0.433308
Q92979	0.575766	0.943094	0.675902	0.328839	0.489615	0.415384	0.796235	0.395601	0.594347	0.692113	0.910518	1.07068	0.773558	0.495693	0.568086	0.962634	0.549139	0.9091	0.635769	0.84078	0.811046	0.669254	0.975108	0.574124	0.789669	1.0251	0.440269	0.72551	1.55163	0.641703	0.541706	0.367775	0.375096	0.319265	0.28471	0.467416	0.459622	0.241374	0.380296	0.253408	0.385792	0.240676	0.3349	0.477157	0.424389
P48651	0.873836	1.20088	0.675477	0.236492	0.644855	0.364015	0.796698	0.559851	1.03815	0.619586	1.04749	0.715146	0.920756	0.982755	0.576631	0.579202	0.455699	1.16069	0.349305	0.521016	0.459907	0.855389	0.610173	0.460381	0.501416	0.386207	0.439805	0.463957	0.671105	0.391592	0.483956	1.836	0.718413	0.97517	0.592526	0.562753	0.952446	2.11563	0.469165	1.37041	0.81951	1.07248	1.18666	0.514681	0.728544	0.886559	0.913486	1.01126	1.45878
P20908	0.358639	1.29557	0.674879	0.246239	0.372295	0.201501	1.388	0.641432	0.588302	0.564694	0.704849	1.01528	0.407021	0.189763	0.700094	0.453225	0.281341	0.668342	0.297488	0.482328	0.381094	0.914059	0.280076	0.659826	0.475205	0.233465	0.711598	0.205915	0.386896	0.224981	0.74335	0.390856	0.473912	0.507687	0.389828	0.629879	0.650965	0.679984	0.337481	0.563776	0.55044	0.383755	0.304387	0.441175	0.915792	0.427798	0.303427	0.693932	0.364489
Q9HCD6	0.524932	0.439935	0.674065	0.381027	0.41437	0.503678	0.462011	0.448605	0.584837	0.651337	0.444669	0.519798	0.52295	0.395527	0.376981
Q10471	0.456041	0.532492	0.674007	0.273256	0.401827	0.407274	0.820388	0.57925	0.617945	0.428854	0.566661	0.519792	0.534218	0.333827	0.379183	0.2861	0.371462	0.298977	0.317632	0.195517	0.320441	0.349399	0.332131	0.474512	0.283176	0.320393	0.37047	0.286687	0.262942	0.315414	0.468244	0.443497	0.486269	0.48302	0.398907	0.488906	0.374298	0.424497	0.399922	0.499348	0.419651	0.411818	0.495976	0.569283	0.375176	0.513485	0.344503	0.797239	0.620736
P14625	0.416794	0.493325	0.672986	0.54583	0.435058	0.476553	0.597195	0.558835	0.489426	0.449037	0.431278	0.559986	0.529206	0.30059	0.513919	0.565239	0.523425	0.500101	0.446673	0.486719	0.450925	0.616227	0.563577	0.510028	0.553828	0.458816	0.609907	0.516529	0.615254	0.425414	0.393663	0.34659	0.401852	0.640662	0.39258	0.553127	0.341558	0.434651	0.38949	0.501862	0.374854	0.639949	0.41094	0.381148	0.47108	0.481777	0.616036	0.509393	0.586044
Q53H47	0.579961	0.596524	0.672602	0.399468	0.629401	0.477715	1.01018	0.635682	0.507041	0.599185	0.561662	0.632003	0.936983	0.631914	0.604858	0.748208	0.500342	0.831625	1.21433	1.65585e-05	0.791775	0.587511	0.600543	0.282507	0.703094	0.614201	0.489278	0.816534	1.41417	0.491647																0.513247	0.33118	0.612039	0.447856
P62736	0.528678	0.426806	0.672477	0.184275	0.385177	0.279859	0.813827	0.734775	0.397965	0.888732	0.397134	0.904313	0.793799	0.228327	0.500849																2.09337	0.22725	0.956364	0.359433	0.354541	0.486793	0.479182	0.360588	0.360464	0.411525	0.576788	0.266252	0.420554	0.406324	0.604673	0.383219	0.389687	0.273924	0.472074
P83881	0.414539	0.37583	0.672267	0.26221	0.444535	0.223237	0.51147	0.467628	0.65106	0.419618	0.196495	0.265981	0.679968	0.550358	0.368361	0.465764	0.395489	0.58116	0.373427	0.507607	0.393723	0.387606	0.552335	0.37123	0.350868	0.606089	0.569341	0.39025	0.923209	0.397531	0.258796	0.763437	0.371244	0.502057	0.490645	0.40765	0.32214	0.773014	0.4259	0.476109	0.368006	0.508881	0.359873	0.367189	0.338291	0.503839	0.448665	0.61921	0.555054
Q9Y490	0.433935	0.439684	0.672191	0.287706	0.371173	0.32036	0.507825	0.634475	0.398187	0.614467	0.457222	0.556895	0.452884	0.273551	0.537945	0.380668	0.316156	0.53581	0.301807	0.430535	0.422751	0.652925	0.427454	0.462027	0.511606	0.271087	0.563835	0.29894	0.403297	0.378652	1.03642	0.436963	0.619803	0.522377	0.379625	0.447239	0.459385	0.558631	0.333359	0.568015	0.494042	0.319228	0.478043	0.431927	0.477395	0.573211	0.512748	0.500386	0.683546
P51798	0.532645	0.836817	0.671936	0.525331	0.566939	0.775083	0.824712	0.531073	0.486308	0.732024	0.74552	0.565705	0.693187	0.400499	0.615739	0.593393	0.585819	0.598584	0.460496	0.908553	0.462091	0.563323	0.534074	0.359931	0.609964	0.49387	0.658944	0.376936	0.524133	0.490697	0.495124	0.507201	0.469652	0.438772	0.408196	1.20003	0.395508	1.42542	0.396	0.475553	0.461501	0.347477	0.422276	0.531058	0.503801	0.481149	0.4505	0.446228	0.514411
Q9H269	0.656182	0.72654	0.671806	0.285482	0.497528	0.297235	0.706709	0.534444	0.598552	0.492582	0.337279	0.66413	0.771115	0.611344	0.674802	0.853032	0.468579	1.16552	0.769665	0.797209	0.581343	0.758462	0.881008	0.399592	0.765742	0.7166	0.393832	0.455782	0.940455	0.42305	0.527963	0.289165	0.492737	0.426547	0.377731	0.444524	0.482395	0.553955	0.369793	0.426153	0.47942	0.472352	0.553275	0.456487	0.48304	0.778954	0.607428	0.868684	0.700412
P53680	0.340168	0.113001	0.671423	0.445752	0.425308	0.477104	0.336257	0.470783	0.441748	0.5255	0.887163	0.518936	0.293096	0.251474	0.277233	0.715611	0.373651	0.976946	0.410027	0.652532	0.590152	0.641936	0.815985	0.548742	0.814881	0.341983	0.39054	0.421906	0.477395	0.4389	0.54774	0.205908	0.34279	0.343516	0.317147	0.499531	0.506104	0.263685	0.350875	0.292861	0.556696	0.442556	0.397645	0.431189	0.416221	0.178176	0.566634	0.178419	0.375667
P05362	0.436864	0.399873	0.671368	0.244756	0.367593	0.216006	0.446366	1.5784	0.433579	0.573394	0.447351	0.569709	0.431708	0.224505	0.519974	0.296543	0.304975	0.42908	0.290114	0.399969	0.339795	0.434026	0.45279	0.693281	0.518474	0.225257	0.399176	0.222924	0.334035	0.177931	0.376021	0.277469	0.361533	0.511512	0.393829	0.55022	0.3808	0.449094	0.26794	0.40637	0.460772	0.325877	0.537662	0.420172	0.414644	1.22143	0.710246	1.01063	2.02027
Q99523	0.782225	0.874473	0.671364	0.422967	0.543689	0.293942	0.901815	0.314874	0.488209	0.799519	0.859862	0.353079	0.768978	0.476924	0.542656	0.579122	0.387768	0.789612	0.692175	0.355584	0.577028	0.457123	0.457929	0.367662	0.606384	0.440356	0.29414	0.268901	0.716386	0.540001
P98095	0.572521	0.633866	0.671084	0.173491	0.44434	0.406623	1.01545	0.464753	0.551287	0.656517	1.09704	0.843976	0.672314	0.160209	0.549356	0.451718	0.354615	0.563706	0.697399	0.647519	0.92934	0.910289	0.522793	0.758785	1.58457	0.209852	0.37749	0.20483	0.578174	0.246284	0.785842	0.300336	0.497913	0.490077	0.225982	0.643184	1.31116	0.640977	0.413008	0.629387	0.999641	0.297185	0.528837	0.488501	0.561191	0.520587	0.35497	0.529907	0.664864
Q96F07	0.54043	0.835764	0.671051	0.203968	0.643577	5.10724e-06	0.66839	0.577458	0.353014	0.350475	0.583208	0.490501	0.946797	0.301957	0.999984	0.811885	0.435644	1.04858	0.491523	0.749791	0.558309	0.657859	0.604447	0.324329	0.849387	0.797556	0.636449	0.441613	0.849897	0.422598	0.358179	0.614953	0.480518	0.595951	0.498283	0.396383	0.375758	0.655046	0.374942	0.624582	0.453256	0.43248	0.639637	0.439057	0.555649
Q9Y5X2	0.778865	0.455622	0.670356	0.617746	0.563382	0.686314	0.415478	0.575122	0.476492	0.668411	1.09612	0.655455	0.379989	0.35437	0.492931	0.241364	0.372168	0.235278	0.475215	1.65585e-05	0.418993	0.599585	0.214522	0.507087	0.293982	0.232284	0.360778	0.333216	0.0835216	0.294162	1.1421	1.44045e-05	0.5087	0.300883	0.455189	0.386797	0.315296	0.345535	0.347005	0.278269	0.313667	0.270399	0.345183	0.506906	0.431329	0.181568	0.519759	6.01273e-06	0.514928
P29972	0.443796	0.871999	0.670056	0.226608	0.67387	0.381223	0.757983	0.290548	0.547564	0.871329	0.752904	1.10966	0.961436	0.35314	0.84398	0.32911	0.357076	1.22182	0.204288	0.73727	0.77844	1.33605	0.404467	0.249022	1.02359	0.280989	0.459747	0.275372	0.768558	0.286806	0.758531	0.474377	0.891643	1.26248	0.535178	0.44158	0.7048	1.51799	0.41731	1.70905	0.968629	0.348571	0.531474	1.14953	0.580456	0.860914	0.302402	0.466767	0.629523
Q86UY5	0.571859	0.410229	0.669479	0.232056	0.298746	0.131084	0.407172	0.763347	0.487148	0.285254	1.27938	0.660833	0.246933	0.298593	0.314099	0.467076	0.471779	0.520348	0.443374	0.589651	0.542279	0.701817	0.642678	0.921612	0.490932	0.372116	0.438737	0.430657	0.316049	0.59821	0.388018	1.04843	0.353273	0.570899	0.227977	1.78907	0.882244	0.796833	0.236507	0.605312	0.554123	0.394024	0.382478	0.367687	0.718534
Q63ZY3	0.528632	0.674046	0.669289	0.261486	0.459767	0.352906	0.963116	0.658215	0.54929	0.732931	0.741848	0.773048	0.574655	0.23431	0.719252	0.57627	0.380034	0.73717	0.329321	0.716401	0.603288	0.859892	0.576186	0.415329	0.94699	0.296809	0.528726	0.323067	0.573133	0.433839	1.2685	0.440798	0.679002	0.582559	0.402798	0.406933	0.69726	0.782206	0.361249	0.752723	0.69391	0.337081	0.468784	0.526432	0.591559	0.874537	0.323167	0.628665	0.730688
P33241	0.372105	0.561136	0.669064	0.218989	0.432944	0.182955	0.533113	0.784053	0.483614	0.461018	0.366397	0.640517	0.344371	0.231853	0.927525	0.369119	0.297649	0.299751	0.214768	0.273835	0.403082	0.309937	0.332458	0.403822	0.466698	0.245617	0.575758	0.252146	0.25275	1.19655	0.34174	0.261504	0.395889	0.800491	0.399486	0.549102	0.405558	0.601249	0.207273	0.764533	0.536154	0.300809	0.463327	0.476126	0.818612	0.668678	0.799352	0.853537	0.537773
P61326	0.57343	0.650291	0.668798	0.431201	0.612299	0.408624	0.656201	0.568432	0.621978	0.478471	0.417995	0.647996	0.548324	0.498715	0.581596	0.634069	0.488109	0.59048	0.510348	0.513314	0.635717	0.580579	0.568372	0.525355	0.670532	0.65556	0.518712	0.61311	0.909117	0.463404	0.422903	0.550874	0.408777	0.565871	0.479073	0.356903	0.530899	0.426299	0.466431	0.473103	0.489106	0.631899	0.506738	0.370757	0.460162
Q7L5N7	0.666524	0.956823	0.668735	0.444835	0.746569	1.22509	1.79021	0.614939	0.895548	0.858575	1.73889	0.734929	0.614772	0.465959	0.592542	0.366084	0.294119	0.344826	0.283235	0.328297	0.295676	0.386443	0.430928	0.396906	0.413737	0.276945	0.65495	0.358683	0.289068	0.352325	0.644352	1.44147	2.18282	1.26923	2.81471	0.519007	0.999225	1.1047	0.531494	1.64532	0.87832	0.525857	1.6664	2.42138	0.671021	0.735671	0.676966	0.97883	0.656739
P38159	0.625232	0.481624	0.668654	0.528634	0.643872	0.457866	0.6806	0.554507	0.588749	0.501677	0.367424	0.56649	0.509142	0.622494	0.50989	0.66357	0.784237	0.553753	0.468154	0.475468	0.665349	0.6095	0.530405	0.667249	0.565198	0.596669	0.731401	0.779892	0.836954	0.656699	0.400172	0.661636	0.456435	0.514704	0.519534	0.366459	0.463267	0.587191	0.455549	0.436815	0.433559	0.593749	0.415052	0.416763	0.466599	0.440856	0.408247	0.40437	0.334669
Q93079	0.9826	1.64283	0.668262	0.170747	0.852663	0.28791	1.252	0.528588	0.617112	0.549586	0.834255	1.0457	0.71332	0.544776	0.895194																0.923869	1.1362	0.913375	0.809379	1.29503	0.471422	0.80225	1.60494	0.585564	1.11596	0.688589	0.420918	1.22619	0.962094	1.1759	0.77132	0.31835	0.95691	0.697277
Q96II8	0.449762	0.627358	0.668004	0.390016	0.444946	0.399457	0.63787	0.476138	0.595283	0.518883	0.60542	0.399895	0.551465	0.532311	0.566596	0.562895	0.541198	0.423286	0.445857	0.667577	0.753485	0.654372	0.505359	0.496998	0.472727	0.369096	0.454791	0.440116	0.296601	0.637555	0.440173	0.694872	1.08876	0.740436	0.919822	0.43655	0.627962	0.516732	0.395897	0.697788	0.538767	0.456763	0.89417	0.910515	0.444991	0.800705	0.557433	0.896381	1.17827
P61619	0.421606	0.558333	0.667569	0.325805	0.454496	0.316316	0.468862	0.564561	0.430984	0.358217	0.300713	0.390202	0.630456	0.493564	0.543324	0.607736	0.416101	0.51531	0.468262	0.599222	0.362112	0.509058	0.649156	0.506296	0.517371	0.622142	0.486613	0.506733	0.641355	0.374268	0.463844	0.588474	0.441566	0.694913	0.543723	0.487223	0.44452	0.698156	0.490985	0.639428	0.454278	0.474378	0.383101	0.430613	0.530083	0.618626	0.656558	0.478441	0.793695
P09936	0.753802	0.435331	0.667187	0.168667	0.297766	0.175483	0.690509	0.311175	0.291304	0.416212	0.391252	0.490836	0.486425	0.361973	0.380114	0.37842	0.231174	0.833494	0.218349	0.924811	0.344868	0.935362	0.398447	0.368536	0.955886	0.181074	0.29789	0.242321	0.284912	0.214082	0.321294	0.235764	0.269685	0.597364	0.457124	0.262436	0.387859	0.336705	0.354897	0.452324	0.375897	0.383017	0.21339	0.349052	0.325848	0.32914	0.185722	0.415871	0.275239
Q8WVV9	0.629491	0.687919	0.666774	0.531103	0.758477	0.481843	0.757013	0.543786	0.631613	0.550394	0.688913	0.788671	0.563643	0.611087	0.702844	0.525043	0.452707	0.50992	0.374879	0.491777	0.509191	0.527501	0.480112	0.364275	0.499256	0.487437	0.495877	0.440527	0.673667	0.420377	0.423978	0.589113	0.484994	0.457313	0.431918	0.398271	0.476353	0.480122	0.387108	0.466682	0.438443	0.430439	0.473101	0.456412	0.406404	0.630073	0.492177	0.508713	0.661143
P08758	0.592551	0.602105	0.666693	0.381591	0.468582	0.37174	0.50635	0.607913	0.594089	0.683297	0.623043	0.654785	0.621011	0.365961	0.542037	0.34761	0.369194	0.479587	0.306015	0.328261	0.435358	0.709154	0.375089	0.605147	0.737214	0.219571	0.371749	0.395651	0.347035	0.363532	0.968925	0.251992	0.600469	0.839798	0.362167	0.559733	0.917191	0.787883	0.342226	0.86345	0.840177	0.406564	0.702334	0.491539	0.629236	0.647433	0.830183	0.735608	0.876394
Q9UQN3	0.379809	0.99479	0.666623	0.402153	0.629074	0.352466	0.702106	0.544973	0.781115	0.639838	0.933853	0.752271	0.605424	0.690354	0.628403	0.429406	0.542902	0.583578	0.451709	0.392304	0.430828	0.445288	0.446695	0.265386	0.415437	0.580905	0.481911	0.41544	0.869145	0.578568	0.367679	0.843874	0.434784	0.396966	0.422731	0.311128	0.388518	0.521438	0.425073	0.423193	0.421198	0.243245	0.360777	0.385617	0.463022	0.539609	0.360909	0.633936	0.456804
O15372	0.54685	0.729989	0.666027	0.371843	0.490065	0.48304	0.840031	0.588922	0.623517	0.605345	0.565125	0.6851	0.75744	0.469447	0.610243	0.577382	0.400846	0.6073	0.432272	0.680709	0.474209	0.453785	0.595946	0.52961	0.582665	0.43746	0.422584	0.42139	0.555983	0.480582	0.410933	0.371696	0.411117	0.472993	0.369315	0.429949	0.586439	0.503856	0.434672	0.480755	0.483862	0.430085	0.368304	0.487851	0.513718	0.43023	0.465594	0.499541	0.430932
Q02978	0.963624	0.938877	0.665693	0.409653	0.59417	0.824219	1.04309	0.524873	0.62788	0.71263	0.996622	1.15284	0.91732	0.536582	0.714365	0.510814	0.413043	0.742405	0.487651	0.555048	0.49828	0.496185	0.607755	0.360113	0.706133	0.539263	0.390274	0.461268	0.640717	0.391396	0.577436	0.854376	0.488889	0.593413	0.518117	0.371402	0.687401	0.682378	0.494474	0.709559	0.529923	0.41947	0.476558	0.398478	0.637945	0.648342	0.421854	0.492289	0.463047
Q12851	0.525822	0.304664	0.665427	0.650778	0.256118	0.374431	5.03006e-06	0.370938	0.482386	0.465147	1.22265e-05	0.612155	0.250954	0.184965	0.225227
O14979	0.632674	0.495209	0.665112	0.641846	0.498659	0.793101	0.609507	0.483709	0.557399	0.57731	0.373236	0.691511	0.541919	0.421101	0.513359	0.530871	0.40757	0.367526	0.301134	0.287344	0.475005	0.390904	0.425603	0.597427	0.540511	0.291383	0.407065	0.437676	0.342192	0.436763	0.308031	0.795604	0.685149	0.577065	1.02001	0.323289	0.500513	0.488016	0.435138	0.636061	0.500336	0.503701	0.734028	1.15838	0.399777	0.885841	0.65396	1.01862	0.88817
O43149	3.82392	3.27632	0.664614	0.437279	0.838522	0.530181	0.700243	0.458841	3.17251	1.72279	2.60451	8.44605	0.937725	0.361446	0.600287	0.521515	0.74112	0.550754	0.413139	0.593469	0.931841	0.763464	0.423762	0.629622	0.644721	0.405742	0.520913	0.401055	0.805928	0.558437																1.14182	0.521603	2.15241	0.702214
P32969	0.552454	0.4184	0.664289	0.751149	0.511207	0.574964	0.450978	0.532806	0.52321	0.530621	0.42078	0.471343	0.543432	0.486167	0.447065	0.535967	0.513837	0.579069	0.460901	0.604473	0.631691	0.506152	0.617207	0.654977	0.475772	0.425879	0.495243	0.541362	0.524631	0.451977	0.435168	0.505418	0.400372	0.389877	0.392996	0.508675	0.413979	0.382447	0.442858	0.366794	0.434526	0.435328	0.446109	0.412118	0.45843	0.530796	0.517071	0.662322	0.61897
Q14005	0.423581	0.470505	0.664215	0.269498	0.438315	0.296484	0.508976	0.717806	0.38407	0.52151	0.699541	0.633905	0.351327	0.225828	0.899424	0.380753	0.370009	0.395183	0.253032	0.387828	0.595994	0.572762	0.481646	0.365396	0.750327	0.284314	0.62322	0.316582	0.356854	0.201889	0.459109	0.0674843	0.634112	1.01515	0.617301	0.638651	0.500486	0.710745	0.428346	0.932435	0.681388	0.501435	1.03425	0.644457	1.03045	0.959839	0.787287	0.952703	0.670018
Q15349	0.554602	1.27139	0.664133	0.202416	0.546828	5.10724e-06	0.844206	0.564279	0.724543	0.653438	1.2825	0.780214	0.466907	0.280096	1.11892
O95379	0.46512	0.549567	0.663803	0.275625	0.529333	0.362794	0.629619	0.604656	0.594282	0.60873	0.466258	0.701009	0.423502	0.355249	0.602759	0.402976	0.582701	0.411756	0.398853	0.504047	0.36346	0.530679	0.338165	0.376753	0.439344	0.397121	0.665311	0.322524	0.38448	0.796756																0.536355	0.63266	0.747881	0.480458
Q8IY37	0.544794	0.462699	0.66369	0.447546	0.580152	0.576191	0.59411	0.461136	0.486518	0.468017	0.82651	0.876597	0.516222	0.478971	0.598065	1.24582	0.416155	0.431861	0.520185	2.67327	0.488344	0.798208	0.686944	0.483362	1.04691	0.280334	0.520901	0.496894	0.258873	0.429824																0.5141	0.497792	0.318431	0.718298
Q92688	0.271673	0.145679	0.663639	0.488196	0.24296	0.5215	0.281939	0.444915	0.255115	0.354988	0.136693	0.188073	0.313469	0.229977	0.260743	0.412048	0.330508	0.255971	0.223134	0.372818	0.298665	0.246466	0.375492	0.706929	0.358384	0.246215	0.425741	0.366928	0.226214	0.332098	0.259411	0.0742652	0.210278	0.373173	0.38256	0.458754	0.230836	0.16683	0.632659	0.205564	0.272228	0.352718	0.26541	0.195422	0.23921	0.273458	0.452477	0.244998	0.326345
Q86XZ4	0.711882	1.1171	0.663433	0.291435	0.60277	0.680966	1.01683	0.455602	0.611022	0.52686	1.34097	1.02167	0.691641	0.49603	0.582016	0.697579	0.672058	0.401487	0.551763	1.65585e-05	0.999029	0.668595	0.487995	0.428997	0.778022	0.545372	0.51012	0.553728	0.636975	0.50057
Q92522	0.841241	0.629438	0.663216	0.456632	0.542316	0.566035	0.745477	0.583852	0.465963	0.546046	0.807838	0.676364	0.441974	0.545226	0.672437	0.650411	0.452237	0.867158	0.343797	0.669011	0.720003	0.688942	0.725336	0.422774	0.640959	0.366748	0.95044	0.44169	1.05424	0.374231	0.493916	0.895723	0.559063	0.727683	0.510286	0.451352	0.527706	0.926495	0.353901	0.836141	0.642463	0.406713	0.633524	0.54075	0.688125	0.89996	0.44775	0.753292	0.755874
O75348	0.450683	0.651685	0.662984	0.273171	0.49764	0.204921	0.625385	0.787548	0.713192	0.477878	0.280816	0.547174	0.486284	0.351818	0.661053	0.603944	0.456855	0.631814	0.485618	0.691993	0.531925	0.575288	0.872055	0.534947	0.792359	0.543113	0.53575	0.492357	0.8621	0.432728	0.571522	0.361166	0.58103	0.485547	0.492745	0.419891	0.410877	0.823702	0.322676	0.674398	0.461106	0.381959	0.538134	0.631919	0.654827	0.776798	0.777621	1.07581	0.657891
P07738	0.406983	0.580123	0.66288	0.298884	0.44717	0.272624	0.395706	0.313326	0.445504	0.7286	0.488882	0.550379	0.900238	0.340341	0.528755	0.364569	1.07765	0.299933	0.985172	0.179109	1.38171	0.634159	0.634263	0.248736	0.43407	0.383925	0.268024	0.319264	0.445617	0.261451	0.497293	0.340164	0.758514	0.541623	0.51397	0.458074	0.838833	0.600749	0.37965	0.743777	0.781271	0.395748	0.695771	0.728189	0.585403	0.728164	0.361627	0.837239	0.587523
Q9UF47	0.444442	0.498881	0.662785	0.447639	0.479799	0.318021	0.308834	0.817916	0.482791	0.385688	0.175692	0.401201	0.919096	0.62257	0.41187																															0.646772	1.41742	0.681857	0.642299
P0C7I6	0.734128	1.28467	0.662063	0.420176	0.917259	0.378924	1.16827	0.653253	0.806273	0.704168	1.02545	1.60216	0.682541	0.614839	0.799289																															1.26736	0.478353	1.32526	0.976504
Q96IM9	0.800867	0.595787	0.662063	0.564479	0.491389	0.939074	0.89243	0.460292	0.709796	0.623113	1.22265	0.580492	0.494463	0.224253	0.433563																0.494878	0.567107	0.812405	0.43409	1.07707	0.454686	0.416126	0.450184	0.311025	0.507192	0.457404	0.450867	0.738995	0.913021	0.447377
Q9H8H0	0.605215	0.527297	0.662059	0.499557	0.585008	0.344773	0.543301	0.502521	0.437447	0.411341	0.473214	0.18465	0.35508	0.905442	0.594593	0.612625	0.589542	0.772258	0.534126	1.13789	0.619716	0.646983	0.515878	0.559398	0.692783	0.668876	0.576403	0.554085	0.486092	0.573831	0.392122	1.18594	0.329926	0.308468	0.536206	0.468928	0.359937	0.259	0.399212	0.228374	0.400033	0.398246	0.769647	0.543671	0.383162	0.506025	0.507371	0.481939	0.748552
O60568	0.373543	0.348214	0.661862	0.510299	0.415118	0.459509	0.368657	0.504687	0.470802	0.429314	0.359434	0.408385	0.3137	0.408688	0.385522	0.463455	0.320092	0.263951	0.321595	0.437828	0.384067	0.423843	0.492208	0.449451	0.402141	0.302344	0.322224	0.414635	0.29374	0.47162	0.474231	0.258046	0.415313	0.438966	0.369674	0.494745	0.360131	0.519087	0.429869	0.473182	0.377573	0.36087	0.419051	0.410048	0.372704	0.306198	0.465669	0.390714	0.444999
Q9UKW4	0.797159	0.620612	0.661377	0.821725	0.393111	1.4141	0.32452	0.484077	0.591497	0.823218	0.624474	7.1981e-06	0.333687	0.306925	0.412917
Q9BRJ6	0.474366	0.46159	0.661354	0.492839	0.561099	0.468675	0.478161	0.580034	0.50284	0.499923	0.730969	0.730673	0.407786	0.500384	0.561088	0.643655	0.465212	0.691199	0.374622	0.766101	0.495282	0.916094	0.743719	0.496766	0.630912	0.459164	0.75936	0.381121	0.735153	0.530713	0.439293	0.494245	0.530554	0.820628	0.593538	0.500002	0.489747	0.590724	0.471779	0.976419	0.497169	0.429237	0.500692	0.468931	0.644985	0.638536	0.384305	0.683344	0.518663
Q8NF91	0.705017	0.611499	0.661084	0.455687	0.471904	0.655018	0.785362	0.559403	0.579734	0.607162	0.295437	0.976694	0.54186	0.403053	0.655996	0.407501	0.368897	0.628422	0.350335	0.379815	0.37074	0.809902	0.454491	0.388621	0.598711	0.420507	0.601064	0.388768	0.472332	0.299117																0.841382	0.63236	0.804659	0.862499
O76024	0.558705	0.681801	0.660944	0.270743	0.566517	0.378471	0.839351	0.443008	0.628544	0.537107	0.887156	0.930015	0.81089	0.476332	0.576271	0.645384	0.489059	0.859359	0.458519	0.495335	0.492567	0.622741	0.642442	0.312133	0.745774	0.640094	0.428471	0.365538	0.864654	0.500498	0.573635	0.841266	0.551026	0.577201	0.731728	0.412853	0.60915	0.731305	0.645967	0.727291	0.545324	0.519886	0.729466	0.58681	0.613011	0.637989	0.309535	0.725882	0.729677
Q14192	0.458522	0.837263	0.660933	0.537238	0.740681	0.884935	1.01007	0.60762	0.899562	0.766766	0.92787	0.942666	0.737028	0.559947	0.633697	0.209808	0.37839	0.381094	0.469653	0.507095	0.33583	0.335387	0.341539	0.425476	0.370027	0.37072	0.425979	0.480567	0.322709	0.319228	0.790799	0.583658	0.422984	0.542426	0.323787	0.441973	0.507901	0.531409	0.43717	0.586453	0.529298	0.679631	0.520828	0.451712	0.41607	0.586959	0.369327	0.379517	0.43527
Q6PJ69	6.89635e-06	5.77169e-06	0.660839	0.409232	0.482295	5.10724e-06	0.538334	0.57934	0.321514	0.252112	1.22265e-05	0.337035	0.471767	0.294093	0.684973	0.446722	0.487511	0.477988	0.541344	0.71429	0.444362	0.767812	0.585744	0.495351	0.504557	0.437663	0.699765	0.397061	0.518499	0.398909
O75368	0.327321	0.664483	0.660775	0.469659	0.454118	0.55407	0.806906	0.536309	0.486452	0.701126	0.580908	0.516229	0.696321	0.338447	0.504647	0.45449	0.532716	0.681122	0.357189	0.724374	0.614391	0.694858	0.484996	0.506656	0.875077	0.474476	0.620942	0.575126	0.408045	0.456549	0.658775	0.94753	0.535468	0.636246	0.448975	0.423993	0.495851	0.604021	0.390496	0.690622	0.558505	0.40582	0.69476	0.528547	0.593411	0.717503	0.408044	0.66003	0.49774
P78324	0.545112	0.615019	0.660672	0.366823	0.332395	0.292576	0.607204	1.17182	0.459374	0.617892	0.368258	0.747514	0.392159	0.274907	0.75456	0.372134	0.389333	0.343043	0.307494	0.554714	0.468674	0.520486	0.512699	0.43623	0.492048	0.24611	0.457653	0.376802	0.244204	0.348999	0.451794	1.02402	0.531362	0.520611	0.690701	0.652426	0.393224	0.425072	0.477845	0.509088	0.505111	0.302157	0.728225	0.70702	0.469736	0.568488	0.858984	0.889278	0.836849
P0DMM9	0.534342	0.363351	0.660539	0.519273	0.378675	0.420451	0.389738	0.712118	0.750026	1.59326	1.22265e-05	0.784297	0.890296	0.525042	1.41686	0.215056	0.462624	0.321423	0.342342	1.65585e-05	0.575431	0.437747	0.496797	0.466241	0.435273	0.219355	0.663606	0.383367	0.451562	0.388251																0.505865	0.506798	0.492802	0.558182
Q8NFH8	1.06689	1.01814	0.660406	0.338157	0.579842	0.503456	1.00014	0.50403	0.714421	0.534512	0.750131	1.15399	0.527495	0.527508	0.609151	0.232129	0.388948	0.38353	0.489514	0.789442	0.527063	0.292925	0.358597	0.443051	0.156837	0.293717	0.315655	0.397449	0.17505	0.362362	0.462923	0.573534	0.572813	0.339103	0.405785	0.577544	0.288981	0.261709	0.37249	0.360742	0.582966	0.308369	0.447657	0.244773	0.359673	0.825323	0.433639	0.952163	1.19381
P43121	0.387827	0.424071	0.660405	0.358633	0.494412	0.377406	0.666854	0.545386	0.443168	0.833896	0.527363	0.646867	0.59717	0.282417	0.664175	0.629324	0.345776	0.605905	0.307823	0.544234	0.684477	0.828902	0.618412	0.450362	0.844496	0.275749	0.486806	0.399581	0.569294	0.52143	0.85004	0.279288	0.652192	0.517736	0.40054	0.439647	0.497088	0.492212	0.473594	0.511138	0.539591	0.31981	0.526011	0.522515	0.515918	0.637852	0.271877	0.461768	0.475809
P82914	0.65727	0.6751	0.6604	0.404686	0.524267	0.333722	0.546588	0.603083	0.787416	0.73023	0.662087	0.369	0.677284	1.06753	0.684582	0.693405	0.552496	0.588017	0.770534	0.852432	0.593734	0.741867	0.551022	0.401871	0.52193	0.651806	0.546772	0.386878	0.738468	0.451045	0.419642	1.0521	0.518103	0.538237	0.590671	0.375418	0.414454	0.799384	0.567885	0.631968	0.428323	0.592464	0.701624	0.610696	0.495759	0.688157	0.562845	0.571377	0.477774
Q8N3R9	0.568771	0.75865	0.660388	0.538037	0.769505	0.644987	0.505599	0.422361	1.0296	0.526181	1.03989	1.5769	0.729529	0.765334	0.379394																															0.562491	0.47234	0.430543	0.418695
O00423	0.434455	0.521206	0.660112	0.369833	0.493596	0.491741	0.639526	0.48236	0.458085	0.705429	0.56634	0.596312	0.683954	0.304421	0.649146	0.435423	0.504185	0.712335	0.86373	0.646648	0.506885	0.761034	0.489356	0.321831	0.511426	0.443789	0.466461	0.300412	0.500758	0.38412	0.638473	0.0973025	0.49857	0.426317	0.522565	0.589578	0.395534	0.504564	0.601703	0.466724	0.505207	0.396989	0.437869	0.511487	0.496656	0.709524	0.623026	0.853837	0.628085
Q9BT92	0.455912	0.81599	0.659981	0.224611	0.636581	0.258311	0.610979	0.505728	0.74102	0.562884	0.501527	0.779723	0.75351	0.58708	0.60918																0.463361	1.27064	0.398399	0.767237	0.245051	0.333429	0.546097	1.13517	0.407626	0.613617	0.557563	0.76467	0.827235	0.394844	0.519699
Q9BQ04	0.55349	0.622959	0.659733	0.443828	0.522758	0.640761	0.853811	0.502391	0.620783	0.678016	0.642908	0.697233	0.522246	0.364827	0.538131	0.551406	0.501451	0.507376	0.430667	0.945832	0.521348	0.67795	0.511223	0.521974	0.646029	0.404186	0.532736	0.378563	0.357453	0.592034	0.342862	0.764749	0.417541	0.35619	0.423965	0.873945	0.445703	0.518308	0.327834	0.430355	0.420141	0.312635	0.43337	0.357677	0.462791	0.333203	0.360242	0.174612	0.443299
Q15006	0.41303	0.576122	0.659368	0.245948	0.493946	0.398569	0.337772	0.462521	0.511777	0.444627	0.576933	0.770759	0.406194	0.528902	0.365063	0.425753	0.41825	0.493952	0.456652	0.423108	0.512078	0.51226	0.583829	0.447556	0.448384	0.477924	0.546747	0.410836	0.66724	0.397376	0.448463	0.326845	0.495014	0.463741	0.517143	0.507432	0.393226	0.298588	0.463107	0.460185	0.441989	0.400023	0.291555	0.398546	0.388784	0.456784	0.407637	0.40449	0.423147
P08294	0.391881	0.434315	0.659357	0.255518	0.329628	0.267437	0.672057	0.40915	0.370824	1.50893	0.751735	0.518112	0.471351	0.217993	0.626865	0.443025	0.201896	1.73117	0.0640048	0.274061	1.2737	0.60549	0.257847	0.38355	1.85043	0.066488	0.412753	0.112169	1.38021	0.104099	0.59764	0.530425	0.399474	0.542358	0.301838	0.452197	0.906194	0.683258	0.310361	0.833799	0.616928	0.319441	0.355434	0.388197	2.00105	0.397794	0.225894	0.356724	0.392198
Q14978	0.603371	0.706852	0.659128	0.312945	0.597975	0.322732	0.622439	0.526573	0.522233	0.386546	0.469509	0.41675	0.68266	0.970063	0.490152	0.787917	0.466825	0.874878	0.325781	0.577941	0.444377	0.45813	0.721085	0.447704	0.3735	0.806831	0.828062	0.421974	0.906248	0.455389	0.384506	0.72152	0.496886	0.472751	0.389704	0.33018	0.526793	0.720957	0.656962	0.515107	0.476775	0.81125	0.532728	0.462848	0.480782	0.571862	0.460567	0.694711	0.762315
Q96DM3	0.561227	0.484732	0.658968	0.31208	0.477355	0.299253	0.632032	0.612556	0.694013	0.588918	0.700479	0.712312	0.500194	0.506546	0.632164	0.29888	0.488711	0.275498	0.401693	0.921494	0.34777	0.488161	0.493254	0.315442	0.36051	0.316848	0.475605	0.281863	0.299114	0.544071	0.360879	1.44045e-05	0.55191	0.299736	0.263472	0.472561	0.367607	0.258245	0.415722	0.25698	0.284597	0.319206	1.12431e-05	0.251492	0.358268	0.169229	0.482492	6.01273e-06	0.405123
O95425	0.565571	0.5645	0.658796	0.273676	0.504586	0.353422	0.695094	0.644233	0.48926	0.606148	0.657938	0.569443	0.601819	0.534361	0.576234	0.577606	0.459074	0.742334	0.484652	0.766649	0.451805	0.680092	0.573805	0.521455	0.554293	0.342391	0.45057	0.31932	0.540035	0.341546	0.949695	0.658452	0.616332	0.524037	0.465353	0.484068	0.509385	0.623619	0.476415	0.559885	0.549951	0.351088	0.575954	0.500885	0.48358	0.528732	0.374368	0.535225	0.628378
P48509	0.438621	0.853869	0.658732	0.302947	0.712045	0.293102	0.724972	0.601545	0.808472	0.800606	0.469407	1.05547	0.618985	0.497643	0.634013	1.24476	0.671196	1.47632	0.34799	0.857785	0.598882	0.931463	0.870031	0.572619	0.951496	0.720704	0.688874	0.432937	0.88966	0.983406	0.803543	0.645206	0.732736	0.831841	0.556527	0.375152	1.32823	1.36158	0.556012	0.857436	1.03768	0.757288	0.6346	0.688644	0.61639	0.958948	0.420597	0.797846	0.700633
Q16881	0.548308	0.352302	0.658058	0.295533	0.284419	0.341834	0.620846	0.503365	0.356237	0.468516	0.353224	0.331823	0.499382	0.35796	0.434404	0.22652	0.269545	0.328471	0.306373	0.497803	0.316824	0.433209	0.302827	0.432082	0.287905	0.206433	0.337458	0.306223	0.194022	0.258784	0.600216	0.331857	0.531832	0.612547	0.457429	0.385078	0.533833	0.473868	0.281336	0.521566	0.529534	0.491084	0.605748	0.492134	0.504071	0.400752	0.536913	0.416096	0.501945
Q13637	0.542317	0.390983	0.657983	0.376117	0.465789	0.575061	0.47617	0.635947	0.442225	0.590963	0.360642	0.546421	0.421965	0.293813	0.525232	0.733087	0.376735	0.394013	0.30838	0.63854	0.402751	0.689524	0.770363	0.438695	0.821454	0.329971	0.482756	0.304666	0.370211	0.380161	0.494589	0.427816	0.384605	0.532215	0.283659	0.495153	0.414058	0.613354	0.241747	0.587961	0.444369	0.30761	0.363099	0.440328	0.39033	0.300135	0.519199	0.388344	0.415864
Q9BTU6	0.495995	0.441555	0.657909	0.401585	0.406027	0.646972	0.526719	0.454347	0.53508	0.480036	0.90609	0.506848	0.416869	0.407662	0.429941	0.202933	1.17855	0.39992	0.292659	0.337642	0.327978	0.52619	0.239303	0.599276	0.255893	0.187915	0.254277	0.617108	0.095476	0.527287	0.376102	0.701052	0.349784	0.357065	0.432628	0.413074	0.479574	0.458292	0.429361	0.371573	0.347609	0.284897	0.467682	0.359035	0.365766	0.591938	0.476892	0.607603	0.528224
Q96KM6	0.270581	0.56904	0.657588	0.529569	0.48427	0.738598	0.60219	0.415611	0.308944	0.422235	0.221406	0.546737	0.486514	0.572357	0.607781	0.441554	0.361532	0.615152	0.337933	0.546187	0.3881	0.620399	0.429815	0.441215	0.590439	0.407347	0.581085	0.431195	0.664077	0.324594
Q99571	0.636452	0.474286	0.657535	0.22067	0.503275	0.387401	0.775812	0.464767	0.521242	0.567823	1.02017	0.8827	0.593242	0.413824	0.417279																															0.184037	0.572686	0.515377	0.304394
Q5SY16	0.644296	0.492624	0.657239	0.496234	0.409963	0.718666	0.55116	0.489427	0.433662	0.521671	0.507676	0.713999	0.406743	0.519329	0.493541	0.751694	0.449509	0.765691	0.418789	0.605092	0.615468	0.661974	0.792037	0.511978	0.527516	0.411355	0.506098	0.413713	0.606708	0.479342	0.476335	0.431764	0.522437	0.523978	0.59029	0.582644	0.429516	0.356917	0.438628	0.454698	0.532717	0.47294	0.568159	0.57358	0.429745	0.430848	0.655689	0.383754	0.439428
Q9Y3Z3	0.453563	0.424272	0.657159	0.30411	0.402257	0.328423	0.421805	0.829091	0.359395	0.580372	0.432493	0.503837	0.341743	0.239423	0.643491	0.401412	0.39699	0.310879	0.484863	0.461045	0.598907	0.585895	0.428039	0.462012	0.706225	0.265604	0.510807	0.40845	0.33532	0.243823	0.359145	0.181795	0.35697	0.689967	0.476991	0.485755	0.392115	0.456952	0.260483	0.541748	0.485774	0.251501	0.317359	0.376161	0.480902	0.486135	1.10949	0.638405	0.58901
Q14112	0.44949	0.50762	0.657147	0.373379	0.741257	0.389245	0.647482	0.459403	0.591162	0.796447	0.526114	0.669055	0.435692	0.326952	0.671741	0.430869	0.406064	0.402897	0.415425	0.360696	0.651147	0.524514	0.480922	0.488432	0.584897	0.31929	0.508052	0.363461	0.478347	0.428019	0.838893	0.322328	0.608238	0.547025	0.449094	0.385942	0.915347	0.615252	0.420384	0.57035	0.625265	0.351524	0.497742	0.493434	0.509988	0.583343	0.300583	0.449703	0.400608
Q9UBG0	0.722108	0.845977	0.657142	0.183743	0.41752	0.237163	0.58489	0.446331	0.532232	0.659446	0.809318	1.16098	0.270759	0.168095	0.535073	0.63734	0.354006	0.475902	0.362488	0.513114	0.620783	0.723974	0.693764	0.673191	1.05384	0.268308	0.459345	0.330274	0.535689	0.344132	0.663112	0.20589	0.537043	0.836127	0.389204	0.5846	0.431095	0.758611	0.505364	1.0742	0.582432	0.378882	0.555693	0.642393	0.506477	1.24003	0.568467	1.06572	1.00711
P84101	0.352111	0.810946	0.656826	0.249826	0.477985	0.552768	1.12282	0.512567	0.567325	0.469735	0.261424	0.436817	0.549703	0.818767	0.496175	0.477203	0.37332	0.405536	0.277656	0.284799	0.385828	0.403471	0.505021	0.345019	0.435782	0.466138	0.623711	0.347811	0.548887	0.375473	0.35715	0.840919	0.360545	0.43113	0.351337	0.3365	0.402207	0.53456	0.555153	0.54386	0.428544	0.605353	0.447138	0.340108	0.618735	0.560557	0.567972	0.619277	0.528306
Q9GZV5	0.68323	0.29186	0.656465	0.479302	0.48838	0.563958	0.311459	0.532435	0.454152	0.669344	0.340677	0.534844	0.295024	0.316427	0.384032
O00560	0.558939	0.656525	0.656416	0.440267	0.463832	0.731908	0.516074	0.41161	0.422808	0.523975	0.855493	0.59244	0.372208	0.444838	0.387711	0.366849	0.525943	0.351566	0.290212	0.251193	0.471953	0.62278	0.451505	0.392977	0.571159	0.339485	0.584366	0.308683	0.464023	0.482836	0.556071	0.311874	0.473747	0.469747	0.416661	0.53027	0.394446	0.485286	0.376843	0.465911	0.448776	0.469736	0.4429	0.520995	0.473991	0.403749	0.521271	0.423676	0.434769
Q99856	1.04646	0.430723	0.656416	0.400384	0.47998	0.44466	0.663167	0.461902	0.30822	0.285181	1.0645	1.59361	0.25732	0.161479	0.384377
Q3MIN7	0.450516	0.850768	0.656251	0.459872	0.604446	0.518994	0.640343	0.513512	0.666767	0.441058	0.648532	0.562666	0.593847	0.626445	0.467623																															0.732415	0.255741	1.67486	0.84135
Q5NDL2	0.243703	0.55579	0.656199	0.323794	0.527174	0.215819	0.532749	0.487987	0.722693	0.537756	0.305057	0.418377	0.584508	0.308086	0.382384	0.314576	0.356561	0.415575	0.37451	0.761778	0.462141	0.478928	0.622324	0.413592	0.405483	0.350998	0.366039	0.437958	0.270167	0.356515	0.657595	0.423662	0.519062	0.371281	0.419741	0.391558	0.416016	0.418533	0.656425	0.364723	0.395583	0.288343	0.416411	0.497342	0.358352	0.142498	0.320222	0.251857	0.297326
Q9NXH8	0.405301	0.761905	0.655831	0.168131	0.46094	0.212417	0.568497	0.449017	0.743642	0.447279	0.165821	1.1845	0.52036	0.390039	0.525773	0.340032	0.370559	0.623574	0.334603	0.710153	0.38271	0.539853	0.444607	0.315843	0.375917	0.395116	0.592572	0.35743	0.43796	0.374515	0.430646	1.08622	0.518039	0.545258	0.368012	0.455979	0.514075	1.09973	0.479112	0.786335	0.498517	0.380552	0.70976	0.61517	0.623579	0.470759	0.482269	0.755148	0.553873
Q7Z4S6	0.709248	1.20724	0.655303	0.408973	0.537431	0.642384	0.969162	0.480537	0.595299	0.631659	0.600937	0.957247	0.703482	0.694231	0.683548	0.217318	0.294265	0.326462	0.313977	1.65585e-05	0.37301	0.31271	0.378574	0.488442	0.204375	0.323809	0.512235	0.284131	0.195408	0.257059																0.506683	0.501785	0.622067	0.623265
O15164	1.00699	1.25138	0.655251	0.311137	0.605128	0.881338	1.08317	0.447568	0.69949	0.63119	1.55988	1.41733	0.789206	0.601966	0.747096	0.554396	0.624364	0.662319	0.855032	0.735224	0.514275	0.408058	0.555712	0.250477	0.378671	0.63514	0.92127	0.413479	0.940738	0.362719
P41223	0.464568	0.614217	0.654813	0.404083	0.340691	0.312143	0.541362	0.503693	0.559993	0.522706	0.479912	0.315081	0.654633	0.483597	0.516642	0.431728	0.265104	0.396419	0.319974	0.390425	0.413532	0.279072	0.37163	0.520898	0.307167	0.264467	0.364839	0.415781	0.300644	0.341411	0.36784	0.638043	0.385563	0.440354	0.439313	0.471358	0.434269	0.280129	0.486933	0.339285	0.473905	0.548302	0.397307	0.472141	0.442125	0.244778	0.453088	0.186385	0.536572
A1X283	0.417548	0.38592	0.654736	0.19971	0.387691	0.212091	0.319367	0.528009	0.400567	0.42683	0.363371	0.439952	0.299639	0.397373	0.49246	0.523935	0.421359	0.31881	0.386246	0.372694	0.432381	0.471893	0.510091	0.483504	0.465238	0.356649	0.44165	0.378408	0.513914	0.454721	0.701101	0.5105	0.546177	0.522052	0.411579	0.57061	0.380423	0.459625	0.405313	0.585983	0.396574	0.370553	0.462666	0.460411	0.416272	0.519903	0.482856	0.369274	0.516693
Q9H4E7	0.49308	0.605641	0.654571	0.329712	0.512669	0.325049	0.658544	0.764287	0.508317	0.528382	0.653771	0.726038	0.472853	0.508032	0.743488	0.668582	0.427334	0.509709	0.347074	1.1729	0.569162	0.942095	0.560118	0.409099	0.909732	0.37794	0.503517	0.350301	0.51768	0.422253																0.93163	0.774404	0.62958	0.743259
P04440	0.493757	0.522049	0.654329	0.229688	0.430125	0.171273	0.427638	0.933517	0.465011	0.411193	0.349147	0.574847	0.362829	0.248929	0.590258																															1.0286	1.97105	1.92285	1.25195
P02787	1.0473	1.41092	0.654101	0.493937	0.547649	0.518221	0.804187	0.52979	0.777398	1.33008	0.902408	1.31741	0.495849	0.340445	1.7721	0.818004	0.549678	0.503459	0.488902	0.612244	1.28574	1.23356	0.793177	0.793368	1.88838	0.425345	0.591969	0.506015	0.93103	0.486225	0.413444	0.44833	0.907807	1.0938	0.638502	0.575029	0.748292	0.561833	0.505845	1.56205	0.863791	0.341339	0.634094	1.15619	0.839417	0.772376	0.424773	0.85229	0.511334
P51636	0.580421	0.800657	0.653265	0.258148	0.498355	0.387501	0.795553	0.496108	0.906684	1.16779	1.25772	0.833536	0.774466	0.344526	0.600393	0.389577	0.523906	0.473043	0.173014	0.3253	0.559288	1.13031	0.445205	0.282554	1.29527	0.355101	0.407847	0.195958	0.458937	0.353874	0.831088	0.509358	0.666322	0.976715	0.535643	0.421291	0.882112	0.73883	0.442858	1.10578	0.88321	0.456885	0.747232	0.886926	0.560669	0.885625	0.303885	0.432057	0.430423
Q6ZRS2	0.852358	0.739295	0.653145	0.454337	0.547705	0.654186	0.384319	0.547491	0.561674	0.822279	0.247278	1.18081	0.479704	0.425211	0.597901
P40763	0.728747	0.61947	0.652815	0.470285	0.475508	0.610127	0.660451	0.710697	0.514205	0.534607	0.900101	0.703414	0.489963	0.455656	0.619721	0.562172	0.399216	0.385518	0.412839	0.515491	0.434201	0.521728	0.544737	0.527871	0.534378	0.375734	0.413324	0.394465	0.351346	0.418541	0.443926	0.379848	0.437642	0.569827	0.3911	0.535774	0.393095	0.522628	0.298396	0.555017	0.440476	0.40612	0.592419	0.487509	0.437396	0.500801	0.618761	0.594095	0.537645
Q8TDJ6	0.862044	0.343553	0.652565	0.583452	0.586352	0.440804	5.03006e-06	0.430238	0.286109	0.78055	0.618604	1.00688	0.54856	0.372694	0.590496	0.177747	0.415202	0.181141	0.511637	0.384132	0.555973	0.390602	0.306481	0.42627	0.241032	0.303008	0.461232	0.515018	0.229555	0.293351																0.306393	0.470075	0.263289	0.565301
Q8NHP8	0.593512	0.99921	0.652229	0.460337	0.494703	0.510047	0.879118	0.560451	0.610335	0.53634	0.634205	0.725931	0.495602	0.364083	0.620316	0.195538	0.537742	0.157532	0.542616	1.65585e-05	0.500384	0.375061	0.28279	0.349474	0.226063	0.6592	0.529634	0.894827	0.198843	0.485405																0.694054	0.640283	1.29521	0.459342
Q14195	0.336453	0.330586	0.652042	0.287099	0.32407	0.263708	0.698803	0.994803	0.341854	0.521192	0.337084	0.432365	0.627953	0.167564	0.406079	0.3452	0.213123	0.419574	0.298125	0.338778	0.35146	0.491258	0.303338	0.66725	0.470763	0.189128	0.560203	0.202418	0.304575	0.325007	1.67866	0.343955	0.797744	0.365459	0.326937	0.506024	0.417343	0.363977	0.267861	0.388764	0.448655	0.257534	0.421985	0.420806	0.407748	0.424676	0.315688	0.312072	0.434555
Q8IWK6	0.798292	5.77169e-06	0.651736	0.573946	0.528994	0.689724	0.258781	0.673192	0.783074	0.666556	1.22265e-05	0.624916	0.556372	0.424859	0.693822
P15088	0.404153	0.596366	0.651679	0.181542	0.717206	0.207146	1.13232	0.891716	0.486803	2.44498	0.718188	0.702016	0.712405	0.171753	0.843352	0.479887	0.292276	0.467857	0.188485	0.40109	0.57506	0.544414	0.307133	0.649471	2.05463	0.178497	0.657453	0.233399	0.606397	0.316913	0.26375	0.291121	1.14367	1.04076	0.379031	0.617957	0.48591	0.410264	0.221938	0.799076	0.471388	0.321991	0.407967	0.309704	0.550246	5.47768	0.246007	2.08471	0.461586
Q8IWV7	0.501673	0.313868	0.651573	0.438149	0.484435	0.539891	0.537958	0.499936	0.414744	0.698158	0.737175	0.606307	0.426412	0.512185	0.479746	0.480935	0.487584	0.529706	0.377208	0.768031	0.501826	0.504835	0.530111	0.43021	0.597511	0.390619	0.531159	0.365789	0.348516	0.456363	0.506431	0.891485	0.766905	0.612249	0.783582	0.577977	0.596722	0.71602	0.496998	0.975936	0.787405	0.687267	0.840032	0.979118	0.596774	0.642835	0.458381	0.638919	0.542539
Q9H6F5	0.336154	0.265063	0.651464	0.524379	0.435111	0.426655	0.374976	0.874111	0.405012	0.391338	0.343427	0.359419	0.334786	0.344897	0.513267	0.43004	0.371744	0.317218	0.407692	0.476064	0.407797	0.359005	0.331521	0.384381	0.369637	0.400071	0.641183	0.386434	0.608494	0.400085	0.375978	0.71017	0.395034	0.435936	0.27802	0.596684	0.443721	0.470519	0.41324	0.400722	0.500177	0.478444	0.441512	0.511658	0.530049
Q9NUQ6	0.58762	0.769429	0.651322	0.28977	0.516531	0.385431	0.662336	0.508965	0.860161	0.472581	0.326279	0.826205	0.495277	0.453659	0.490187	0.369547	0.408754	0.358259	0.45808	0.496763	0.441291	0.324047	0.379913	0.484801	0.376862	0.378239	0.350743	0.369501	0.620304	0.497231	0.615483	0.658012	0.548082	0.587568	0.480091	0.575142	0.56448	0.671959	0.528569	0.564193	0.495756	0.453917	0.586992	0.460314	0.54714	0.431152	0.380503	0.374684	0.50159
Q9BRS2	0.899524	0.896225	0.651246	0.333693	0.760076	0.30929	0.812308	0.65987	0.590463	0.575505	0.892309	0.860643	0.468734	0.704163	0.908637
Q99426	0.462262	0.618284	0.651039	0.283717	0.440534	0.326476	0.678783	0.441066	0.44461	0.521562	0.642564	0.593248	0.642897	0.501282	0.578399	0.510027	0.444499	0.478696	1.25728	0.447338	0.578309	0.499362	0.41587	0.359375	0.512789	0.455527	0.392152	0.329487	0.664827	0.494512	0.51826	0.498143	0.465936	0.511107	0.400756	0.391573	0.550406	0.57986	0.349511	0.570656	0.486569	0.454444	0.383671	0.452305	0.485101	0.505309	0.337684	0.534715	0.41041
Q7Z460	0.604753	0.694336	0.651038	0.429837	0.586034	0.46532	0.475291	0.633688	0.531676	0.548918	0.471262	0.578078	0.486053	0.503788	0.576194	0.274921	0.456849	0.389515	0.61811	0.567073	0.498604	0.315945	0.367622	0.530796	0.285019	0.322067	0.486098	0.532182	0.171173	0.513661	0.561655	1.01537	0.527583	0.552141	0.423754	0.489127	0.520043	0.5191	0.498943	0.549798	0.543655	0.550282	0.924737	0.580496	0.513387	0.378992	0.389133	0.425513	0.430734
Q9BZE4	0.565462	0.448531	0.650889	0.412047	0.471486	0.442721	0.505129	0.521766	0.469973	0.456706	0.45247	0.467691	0.390558	0.627617	0.426724	0.470769	0.380718	0.396983	0.447083	0.581247	0.518956	0.485086	0.618869	0.45541	0.445538	0.403313	0.621316	0.364938	0.595654	0.327244	0.394694	0.335333	0.355357	0.357313	0.384387	0.427276	0.319878	0.313738	0.471791	0.280518	0.365283	0.49589	0.454001	0.308641	0.345809	0.405632	0.574227	0.419713	0.516959
Q13084	1.47928	1.84834	0.650869	0.331245	0.638162	0.58633	1.03337	0.572276	0.871292	0.849275	1.51447	1.17431	0.730151	0.737175	0.618752	0.714725	0.529473	0.65611	0.506169	0.595546	0.546399	0.681966	0.684229	0.397366	0.623444	0.63264	0.457391	0.459734	0.528095	0.486912	0.381843	0.595854	0.506005	0.541621	0.394644	0.573352	0.38366	0.530306	0.473357	0.74902	0.491548	0.469923	0.519799	0.569315	0.508161	0.378449	0.615726	0.428059	0.267366
Q6IQ49	0.566476	0.507466	0.650833	0.322715	0.631503	0.313227	0.717822	0.575444	0.594114	0.553108	0.51354	0.55429	0.429928	0.581609	0.588847	0.789877	0.525755	0.688374	0.43032	0.36109	0.52093	0.634768	0.68165	0.65061	0.707226	0.552895	0.835853	0.482148	0.791537	0.549621																0.41211	0.355994	6.01273e-06	0.41042
Q13425	0.442664	0.503145	0.650546	0.290683	0.483272	0.303206	0.698476	0.671579	0.50184	0.714045	0.453453	0.640691	0.40814	0.298284	0.82602	0.413043	0.353977	0.746507	0.391458	0.574827	0.453483	0.820763	0.452708	0.39134	0.789007	0.406264	0.658193	0.330674	0.48526	0.414225	0.711863	0.540124	0.627149	0.568192	0.578027	0.491844	0.661672	0.6153	0.47056	0.6743	0.585035	0.343467	0.602553	0.503707	0.536183	0.546222	0.33173	0.401538	0.563336
P61158	0.528894	0.473992	0.650382	0.568243	0.490098	0.504572	0.490489	0.639494	0.768381	0.674598	0.460625	0.559845	0.667239	0.403469	0.528944	0.560454	0.418657	0.441533	0.397559	0.423645	0.461365	0.437364	0.577314	0.443684	0.55259	0.449149	0.459488	0.480884	0.469076	0.62421	0.512755	0.310612	0.439882	0.535129	0.375043	0.471051	0.487517	0.461553	0.397373	0.499539	0.461482	0.488012	0.506831	0.4067	0.472603	0.548179	0.614084	0.6442	0.71772
Q9NX40	0.478696	0.483758	0.650093	0.508109	0.717744	0.428015	0.439113	0.351019	0.647216	0.459932	0.573162	0.517856	0.562195	0.598791	0.510063	0.402072	0.441747	0.523981	0.327794	0.570199	0.420192	0.477111	0.408915	0.355635	0.47924	0.626076	0.431372	0.540437	0.410535	0.456722	0.415021	0.452052	0.409733	0.501056	0.400931	0.426617	0.462629	0.533889	0.470704	0.507662	0.470979	0.724711	0.563194	0.438613	0.559848	0.476942	0.465952	0.531085	0.550154
P63241	0.628668	0.698356	0.650021	0.621432	0.692132	0.453395	0.601156	0.603888	0.764243	0.544211	0.470274	0.749474	0.64599	0.436948	0.552445	0.658349	0.57877	0.498201	0.490083	0.474827	0.659304	0.486373	0.56988	0.728193	0.524137	0.533554	0.583865	0.492337	0.60672	0.663419	0.56071	0.304283	0.57736	0.488873	0.483344	0.768517	0.505617	0.618745	0.652801	0.560738	0.507543	0.474118	0.530572	0.462926	0.506303	0.540469	0.498114	0.5214	0.548417
P05186	0.972772	0.718619	0.649946	0.312769	1.01154	0.450757	0.975094	0.493965	0.973026	0.747478	1.05019	1.60525	0.455003	0.483969	0.967633	0.588548	0.301323	0.610135	0.279863	0.209982	0.380473	0.719997	0.301859	0.391592	0.319976	0.312178	0.697314	0.498635	0.402265	0.305769																0.911589	0.578648	0.945524	0.577907
Q16658	0.440151	0.432684	0.649901	0.359645	0.488999	0.283108	0.430006	1.27545	0.682416	0.507971	0.444646	0.466795	0.322525	0.36031	0.44489	0.434771	0.346015	0.334822	0.238288	0.430237	0.435447	0.337005	0.36926	1.35702	0.443975	0.376472	0.390259	0.621454	0.361991	0.536683	0.411433	0.356542	0.470831	0.483313	0.377993	0.507506	0.317181	0.603872	0.43921	0.491485	0.405564	0.356682	0.396887	0.412968	0.32197	0.398789	0.419869	0.382551	0.47382
Q9UJ68	0.40526	0.557935	0.649751	0.312473	0.488337	0.403511	1.1335	0.472056	0.486213	0.507081	0.494512	0.668129	0.525561	0.257347	0.472848	0.321343	0.39115	0.421338	0.493503	1.65585e-05	0.503847	0.495573	0.30953	0.473642	0.520449	0.500784	0.656792	0.538302	0.401782	0.44918	0.456322	3.0903	0.95452	0.73929	0.964691	0.433261	0.576804	0.939297	0.528985	0.892899	0.596411	0.49597	0.765761	0.660816	0.699504	0.580445	0.503917	0.728942	0.509997
Q99757	0.450154	0.843902	0.649039	0.577123	0.228032	0.560063	0.459666	0.479936	0.429487	0.705266	1.37269	0.601408	0.704678	0.358212	0.422543	0.7962	0.525177	0.816658	0.357008	0.810695	0.466931	0.623465	0.576992	0.467273	0.579645	0.517451	0.423106	0.424069	0.490818	0.673127	0.55075	1.44045e-05	0.349672	0.427741	0.190499	0.5414	0.50348	0.121428	0.401051	0.367114	0.545187	0.398183	0.333747	0.629585	0.452917	0.180249	0.356614	0.241681	0.29869
Q86Y37	1.14379	1.19188	0.64879	0.444986	0.700143	0.448441	0.850612	0.526851	0.878827	0.92184	1.49104	1.32258	0.703381	0.655022	0.721046																0.459566	1.44045e-05	0.457529	0.351973	0.287451	0.5784	0.577795	0.588085	0.509934	0.29736	0.472569	0.41211	0.421339	0.470466	0.60245
Q8N5A5	0.890519	0.428667	0.648575	0.546443	0.538543	0.521657	0.393055	0.471356	0.617416	0.61291	1.25587	0.759671	0.457764	0.439671	0.517162																															0.835333	0.802788	1.18462	1.00023
P63218	0.547581	0.807511	0.648422	0.312065	0.57414	0.244349	0.730011	0.728008	0.651483	0.51945	0.539076	0.490037	0.639126	0.65117	0.566106	0.765519	0.571007	0.977307	0.499406	0.62638	0.518932	0.473739	0.891482	0.504714	0.769514	0.656818	0.456088	0.626794	0.551143	0.550887	0.401063	1.22913	0.566357	0.516692	0.588995	0.447471	0.481682	0.787097	0.542158	0.787433	0.530585	0.487075	0.629044	0.530523	0.560083	0.765357	0.43489	0.720264	0.477904
P31431	0.335112	0.767681	0.648375	0.506241	0.45412	0.648179	1.16461	0.334805	0.595275	0.594102	0.587614	0.627899	0.686875	0.754985	0.537676	0.318033	0.582536	0.272248	0.384318	0.556865	0.371857	0.255244	0.383068	0.423216	0.292125	0.450029	0.326376	0.917532	0.544208	0.399068																0.51259	0.411467	0.67475	0.635667
O94819	0.803521	1.23278	0.648278	0.290173	0.760605	0.35442	0.928967	0.378905	0.750988	0.50214	1.16483	0.871371	0.440108	0.327129	0.813413
Q9NY61	0.536469	0.455489	0.648168	0.645244	0.400719	1.12855	0.601112	0.349134	0.433518	0.770174	1.14408	0.470676	0.543878	0.282876	0.281407																															0.212971	0.36951	0.267013	0.408248
Q92556	0.463753	0.459663	0.647951	0.354305	0.446239	0.439085	0.589066	0.584386	0.462478	0.503634	0.573479	0.434367	0.398044	0.345015	0.604551	0.546466	0.410465	0.461159	0.37114	0.20013	0.786435	0.594069	0.861137	0.706099	1.03259	0.324881	0.902038	0.374671	0.412777	0.371771	0.5275	0.271388	0.526878	0.698843	0.534185	0.727595	0.475717	0.576409	0.376657	0.641739	0.565529	0.382708	0.624179	0.567741	0.656839	0.589128	0.530788	0.546447	0.584209
Q16864	0.466979	0.856686	0.647057	0.222135	0.601841	0.107899	0.727533	0.617365	0.760312	0.511289	0.158958	0.311944	0.599078	0.428963	0.413077	0.490055	0.528126	0.307073	0.502571	0.236541	0.491431	0.417983	0.514971	0.550809	0.637095	0.47	0.664237	0.507322	0.46113	0.443129	0.391731	0.42017	0.403611	0.596079	0.308664	0.50456	0.375077	0.377487	0.357908	0.51098	0.430011	0.617522	0.463077	0.426571	0.427723	0.565146	0.930384	0.547695	0.396765
Q96BX8	1.21585	0.464615	0.646784	0.365971	0.43523	0.463242	0.518974	0.57577	0.547392	0.54752	2.79325	1.05278	0.416885	0.298312	0.672261																0.662691	0.442521	0.509019	0.588804	0.527464	0.480091	0.520002	0.690743	0.394284	0.773893	0.52235	0.30434	0.6767	0.339177	0.696362	0.335272	0.612247	0.427198	0.354124
O94855	0.33624	0.384533	0.646613	0.378529	0.406396	0.308829	0.415836	0.524158	0.50986	0.420268	0.409518	0.478388	0.306634	0.328723	0.49883	0.406343	0.320931	0.408257	0.36472	0.566098	0.431946	0.501133	0.492365	0.508209	0.409418	0.284919	0.364176	0.366936	0.357333	0.337334	0.574953	0.381741	0.549152	0.68937	0.358537	0.562073	0.428989	0.682626	0.339687	0.831606	0.456663	0.598087	0.667426	0.519995	0.51311	0.40623	0.5408	0.442407	0.751269
P15814	0.417961	0.745625	0.646539	0.14549	0.871386	2.10969	4.45244	0.641985	1.50596	1.09706	1.95001	0.470689	0.514439	0.303988	1.81988	0.813217	0.3918	0.327204	0.228233	0.642652	0.8897	1.46525	1.1312	0.504899	1.61057	0.256702	0.439159	0.219286	1.56374	0.320892	0.4234	1.44045e-05	0.34954	0.551356	0.390207	1.11968	0.38775	0.876646	0.345561	0.511143	0.450573	0.461755	0.492848	0.43791	0.47864	0.681707	0.353597	0.409693	0.284106
P03950	0.586013	0.791613	0.646391	0.289727	0.6159	0.51818	1.23925	0.518486	0.609856	1.13679	0.98518	1.02507	0.665172	0.338736	0.699918	0.399923	0.379872	0.389951	0.31525	0.281503	0.777844	0.577193	0.380236	0.660253	0.938734	0.299075	0.51055	0.267901	0.803672	0.324423	0.611313	0.322582	0.419132	0.586736	0.377069	0.374111	1.34517	0.934935	0.395447	0.689716	1.03775	0.461111	0.697339	0.389074	0.647393
A6NI72	0.249858	0.225454	0.646391	0.230517	0.292146	0.205904	0.15272	0.577075	0.242687	0.468558	0.433283	0.520321	0.18819	0.154727	0.319112	0.283768	0.393679	0.17717	0.2591	0.19718	0.323719	0.527583	0.362414	0.618653	0.421838	0.182927	1.08109	0.301937	0.263126	0.263057	0.317067	0.157985	0.410014	0.669475	0.298134	0.558288	0.374768	0.384825	0.220105	0.492683	0.559089	0.262898	1.03527	0.763337	0.578336	0.426189	0.897137	0.631276	0.700172
O43294	0.323435	0.302758	0.64615	0.164478	0.302455	0.201455	0.612145	0.577084	0.304348	0.593757	0.329579	0.258561	0.484131	0.128446	0.436494	0.174872	0.194941	0.319618	0.212104	0.211574	0.285914	0.427201	0.281776	0.381011	0.276603	0.138586	0.403316	0.231182	0.22003	0.182309	1.38457	0.117361	0.56441	0.326789	0.221781	0.345121	0.420701	0.450415	0.28016	0.412274	0.473115	0.268597	0.37552	0.268851	0.427537	0.430962	0.156596	0.31869	0.428176
P16284	0.380409	0.381325	0.646056	0.353233	0.42839	0.522681	0.388033	0.402968	0.490536	0.508747	0.480924	0.483466	0.277862	0.25531	0.731683	0.303792	0.379528	0.314919	0.341086	0.371574	0.620899	0.69298	0.465603	0.459469	0.481279	0.305626	0.543919	0.427985	0.44998	0.456669	0.385247	0.178269	0.535591	0.660208	0.473668	0.461501	0.580829	0.446554	0.352707	0.660314	0.612278	0.298747	0.524203	0.628203	0.584442	0.389899	0.40831	0.238873	0.536027
A5A3E0	6.89635e-06	5.77169e-06	0.645964	0.548702	0.318778	0.778683	0.451126	0.533689	0.335291	8.33816	1.75448	1.38797	2.16332	0.185806	0.307505																0.563293	1.44045e-05	0.513851	0.447495	0.453106	0.440803	0.581526	0.159478	0.349391	0.373469	0.539944	0.3218	0.564609	0.366038	0.371976	0.442104	0.659277	0.309274	0.521807
Q9P253	0.496269	0.981886	0.645477	0.242018	0.569767	0.388742	0.645413	0.540039	0.569552	0.411252	0.620091	0.763533	0.781034	0.587027	0.62767	0.49365	0.498474	0.606152	0.541205	0.545392	0.547761	0.440625	0.591168	0.414084	0.522381	0.46371	0.457479	0.37611	0.53187	0.441204	0.558324	1.10049	0.912464	0.582028	0.772132	0.619663	0.563696	0.793489	0.476256	0.772968	0.566162	0.505555	0.701437	0.884161	0.570913	0.361784	0.492925	0.50879	0.427741
Q9NP61	0.283468	0.49473	0.645382	0.25236	0.38249	0.263377	0.391743	0.514087	0.428421	0.423516	0.352537	0.45792	0.389763	0.255696	0.427026	0.393322	0.401459	0.310677	0.369724	0.375131	0.361442	0.364355	0.351466	0.373918	0.354551	0.276892	0.379467	0.22143	0.378326	0.279742	0.45599	0.430091	0.274856	0.487206	0.274217	0.42593	0.34008	0.447304	0.331706	0.463977	0.348785	0.370991	0.409383	0.347194	0.45486	0.400683	0.524846	0.370107	0.385046
O95628	0.812948	0.680371	0.644987	0.486781	0.473469	0.473519	0.792817	0.398621	0.820558	0.759223	1.24694	0.505297	0.414768	0.264646	0.422644
Q86VY4	0.940529	0.431004	0.644893	0.484902	0.596812	0.640327	0.61205	0.330984	0.463587	0.532655	0.488694	0.439132	0.550708	1.34375	0.709762	0.355769	0.406595	0.621709	0.431481	0.714322	0.693685	0.469521	0.213309	0.258164	0.378234	0.915949	0.451419	0.724388	1.71117	0.36364	0.333874	0.808417	0.719966	0.826282	0.670331	0.463361	0.485975	0.667853	0.377638	0.980719	0.560804	0.509929	1.10901	0.694216	0.592262	0.741546	0.29521	0.678462	0.695359
B0I1T2	0.287348	0.323155	0.644859	0.274962	0.368926	0.339153	0.281631	0.833644	0.411679	0.601187	0.20696	0.370215	0.30428	0.244281	0.789907	0.220297	0.335207	0.148082	0.235363	0.0928845	0.482794	0.417311	0.422367	0.400543	0.386753	0.18339	0.505125	0.299362	0.157001	0.204644	0.456792	0.266448	0.497149	0.595359	0.381538	0.624237	0.411451	0.575163	0.319224	0.56874	0.511047	0.31417	0.568537	0.512769	0.83663	0.635779	0.721579	0.679983	0.653006
Q92630	0.843814	0.769515	0.644756	0.419128	0.762245	1.27542	1.45354	0.519372	0.935271	1.03705	1.79005	1.00806	0.604089	0.422221	0.5373
Q14657	0.816292	0.953938	0.644412	0.221287	0.87933	0.382489	0.809131	0.823306	0.638234	0.578556	0.464748	0.751488	0.907651	0.757785	0.742575																0.460872	1.44045e-05	0.395399	0.431993	0.429362	0.451438	0.614191	0.544801	0.519126	0.437817	0.479247	0.46227	1.13567	0.405699	0.742102
Q9BPX7	0.772542	1.23003	0.644355	0.49249	0.793562	1.04657	1.15444	0.485203	0.577846	1.15853	0.901958	0.314671	0.675744	0.38114	0.42718																															0.515746	0.484171	0.678016	0.542893
Q7Z6I8	0.478197	0.585591	0.644319	0.268283	0.440603	0.365908	0.82517	0.650321	0.454744	0.595096	0.711674	0.778883	0.512122	0.433285	0.808156	0.661633	0.452106	0.557147	0.340339	0.387918	0.632469	0.743543	0.57415	0.39739	0.822047	0.560699	0.678436	0.698006	0.937615	0.484258
Q6ZNC8	0.551112	0.536032	0.644273	0.380787	0.522026	0.540507	0.814804	0.479103	0.525996	0.637676	0.264072	0.575226	0.515894	1.20019	0.764234																															1.03038	0.678353	1.64294	1.28461
Q9UPU5	0.319163	0.542352	0.644097	0.416785	0.413929	0.397984	0.493827	0.45278	0.432165	0.482574	0.404792	0.375148	0.514156	0.432112	0.574056	0.901044	0.329237	1.71583	0.334184	0.544391	0.357143	0.706992	0.999662	0.281592	0.664941	0.787274	0.325181	0.333875	0.605086	0.551116	0.428624	1.03066	0.495736	0.550326	0.330309	0.504808	0.575485	0.879306	0.348537	0.58781	0.587917	0.497449	0.592431	0.461399	0.688681	0.611327	0.372433	0.479247	0.470824
O75923	0.461316	0.32402	0.643883	0.395388	0.457331	0.484669	0.479977	0.463158	0.450322	0.606262	0.63736	0.524786	0.347399	0.344096	0.58877	0.301492	0.399751	0.339267	0.360764	0.391272	0.53909	0.502578	0.472985	0.432138	0.35595	0.281399	0.38907	0.464286	0.282947	0.416866	0.491818	0.64821	0.471079	0.610908	0.468811	0.442729	0.420591	0.579902	0.381445	0.549989	0.513514	0.345262	0.662286	0.51772	0.454217	0.694365	0.657749	0.475779	0.677602
Q9UQ90	0.774867	0.853889	0.643817	0.547026	0.525488	0.378876	0.834494	0.424547	0.630116	0.387362	0.262285	0.606881	0.504054	0.960738	0.590666	0.903785	0.424247	1.14742	0.461234	0.789677	0.521808	0.785047	0.785271	0.365406	0.755972	0.770062	0.501239	0.467117	0.786623	0.509836																0.668455	0.567124	0.767583	0.576192
Q07954	0.646569	0.587309	0.643699	0.279765	0.463828	0.535612	0.959886	0.425526	0.545406	0.78591	0.894803	0.828823	0.456995	0.252107	0.507214	0.441135	0.438982	0.393977	0.338987	0.508203	0.536693	0.750708	0.435955	0.575826	0.895468	0.319249	0.435387	0.418642	0.453973	0.427431	0.636948	0.411283	0.6323	0.526361	0.490743	0.482118	0.542492	0.566479	0.400563	0.63805	0.597729	0.381144	0.523616	0.611239	0.451289	0.605088	0.485883	0.62863	0.500463
P67809	0.270842	0.501604	0.643628	0.325723	0.407138	0.368349	0.507221	0.632515	0.524682	0.39651	0.32433	0.524691	0.396675	0.508128	0.508602	0.830694	0.488553	0.762553	0.581149	0.290703	0.863515	0.426671	0.947541	0.658923	0.707707	0.903205	0.559014	1.0385	1.35081	0.470961	0.345722	0.176757	0.332677	0.33126	0.291411	0.452232	0.383273	0.518662	0.327877	0.371223	0.378434	0.387201	0.45025	0.315837	0.447371	0.477502	0.432269	0.43894	0.53401
Q99615	0.491995	0.142864	0.643466	0.311522	0.407499	0.210707	0.307812	0.672401	0.701431	0.445804	0.627002	0.198995	0.434934	0.579029	0.541364	0.493909	0.433717	0.42388	0.47939	0.262691	0.454868	0.41021	0.39299	0.547587	0.428993	0.366254	0.495315	0.36872	0.37227	0.4538	0.461533	0.490267	0.591604	0.534193	0.657597	0.450174	0.422328	0.407992	0.366971	0.613969	0.415775	0.497661	0.712052	0.512221	0.387739	0.427591	0.811846	0.621005	0.528006
Q6PCB0	0.587732	0.607668	0.643277	0.394373	1.39256	0.432376	0.99982	0.486317	0.588747	0.562348	0.821813	1.37906	0.392614	0.256129	0.379377	0.325607	0.404906	0.454183	0.270075	0.571315	0.554647	0.483146	0.400059	0.363855	0.414795	0.359018	0.48908	0.338534	0.50122	0.430791	1.44052	0.47601	0.882014	0.379593	0.423626	0.339732	0.438378	0.604352	0.375221	0.448896	0.428356	0.246599	0.513775	0.490953	0.451626	0.288448	0.26184	0.228592	0.366013
Q96A08	0.308521	0.117712	0.64326	0.407118	0.299316	0.238562	0.244884	0.502992	0.205195	0.746996	0.450451	0.104183	0.313051	0.327723	0.445729																0.413721	0.124177	0.256045	0.466759	0.729276	0.271962	0.314257	0.0584553	0.689204	0.233589	0.322879	0.208403	0.23314	0.238913	0.380088	0.111888	0.222928	0.120292	0.13596
Q96CX2	0.352224	0.295589	0.642969	0.293327	0.306631	0.28124	0.271155	0.496152	0.306885	0.731747	0.377387	0.430741	0.348468	0.168628	0.468381	0.301711	0.378563	0.282471	0.327144	0.215197	0.576933	0.498986	0.339802	0.60252	0.669136	0.221667	0.339875	0.35962	0.33436	0.326409	0.592434	0.203083	0.444419	0.514151	0.380236	0.425265	0.592798	0.402567	0.337228	0.515716	0.547275	0.284605	0.417568	0.404436	0.495826	0.361046	0.532291	0.437911	0.371913
P16401	0.58286	0.533741	0.642689	0.449199	0.740156	0.377525	0.472359	0.677333	0.793546	0.462417	0.379437	0.733042	0.275338	0.617085	0.630198	0.636094	0.434227	0.434342	0.431132	0.455235	0.629543	0.66562	0.717256	0.531837	0.361184	0.540693	1.22021	0.576718	0.607813	0.310966	0.317218	0.323337	0.461432	0.920119	0.542301	0.554186	0.350176	0.70973	0.449696	0.757034	0.451428	0.364583	0.466612	0.359281	0.714209	0.746975	0.581162	0.743095	0.703813
P54886	0.432049	0.386568	0.642658	0.395799	0.481658	0.428946	0.476932	0.497748	0.458588	0.408106	0.522526	0.392571	0.498614	0.739292	0.424666	0.476587	0.403821	0.449535	0.373308	0.449189	0.364999	0.427674	0.522749	0.43101	0.387682	0.569502	0.483974	0.525763	0.449443	0.369164	0.426861	0.391275	0.436475	0.454698	0.384004	0.380936	0.378363	0.446574	0.428455	0.412633	0.360034	0.471897	0.4144	0.377977	0.452058	0.376004	0.418853	0.351015	0.503835
Q8N612	0.81	0.620884	0.642287	0.339397	0.599735	0.459708	0.850306	0.447321	0.635491	0.572325	0.993154	1.05088	0.613163	0.588244	0.728643
Q14554	0.384562	0.406723	0.642198	0.272221	0.351757	0.357225	0.494569	0.413318	0.502906	0.533033	0.43693	0.397994	0.466798	0.307064	0.464905	0.30128	0.343338	0.285887	0.508214	0.202527	0.479589	0.465753	0.358493	0.394221	0.359712	0.328728	0.445436	0.365502	0.273279	0.35179	0.498323	0.559455	0.43087	0.615545	0.367646	0.550341	0.426088	0.404378	0.358592	0.538687	0.48881	0.430013	0.313212	0.521865	0.488761	0.464227	0.340339	0.437451	0.671756
Q99638	0.508331	0.928859	0.642088	0.270468	0.593852	0.665071	0.710635	0.590187	0.572124	0.573001	1.21665	0.999245	0.599585	0.576332	0.673943
Q9H501	0.267112	0.680816	0.641878	0.282598	0.354008	0.467564	0.549056	0.469521	0.417477	0.373258	0.861024	0.595618	0.425493	0.642759	0.453939	0.478913	0.33817	0.298003	0.448497	0.564725	0.401771	0.35323	0.491212	0.526358	0.295619	0.255611	0.428133	0.263637	0.266976	0.409287																0.544886	0.480753	0.521458	0.568997
Q86UE4	0.501869	0.558808	0.641674	0.378916	0.464823	0.450691	1.08646	0.563201	0.531624	0.527233	0.367804	0.632589	0.887865	0.485476	0.574841	0.80146	0.549519	0.796812	0.405303	0.735016	0.552882	0.628168	0.675126	0.618347	0.665845	0.521928	0.663103	0.536164	0.692948	0.511586	0.432163	0.525527	0.489263	0.497553	0.480769	0.585035	0.466268	0.578098	0.45976	0.550105	0.417337	0.335207	0.562567	0.49579	0.476389	0.472447	0.529781	0.529562	0.536204
P35269	1.75974	0.700571	0.641624	0.431774	0.51047	0.429422	0.361258	0.570796	0.548067	0.45573	0.218417	1.94845	0.433708	0.366328	0.66687	0.416788	0.382111	0.418696	0.347827	0.150893	0.381201	0.570944	0.50868	0.349277	0.383252	0.362894	0.676627	0.28129	0.463343	0.322885	0.385334	0.314476	0.335501	0.419379	0.15656	0.624705	0.43365	0.593479	0.408396	0.395527	0.476718	0.420713	0.199149	0.296382	0.575843	0.46979	0.42324	0.492472	0.577069
Q8IZX4	0.287844	0.513371	0.641426	0.149345	0.46012	0.126431	0.615364	0.768027	0.677042	0.28118	0.278036	0.348095	0.585239	0.4201	0.477687	0.304735	0.266416	1.57426	0.164842	0.730417	0.214759	1.10144	0.299313	0.372553	0.788111	0.113312	0.678134	0.131849	0.802446	0.261661	1.40568	0.201538	0.585893	0.315609	0.282006	0.209498	0.577167	0.851444	0.190244	0.486459	0.545166	0.19923	0.335342	0.263772	0.469191	0.576426	0.214249	0.431466	0.512107
P23219	0.876043	0.23772	0.641054	0.269867	0.308098	0.380203	0.32975	0.601088	0.544223	0.492701	0.526115	0.469486	0.522636	0.305822	0.618415	0.397036	0.401605	0.848625	0.23154	0.716322	0.359876	1.12198	0.385768	0.46764	1.01069	0.233647	0.446521	0.270082	0.639784	0.402316	1.23699	0.540681	0.670336	0.664962	0.239111	0.414765	0.652958	0.562739	0.240837	0.628447	0.785519	0.19215	0.395122	0.800343	0.434523	0.585429	0.488485	0.480381	0.508882
P32119	0.522878	0.92177	0.640411	0.601751	0.756808	0.52614	0.455447	0.332476	0.69433	0.697877	0.964252	1.39811	0.531172	0.528	0.653918	0.568921	0.7284	0.527778	0.499492	0.37163	1.79808	0.778196	0.812808	0.511555	0.673686	0.502562	0.357794	0.525404	0.895757	0.623646	0.42986	0.627222	0.866145	0.479853	0.561398	0.415801	0.417011	0.49458	0.646389	0.744005	0.733736	0.398627	0.562256	1.01445	0.532159	0.90139	0.428645	0.530869	1.04835
Q6L8Q7	0.438649	0.84457	0.640331	0.307972	0.489658	0.385732	0.809626	0.511191	0.538134	0.487668	0.29724	0.638436	0.779945	0.636355	0.527225	0.576909	0.461893	0.52906	0.50265	0.809835	0.459636	0.425118	0.810994	0.334387	0.585523	0.499161	0.434651	0.419196	0.347271	0.495304	0.397752	0.514885	0.249241	0.23058	0.312899	0.309984	0.230958	0.133065	0.518191	0.144346	0.299824	0.211129	0.363606	0.221836	0.389926	0.55054	0.381049	0.483564	0.37535
Q15050	0.543505	0.513576	0.639949	0.437464	0.520479	0.412149	0.529944	0.562431	0.479699	0.51017	0.570133	0.427638	0.614261	0.62349	0.4499	0.540337	0.440378	0.573802	0.422525	0.517577	0.417958	0.417618	0.607117	0.414398	0.350443	0.433803	0.483461	0.378349	0.456168	0.348284	0.452527	0.976097	0.424606	0.474416	0.372452	0.524632	0.467483	0.65194	0.478775	0.465987	0.448083	0.725457	0.346442	0.433772	0.473394	0.464454	0.552614	0.507283	0.805192
Q658Y4	0.304029	0.607336	0.639841	0.320021	0.507177	0.153676	0.49723	0.679237	0.567222	0.366342	0.461871	0.432916	0.675955	0.608261	0.448318	0.67027	0.400337	0.53892	0.671829	0.454478	0.517547	0.515743	0.572712	0.418427	0.523837	0.431583	0.430739	0.376479	0.639834	0.404742	0.509439	0.595009	0.374344	0.549267	0.435612	0.475795	0.516203	0.539428	0.526981	0.42487	0.522623	0.502716	0.69499	0.503811	0.556986	0.44401	0.525631	0.374465	0.570075
P86790	0.663567	0.357012	0.63958	0.353416	0.516493	0.52652	0.579062	0.615609	0.517552	0.456023	0.483179	0.729705	0.517053	0.470671	0.482294	0.378362	0.411312	0.38335	0.431254	0.518307	0.412902	0.473713	0.232009	0.472274	0.358893	0.322774	0.445612	0.363075	0.346436	0.530046	0.452073	1.44045e-05	0.390003	0.315356	0.5501	0.431032	0.390968	0.221142	0.536395	0.253473	0.366148	0.315988	0.433944	0.330747	0.285523	0.731016	0.41439	1.13076	0.903043
O15066	0.815824	0.955399	0.639559	0.230295	0.541044	0.660682	1.50474	0.557611	0.579977	0.668275	1.07177	0.9526	0.707893	0.602617	0.740012	0.284504	0.452938	0.408333	0.485377	0.678717	0.622272	0.591624	0.341516	0.395673	0.298692	0.47986	0.521471	0.431543	0.385836	0.356193
Q16512	0.317889	0.399294	0.639516	0.40237	0.391448	0.34529	0.384876	0.424298	0.392694	0.547424	0.67632	0.494698	0.348011	0.244559	0.391987
P23588	0.552124	0.638843	0.639488	0.334356	0.506758	0.357257	0.637236	0.611278	0.570721	0.585269	0.597718	0.59184	0.486197	0.486065	0.511932	0.61513	0.464216	0.755224	0.39674	0.535802	0.464674	0.489878	0.705659	0.427962	0.546924	0.49737	0.574665	0.417691	0.770125	0.549798	0.294759	1.12017	0.339988	0.477678	0.327802	0.503915	0.48913	0.701433	0.375336	0.466153	0.437276	0.571733	0.49038	0.454497	0.640962	0.728626	0.485135	0.674799	0.660283
P68104	0.52163	0.47606	0.639484	0.601622	0.465479	0.610197	0.487386	0.587673	0.520455	0.602339	0.656256	0.598262	0.468124	0.445961	0.472721	0.481871	0.485548	0.433601	0.51314	0.364365	0.626899	0.539923	0.478782	0.837034	0.444743	0.385216	0.538012	0.503905	0.337025	0.464855	0.671605	0.4555	0.528901	0.455695	0.443564	0.665693	0.463046	0.498802	0.631741	0.476226	0.508075	0.508584	0.429725	0.486119	0.631529	0.458626	0.594658	0.497215	0.636519
O95757	0.867558	1.03681	0.639428	0.451192	0.504521	0.310355	0.378059	0.350745	0.560261	0.950137	0.664769	0.87866	0.433602	0.373512	0.569742																															0.724752	0.791362	0.873436	0.481337
P06400	1.01873	0.623411	0.639285	0.433045	0.739878	1.07189	0.861816	0.447533	0.939127	1.02314	2.152	1.17981	0.6551	0.421549	0.517279	0.647191	0.342601	0.53842	0.452454	0.599478	0.571306	0.406346	0.773018	0.427412	0.508274	0.448667	0.474739	0.372301	0.559876	0.519729	0.485787	1.44045e-05	0.358888	0.363385	0.247278	0.557815	0.347786	0.428616	0.389233	0.351727	0.483833	0.3274	0.552215	0.415475	0.315953	0.337864	0.37415	0.7596	0.553046
P05109	0.187785	0.133962	0.638852	0.106321	0.173873	0.13738	0.171508	0.562071	0.265741	0.563755	0.261397	0.324964	0.124831	0.104145	0.34762	0.473844	0.581893	0.199162	0.181046	0.252297	0.264261	0.375046	0.336113	1.91927	0.420703	0.212539	0.362733	0.165606	0.205113	0.186354	0.237486	0.205367	0.372916	0.646844	0.424665	1.24006	0.332936	0.491942	0.197566	0.378704	0.880919	0.650984	0.809934	0.362402	0.513303	0.259186	1.1215	0.319695	0.607425
P26447	0.433221	0.741799	0.638826	0.189187	0.639049	0.322462	0.707622	0.424805	0.856432	0.898724	0.733341	0.740636	0.740789	0.503989	0.48663	1.00494	2.86431	0.488583	0.291733	0.50682	0.896399	0.602129	0.675981	0.319539	0.732703	0.613493	0.41021	0.501507	1.61172	0.51956	0.292851	0.853103	0.607644	0.461951	0.605841	0.403932	0.261156	0.441139	0.833407	0.481658	0.41395	0.576453	0.482798	0.46474	0.427162	0.609746	0.365443	0.619072	0.422087
Q9H3M7	0.435411	0.329139	0.638688	0.593987	0.397114	0.696915	0.594182	0.328684	0.504702	0.681273	0.996052	0.850285	0.339	0.343181	0.41526	0.321646	0.529451	0.278992	0.387358	1.65585e-05	0.338377	0.456228	0.308789	0.461458	0.309318	0.36342	0.324262	1.11111	0.30387	0.702471																0.65744	0.49924	0.509431	0.37239
Q9H7B2	0.656334	0.6305	0.638644	0.261446	0.533224	0.207944	0.659299	0.634258	0.539461	0.377796	0.643847	0.573759	0.428862	0.692914	0.675192	0.348586	0.535772	0.592494	0.32978	0.431487	0.338259	0.616425	0.474327	0.438386	0.315874	0.347518	0.473902	0.357034	0.45692	0.292328	0.497577	1.44045e-05	0.941905	0.489496	0.706748	0.609669	0.297624	0.393717	0.449789	0.384106	0.417409	0.528712	1.12431e-05	0.556023	0.280033	0.344717	0.480817	0.379402	0.456267
Q9UNX4	0.509014	0.334789	0.638549	0.538693	0.37838	0.548801	0.391874	0.381411	0.369821	0.51042	0.517904	0.332361	0.318127	0.353947	0.379022	0.278119	0.31363	0.457902	0.335825	0.64229	0.468781	0.279013	0.308863	0.426234	0.254513	0.320464	0.312682	0.390619	0.274736	0.263839	0.376058	0.332262	0.259665	0.355243	0.283134	0.514637	0.292622	0.241748	0.397639	0.386109	0.371533	0.301487	0.183062	0.437087	0.536888
Q9BXV9	0.387844	0.152154	0.63851	0.663633	0.353386	0.610356	0.362447	0.463221	0.180213	0.405722	1.22265e-05	0.55662	0.191714	0.297755	0.300487	0.265866	0.339966	0.319535	0.47455	1.65585e-05	0.539689	0.685853	0.421794	0.500622	0.445799	0.281257	0.342859	0.430827	0.176813	0.313053	0.480065	0.965666	0.437368	0.280159	0.407089	0.442611	0.348896	0.355484	0.42848	0.278993	0.41974	0.446098	1.12431e-05	0.583848	0.530012
P35579	0.462414	0.523794	0.638306	0.408298	0.503939	0.446569	0.535953	0.614162	0.542552	0.536599	0.563198	0.551558	0.540241	0.426572	0.620132	0.57101	0.480108	0.549016	0.42066	0.532518	0.485881	0.588064	0.640175	0.61655	0.522294	0.427386	0.56086	0.373864	0.518676	0.444947	0.718312	0.366576	0.546157	0.532624	0.458782	0.530516	0.50362	0.61714	0.440801	0.560371	0.542785	0.508085	0.557432	0.514655	0.44896	0.57855	0.49419	0.500426	0.754611
A0M8Q6	0.524954	1.6704	0.637882	0.125402	0.504629	0.205237	1.38968	0.654162	0.979816	2.48917	1.17636	0.837183	0.908777	0.231795	0.746503	1.36109	0.335152	0.623366	0.18603	0.737789	0.732762	1.73301	1.23265	0.61858	1.90335	0.335354	0.530565	0.207891	0.898378	0.57302	0.491246	0.728269	0.915943	2.44481	0.754587	1.09789	2.06881	1.56569	0.225458	1.6813	2.80289	0.757955	1.23505	0.648706	1.71	0.62096	0.489472	0.620395	0.314905
P46778	0.547336	0.549788	0.637597	0.379057	0.607961	0.381674	0.606237	0.459354	0.699502	0.370412	0.363336	0.512893	0.588882	0.706195	0.472888	0.487747	0.504987	0.532846	0.473353	0.364639	0.459282	0.43997	0.450537	0.451833	0.40005	0.503123	0.497756	0.438892	0.551061	0.433049	0.433891	0.626455	0.452393	0.454253	0.52396	0.463596	0.459698	0.53323	0.475205	0.465511	0.42582	0.419366	0.616594	0.418599	0.443358	0.445899	0.443961	0.392144	0.454176
Q66K14	0.515449	0.342136	0.637389	0.428395	0.429248	0.737128	0.738952	0.457692	0.473505	0.376422	1.22265e-05	0.853383	0.550176	0.26579	0.593834	0.37656	0.360667	0.410992	0.438665	0.422719	0.447876	0.453072	0.390936	0.520837	0.52554	0.449948	0.446936	0.499938	0.426936	0.421285																0.366281	0.480403	0.446466	0.465054
Q9H9Q4	0.628673	5.77169e-06	0.637389	0.477336	0.31981	0.493794	5.03006e-06	0.481958	0.478007	0.585664	1.22265e-05	0.338032	0.254581	0.39171	0.36118																0.520936	1.44045e-05	0.738239	0.507438	0.558811	0.532244	0.636734	0.401531	0.48498	0.63588	0.571056	0.396944	1.12431e-05	0.588357	0.727547	0.217645	0.436263	0.343139	0.376242
Q9UK22	0.17822	0.484949	0.637077	0.369727	0.406988	0.375163	0.565764	2.04952	0.464593	0.825034	0.23277	0.676924	0.3952	0.346518	0.47712	0.215534	0.258543	0.487828	0.514376	0.390397	0.303157	0.268517	0.147242	0.742477	0.385065	0.610893	0.330583	0.280658	0.511847	1.14491
O00411	0.580899	0.479536	0.636823	0.568282	0.460771	0.562441	0.384198	0.398975	0.486713	0.465516	0.555138	0.430751	0.380607	0.489771	0.520038
Q9H0F6	0.888655	1.11946	0.63679	0.269731	0.640344	0.624052	1.23412	0.721781	0.76186	0.647481	1.22967	1.354	0.721114	0.534295	0.739422																0.510885	0.866662	0.571496	0.568855	0.518823	0.572699	0.714029	0.573325	0.530278	0.63925	0.658155	0.424972	0.618137	0.630063	0.664902	0.886756	0.536753	1.01745	0.850561
O15400	0.519137	0.81504	0.636774	0.400635	0.622315	0.33696	0.634353	0.539662	0.593378	0.565225	0.608882	0.832887	0.671768	0.450184	0.637354	0.367821	0.370307	0.50035	0.339588	0.230834	0.418486	0.354995	0.329932	0.423607	0.48828	0.39329	0.380612	0.381955	0.388921	0.445941	0.60806	0.673886	0.504344	0.46078	0.346372	0.487096	0.480257	0.461037	0.391763	0.435042	0.474775	0.395196	0.445869	0.44806	0.555741	0.577189	0.469508	0.736884	0.518865
Q13438	6.89635e-06	0.101406	0.636456	0.494432	0.419299	0.680467	0.324045	0.374044	0.375335	0.356397	1.22265e-05	0.495331	0.290516	0.348492	0.285138	0.42658	0.407352	0.35643	0.539001	0.441132	0.474545	0.458034	0.440171	0.531251	0.498022	0.366718	0.554491	0.48785	0.329825	0.419963	0.604652	1.44045e-05	0.573545	0.555376	0.545971	0.753233	0.446335	0.62333	0.413872	0.716531	0.535751	0.438398	1.13666	0.843096	0.770471	0.211189	0.356001	0.114861	0.383852
O60563	0.719003	0.957711	0.636453	0.327799	0.688955	0.284986	1.04147	0.678002	0.505053	0.477361	1.86719	0.295957	0.680781	0.930239	0.67936	0.770713	0.38412	0.680608	0.411216	0.9716	0.532287	0.834554	1.03093	0.606734	0.759327	0.617477	0.626987	0.441283	0.862598	0.426641	0.342825	0.740419	0.420034	0.594469	0.526241	0.368546	0.366716	0.9515	0.548754	0.387471	0.446016	0.969471	1.05076	0.440481	0.504601	0.311765	0.425809	0.341011	0.335216
Q9BQC3	0.852943	0.365627	0.636428	0.626431	0.287965	0.608555	0.371754	0.355253	0.335103	0.56375	1.53062	0.651412	0.36878	0.308313	0.235819																															0.375573	0.450622	0.380944	0.417345
P50749	1.04314	0.479547	0.636386	0.447729	0.41483	0.758453	0.887157	0.502756	0.464565	0.579114	1.19838	0.961702	0.475264	0.317842	0.53175	0.281204	0.467628	0.379515	0.336136	1.65585e-05	0.354517	0.447306	0.499795	0.302226	0.359847	0.566408	0.400788	0.397193	0.358986	0.148925	1.47938	0.547789	0.538253	0.427797	0.380294	0.331077	0.569083	1.52544	0.274445	0.486197	0.678026	0.275448	0.378212	0.245879	0.632272	0.430727	0.38076	0.309209	0.54517
P61803	0.44623	0.69461	0.635997	0.38855	0.562857	0.395402	0.744812	0.548028	0.549535	0.622028	0.43536	0.349673	0.762797	0.607627	0.638857	1.35926	0.689121	0.885297	0.546444	0.820896	0.731417	0.63192	0.907515	0.434375	1.09573	0.987781	0.424494	0.794303	1.14496	0.625421	0.477161	0.884464	0.740413	1.21974	0.651924	0.596002	0.659918	1.21602	0.435625	1.10514	0.670162	0.738787	0.7549	0.707477	0.746635	0.656654	0.49711	0.646315	0.671166
Q9HAN9	0.803002	0.582044	0.635748	0.536229	0.466791	0.514447	0.741043	0.432451	0.482866	0.512127	0.577639	0.523305	0.449376	0.381843	0.415346	0.592633	0.442892	0.647209	0.426857	0.476077	0.417716	0.518847	0.546939	0.422744	0.643133	0.474715	0.492308	0.409691	0.439427	0.41182	0.576022	0.28168	0.523774	0.468692	0.838933	0.547364	0.455194	0.750261	0.594797	0.479777	0.480389	0.412383	0.588335	0.492608	0.598003	0.385076	0.454898	0.609974	0.444241
P08567	0.336009	0.369967	0.634602	0.294091	0.328068	0.354779	0.301554	0.617963	0.357896	0.482746	0.300776	0.511219	0.28951	0.307672	0.477996	0.347335	0.431604	0.268565	0.300229	0.313876	0.492084	0.603826	0.591707	0.379572	0.493984	0.297656	0.703496	0.307402	0.327815	0.257622	0.449773	0.483133	0.533092	0.317144	0.674788	0.652861	0.365019	0.402002	0.370873	0.273899	0.547557	0.292487	0.195532	0.534572	0.52028	0.45774	1.47808	0.700839	0.726228
O96005	0.710057	0.947673	0.634572	0.281186	0.543375	0.444317	0.708335	0.528701	0.6564	0.544933	1.02317	1.03461	0.504308	0.526488	0.739964	0.430686	0.350641	0.437408	0.437486	0.427803	0.39807	0.489889	0.436077	0.41206	0.490972	0.363169	0.370704	0.4092	0.564824	0.325728	0.512151	0.831944	0.486888	0.465292	0.585323	0.530385	0.43047	0.434021	0.470782	0.516083	0.449978	0.517497	0.503714	0.50367	0.475697	0.342711	0.500179	0.304991	0.666989
Q16610	0.330155	0.527839	0.634567	0.278192	0.359813	0.415358	0.445938	0.410087	0.460602	0.582536	0.508242	0.790352	0.346029	0.227975	0.614304	0.257568	0.246532	0.174616	0.263218	0.298972	0.413595	0.320308	0.287487	0.884632	0.248915	0.187696	0.245141	0.28283	0.130521	0.261005	0.606519	1.44045e-05	0.626791	0.372159	0.386011	0.570087	0.395247	0.519441	0.417389	0.499468	0.349933	0.289515	1.66956	0.53618	0.500197	0.397588	0.276277	0.326803	0.406928
O95478	0.593035	0.613301	0.634564	0.397099	0.541028	0.271312	0.31075	0.540087	0.566918	0.355792	0.294708	0.442785	0.387276	0.83035	0.425504	0.293972	0.35437	0.264101	0.460414	0.433948	0.382123	0.268928	0.344348	0.40975	0.259475	0.411165	0.594213	0.395553	0.466536	0.301106	0.465507	0.673896	0.332967	0.545675	0.482482	0.367071	0.364502	0.608915	0.550411	0.504943	0.412305	0.682583	0.543924	0.410492	0.412723	0.639934	0.835086	0.815547	0.715587
Q8IWR0	0.579545	0.697729	0.633901	0.436958	0.519918	0.458762	0.933199	0.48589	0.557197	0.772632	0.667999	1.03533	0.556892	0.540451	0.603653	0.218729	0.254057	0.272267	0.292597	1.08419	0.26922	0.245764	0.259102	0.734151	0.198424	0.128543	0.190321	0.33346	0.0874207	0.186408	0.500323	0.619465	0.571394	0.682123	0.710406	0.438702	0.473511	0.627458	0.550994	0.771452	0.502617	0.557359	0.740563	0.645211	0.476143	0.73734	0.575182	1.10825	1.69322
P07686	0.608674	0.509815	0.633893	0.389298	0.431896	0.457632	0.480165	0.567591	0.484766	0.571411	0.571889	0.573099	0.493895	0.40764	0.441121	0.454202	0.812001	0.400886	0.391994	0.419019	0.440668	0.544769	0.518478	0.422992	0.472116	0.437168	0.537218	0.482594	0.364537	0.461954	0.460297	0.563507	0.457724	0.551548	0.398068	0.414359	0.379911	0.712891	0.410093	0.528984	0.416854	0.367387	0.448402	0.385107	0.457773	0.460054	0.485205	0.452602	0.400397
O14662	0.715177	0.801624	0.633848	0.380092	0.490843	0.35467	0.540266	0.424056	0.658686	0.449322	0.667931	0.946417	0.777563	0.521772	0.495255	0.31039	0.495173	0.371209	0.369769	0.648848	0.353472	0.369381	0.367518	0.584979	0.277093	0.34129	0.32635	0.502171	0.24778	0.408596	0.426003	0.807946	0.331285	0.312995	0.328458	0.438549	0.365235	0.34492	0.568704	0.329235	0.391099	0.41444	0.564534	0.377892	0.394532	0.17132	0.260369	0.153646	0.364147
Q13586	0.491424	0.508316	0.633542	0.273467	0.452685	0.352278	0.574011	0.489956	0.586003	0.448591	0.459264	0.64625	0.439222	0.427334	0.494211	0.350825	0.479393	0.560705	0.461243	0.433709	0.362401	0.426885	0.466028	0.494682	0.371708	0.459983	0.410276	0.334291	0.265838	0.406696	0.460822	0.686588	0.494994	0.491895	0.468165	0.562373	0.491079	0.590765	0.400128	0.569706	0.478784	0.398457	0.501275	0.582648	0.53117	0.519903	0.503093	0.516519	0.57384
Q8N4C8	0.663293	0.767616	0.633486	0.34444	0.564026	0.558269	0.927143	0.66115	0.791633	0.549772	1.31248	0.812798	0.59936	0.482818	0.715074	0.747915	0.701735	1.02474	0.500439	0.924805	0.538918	1.00935	0.96509	0.370474	0.643391	0.977475	0.74669	0.41492	0.888599	0.716916	0.698603	0.53525	0.532384	0.633484	0.44163	0.575942	0.919218	0.898094	0.56768	0.805297	0.754529	0.599504	0.675814	0.782053	0.563947	0.903041	0.670657	1.22562	1.00402
P51151	0.356838	0.468424	0.633297	0.325897	0.492237	0.351535	0.405398	0.415142	0.455064	0.507156	0.430142	0.292474	0.62937	0.701885	0.393845	0.686114	0.586473	0.681091	0.515826	0.31402	0.517879	0.520863	0.537877	0.512057	0.74476	0.477297	0.546005	0.418139	0.534531	0.598757	0.450995	0.812536	0.483303	0.531809	0.462828	0.448921	0.449628	0.554851	0.408053	0.506328	0.522041	0.723764	0.760396	0.485104	0.580123	0.421337	0.427984	0.579262	0.283785
Q641Q3	0.739004	0.769721	0.633114	0.351368	0.50364	0.711944	1.12126	0.470783	0.662024	0.827142	1.22966	1.52539	0.759558	0.456862	1.18334	0.807273	0.435082	0.621503	0.307689	0.873957	0.58532	0.928473	0.565137	0.550224	1.13019	0.373292	0.62175	0.278733	0.577575	0.477869	0.471588	1.45557	0.665916	0.935037	0.408594	1.29096	0.771235	0.839832	0.349584	0.880431	0.751554	0.616327	0.398377	0.655096	0.888231
Q7Z4V5	0.411496	0.467198	0.632936	0.473038	0.597978	0.448714	0.738928	0.516447	0.5727	0.483016	0.335632	0.412577	0.580313	0.712052	0.608026	0.740817	0.46698	0.562286	0.46455	0.389473	0.507612	0.475317	0.669593	0.45827	0.606928	0.545778	0.613679	0.47598	0.785704	0.505227	0.364965	1.47104	0.622042	0.677688	0.699918	0.37941	0.602737	0.925679	0.467546	0.727883	0.56639	0.611922	0.877932	0.609834	0.542311	0.811733	0.533373	0.723314	0.623304
Q9NW13	0.573318	0.512128	0.632595	0.31511	0.375455	0.335326	0.428623	0.558506	0.462669	0.418403	0.528765	0.351918	0.486525	0.62144	0.508799	0.406187	0.399861	0.411643	0.514855	0.524059	0.399247	0.376071	0.425628	0.472121	0.364862	0.425729	0.650321	0.386686	0.537772	0.479079	0.346621	0.725601	0.186634	0.467802	0.426387	0.348462	0.484504	0.512173	0.31217	0.515078	0.367569	0.454586	0.776109	0.144514	0.475958	0.338869	0.508758	0.169087	0.371715
P55899	0.296263	0.08418	0.632488	0.341225	0.297848	0.276287	0.121383	0.412923	0.33367	1.09277	0.463642	0.181336	0.2192	0.126848	0.290467	0.341774	0.531469	0.322213	0.33563	0.712782	0.641612	0.746765	0.544375	0.457903	0.605844	0.274744	0.465784	0.598082	0.379251	0.446563	0.465258	0.450846	0.511019	0.543272	0.754166	0.475232	0.441215	0.415391	0.468648	0.457179	0.626416	0.331438	0.351896	0.585924	0.458926	0.125557	0.45165	0.0716614	0.384273
P19338	0.563854	0.548779	0.632278	0.664181	0.557297	0.616406	0.5408	0.645326	0.515253	0.510612	0.442267	0.402036	0.569976	0.681539	0.534505	0.922414	0.540248	0.886667	0.404604	0.685237	0.582212	0.618281	0.876009	0.727389	0.627226	0.610593	0.691514	0.557887	0.678076	0.4702	0.468123	0.818329	0.45838	0.685747	0.467707	0.486698	0.58365	0.883972	0.434923	0.661079	0.569815	0.781358	0.627281	0.470511	0.530662	0.613655	0.68317	0.675825	0.656532
P18621	0.510539	0.54242	0.632046	0.500697	0.494804	0.481498	0.530771	0.528293	0.598252	0.413064	0.482035	0.53853	0.494309	0.552352	0.510627	0.490243	0.454921	0.621539	0.449776	0.495276	0.515157	0.454253	0.489841	0.493002	0.39688	0.485873	0.519676	0.500021	0.652198	0.455864	0.376151	0.312239	0.369841	0.368377	0.358745	0.475877	0.42034	0.491836	0.42268	0.396559	0.412396	0.359042	0.373597	0.384138	0.426801	0.528981	0.449469	0.499471	0.485239
Q2M2I8	0.530724	0.726465	0.632007	0.340372	0.505298	0.25908	0.373145	0.55556	0.583424	0.487869	0.460377	0.697277	0.569259	0.61444	0.52199	0.442887	0.475374	0.487466	0.594186	0.621702	0.370227	0.449835	0.403848	0.374388	0.376783	0.534856	0.379712	0.356885	0.516165	0.445968	0.52099	0.399047	0.431789	0.40746	0.429245	0.448435	0.529909	0.469593	0.42785	0.450473	0.470287	0.300752	0.398306	0.510657	0.544617	0.764458	0.367946	0.819978	0.885405
O95832	0.59554	1.04668	0.631885	0.638537	0.645454	1.12024	1.46819	0.457373	0.767437	0.789292	2.97745	0.69619	0.414161	0.421425	0.483214	0.39632	0.482207	0.395003	0.408004	1.65585e-05	0.445614	0.330165	0.460267	0.464135	0.409435	0.362479	0.329996	0.453714	0.358946	0.409815	0.667852	1.44045e-05	1.02083	0.495167	1.10407	0.365208	1.06351	0.435786	0.373215	0.416429	0.656598	0.364085	0.505307	1.15584	0.448491
P49902	1.11127	1.03599	0.631877	0.353614	0.811	1.55552	2.01883	0.364392	1.12956	0.98341	2.47423	1.31991	1.00332	0.56758	0.432527	0.331673	0.644374	0.380507	0.497858	0.342949	0.297137	0.376759	0.34098	0.277637	0.257177	0.432314	0.389023	0.407161	0.276302	0.348218	0.297503	0.417727	0.287786	0.278851	0.2208	0.279282	0.302978	0.180837	0.412487	0.210006	0.318947	0.473925	0.240921	0.269994	0.332874	0.361268	0.271296	0.301938	0.279853
Q8IY33	0.752981	0.670196	0.631866	0.424126	0.633611	0.77007	0.688691	0.499994	0.562764	0.571567	1.16544	1.03543	0.433524	0.402938	0.774871																0.690029	0.731563	0.887774	0.578184	0.556882	0.444599	0.811389	0.808345	0.51052	0.548569	0.653822	0.49631	0.90841	0.768246	0.546703	0.619193	0.353019	0.454768	0.504246
Q9NVD7	0.386068	0.401214	0.631695	0.297019	0.41681	0.389962	0.635054	0.656778	0.427779	0.665778	0.642941	0.508984	0.556749	0.251063	0.506935	0.433559	0.398771	0.485241	0.276361	0.241029	0.386314	0.701453	0.456169	0.595448	0.648631	0.270748	0.475516	0.251745	0.488655	0.41789	1.16804	0.292082	0.655548	0.539119	0.435256	0.342861	0.605177	0.483643	0.295261	0.580079	0.540379	0.328177	0.588393	0.498251	0.451379	0.478696	0.310577	0.368897	0.430502
P21757	0.507154	0.392713	0.631695	0.273691	0.362941	0.351013	0.660303	0.489489	0.428724	0.414468	0.310915	0.994377	0.325743	0.404381	0.527224																0.511419	0.670233	0.590534	0.755105	0.386552	0.47854	0.61757	0.765493	0.328576	0.967415	0.669255	0.475716	0.866172	0.750277	0.696304
Q01085	0.709579	0.865564	0.631422	0.317414	0.573118	0.69927	1.09276	0.433804	0.555271	0.456305	1.56597	0.618219	0.590901	0.525524	0.532962	0.362332	0.405637	0.359684	0.417639	0.433368	0.483803	0.463646	0.36791	0.480406	0.380029	0.362766	0.531776	0.466097	0.445228	0.334852	0.390387	0.509878	0.348599	0.31073	0.411592	0.367681	0.31819	0.225235	0.432992	0.289238	0.37005	0.327228	0.287511	0.462788	0.342564	0.539781	0.43249	0.637132	0.531538
Q9UM00	0.551319	0.607313	0.631253	0.516159	0.53773	0.520198	0.632101	0.422377	0.482366	0.476758	0.800046	0.70886	0.534449	0.538779	0.487041	0.393444	0.282787	0.338477	0.562172	0.400298	0.402021	0.308899	0.459576	0.33678	0.287495	0.496129	0.540967	0.443191	0.419674	0.292378	0.457754	0.623245	0.540415	0.505446	0.848278	0.456993	0.450345	0.489568	0.57188	0.609183	0.49847	0.569735	0.548961	0.725203	0.435924	0.38056	0.640094	0.380737	0.463228
P07585	0.841392	1.75529	0.631253	0.305297	0.849494	0.440477	1.57064	0.624935	1.26037	2.68645	2.09163	2.49736	0.994932	0.235121	1.5795	1.07784	0.595526	1.04576	0.3933	0.924573	1.8293	2.13294	0.915079	0.837357	3.78453	0.308375	0.63895	0.322677	1.51552	0.444687	1.22666	0.382214	0.942886	0.771795	0.664004	0.477182	1.10403	0.814891	0.330428	1.11533	0.860799	0.312466	0.622214	1.06263	0.899574	2.73348	0.427187	2.0784	0.719232
P12111	0.639256	0.957085	0.630988	0.327684	0.842392	0.381265	0.892077	0.561242	0.965924	0.929389	1.01894	1.03095	0.624031	0.213367	0.965773	0.515415	0.381833	0.625419	0.336586	0.550908	0.847897	0.907773	0.456269	0.650261	1.29067	0.274606	0.597703	0.351422	0.517603	0.324986	1.23445	0.381898	0.807032	0.601799	0.533209	0.41729	0.954402	0.678158	0.359187	0.818647	0.638751	0.262658	0.521167	0.715195	0.679374	0.891923	0.317432	0.544498	0.468512
Q15269	4.82071	0.898985	0.630701	0.524066	0.478047	0.565289	0.372514	0.423452	0.490364	0.378126	0.502394	2.88805	0.508752	0.925604	0.571478	0.390257	0.176636	0.186951	0.534593	1.65585e-05	0.377794	0.129585	0.457132	0.391836	0.158351	0.407059	0.367599	0.417524	0.262489	0.214494	0.44308	0.63089	0.464993	0.421376	0.385881	0.383474	0.443199	0.626878	0.451028	0.461281	0.42075	0.510457	0.417475	0.454332	0.436214	0.316212	0.434513	0.525322	0.416763
Q96N11	6.89635e-06	5.77169e-06	0.630486	0.67131	0.21264	0.755946	0.490295	0.479137	0.262215	0.413872	0.794504	1.09141	0.285172	0.224376	0.38289																															0.233981	0.354051	6.01273e-06	0.543032
Q9UJW0	0.470529	0.383153	0.630369	0.40756	0.369737	0.457452	0.421921	0.43554	0.426324	0.569878	0.471617	0.689685	0.402517	0.288758	0.409637	0.316925	0.408174	0.394005	0.406709	0.308268	0.44111	0.346339	0.400275	0.44734	0.391646	0.374827	0.36834	0.467392	0.402265	0.408072	0.54017	0.712265	0.651239	0.409483	0.434063	0.49626	0.486325	0.635772	0.394511	0.429582	0.515493	0.409194	0.394154	0.548898	0.50036	0.397535	0.381937	0.355949	0.450552
Q8IXL7	0.52301	0.479805	0.630263	0.285059	0.42458	0.454363	0.589326	0.543738	0.425802	0.707732	0.659769	0.664871	0.504711	0.231872	0.533388
Q9BRP4	0.397967	0.442628	0.63013	0.323015	0.525889	0.383916	0.507971	0.416821	0.494735	0.380389	0.64057	0.470036	0.470552	0.58903	0.47625	0.296558	0.525622	0.308627	0.55406	0.258119	0.46875	0.612785	0.340779	0.360225	0.400287	0.499366	0.62633	0.403401	0.416805	0.460881	0.693071	1.44045e-05	0.470204	0.633676	0.469978	0.411784	0.870261	0.614204	0.372877	0.522062	0.60543	0.454946	0.835635	0.509529	0.578489	0.420962	0.325727	0.356283	0.520635
Q96RU3	0.516612	0.468003	0.629669	0.373188	0.508222	0.325168	0.514636	0.588497	0.462937	0.52925	0.440503	0.360291	0.588099	0.798106	0.731505	0.397911	0.359237	0.57289	0.283945	0.421655	0.485213	0.64932	0.463024	0.361661	0.749396	0.247399	0.497869	0.273106	0.422952	0.210498	0.42021	0.403681	0.547018	0.542212	0.391671	0.521937	0.401696	0.432454	0.279958	0.550027	0.439377	0.305048	0.645536	0.426927	0.556741	0.592186	0.76536	0.723968	0.630864
P02462	0.403035	0.500493	0.629638	0.343032	0.921354	0.384939	0.84371	0.381144	0.571254	0.673243	0.552669	0.572742	0.44131	0.360068	0.627286	0.539551	0.500919	0.519307	0.349487	0.643384	0.719966	0.727981	0.447629	0.475045	0.683782	0.489833	0.633327	0.321554	1.01429	0.739765	0.928081	1.35292	0.65271	0.469782	0.448528	0.526795	0.768687	0.600147	0.469238	0.516156	0.583388	0.362521	0.866684	0.516387	0.584276	0.318667	0.176991	0.201889	0.335396
Q8IUI8	0.693242	0.538043	0.62962	0.356133	0.425366	0.517688	0.604994	0.507197	0.539003	0.494827	0.43979	0.649146	0.364048	0.436043	0.55173	0.558452	0.471727	0.512121	0.34405	0.578245	0.674833	0.880833	0.726707	0.494903	0.677008	0.388874	0.577116	0.4039	0.535565	0.537305	0.348209	0.657844	0.335622	0.927174	0.383383	0.525604	0.447882	0.85033	0.262883	0.971936	0.567939	0.450316	0.796754	0.702857	0.605819	0.884905	0.544045	1.12734	0.830516
Q8WZ42	0.461488	0.793513	0.629591	0.275954	0.530004	0.259734	0.972974	0.470955	0.918091	0.48536	0.61946	0.548969	0.656302	0.550617	0.419257	1.0226	0.707117	0.829718	0.489083	1.85929	0.731317	0.936712	1.20162	0.476049	1.04517	0.715278	0.573193	0.462687	0.66853	0.819651	0.484332	0.614415	0.790236	0.898701	0.519163	0.488959	1.17432	0.922202	0.402407	0.795123	0.801315	1.0705	0.947051	0.675824	0.521314	0.962574	0.438481	1.074	0.821619
P01042	0.934497	2.40105	0.629478	0.350378	0.504471	0.430477	0.768933	0.53159	0.811739	2.08472	1.19158	1.54592	0.421549	0.295157	1.63511	0.67526	0.430702	0.610696	0.329766	0.579077	0.960364	0.855189	0.799389	0.684213	1.48905	0.3603	0.377328	0.412286	0.645716	0.338786	0.388443	0.359265	0.96921	0.992414	0.527168	0.515641	0.743626	0.62999	0.404688	1.64174	0.867589	0.37109	0.642252	1.13441	0.809169	0.994452	0.353399	1.02784	0.617868
Q9Y2E5	0.517226	0.270548	0.629422	0.815462	0.323702	0.718206	5.03006e-06	0.475116	1.07482	0.809762	1.22265e-05	0.652328	0.373217	0.333781	0.385727
P42785	0.460033	0.527945	0.629049	0.595976	0.339315	0.76425	0.558193	0.463894	0.365176	0.626989	0.516172	0.519906	0.442142	0.317718	0.510383	0.326299	0.550798	0.324741	0.386663	0.43516	0.505961	0.542817	0.400985	0.426859	0.524614	0.290283	0.582699	0.735368	0.301933	0.359772	0.91713	0.346098	0.615685	0.809934	0.535487	0.39904	0.906284	0.585018	0.325254	0.738354	0.831997	0.383749	0.623331	0.523115	0.54249
Q9BZG1	0.549289	0.449521	0.629021	0.341178	0.614839	0.192463	0.461347	0.612862	0.45572	0.510704	0.526155	0.347778	0.452969	0.425749	0.457038	0.285802	0.452948	0.371419	0.376983	0.548247	0.395802	0.722778	0.261105	0.450314	0.417225	0.435391	0.370626	0.378325	0.314929	0.487298	0.661315	0.422429	0.599067	0.472008	0.558492	0.568602	0.580292	0.491263	0.479747	0.543106	0.578952	0.481878	0.514339	0.635401	0.520998
P05496	0.783416	1.26766	0.628809	0.242602	0.819988	0.398629	1.37183	0.657694	0.943893	0.724529	0.665792	0.558558	1.88163	0.988812	0.652787	2.08989	1.16521	2.41734	0.425039	0.818619	0.805295	1.26545	1.24761	0.502692	1.25732	1.21726	0.560281	0.560064	1.53919	1.07682	0.603162	4.16761	1.14701	1.36526	1.02999	0.360674	1.07141	3.42569	0.643559	1.66825	1.05301	2.10904	1.43238	1.17122	0.950786	1.18986	1.33956	1.54388	1.47276
Q8IZW8	0.295334	0.695832	0.62857	0.382868	0.613054	0.321549	0.331041	0.765717	0.44091	0.334968	0.545155	0.330279	0.363351	0.630858	0.59333	0.58763	0.495673	0.621371	0.365522	0.756884	0.38596	0.445456	0.623272	0.741611	0.409861	0.645414	0.576713	0.359849	0.686891	0.713817																0.295581	0.575247	0.381214	0.400407
Q9NXR1	0.452911	0.54322	0.628528	0.416991	0.44361	0.432376	0.58289	0.56462	0.435629	0.477017	0.516868	0.343239	0.373687	0.569687	0.612666	0.286817	0.243014	0.627174	0.230626	0.430814	0.304644	0.523911	0.265939	0.475956	0.347264	0.247383	0.5943	0.246027	0.551411	0.226861																0.575869	0.457331	0.576944	0.556621
Q9Y221	0.436868	0.306881	0.628506	0.56556	0.249855	0.54794	0.399457	0.398345	0.333254	0.319232	0.191439	0.492268	0.324429	0.364609	0.313139	0.411149	0.320854	0.227567	0.412538	0.332146	0.380381	0.189954	0.307463	0.671009	0.215786	0.32674	0.650118	0.43748	0.283378	0.320335																0.240664	0.437699	0.150318	0.459262
P11274	0.310854	0.805353	0.628241	0.364318	0.629706	0.490714	0.638974	0.55023	0.569234	0.633194	0.689134	0.780447	0.444134	0.671694	0.553769	0.520617	0.653581	0.516963	0.370213	1.1525	0.776742	0.894296	0.63821	0.653671	0.555706	0.383183	0.398804	0.689421	0.338128	0.965193	0.533024	0.476196	0.637542	0.429599	0.687342	0.407636	0.453299	0.448762	0.450719	0.478933	0.490791	0.458521	0.530759	0.812316	0.486683	0.489518	0.414062	0.650571	0.584398
Q8WTT2	0.471333	0.217995	0.628218	0.5348	0.41279	0.183714	0.235219	0.465086	0.242061	0.511243	0.307862	0.427226	0.319665	0.327073	0.39138	0.378136	0.385908	0.363725	0.428028	0.628447	0.508434	0.480065	0.397707	0.585288	0.440174	0.299021	0.588485	0.474093	0.331437	0.418925	0.536732	0.148857	0.461689	0.538691	0.430075	0.450265	0.554284	0.416932	0.624682	0.582032	0.503701	0.530007	0.586487	0.461973	0.398892	0.408149	0.709446	0.32514	0.681338
P51692	0.636136	0.605029	0.627989	0.372929	0.516702	0.337038	0.586392	0.604209	0.451644	0.59141	0.600471	0.489129	0.464726	0.602865	0.79703	0.539834	0.426669	0.691097	0.460289	0.789706	0.63575	0.705955	0.63808	0.484267	0.826332	0.536162	0.580228	0.403434	0.749338	0.51538	0.684433	0.751166	1.07816	0.99061	1.21648	0.422715	0.676607	1.21104	0.404512	1.23102	0.818799	0.638287	0.75011	0.97489	0.708457	0.412079	0.370969	0.280283	0.429828
Q6DT37	0.34111	0.595787	0.627794	0.599848	0.497941	0.713916	0.443511	0.459622	0.418068	0.570765	1.26209	0.526313	0.493452	0.365339	0.393254	0.494907	0.540182	0.539288	0.485722	0.435266	0.47402	0.469194	0.466753	0.531803	0.486976	0.599707	0.593816	0.516987	0.518331	0.519121	0.454754	0.807773	0.60582	0.475693	0.620321	0.514657	0.549775	0.564966	0.424356	0.578623	0.472831	0.63095	0.764269	0.502424	0.564428	0.549979	0.451012	0.41204	0.493364
Q8TBP5	0.36994	1.1414	0.627693	0.331472	0.717137	0.253522	0.555763	0.408085	0.862038	0.431276	1.19427	1.00854	0.551133	0.612989	0.395301
Q969G5	0.298056	0.501682	0.627599	0.27282	0.443376	0.31617	0.804648	0.538708	0.636668	1.50612	0.609156	0.73869	0.510414	0.218566	0.695085	0.410333	0.349136	0.339664	0.196152	0.330623	0.734145	0.752214	0.387928	0.402633	1.01766	0.22462	0.474114	0.381788	0.325572	0.362623	0.739079	0.306915	0.494355	0.55929	0.319281	0.463565	0.659816	0.292528	0.323095	0.470867	0.737151	0.326094	0.511636	0.596757	0.444217	1.4805	0.226601	0.901804	0.397037
P36222	0.404257	0.305256	0.627196	0.294281	0.321242	0.358368	0.323979	0.601521	0.359491	0.410684	0.92875	0.63365	0.307365	0.206025	0.322226	0.241265	0.297577	0.182998	0.296487	0.313609	0.23052	0.294793	0.341486	0.814094	0.254754	0.161071	0.55986	0.227742	0.169633	0.205643	0.534769	1.44045e-05	0.407176	0.380605	0.342968	0.554268	0.4015	0.355873	0.365605	0.342154	0.36353	0.346509	0.239215	0.456926	0.538282	0.309194	0.599642	0.37775	0.557972
P22087	0.48254	0.559919	0.627142	0.711674	0.666676	0.550668	0.522159	0.612582	0.524594	0.504625	0.442632	0.562409	0.468405	0.701899	0.539573	1.34268	0.656008	0.820591	0.634256	1.07568	0.705795	0.711748	1.04346	0.603124	1.06606	0.779713	0.783807	0.766119	0.796266	0.688107	0.495641	0.448204	0.473675	0.414245	0.475856	0.37923	0.493168	0.42297	0.635567	0.474369	0.477325	0.436516	0.506221	0.434094	0.501559	0.42131	0.441885	0.516215	0.4545
P22897	0.409902	0.63287	0.627092	0.307284	0.452499	0.306478	0.56954	0.361277	0.636542	0.742019	0.823049	0.916596	0.406175	0.349965	0.736396	0.46146	0.410495	0.344262	0.314498	0.432623	0.498544	0.786714	0.598095	0.3915	0.817965	0.294957	0.542361	0.395952	0.484344	0.367548	0.497211	0.305606	0.602327	0.656767	0.439187	0.527254	0.590772	0.653618	0.384391	0.75786	0.740801	0.39082	0.763633	0.639454	0.490835	0.615753	1.04639	0.86491	0.636677
P61764	0.330415	0.676681	0.626989	0.506107	0.60071	0.589217	1.04744	0.733515	0.605672	0.681567	0.400524	0.583295	0.614627	0.409106	0.749157																0.649891	1.44045e-05	0.679915	0.621947	0.535298	0.490498	0.436617	0.464034	0.396889	0.763791	0.595663	0.403434	0.776872	0.711306	0.58654	0.840477	0.386078	0.980546	0.786998
O00255	0.912619	0.856735	0.626894	0.418025	0.529705	0.348605	0.479629	0.60318	0.562318	0.648156	0.624937	1.08946	0.478785	0.530554	0.816113																															0.63428	0.431776	0.438786	0.398966
Q9Y3A3	0.580406	0.76188	0.626878	0.397394	0.548688	0.431204	0.873589	0.56421	0.682005	0.685764	0.571545	0.570757	0.726277	0.526642	0.594287	1.4552	0.458656	1.45014	0.456843	0.764241	0.69189	0.708584	1.01765	0.632424	0.841419	0.548264	0.321128	0.432177	1.1887	0.651248	0.474687	0.515071	0.458662	0.572335	0.467726	0.567508	0.601242	0.804347	0.440345	0.63731	0.514551	0.563906	0.640515	0.46349	0.610744	0.671571	0.666922	0.830962	0.545203
P48163	0.547402	0.569092	0.626797	0.259916	0.384182	0.325167	0.539056	0.445916	0.433925	0.515454	0.451531	0.475188	0.460328	0.560531	0.454255	0.334438	0.340406	0.312027	0.328701	0.250887	0.450125	0.518544	0.421593	0.596731	0.626037	0.204744	0.478468	0.378825	0.24161	0.347979	0.576471	0.470879	0.443787	0.321573	0.336431	0.89322	0.426785	0.440809	0.327247	0.37874	0.478083	0.443981	0.376382	0.422733	0.45705	0.539739	0.481721	0.485396	0.375934
Q9NR99	0.408603	0.47942	0.626731	0.175253	0.386409	0.252223	0.447941	0.495951	0.463277	0.399515	0.652295	0.517893	0.308885	0.19532	0.367585	0.305012	0.289621	0.334325	0.389515	0.402354	0.379288	0.357056	0.383627	0.703896	0.706206	0.280574	0.351391	0.256247	0.298159	0.294807	0.700154	0.357349	0.476319	0.436566	0.438267	0.502117	0.51095	0.423255	0.360568	0.480444	0.460987	0.347019	0.497916	0.43715	0.375065	0.438201	0.294404	0.431577	0.94125
O76021	0.454573	0.489118	0.626585	0.37603	0.440195	0.340806	0.484316	0.500809	0.50653	0.377203	0.348801	0.262325	0.50042	0.956413	0.499309	0.594347	0.392564	0.607314	0.454738	0.584107	0.469273	0.491998	0.505707	0.486604	0.385775	0.44244	0.612388	0.381482	0.760653	0.327472	0.392083	0.729096	0.395466	0.437773	0.436723	0.478562	0.449192	0.639438	0.518461	0.458581	0.431163	0.679965	0.442319	0.456851	0.419146	0.558239	0.685028	0.504534	0.775542
P17152	0.595264	0.682825	0.626531	0.280296	0.610079	0.412268	0.758787	0.439148	0.724319	0.499799	0.888476	1.17625	0.885838	0.423432	0.48536	0.291865	0.335369	0.377675	0.426131	0.224031	0.379956	0.342463	0.370622	0.364533	0.366172	0.40423	0.388569	0.437459	0.419763	0.389372	0.482326	0.17845	0.359322	0.357645	0.351882	0.46148	0.424592	0.401605	0.385171	0.348941	0.398883	0.326188	0.375292	0.346606	0.485027	0.21461	0.371808	0.262374	0.322616
Q13574	0.57937	0.442372	0.62614	0.412321	0.550288	0.549229	0.470909	0.549909	0.527667	0.638863	0.501769	0.686494	0.37107	0.355744	0.535835	0.490094	0.479784	0.63487	0.442238	0.450287	0.407687	0.488185	0.447998	0.423498	0.55793	0.593566	0.511955	0.34353	0.513888	0.51087	0.487138	1.44045e-05	0.485877	0.497553	0.656477	0.914646	0.472774	0.334127	0.37111	0.438023	0.466294	0.385567	0.222836	0.691187	0.558684	0.42238	0.498001	0.423849	0.649585
Q96P48	0.464738	0.566612	0.626128	0.409576	0.524948	0.588696	0.399588	0.485874	0.469257	0.544232	0.838203	0.601031	0.478914	0.425881	0.533351	0.329911	0.321304	0.326405	0.289356	0.674205	0.331357	0.329655	0.337429	0.53146	0.235926	0.230221	0.348698	0.377366	0.146594	0.409593	0.619997	0.70376	0.590234	0.460764	0.51994	0.555974	0.692349	0.478952	0.357944	0.486767	0.543802	0.443775	0.837365	0.596507	0.503342	0.441948	0.556111	0.345126	0.542952
P19634	0.509302	0.508184	0.625984	0.40491	0.458684	0.427343	0.615726	0.45029	0.489764	0.527158	0.861348	0.766445	0.647463	0.32671	0.547407	0.266805	0.729834	0.67477	0.402626	0.486934	0.432383	0.415499	0.363772	0.381219	0.422841	0.726471	0.428448	0.466369	0.47834	1.04537	0.552999	0.38503	0.413794	0.369437	0.277037	0.609448	0.500836	0.386639	0.629408	0.390083	0.527016	0.321079	0.46631	0.408501	0.463739	0.522856	0.356986	0.585839	0.495406
P62140	0.458583	0.422805	0.62579	0.491226	0.519661	0.458198	0.598561	0.410307	0.394718	0.436569	0.428189	0.457473	0.471908	0.43336	0.415996	0.730523	0.509945	0.415541	0.456506	0.744776	0.555315	0.477015	0.595888	0.465179	0.733603	0.442008	0.340567	0.579949	0.477507	0.549692	0.531039	0.554322	0.464194	0.39766	0.444175	0.391678	0.459601	0.47595	0.405746	0.510336	0.4393	0.369041	0.496188	0.502573	0.440916	0.489784	0.45277	0.458003	0.45803
Q9BZD3	0.619027	0.550456	0.625768	0.450255	0.455781	0.680488	0.529109	0.445698	0.590249	0.352414	0.240072	0.716782	0.447114	0.486861	0.664258																0.445633	0.690312	0.697878	0.772656	0.624349	0.478757	0.730168	0.712503	0.472952	0.999457	0.885493	0.766359	0.850116	0.583987	0.651801
P09001	0.461163	0.841873	0.62561	0.318046	0.588572	0.318735	0.809784	0.472072	0.803802	0.47855	0.83161	0.636741	0.934181	0.818197	0.731362	0.933176	0.471237	0.987901	0.477648	0.645693	0.510815	0.63981	0.86666	0.326179	0.59557	0.692224	0.524475	0.427335	0.645344	0.413681	0.327709	0.963069	0.421151	0.442944	0.423812	0.422342	0.328881	0.500879	0.54065	0.395369	0.329115	0.476612	0.356409	0.446452	0.476795	0.438823	0.425409	0.354766	0.421113
Q9H1E3	0.352344	0.975619	0.62556	0.949685	0.771631	0.890154	0.879426	0.569136	0.460062	0.565388	0.308888	0.798466	0.621468	0.571773	0.749869	0.848544	0.489517	1.03316	0.304468	0.823859	0.672145	0.533454	0.730901	1.16263	0.847793	0.57176	0.969649	0.73429	0.89957	0.604926	0.376203	1.09783	0.470196	0.691624	0.510503	0.459969	0.594269	0.795594	0.466386	0.694564	0.534096	0.470048	0.737091	0.526806	0.62832	0.980969	0.47487	0.973247	0.699301
Q13404	0.407496	0.767225	0.625332	0.438818	0.589491	0.387088	0.717584	0.552611	0.476604	0.533421	0.580186	0.672181	0.621161	0.7984	0.541097	0.495761	0.507447	0.492959	0.5428	0.461812	0.543309	0.613563	0.588781	0.553354	0.55091	0.577308	0.556859	0.443442	0.678082	0.446063	0.602477	0.771294	0.534829	0.568908	0.51311	0.583978	0.678721	0.819491	0.476469	0.622795	0.625777	0.705185	0.499666	0.475609	0.673985	0.826149	0.521591	0.972612	0.864405
Q9P0J7	0.520302	0.76774	0.625142	0.238659	0.584464	0.289565	0.766857	0.565493	0.530371	0.486169	0.469449	0.606671	0.613822	0.649021	0.528071	0.371026	0.417276	0.449723	0.399481	0.259145	0.356976	0.522361	0.30015	0.414139	0.39399	0.470813	0.477595	0.336073	0.636829	0.31256																0.68263	0.414789	0.815721	0.581778
P45877	0.53025	0.508742	0.625132	0.688595	0.51082	0.624392	0.472667	0.554287	0.466756	0.533807	0.855901	0.595228	0.458125	0.439662	0.512265	0.195163	0.248903	0.123753	0.327208	1.65585e-05	0.243347	0.365476	0.158658	0.415575	0.27215	0.223309	0.171803	0.314339	0.173338	0.348605	0.587966	0.127771	0.350604	0.3077	0.230402	0.651383	0.279395	0.310646	0.333524	0.294731	0.273985	0.353929	0.293937	0.323738	0.239822	0.197044	0.409551	0.0757585	0.519672
O00221	0.557526	0.618758	0.625067	0.267457	0.624671	0.780897	0.707214	0.421608	0.713345	0.632043	0.923974	0.733726	0.490853	0.580136	0.771303																															0.263283	0.265409	6.01273e-06	0.336574
Q6P3W7	0.627719	0.466038	0.624941	0.460345	0.442838	0.741163	0.460966	0.479283	0.51315	0.558688	1.60203	0.591447	0.535322	0.460799	0.471944	0.584983	0.348401	0.379888	0.509407	0.441561	0.38196	0.536014	0.463888	0.429678	0.5769	0.375689	0.412017	0.398344	0.481396	0.343893	0.438011	1.17322	0.177124	0.30059	0.374686	0.423381	0.494024	0.378417	0.589362	0.311244	0.449517	0.569828	1.12431e-05	0.500708	0.450226	0.302845	0.458849	0.343427	0.459646
P49454	1.33566	0.593138	0.624793	0.447235	0.272951	5.10724e-06	0.934438	0.800429	0.624841	0.887644	0.628241	1.13804	0.795428	0.220185	0.76976
Q86WU2	0.214586	0.210555	0.624737	0.356275	1.21321	2.40084	2.51961	0.357457	0.709893	1.26657	0.985891	0.676963	1.42206	0.35001	0.408469
Q9H6K4	0.690448	1.01294	0.624627	0.297028	0.683006	0.330858	0.589506	0.451364	0.992653	0.726031	0.712855	0.534135	0.957558	0.618459	0.631621	0.610537	0.560346	0.921309	0.332	0.813039	0.509967	0.806835	0.567032	0.401754	0.658674	0.460283	0.523777	0.479148	0.473395	0.483613																0.97775	0.605484	0.932913	1.13527
Q9BV40	0.863064	0.848375	0.624442	0.403088	0.672924	0.454156	0.785777	0.543708	1.03495	0.724356	0.723339	0.863808	0.896471	0.813976	0.661563	0.748516	0.656649	0.501509	1.1394	0.181497	0.624428	0.46935	0.640983	0.404954	0.5285	0.551506	0.587355	0.397182	0.617066	0.555793	0.250011	0.380555	0.317011	0.415881	0.320893	0.269065	0.352388	0.290254	0.271079	0.360003	0.355187	0.56398	0.47139	0.382694	0.323117	0.711668	0.615409	0.955526	0.614011
Q96D15	0.536198	0.408619	0.624427	0.37459	0.280584	0.369078	0.262376	0.341909	0.322391	0.306814	0.594274	0.86859	0.143295	0.13659	0.233095	0.23135	0.146211	0.169699	0.245331	0.203247	0.269973	0.19987	0.169207	0.82926	0.486091	0.392037	0.285568	0.176365	0.190759	0.125339	0.330154	0.281568	0.284031	0.295657	0.212637	0.982048	0.223797	0.430216	0.203925	0.377755	0.241234	0.337365	0.265015	0.330822	0.303811	0.266636	0.3563	0.372641	0.505722
P08514	0.361518	0.166229	0.624311	0.445243	0.355285	0.469092	0.287814	0.328465	0.435118	0.497355	0.547472	0.527664	0.263799	0.314232	0.330136	0.265794	0.389337	0.18294	0.358866	0.293146	0.418207	0.320724	0.378835	0.439493	0.283983	0.2537	0.577216	0.403581	0.280267	0.325481	0.371901	0.455917	0.446472	0.465756	0.427841	0.650749	0.36897	0.370141	0.468162	0.304683	0.60701	0.29753	0.721327	0.445949	0.431516	0.396074	0.34306	0.56843	0.680385
Q13451	0.474227	0.638271	0.624299	0.254856	0.389437	0.279573	0.573052	0.800984	0.51203	0.507018	0.522028	0.651078	0.401989	0.221613	0.642746	0.716608	0.349156	0.505108	0.494858	0.930176	0.484413	0.697148	0.616219	0.786685	0.799232	0.319381	0.631024	0.289979	0.374648	0.396205	0.560723	0.151671	0.457125	0.490182	0.305329	0.594058	0.63864	0.696547	0.249913	0.603788	0.656974	0.353817	0.438228	0.419433	0.517074	0.530325	0.917717	0.831776	0.686467
Q9UBQ5	0.721495	0.743351	0.624273	0.485693	0.556308	0.511215	0.789139	0.571434	0.649799	0.57187	0.858607	0.770613	0.529237	0.464275	0.515755	0.616537	0.428026	0.631893	0.515357	0.705885	0.543391	0.489107	0.794009	0.547557	0.710811	0.458615	0.33887	0.437399	0.520633	0.559645	0.488683	1.91112	1.28906	1.12609	1.74475	0.522349	0.590413	0.941427	0.501335	1.53071	0.660616	0.678289	1.6722	1.54505	0.650585	0.481352	0.569774	0.462753	0.506705
Q15746	0.281386	0.468	0.624263	0.19352	0.37972	0.224264	0.6402	0.830736	0.351084	0.856657	0.441742	0.564689	0.766794	0.151507	0.575214	0.37137	0.232476	1.23409	0.222949	0.645168	0.419381	0.92604	0.420911	0.431927	0.807134	0.203692	0.49771	0.225923	0.555893	0.255034	1.49975	0.265726	0.643812	0.432881	0.271512	0.321172	0.631671	0.634297	0.272843	0.586825	0.571148	0.250058	0.434386	0.375171	0.524505	0.71835	0.246513	0.474634	0.524892
P62851	0.494908	0.381647	0.624143	0.5494	0.453393	0.481748	0.49613	0.502328	0.589723	0.467328	0.414202	0.337131	0.572097	0.532153	0.430252	0.369962	0.508961	0.365452	0.404989	0.200616	0.41633	0.322384	0.365049	0.442451	0.309298	0.458459	0.510104	0.520518	0.426529	0.391195	0.438613	0.535285	0.471702	0.468139	0.554303	0.424917	0.382348	0.485769	0.55005	0.488993	0.370528	0.395831	0.342993	0.340909	0.483705	0.438259	0.448115	0.407268	0.380491
O60927	1.13484	0.535769	0.623942	0.618066	0.651315	0.409441	0.933851	0.607328	0.495761	0.715647	0.722243	0.850409	0.960229	0.505066	0.640407																0.510402	0.21825	0.874695	0.573314	0.969496	0.675836	0.584009	0.574586	0.458473	0.728794	0.467984	0.468508	0.590385	0.961432	0.505798	0.828144	0.414055	0.972929	0.500349
P02746	0.689388	1.33075	0.62381	0.349929	0.795255	0.405727	0.505689	0.856188	0.992113	1.32079	0.766622	1.18393	0.440837	0.379524	1.12168	0.385194	0.437839	0.368389	0.294943	1.0528	0.648525	1.34105	1.11833	0.517313	1.12842	0.292914	0.365315	0.298341	0.612615	0.502343	0.694382	0.199878	0.844931	1.13627	0.799713	0.379388	0.870332	1.073	0.27473	1.38767	1.10511	0.339268	1.00886	0.919009	0.644311	0.70213	0.79537	0.726772	0.662243
Q0VDG4	0.568356	0.617994	0.62374	0.399293	0.670874	0.376166	0.664255	0.500989	0.666115	0.478472	0.273728	0.572205	0.424121	0.750631	0.400792	3.67465e-06	0.360039	0.340048	0.342258	0.515758	0.325863	0.330371	0.304326	0.576	0.263652	0.192712	0.291201	0.412477	0.127678	0.320398	0.502928	0.697183	0.325877	0.55778	0.482297	0.273503	0.22041	0.560775	0.520085	0.606787	0.333516	0.416855	0.189076	0.302588	0.447035
P50750	0.453387	0.659303	0.623672	0.375965	0.662845	0.628571	0.780183	0.647951	0.879217	0.509075	0.194484	0.666465	0.505445	0.568559	0.599489	0.719433	0.40579	0.668924	0.358198	0.422918	0.469632	0.358443	0.436728	0.474263	0.662115	0.654621	0.459553	0.649001	0.947013	0.410998	0.451345	0.15769	0.399723	0.369742	0.439937	0.6353	0.282672	0.411372	0.464404	0.296396	0.359109	0.503903	0.626319	0.36006	0.399332	0.325173	0.298238	0.220958	0.357999
Q8TB45	6.89635e-06	0.610872	0.623432	0.505794	0.585602	0.987897	1.10147	0.413886	0.530172	0.739371	0.981693	0.262704	0.549132	0.562882	0.47718
P08253	0.32929	0.325818	0.623384	0.428695	0.287468	0.381479	0.203549	0.392806	0.343731	0.484994	0.519889	0.650809	0.21592	0.172317	0.35976	0.23666	0.288014	0.214993	0.334488	0.21849	0.400804	0.483144	0.241135	0.768816	0.391461	0.2111	0.420874	0.220893	0.332337	0.200365	1.35207	0.394251	0.6915	0.876735	0.304685	0.640807	0.66423	0.736714	0.3411	1.11143	0.679675	0.392375	0.784301	0.532182	0.672658	0.190676	0.269972	0.224039	0.403128
Q10570	0.624698	0.501574	0.623174	0.593965	0.474545	0.512255	0.4455	0.426511	0.482012	0.450607	0.385682	0.346592	0.405866	0.565493	0.598262	0.693078	0.454228	0.591222	0.410053	0.542195	0.51512	0.517469	0.630818	0.498792	0.534894	0.621106	0.495549	0.516227	0.655437	0.54795	0.407087	0.471263	0.499577	0.465461	0.624008	0.415688	0.434139	0.447546	0.467262	0.488233	0.43698	0.419805	0.569415	0.486394	0.41797	0.371712	0.499611	0.450656	0.458011
Q9UL54	1.00707	0.660288	0.622806	0.31107	0.441478	0.384934	0.907171	0.639037	0.740366	0.637268	1.20126	1.13833	0.607519	0.62304	0.553758																0.59078	1.44045e-05	0.427135	0.564564	0.469153	0.495596	0.654218	0.432623	0.466779	0.966283	0.508458	0.513216	0.987353	0.424932	0.530964
O95407	0.625425	0.422234	0.622746	0.493986	0.42488	0.679319	0.301074	0.400835	0.377143	0.555448	0.694858	0.591863	0.358758	0.280018	0.350469	0.366554	0.397459	0.311142	0.373696	0.182789	0.497529	0.40054	0.342337	0.613192	0.260217	0.280331	0.392034	0.441319	0.243886	0.348328
Q92896	0.446387	0.498751	0.622659	0.531297	0.476352	0.570986	0.550845	0.395833	0.542124	0.442315	0.738144	0.470137	0.416343	0.326714	0.514339	0.514739	0.397569	0.44374	0.518254	0.433099	0.464606	0.53125	0.453045	0.469027	0.482127	0.365805	0.465771	0.37138	0.459097	0.389851	0.443192	0.43395	0.403397	0.631156	0.386995	0.477352	0.512601	0.572082	0.402758	0.578391	0.430868	0.54104	0.445984	0.430209	0.417683	0.504264	0.531321	0.550499	0.55471
O43493	0.50717	0.652705	0.622447	0.309618	0.374411	0.29657	0.576529	0.56488	0.540331	0.474772	0.46252	0.687822	0.412792	0.54941	0.631982	0.487274	0.231253	0.939724	0.549157	0.305491	0.420331	0.563314	0.679216	0.38304	0.562841	0.385685	0.469596	0.288725	0.743073	0.239285	0.484357	0.899724	0.581866	0.894947	0.534995	0.525276	0.57766	0.991838	0.351625	0.900232	0.533226	1.24077	0.547478	0.655492	0.722339	0.678163	0.439881	0.51635	0.68743
Q8TED1	0.318614	0.456133	0.622436	0.317779	0.337248	0.282084	0.468296	0.462683	0.509752	0.410647	0.515826	0.585657	0.277065	0.257893	0.470925	0.511866	0.33376	0.34196	0.517188	0.429798	0.545373	0.572578	0.483657	0.581098	0.5624	0.303995	0.497646	0.335351	0.366627	0.353394	0.655663	0.123167	0.374378	0.653325	0.218447	0.718678	0.335245	0.637034	0.350593	0.682928	0.319039	0.304584	0.285817	0.322937	0.31462
Q12789	0.776457	0.590756	0.622384	0.516675	0.656929	0.507065	0.638411	0.610985	0.680024	0.437218	0.538118	0.670448	0.457201	0.824644	0.591451	0.544774	0.392692	0.411924	0.477477	0.583568	0.477902	0.413879	0.513715	0.403168	0.479313	0.449398	0.504751	0.447564	0.484917	0.399066																0.559735	0.319709	0.387372	0.474563
P46063	0.546813	0.518556	0.622368	0.448707	0.57603	0.467744	0.56872	0.69274	0.542663	0.508024	0.477783	0.665925	0.485762	0.535224	0.679998	0.373093	0.355999	0.424428	0.404858	0.48273	0.530265	0.442605	0.466891	0.438417	0.454334	0.396021	0.370538	0.44539	0.481037	0.386969	0.562707	0.419191	0.513745	0.679508	0.470309	0.452332	0.505713	0.704371	0.437757	0.564571	0.527954	0.503673	0.525641	0.448493	0.568078	0.570038	0.726872	0.612816	0.624105
Q9NWT6	0.750964	0.293298	0.622351	0.522143	0.320696	0.333686	0.292127	0.446689	0.500145	0.584286	0.82102	0.653185	0.394247	0.360957	0.389953	0.433283	0.414332	0.364058	0.354929	0.504657	0.629347	0.661837	0.492534	0.427551	0.492348	0.329341	0.528599	0.337905	0.35355	0.414576
Q13356	0.493887	0.739662	0.622232	0.491658	0.550538	0.679681	0.577271	0.48164	0.698215	0.666666	1.01972	1.09822	0.403286	0.467939	0.681641																0.483482	1.44045e-05	0.59915	0.388773	0.388679	0.468238	0.51119	0.352478	0.408329	0.418248	0.455742	0.484701	0.946484	0.683761	0.50175	0.271599	0.325546	0.450955	0.42366
Q6ZUX7	0.354308	0.667186	0.622186	0.346026	0.585099	0.477925	0.599915	0.647113	0.678122	0.544614	0.67302	0.541509	0.421018	0.413926	0.590531																															0.723474	0.565139	1.11764	1.48019
Q9UBR2	0.399094	0.455095	0.622145	0.306905	0.346591	0.290746	0.345187	0.518807	0.507657	0.41309	0.339125	0.408594	0.351614	0.275478	0.407032	0.606255	0.66568	0.336582	0.222562	0.498434	0.32111	0.765054	0.543272	0.401134	0.672146	0.579054	0.595047	0.361638	0.415012	0.417228	0.481564	0.845879	0.645585	0.712837	0.636202	0.410625	0.440023	0.828102	0.302137	0.820551	0.487829	0.49026	0.814856	0.725352	0.488053	0.558395	0.770309	0.725961	0.66054
Q96PU8	0.407186	0.471044	0.621886	0.42622	0.475894	0.3236	0.480013	0.539931	0.530784	0.568404	0.621873	0.58113	0.495016	0.416909	0.572307	0.360535	0.459246	0.332437	0.383128	0.288243	0.612411	0.509527	0.445351	0.642271	0.474367	0.358036	0.476055	0.496507	0.296527	0.402704	0.535564	0.306479	0.497735	0.750121	0.4237	0.589839	0.514855	0.804238	0.36026	0.601838	0.555043	0.640185	0.630743	0.390555	0.55959	0.3802	0.630947	0.408504	0.443865
P16403	0.76621	1.02045	0.621802	0.365094	0.794079	0.448846	0.895089	0.734001	0.636502	0.538809	0.746929	1.54222	0.596705	0.423327	0.801733	0.887884	0.57533	1.17968	0.262771	0.689462	0.910256	0.941865	1.06522	0.400564	0.67855	0.354047	1.4782	0.303009	1.03559	0.302468	0.553845	1.23244	0.718629	0.755758	0.374423	0.456434	0.910911	1.91109	0.342172	0.929563	0.739258	0.315976	1.25249	0.521697	0.668142	1.09198	0.431601	1.42358	1.25326
P06748	0.595771	0.700264	0.620987	0.523512	0.679722	0.567581	0.662147	0.840819	0.754707	0.568962	0.659098	0.777122	0.566196	0.64489	0.421253	0.808546	0.60827	0.96657	0.465102	0.844398	0.63791	0.71261	0.803645	0.734407	0.573475	0.619969	0.91858	0.565504	0.680659	0.490114	0.431297	0.613329	0.496712	0.423073	0.527716	0.48857	0.391827	0.534818	0.655904	0.488106	0.416738	0.435682	0.464632	0.53263	0.410349	0.538444	0.522662	0.49768	0.82994
Q9UJA5	0.410749	0.483865	0.620883	0.426154	0.384742	0.351983	0.459785	0.548991	0.432533	0.433382	0.608114	0.518641	0.362634	0.358202	0.445952	0.377879	0.352398	0.342639	0.457679	0.545807	0.336089	0.451977	0.397646	0.281219	0.358111	0.415557	0.43452	0.348569	0.516846	0.34718	0.29216	1.44045e-05	0.358055	0.245346	0.476028	0.318138	0.318828	0.250536	0.468497	0.243091	0.248794	0.676444	0.350994	0.338372	0.34255	0.754436	0.524255	0.883565	0.742049
P52657	0.624253	0.79724	0.620876	0.375992	0.799423	0.342238	0.811272	0.760004	0.602302	0.510094	0.805585	0.215943	0.573513	1.01204	0.577395																0.464103	1.02628	0.802367	0.441229	0.91655	0.360319	0.768264	0.705475	0.636391	0.448952	0.659569	0.8027	0.901163	1.00348	0.476554	0.806838	0.58897	1.01671	0.569311
P55160	0.337155	0.558593	0.620588	0.48392	0.418043	0.682922	0.418786	0.611787	0.484633	0.68865	1.14302	0.971606	0.27855	0.343332	0.563933	0.411942	0.402065	0.512125	0.348235	0.595081	0.451977	0.475638	0.488669	0.425791	0.458926	0.403043	0.545785	0.429016	0.400154	0.306768	0.626219	0.286584	0.470501	0.773621	0.265146	0.479422	0.647583	0.430505	0.288245	0.582235	0.659695	0.421697	0.510796	0.481457	0.602274	0.65069	1.1769	1.05674	0.962198
Q9NQG1	0.562293	0.643606	0.620576	0.455921	0.457844	0.391923	0.452343	0.518505	0.566089	0.598804	0.263882	0.63005	0.496129	0.508965	0.633663	0.618436	0.427134	0.655226	0.618863	0.316277	0.664762	0.560932	0.54445	0.478568	0.631049	0.580077	0.524973	0.701763	1.28245	0.42083	0.603341	0.782354	0.605239	0.699136	1.00178	0.444396	0.489969	0.727992	0.682271	0.766652	0.564546	0.483344	0.62262	0.447811	0.579105	0.626713	0.485109	0.677745	0.738303
P61769	0.674496	0.613825	0.620144	0.836599	0.432243	0.81973	0.730177	0.910473	0.582976	0.671922	0.541074	0.668462	0.555204	0.273691	0.807705	0.63627	0.512708	0.465971	0.512711	0.342218	0.58988	0.516133	0.688696	0.76871	0.623152	0.370777	0.427861	0.673674	0.336581	0.276228	0.262976	0.317317	0.32609	0.61245	0.318726	0.686652	0.336773	0.439328	0.203412	0.576032	0.344599	0.30384	0.372983	0.365951	0.472252	0.501146	0.800757	0.830854	0.694164
Q6PK04	0.774009	0.461035	0.619989	0.524153	0.43127	0.366647	0.371278	0.56199	0.54865	0.498605	0.556314	0.473081	0.448801	0.692675	0.622179
Q9BRZ2	0.567657	0.234085	0.619766	0.452023	0.373059	0.501886	0.420735	0.421482	0.455636	0.470532	0.769733	0.234582	0.371666	0.442239	0.473025	0.515564	0.507541	0.580323	0.490408	0.743189	0.456695	0.459369	0.570822	0.551304	0.628789	0.431495	0.506493	0.425396	0.472585	0.462782	0.563536	0.172603	0.515721	0.770235	0.636128	0.469398	0.690647	0.692932	0.376332	0.658096	0.600437	0.582785	0.485583	0.514007	0.614633	0.602175	0.617916	0.796142	0.594356
Q9NYQ8	0.601551	1.11478	0.619519	0.486387	0.493532	0.636417	0.23505	0.72016	0.752024	0.929548	1.21884	7.1981e-06	0.530251	0.292582	0.563971	0.424087	0.326054	0.441276	0.395568	0.534433	0.50307	0.387741	0.255471	1.30058	0.398703	0.297695	0.387645	0.446346	0.236378	0.526955
P54198	0.747691	0.404902	0.619504	0.646105	0.383417	0.657948	0.487608	0.385466	0.250686	0.454709	0.701778	0.4407	0.260286	0.26484	0.309048
Q9HB40	0.578553	0.594458	0.619388	0.414015	0.553035	0.364371	0.422474	0.469178	0.458861	0.396389	0.45453	0.758606	0.653418	0.42107	0.502453	0.371807	0.706274	0.399992	0.434276	0.611532	0.480161	0.450272	0.424934	0.375827	0.387938	0.397313	0.574757	0.38754	0.535702	0.344378	0.56981	0.445978	0.417897	0.440753	0.627915	0.480276	0.558303	0.502	0.381028	0.391518	0.488759	0.417877	0.487521	0.404632	0.41632	0.488974	0.728808	0.514201	0.433936
Q8IXT5	0.756835	0.607848	0.619263	0.413581	0.567497	0.809444	1.08944	0.48456	0.575367	0.577282	0.925159	0.643818	0.615281	0.563202	0.57329	0.257637	0.481044	0.2601	0.273928	0.351119	0.422139	0.334211	0.402952	0.439172	0.290599	0.396057	0.430389	0.64458	0.196752	0.417977	0.378345	0.632812	0.51601	0.563504	0.535184	0.3972	0.504498	0.56044	0.610237	0.582334	0.533338	0.747803	0.627872	0.518173	0.433328	0.574114	0.433123	0.615248	0.625835
P56545	0.573005	0.382073	0.619226	0.51207	0.648857	0.395815	0.338292	0.523261	0.560647	0.491875	0.664782	0.370382	0.408798	0.530014	0.463106	0.592806	0.421408	0.738616	0.339846	0.593334	0.479088	0.595283	0.559547	0.343194	0.532871	0.555235	0.610106	0.390046	0.792668	0.432484	0.664633	0.717252	0.640105	0.618412	0.547005	0.433191	0.527728	0.626389	0.378766	0.850943	0.505204	0.476107	0.847661	0.639466	0.461649	0.476692	0.408401	0.501857	0.451849
Q9BZL1	0.614179	0.722073	0.619008	0.360452	0.813119	0.517655	0.947136	1.01763	0.824434	0.543463	0.829621	0.726526	0.626527	0.726505	0.481199																0.500609	1.05093	0.500732	0.595479	0.620765	0.518306	0.719357	0.75691	0.470832	0.692504	0.533076	0.434346	0.729973	0.434528	0.549061	0.124295	0.391734	0.116552	0.199483
Q9NQZ5	6.89635e-06	0.471725	0.619003	0.403778	0.790947	0.270095	0.495751	0.575172	0.549476	0.513415	0.617205	1.03819	0.836404	0.864332	0.586833	0.919829	0.509424	0.929253	0.572941	0.988884	0.523453	0.836909	1.26888	0.411406	1.10352	0.673826	0.528022	0.468393	0.677189	0.63174	0.554238	0.579659	0.57175	0.535961	0.373208	0.641251	0.618349	0.526757	0.386001	0.500516	0.489636	0.523915	0.599481	0.531883	0.570341	1.70706	0.636047	1.41979	0.93204
P62899	0.481028	0.432498	0.618764	0.521206	0.528226	0.364151	0.533064	0.506575	0.621973	0.452539	0.260348	0.295704	0.493466	0.540502	0.461751	1.14509	0.634699	0.910377	0.526358	0.638896	0.804431	0.612276	0.932929	0.726986	0.981088	0.577206	0.650696	0.569169	0.940822	0.560129	0.334345	0.493229	0.351895	0.543106	0.400722	0.436446	0.498408	0.538729	0.391291	0.489697	0.441281	0.478236	0.46825	0.432219	0.424186	0.69203	0.508631	0.633518	0.532664
Q9H4G4	0.472293	0.61687	0.618707	0.291577	0.484184	0.291421	0.659775	0.690992	0.506879	0.575662	0.79956	0.858997	0.400477	0.280467	0.745003	0.33735	0.272862	0.541933	0.291922	0.354498	0.482568	0.678535	0.509709	0.401623	1.11866	0.228572	0.538138	0.248042	0.598159	0.245644	0.525886	0.475835	0.429008	0.48344	0.266411	0.534577	0.49219	0.40576	0.319197	0.578581	0.56106	0.280593	0.512677	0.433504	0.621546	0.573839	0.742214	0.638798	0.548163
Q8IU81	0.562699	0.509177	0.618671	0.442838	0.458772	0.498727	0.446493	0.477121	0.400173	0.478674	0.433156	0.435102	0.407004	0.622637	0.436522	0.681389	0.441623	0.553189	0.36781	0.613559	0.500405	0.449937	0.63029	0.435914	0.469956	0.446404	0.463326	0.504376	0.555873	0.403306	0.507854	1.09908	0.592122	0.650108	0.987456	0.403612	0.506711	0.622177	0.491884	0.534093	0.525356	0.520314	0.766867	0.479503	0.489002	0.271108	0.417165	0.521299	0.507504
P38606	0.397622	0.399461	0.618656	0.300572	0.377932	0.347255	0.357796	0.570632	0.379272	0.461816	0.41947	0.403208	0.397295	0.39592	0.458322	0.471833	0.428849	0.461457	0.51241	0.4732	0.474174	0.515707	0.470666	0.620817	0.544898	0.357212	0.554633	0.378131	0.454052	0.397102	0.477321	0.25049	0.428654	0.43515	0.372954	0.5941	0.421875	0.43106	0.362644	0.444625	0.444306	0.39855	0.441605	0.477285	0.437599	0.429514	0.760635	0.429339	0.506858
Q9Y608	0.492165	0.592342	0.618497	0.362226	0.412136	0.591204	0.643557	0.568401	0.418276	0.563457	0.369803	0.477346	0.579965	0.47279	0.489434																0.492477	0.417718	0.463826	0.419158	0.291253	0.399743	0.512762	0.520413	0.430117	0.520049	0.437322	0.284028	0.294487	0.381851	0.467553	0.50875	0.436686	0.531246	0.392584
Q96BR5	0.584952	0.397915	0.618496	0.792823	0.335071	0.525956	0.203068	0.398823	0.51151	0.416517	0.732072	0.445331	0.380373	0.593426	0.369262																															0.301516	0.518411	6.01273e-06	0.421632
Q15061	0.755253	0.616899	0.618402	0.301142	0.612904	0.655884	0.816387	0.493027	0.627347	0.572813	0.940748	0.784155	0.620927	0.698617	0.511978	0.53182	0.45536	0.457409	0.402828	0.233062	0.459351	0.442458	0.54071	0.414369	0.325966	0.629137	0.550877	0.496766	0.554737	0.421671	0.482204	0.357599	0.4409	0.434522	0.691224	0.406609	0.589768	0.310295	0.68176	0.309944	0.573168	0.573452	0.549507	0.55705	0.455072	0.421804	0.458014	0.691374	0.918666
P55008	0.303994	0.351953	0.618401	0.188271	0.280366	0.20096	0.413109	0.670602	0.33267	0.482397	0.168427	0.43444	0.248827	0.186182	0.489123	0.621619	0.587851	0.29611	0.286974	0.605984	0.590679	0.796265	0.540424	0.563331	0.937745	0.286452	0.616489	0.425205	0.276437	0.476906	0.304061	0.278379	0.423757	0.77079	0.434805	0.453096	0.373606	0.351094	0.245255	0.600819	0.449959	0.293999	0.342044	0.361771	0.453624	0.515385	1.12518	0.853275	0.801942
Q96MX6	0.663312	0.33347	0.618337	0.570356	0.532159	0.761926	0.528618	0.488259	0.476088	0.528306	0.624614	0.560929	0.405903	0.449399	0.444992	1.20447	0.668663	0.7649	0.863897	1.07646	0.552007	0.629682	0.596247	0.427487	0.755595	0.587017	0.661052	0.389344	1.13117	0.82263	0.742329	1.44045e-05	0.680058	0.332353	0.324393	0.626442	0.553516	0.337369	0.495451	0.325419	0.524988	0.411606	0.869311	0.437302	0.393611	0.225862	0.331483	6.01273e-06	0.523984
Q9HAF1	0.466232	0.555104	0.618152	0.31944	0.487131	0.371996	0.605226	0.453097	0.434133	0.427212	0.339489	0.42001	0.771611	0.46261	0.509221																															0.383564	0.426613	0.528544	0.652158
Q9NPE2	0.558744	0.445975	0.617785	0.635973	0.409872	0.57854	0.286785	0.450149	0.389434	0.545474	0.678742	0.620992	0.373193	0.372316	0.355301
O95999	0.697384	0.672823	0.617695	0.707129	0.427895	0.459078	0.438011	0.569719	0.561074	0.511719	0.41213	0.404388	0.394911	0.454567	0.567595	0.512703	0.369143	0.430369	0.348608	0.102737	0.512543	0.618557	0.421582	0.559522	0.723591	0.405649	0.328444	0.418202	0.59624	0.503284	0.573491	1.00966	0.478748	0.521428	0.541719	0.675668	0.4395	0.47575	0.520033	0.587077	0.513634	0.467037	0.788067	0.662636	0.529831	0.420384	0.456887	0.383677	0.302924
P39880	0.917038	0.696605	0.617565	0.433394	0.590924	0.692512	0.838103	0.481912	0.606347	0.539397	1.11781	1.35474	0.482697	0.49798	0.52024	0.497466	0.476999	0.438337	0.436787	0.317021	0.502074	0.507251	0.432234	0.536341	0.62127	0.353633	0.508817	0.420944	0.502182	0.459284	0.586307	0.508769	0.529121	0.464052	0.491736	0.556832	0.413844	0.432969	0.473515	0.482588	0.419533	0.401328	0.471391	0.472453	0.409371	0.350918	0.656507	0.227327	0.532769
Q9Y6D5	0.575941	0.749065	0.617565	0.469852	0.34036	0.31085	0.410126	0.460637	0.412486	0.646942	0.323756	0.661508	0.479819	0.361955	0.535986	0.52581	0.451524	0.737463	0.431925	1.00004	0.436887	0.753703	0.707609	0.394742	0.572363	0.603716	0.596999	0.357793	0.571574	0.480704	0.510332	1.44045e-05	0.560425	0.387483	0.61791	0.594077	0.444012	0.317776	0.456933	0.399074	0.513518	0.541061	0.623566	0.586861	0.429734	0.610202	0.49113	0.659862	0.68164
Q15646	0.388385	0.376752	0.617537	0.36941	0.316791	0.324861	0.328367	0.752976	0.58593	0.3747	0.360733	0.41143	0.287262	0.315003	0.339919	0.321253	0.321097	0.285582	0.51187	0.197202	0.443986	0.312482	0.412282	0.530916	0.309427	0.270883	0.507622	0.423873	0.245998	0.371891																0.268308	0.575471	6.01273e-06	0.501288
Q12802	0.395637	0.462455	0.617508	0.37698	0.476482	0.420063	0.633565	0.5462	0.577682	0.485411	0.603593	0.547738	0.411473	0.475246	0.535368	0.779135	0.447769	0.584801	0.389447	1.14672	0.500582	0.620138	0.916492	0.526542	0.832151	0.444966	0.626669	0.436314	0.618375	0.540387	0.716676	0.553396	0.496652	0.548833	0.461017	0.610828	0.563521	0.727987	0.40777	0.488062	0.545012	0.509475	0.822826	0.462493	0.729429	0.595235	0.456858	0.739268	0.509043
Q96L93	0.319356	0.31784	0.617446	0.684473	0.500778	0.441051	0.371431	0.37121	0.374317	0.463862	1.22265e-05	0.441436	0.462544	0.618267	0.514946
Q9BRD0	0.78188	0.602903	0.61709	0.330183	0.527821	0.793737	0.595918	0.4326	0.402764	0.482137	0.77876	0.861938	0.492357	0.527246	0.620803																															0.371267	0.354859	0.472703	0.598196
P22090	0.420627	0.877379	0.616698	0.282501	0.542666	0.402173	0.195972	0.151941	0.739157	0.567143	0.346949	0.290817	0.573849	1.55444	0.654682	1.15254	0.580316	0.22958	0.404348	0.350001	0.679489	0.697224	1.05988	0.308839	0.851951	1.01188	0.536669	0.437188	0.837934	0.251994	0.717299	0.706722	0.59804	0.132698	0.705918	0.761353	0.527082	1.43285	0.888351	0.248521	0.55724	0.237306	0.298645	0.759226	0.86014	0.517635	0.653752	0.542628	0.635419
Q7L5Y9	0.507194	0.369251	0.61636	0.568066	0.444551	0.533626	0.345675	0.454706	0.453013	0.500202	0.514173	0.496321	0.431267	0.469437	0.508845																															0.623823	0.549327	0.83784	0.44613
Q9P016	0.671913	0.979826	0.61633	0.262761	0.606753	0.363467	0.841485	0.457928	0.735032	0.559575	0.696853	1.03175	0.896523	0.597415	0.670223	0.932439	0.614149	1.0359	0.468987	0.771886	0.675248	0.826277	0.786431	0.334381	0.718203	0.645898	0.719213	0.577844	0.880636	0.50561	0.443994	1.46125	0.580012	0.620058	0.52023	0.461707	0.617017	0.75461	0.405057	0.688919	0.52134	0.527008	1.36502	0.476497	0.618935	0.897588	0.585956	0.876379	0.872672
Q9Y3P9	0.623682	0.513804	0.616223	0.267391	0.433496	0.358209	0.76116	0.535933	0.564453	0.551022	0.577996	0.751147	0.527425	0.394535	0.468277	0.721942	0.424664	0.965714	0.472546	0.703618	0.48709	0.512207	0.648396	0.402436	0.569777	0.331841	0.443833	0.327749	0.710166	0.41424	0.498087	0.262324	0.407769	0.470253	0.348061	0.470155	0.387943	0.590322	0.340292	0.535332	0.421158	0.327831	0.287171	0.340879	0.472929	0.648868	0.490387	0.51289	0.533393
P42766	0.4886	0.625659	0.616133	0.394126	0.461211	0.310027	0.730956	0.449587	0.600002	0.453292	0.263876	0.420795	0.70675	0.76367	0.52182	2.07747	1.07176	2.18589	0.771899	1.06902	1.16864	1.36564	1.43981	0.913269	1.0935	1.06958	1.4642	0.756569	1.84004	0.969416	0.402406	0.831837	0.459267	0.734055	0.512291	0.539432	0.58622	0.845467	0.5365	0.70008	0.495294	0.594346	0.509371	0.479256	0.538209	0.642838	0.457202	0.559403	0.647306
P62312	0.341257	0.327454	0.616035	0.601708	0.429367	0.387364	0.399022	0.37705	0.312555	0.627675	0.18923	0.265446	0.428985	0.410426	0.475907	0.2505	0.277792	0.220118	0.388997	0.329051	0.406048	0.137805	0.238613	0.567857	0.206836	0.384284	0.500819	0.622501	0.5091	0.261747	0.274125	0.369607	0.236463	0.345534	0.299185	0.362644	0.342641	0.279654	0.416453	0.255763	0.302596	0.388072	0.2849	0.217663	0.389113	0.409578	0.390824	0.321648	0.230615
Q15750	0.464923	0.826843	0.615904	0.597487	0.519179	0.659925	0.69234	0.554842	0.420055	0.670528	0.824261	0.869434	0.417364	0.448748	0.54448	0.345197	0.403392	0.405011	0.387333	1.65585e-05	0.476314	0.32084	0.180919	0.484701	0.297039	0.313825	0.423324	0.558083	0.164825	0.458364	0.518632	0.223231	0.446712	0.321816	0.419094	0.507965	0.339233	0.29516	0.448386	0.329828	0.444879	0.346719	0.220716	0.443761	0.429537
Q9BRX2	0.491296	0.755445	0.615695	0.387581	0.525764	0.419502	0.578352	0.490806	0.62072	0.538449	0.489992	0.574959	0.477024	0.532261	0.563544	0.592133	0.343807	0.639472	0.454671	0.56506	0.426641	0.38971	0.502671	0.596589	0.571645	0.559857	0.386085	0.449101	0.653672	0.451885	0.462639	0.55352	0.47756	0.591741	0.383663	0.465927	0.41622	0.669419	0.444352	0.690732	0.412502	0.506192	0.485775	0.449111	0.455901	0.706969	0.613802	0.54985	0.625858
O75431	1.20141	0.882306	0.615358	0.441604	0.548947	0.575832	0.789008	0.458154	0.488397	0.740544	1.49209	1.001	0.512656	0.528815	0.696222	0.698	0.512347	0.568818	0.431389	0.593885	0.54447	0.602793	0.529753	0.432406	0.709905	0.574647	0.660074	0.532944	0.53268	0.525578																0.379161	0.3952	0.38484	0.422035
Q8NE01	0.474168	0.461035	0.614833	0.528144	0.451806	0.495749	0.366192	0.439133	0.468729	0.644693	0.407963	0.327517	0.504901	0.587471	0.493675	0.449297	0.5489	0.563724	0.522772	0.974235	0.593491	0.343426	0.55436	0.572551	0.494495	0.503563	0.446541	0.491805	0.573829	0.718011	0.516374	1.03762	0.597517	0.438552	0.454531	0.591533	0.46407	0.413061	0.473212	0.425383	0.472029	0.319689	0.640532	0.606747	0.494917	0.31253	0.356706	0.337952	0.759892
Q9Y606	0.629731	0.683199	0.614229	0.404079	0.625508	0.572721	0.677153	0.534307	0.549057	0.566523	0.695626	0.425006	0.945243	0.807079	0.629644	0.361913	0.426758	0.564028	0.635834	0.685774	0.578675	0.524797	0.481047	0.46703	0.513256	0.790295	0.516253	0.728184	0.438676	0.485116	0.389442	1.2646	0.482908	0.381022	0.59543	0.425111	0.417596	0.547257	0.488882	0.384923	0.370959	0.507641	1.0646	0.422259	0.506582	0.355266	0.418348	0.321374	0.53561
Q5F1R6	0.406146	0.978944	0.614116	0.476278	0.588509	0.433123	0.539147	0.41687	0.588798	0.54198	0.691253	1.05131	0.489578	0.471232	0.693545
P49755	0.529706	0.528924	0.613613	0.711068	0.5373	0.723139	0.395846	0.509686	0.54687	0.558208	0.659341	0.704919	0.500848	0.348043	0.460043	0.841275	0.595406	0.792509	0.719073	0.57967	0.561795	0.73618	0.760413	0.564464	0.739896	0.665759	0.561557	0.552387	0.738817	0.517111	0.470636	0.353312	0.450747	0.498771	0.467175	0.630471	0.494088	0.484443	0.405754	0.405094	0.438537	0.523027	0.428675	0.450331	0.415994	0.381401	0.545094	0.396756	0.491226
P02753	0.69988	0.933347	0.613376	0.257181	0.426881	0.466371	0.528833	0.36383	0.461462	1.55462	1.01488	0.978485	0.491831	0.345078	1.07024	0.0694969	0.356762	0.1739	0.246988	0.252857	0.685002	0.679201	0.429274	0.682458	0.489639	0.178781	0.239646	0.585394	0.131624	0.345913	0.511972	0.691944	0.767697	0.575442	0.750302	0.631698	0.638365	0.582884	0.410197	0.901274	0.78903	0.337431	0.869333	0.864602	0.622759	0.287828	0.19751	0.2041	0.295891
P46783	0.665096	0.594004	0.613285	0.524688	0.61115	0.534187	0.710283	0.526644	0.626823	0.560915	0.666196	0.577484	0.482352	0.61643	0.438663	0.595771	0.575987	0.553448	0.392819	0.52412	0.467914	0.727425	0.627067	0.473638	0.521444	0.52963	0.636558	0.396653	0.632391	0.528004	0.433559	0.814251	0.556618	0.661098	0.612353	0.52277	0.505279	0.589681	0.516773	0.694609	0.490164	0.542752	0.542374	0.650413	0.55043	0.616088	0.489161	0.702261	0.567766
Q8WVM0	0.422765	0.199024	0.612968	0.857812	0.16342	0.401144	5.03006e-06	0.346168	0.356047	0.376065	1.22265e-05	0.303368	0.266624	0.269882	0.232958	0.146787	0.384364	0.17825	0.463339	1.65585e-05	0.339379	0.236279	0.221035	0.353052	0.166302	0.240539	0.364078	0.401457	0.0888896	0.301792	0.286965	0.41201	0.156304	0.306652	0.33523	0.382552	0.283715	0.232006	0.469571	0.149269	0.357254	0.41527	0.507114	0.340856	0.334747
Q13620	0.530881	0.639308	0.612729	0.377395	0.566177	0.34788	0.600667	0.660755	0.531643	0.51977	0.492015	0.489261	0.558356	0.756266	0.595148	0.895527	0.522279	0.751495	0.446356	1.3	0.462707	0.750801	0.812686	0.428404	0.614613	0.620418	0.512755	0.607075	0.687784	0.457816	0.477589	0.983027	0.587005	0.607916	0.761281	0.474159	0.52281	0.938602	0.485544	0.706815	0.525579	0.527815	0.828171	0.496877	0.568133	0.749459	0.533874	0.823023	0.755157
P00338	0.451964	0.467096	0.612679	0.373122	0.503495	0.398468	0.442897	0.919525	0.628105	0.503293	0.498053	0.536904	0.295342	0.43833	0.411163	0.841146	0.88105	0.506605	0.303907	0.973086	0.483779	0.777513	0.824752	0.977777	0.654218	0.451309	0.477447	0.367213	0.452065	0.765502	0.558909	0.711111	0.480757	0.449845	0.356528	0.660454	0.362527	0.498225	0.369769	0.424303	0.425407	0.277892	0.600435	0.420465	0.411117	0.493309	0.574232	0.47219	0.517133
Q32MZ4	0.433839	0.743974	0.612491	0.261427	0.505944	0.29441	0.809659	0.541589	0.716602	0.632351	0.558588	0.934707	0.746921	0.546111	0.590236	0.686989	0.506832	0.839259	0.344249	0.546482	0.50347	0.493428	0.752657	0.530307	0.67924	0.583548	0.595974	0.632967	0.673585	0.835989	0.337935	0.587403	0.468778	0.577019	0.504952	0.571695	0.540179	0.737834	0.405822	0.559125	0.484977	0.672525	0.706941	0.576829	0.647386	0.607344	0.417024	0.585492	0.611521
P02751	0.356988	0.372482	0.612213	0.205672	0.297564	0.254077	0.451202	0.502202	0.528137	0.458156	0.446852	1.8752	0.23867	0.136639	0.411077	0.342245	0.251748	0.252627	0.475555	0.341403	0.542465	0.587112	0.378262	1.22188	0.739305	0.245707	0.396209	0.255485	0.443746	0.278736	1.10854	0.204716	0.647529	0.42083	0.339891	0.500278	0.368108	0.401907	0.285672	0.503467	0.418576	0.304392	0.383602	0.404461	0.34271	0.347053	0.313534	0.301702	0.719534
Q9Y673	0.763233	0.285163	0.612196	0.542576	0.329146	0.918496	0.407574	0.493803	0.460187	0.630041	0.821546	0.796628	0.373554	0.350294	0.424633	0.496758	0.295441	0.327494	0.489414	0.689939	0.425455	0.477874	0.592717	0.498642	0.536092	0.27252	0.460529	0.359284	0.253432	0.322775	0.560763	2.34058	0.486149	0.840618	0.508872	0.48897	0.507691	0.506051	0.411987	0.673263	0.489622	0.745589	1.7835	0.642403	0.590627	0.284225	0.325787	0.35279	0.38144
Q92769	0.904573	0.814401	0.612195	0.38321	0.555769	0.448513	0.722762	0.575167	0.633476	0.48616	0.488466	0.705712	0.585714	0.658968	0.550376	0.963407	0.472573	0.811315	0.425013	0.563258	0.669719	0.576253	0.808788	0.413167	0.539541	0.580103	0.50156	0.531155	1.23278	0.540055	0.404854	1.05503	0.397864	0.617983	0.497027	0.285938	0.419882	0.583952	0.650012	0.613522	0.455557	0.677928	0.818584	0.40846	0.350418	0.559462	0.564803	0.800183	0.644129
Q86UT6	0.635949	0.891555	0.611793	0.310206	0.53166	0.311266	0.81184	0.500737	0.459526	0.648111	0.699587	0.877175	0.990299	0.485639	0.594802	0.511941	0.483432	1.27212	0.77398	0.746153	0.449211	0.613211	0.349081	0.393026	0.617043	0.846101	0.482924	0.32267	0.670791	0.343125																1.26146	0.491566	1.0847	1.15892
O00399	0.431717	0.629503	0.611269	0.251904	0.642944	0.128546	0.921934	0.657284	0.573535	0.4723	0.327461	0.357699	0.574126	0.450285	0.532245	0.503143	0.356392	0.496048	0.536991	0.487507	0.396193	0.383588	0.467289	0.655953	0.492958	0.472876	0.560859	0.370695	0.599279	0.45819	0.591835	0.630786	0.799756	0.644467	0.937381	0.507516	0.597301	0.831785	0.492575	0.780905	0.543995	0.670432	0.778933	0.85825	0.567146	0.759557	0.643611	0.672861	0.608958
Q9NZL4	0.815661	0.317419	0.6112	0.6845	0.405503	0.660019	0.224568	0.564496	0.402169	0.407546	0.926158	0.479138	0.35396	0.444877	0.400098	0.42432	0.384553	0.314513	0.490987	0.305589	0.411624	0.353807	0.40802	0.500389	0.333938	0.369706	0.416425	0.360332	0.325616	0.367518	0.502997	0.54121	0.494439	0.44046	0.449926	0.509767	0.489812	0.542261	0.435857	0.480389	0.486414	0.80273	0.831858	0.469064	0.521643	0.359517	0.551771	0.362671	0.38585
Q9NVH2	0.359029	0.513317	0.61112	0.421444	0.555131	0.465302	0.425536	0.417655	0.528278	0.79374	1.22265e-05	0.60895	0.54873	0.447404	0.483933	0.394109	0.364621	0.172737	0.36299	0.425219	0.546138	0.400944	0.473816	0.6002	0.295948	0.35778	0.518766	0.370918	0.263871	0.483419																0.237681	0.270184	0.206488	0.300766
Q9Y5A9	0.575718	0.789788	0.611049	0.367529	0.630141	0.356218	0.733265	0.456404	0.72457	0.623344	0.790427	0.847943	0.447594	0.585607	0.616167	0.451002	0.388437	0.423648	0.369577	0.583156	0.413914	0.375784	0.430946	0.45664	0.4435	0.507375	0.439894	0.431996	0.64832	0.388362	0.324929	0.53899	0.236886	0.454087	0.310876	0.501021	0.348006	0.463723	0.456663	0.43073	0.329033	0.423187	0.26644	0.27067	0.382773
P11047	0.423186	0.536435	0.611016	0.355399	0.697324	0.401726	0.76524	0.447401	0.585401	0.697274	0.659521	0.711559	0.499147	0.289731	0.571248	0.374462	0.354606	0.577485	0.297007	0.523852	0.684507	0.717972	0.449833	0.416704	0.583794	0.289014	0.556989	0.295177	0.600432	0.411256	1.59783	0.524535	0.819837	0.603928	0.429353	0.34165	0.94019	0.63466	0.431785	0.631584	0.727936	0.275272	0.514415	0.493201	0.525862	0.659389	0.205769	0.492856	0.399261
Q6UW02	0.490585	0.56569	0.610638	0.522551	0.452437	0.543906	0.972731	0.53144	0.410303	0.487065	0.624385	0.810264	0.39123	0.336674	0.591584	0.42676	0.516436	0.574419	0.411308	0.315194	0.440578	0.49739	0.527044	0.429455	0.50284	0.543669	0.452988	0.54323	0.392076	0.582016	0.551736	0.834445	0.631509	0.571124	0.490384	0.579972	0.508146	0.702684	0.38346	0.68138	0.582593	0.360077	0.729201	0.440389	0.704553	0.352743	0.422135	0.326483	0.551424
P27918	0.21067	0.725999	0.610474	0.0551658	0.406945	0.156016	0.510689	0.248569	0.483686	0.756298	0.296601	0.601459	0.158844	0.131953	0.404994																															0.66159	0.285635	0.806872	0.677041
Q9Y314	0.590994	0.657325	0.610446	0.48408	0.587685	0.702106	0.829569	0.620024	0.487647	0.525289	1.00585	0.763805	0.596736	0.49814	0.529229	0.455037	0.353187	0.29428	0.321403	0.380086	0.419328	0.34542	0.494311	0.457509	0.325045	0.284666	0.480636	0.454837	0.380421	0.328955	0.39101	1.00342	0.330808	0.405261	0.404224	0.444108	0.522127	0.495836	0.450617	0.372454	0.472834	0.618787	0.54804	0.318609	0.529035	0.454338	0.537853	0.664295	0.644333
Q86W92	0.555879	0.516108	0.610445	0.397436	0.489089	0.432504	0.378501	0.458985	0.459192	0.460051	0.847447	0.500042	0.44785	0.34732	0.542478	0.67759	0.440519	0.529976	0.431695	0.654338	0.445001	0.540091	0.57263	0.713293	0.685065	0.389964	0.659735	0.371108	0.44191	0.422129	0.625218	0.447893	0.423699	0.383997	0.340683	0.576208	0.455129	0.464892	0.520476	0.362527	0.426403	0.352313	0.213166	0.426233	0.405991	0.457001	0.373581	0.366096	0.447764
Q96FV2	0.584307	0.909667	0.610411	0.392189	0.531656	0.742753	1.26223	0.435229	0.544749	0.744631	0.968912	0.987912	0.716162	0.353197	0.620619	0.607243	0.556843	0.454912	0.620062	0.616698	0.473434	0.588718	0.425008	0.434774	0.623612	0.51277	0.49184	0.391742	0.38304	0.504113	0.583184	0.344949	0.583972	0.413259	0.463397	0.481844	0.535835	0.455482	0.395749	0.436388	0.531732	0.391589	0.578303	0.572674	0.578415	0.226789	0.406911	0.179485	0.118562
Q86YS6	0.652347	0.57419	0.61039	0.607856	0.504047	0.564476	0.364451	0.52519	0.587808	0.610154	0.582163	0.795929	0.390304	0.496792	0.483026	0.356954	0.471857	0.367401	0.6097	0.643397	0.517708	0.278524	0.411096	0.280704	0.261957	0.359493	0.443	0.371365	0.504375	0.509481																0.411753	0.443241	0.583943	0.567724
Q9UD71	0.935367	1.13195	0.610282	0.356399	0.563506	0.647945	0.935909	0.402689	0.724371	0.786352	1.27535	0.775658	0.673135	0.915482	0.527308	1.03606	0.525335	1.01951	0.342864	0.470222	0.50838	1.50549	0.636239	0.432948	1.25151	0.36032	0.935714	0.215215	1.62944	0.547128																1.41642	0.529712	1.03419	1.00482
P00441	0.595314	0.802615	0.609973	0.459904	0.685905	0.456717	1.01477	0.467838	0.479458	0.751896	0.487011	0.501403	1.77053	0.417765	0.578116	0.433181	0.761984	0.53904	0.645866	0.503158	0.543811	0.505652	0.487647	0.465281	0.635833	0.473023	0.924968	0.443936	0.424832	0.59684	0.350077	0.694367	0.429507	0.557446	0.320648	0.526418	0.790879	0.658086	0.341915	0.64523	0.572641	0.54985	0.552249	0.410932	0.490329	0.965736	0.434693	0.811905	0.584181
Q6PCE3	0.394691	0.457286	0.609968	0.310421	0.457456	0.285337	0.400486	0.473422	0.440813	0.6154	0.51648	0.706218	0.353127	0.447661	0.507439	0.348332	0.404508	0.305308	0.369061	0.400156	0.455703	0.489157	0.478685	0.424903	0.379747	0.331442	0.485685	0.372324	0.268849	0.386226	0.55427	0.445656	1.00505	0.612686	0.897965	0.470348	0.504664	0.655907	0.388613	0.735229	0.449146	0.344251	0.736962	0.86266	0.492641	0.446457	0.309273	0.434457	0.437761
Q9Y2R4	0.519527	0.766968	0.609707	0.321168	0.540256	0.61884	0.66572	0.453301	0.568601	0.542554	0.823211	0.784453	0.541781	0.654558	0.657394	0.233446	0.39676	0.486528	0.380503	1.65585e-05	0.472179	0.169389	0.484889	0.565214	0.359249	0.336154	0.271134	0.511024	0.153156	0.409856	0.375722	1.44045e-05	0.32034	0.216319	0.408421	0.455848	0.285655	0.129583	0.582742	0.102084	0.295131	0.437772	0.368626	0.222592	0.294398	0.440921	0.74288	0.639084	0.648773
Q6XZF7	0.396342	0.318438	0.609549	0.505109	0.616326	0.692706	0.323774	0.40251	0.54512	0.602907	1.26481	0.430231	0.330758	0.340792	0.359421
O60237	0.394978	0.482577	0.609422	0.275397	0.387543	0.272958	0.541312	0.77042	0.361902	0.829402	0.541865	0.484787	0.739331	0.21644	0.62667	0.345687	0.199496	0.943742	0.234048	0.488297	0.545003	0.589346	0.441054	0.597041	0.788507	0.205863	0.461747	0.36252	0.631311	0.222498	0.790715	0.366574	0.522018	0.432146	0.368983	0.438678	0.460913	0.517335	0.315058	0.464741	0.468548	0.315106	0.570217	0.370909	0.524764	0.635868	0.211129	0.564955	0.304013
Q13439	3.42863	1.45854	0.609296	0.532278	0.508246	3.27362	5.44299	0.503803	0.693097	0.503211	2.47955	2.45627	0.57564	0.404798	0.491478	0.679722	0.633977	0.544364	0.622113	0.619461	0.435381	0.412007	0.539001	0.506944	0.403616	0.485261	0.579458	0.419259	0.405051	0.663917	0.449781	0.666364	0.512683	0.507557	0.619141	0.41583	0.428302	0.731084	0.511387	0.519834	0.424507	0.641266	0.579774	0.504982	0.458398	0.534938	0.449024	0.59556	0.508648
Q9H488	0.818895	0.435037	0.609162	0.62118	0.41304	0.80403	0.530753	0.43627	0.409487	0.479462	0.426107	0.434889	0.406091	0.295657	0.396052	0.373767	0.372466	0.352031	0.419719	0.312819	0.509594	0.448071	0.501297	0.496652	0.39575	0.309452	0.378063	0.459259	0.172754	0.394439																0.457298	0.464081	0.370096	0.51676
Q13555	0.448278	0.376124	0.609101	0.369096	0.378759	0.429941	0.452886	0.356169	0.359847	0.454127	0.496815	0.359757	0.594998	0.402656	0.355188	0.220941	0.418407	0.40176	0.342184	0.415968	0.442395	0.434756	0.334206	0.339928	0.32389	0.33806	0.328294	0.401313	0.317377	0.422136	0.678484	1.10525	0.537563	0.523603	0.389013	0.425977	0.563188	0.67852	0.479096	0.553678	0.643126	0.619748	0.59144	0.468945	0.635841	0.794149	0.340495	0.821026	0.726282
P61604	0.670573	1.03724	0.608974	0.893882	0.747072	0.712532	0.832578	0.484365	0.701934	0.613066	0.439196	0.744233	1.18237	1.04218	0.541559	0.737774	0.55944	1.03637	0.444224	0.66691	0.54521	0.56968	0.65393	0.558448	0.634229	0.789811	0.596951	0.614262	0.907909	0.62803	0.324679	2.10791	0.558289	0.464702	0.654585	0.437831	0.498906	0.848161	0.785046	0.516022	0.458866	0.790033	0.786184	0.547653	0.627702	0.889315	0.743561	0.762511	0.620984
P10644	0.384789	0.430666	0.608604	0.493771	0.455721	0.477846	0.373468	0.613492	0.38289	0.502352	0.574293	0.614762	0.397317	0.331551	0.497774	0.327269	0.428716	0.34137	0.400581	0.348451	0.481786	0.518107	0.359253	0.463454	0.508664	0.319507	0.438039	0.333899	0.500488	0.404518	0.406918	0.232756	0.387392	0.519103	0.376107	0.401019	0.405845	0.30726	0.399727	0.493556	0.481707	0.319719	0.379364	0.427716	0.466734	0.388852	0.418332	0.382424	0.366819
Q13247	0.518794	0.48406	0.608234	0.309557	0.486258	0.232525	0.453044	0.630605	0.486469	0.30775	0.248623	0.28463	0.347707	0.766835	0.43371	0.546587	0.388903	0.543558	0.360678	0.300511	0.369457	0.330171	0.490864	0.473715	0.381237	0.611073	0.479358	0.521211	0.519895	0.345285	0.241706	0.444476	0.363051	0.370825	0.406658	0.272446	0.290082	0.426791	0.377389	0.391805	0.312843	0.532465	0.441776	0.366506	0.329254	0.593342	0.504635	0.618949	0.508711
Q15751	0.678793	0.524699	0.608199	0.640615	0.494233	1.25325	0.704827	0.45274	0.471646	0.610789	0.785574	0.619932	0.449947	0.407205	0.419973
P28062	0.474313	0.575891	0.607711	0.366872	0.55764	0.339673	0.545813	0.83265	0.571383	0.529976	0.279519	0.501833	0.549914	0.504773	0.558811	0.675233	0.637751	0.584061	0.622411	0.307389	0.534652	0.458896	0.56976	0.681745	0.667804	0.531205	0.592079	0.60437	0.475855	0.458517	0.426123	0.406047	0.497253	0.598534	0.460562	0.573886	0.48709	0.500629	0.347004	0.60215	0.444772	0.520606	0.516145	0.481426	0.531699	0.512702	0.724529	0.53639	0.529286
Q12841	0.529657	0.859421	0.607418	0.337519	0.49981	0.104066	0.433626	0.513718	0.569228	0.425842	0.632407	0.902583	0.337538	0.256171	0.590436	1.157	0.445567	0.634694	0.374853	0.38581	0.489812	0.653101	0.806215	0.689834	1.20243	0.30488	0.465064	0.209224	0.636187	0.396574	0.693453	1.44045e-05	0.308753	0.587959	0.529036	0.512847	0.492979	0.749102	0.399581	0.785216	0.53722	0.409136	0.390385	0.415531	0.661512	0.92065	0.302704	0.956159	0.667213
Q96I59	0.560896	0.898613	0.607273	0.199241	0.781122	0.255164	0.693533	0.684641	0.490633	0.492057	0.265177	0.473926	0.986644	1.35727	0.751425	0.618696	0.542001	0.908302	0.544355	0.477968	0.456917	0.722594	0.527959	0.369485	0.519461	0.833184	0.442886	0.450401	0.724873	0.501858	0.528334	0.196026	0.594957	0.509373	0.754279	0.415285	0.546963	0.420476	0.469302	0.420793	0.599939	0.794649	0.324472	0.863109	0.540563	0.645737	0.405852	1.00222	0.701138
P43308	0.405876	0.539937	0.607084	0.198037	0.399325	0.161447	0.489949	0.5283	0.413969	0.299882	0.386498	0.490233	0.406511	0.473757	0.370332
C9JLW8	0.612266	0.485248	0.607058	0.472658	0.519396	0.643257	0.750739	0.455162	0.510573	0.504552	0.148477	0.453238	0.470641	0.486802	0.542891	0.398681	0.544762	0.396877	0.534201	0.612698	0.445993	0.398362	0.509276	0.382515	0.425235	0.63062	0.483031	0.495668	0.511135	0.408756	0.424896	0.54191	0.499466	0.440653	0.407084	0.468296	0.445616	0.434642	0.439312	0.492934	0.410231	0.452148	0.570313	0.485062	0.470451	0.454594	0.377295	0.659147	0.403915
[truncated: 8,473 more rows]
[truncated: 385 more columns]

## Sheet: Legend
# Normalized protein abundances: columns=samples; rows=Uniprot IDs
