# Supplementary material for: Proteomic analysis of the urothelial cancer landscape
Source: Nat Commun. 2024 May 27;15:4513. doi: 10.1038/s41467-024-48096-5 (PMC11130393; doi:10.1038/s41467-024-48096-5)
Supplement: Supplementary file 5 — Supplementary Data 2 [file 41467_2024_48096_MOESM5_ESM.xlsx]

## Sheet: Protein data
	Description	# AAs	MW [kDa]	calc. pI	Biological Process	Cellular Component	Molecular Function	Pfam IDs	Entrez Gene ID	Ensembl Gene ID	Gene Symbol	Gene ID	WikiPathways	Reactome Pathways	H01_# unique PSM	H02_# unique PSM	H03_# unique PSM	H04_# unique PSM	H05_# unique PSM	H06_# unique PSM	H07_# unique PSM	H08_# unique PSM	H09_# unique PSM	H10_# unique PSM	H11_# unique PSM	H12_# unique PSM	H13_# unique PSM	H14_# unique PSM	H15_# unique PSM	H16_# unique PSM	H17_# unique PSM	H18_# unique PSM	H19_# unique PSM	L20_# unique PSM	L21_# unique PSM	L22_# unique PSM	L23_# unique PSM	L24_# unique PSM	L25_# unique PSM	L26_# unique PSM	L27_# unique PSM	L28_# unique PSM	L29_# unique PSM	class	membrane
O15344	E3 ubiquitin-protein ligase Midline-1 OS=Homo sapiens (Human) OX=9606 GN=MID1 PE=1 SV=1	667	75.2	6.8	cell organization and biogenesis;developmental processes;other biological processes	cytosol;cytoskeleton	cytoskeletal activity;other molecular function	Pf00041, Pf00622, Pf00643, Pf13445, Pf13765, Pf18568	4281	ENSG00000101871	MID1	B2RCG2; hsa:4281; O15344; O75361; Q9BZX5		Interferon gamma signaling	1	2	1	2	1	3		3		3	4		1	2	2	2	3	2	3		1	1	3	3	1	1	2		3	cytoplasmic	0
Q00613	Heat shock factor protein 1 OS=Homo sapiens (Human) OX=9606 GN=HSF1 PE=1 SV=1	529	57.2	5.19	cell organization and biogenesis;DNA metabolism;RNA metabolism OR transcription;other metabolic processes;stress response;transport;signal transduction;other biological processes	cytosol;cytoskeleton;nucleus;other cell component	nucleic acid binding activity;other molecular function	Pf00447, Pf06546	3297	ENSG00000185122; ENSG00000284774	HSF1	A8K4L0; A8MW26; hsa:3297; Q00613; Q53XT4		Regulation of HSF1-mediated heat shock response; HSF1 activation; Attenuation phase; Aggrephagy	1	1		2	1	3	1	2	1	1		1		2	1											2	2	1		cytoplasmic	0
Q8TB36	Ganglioside-induced differentiation-associated protein 1 OS=Homo sapiens (Human) OX=9606 GN=GDAP1 PE=1 SV=3	358	41.3	8.34	cell organization and biogenesis;other metabolic processes;transport;other biological processes	other membranes;cytosol;mitochondrion;other cytoplasmic organelle		Pf13410, Pf13417	54332	ENSG00000104381	GDAP1	A8K957; E7FJF3; E7FJF4; hsa:54332; Q8TB36	Intracellular trafficking proteins involved in CMT neuropathy	Class I peroxisomal membrane protein import	1	1	1	1			1		1		1		1		1			1		1					1	1			1	mtmp	1
Q14135	Transcription cofactor vestigial-like protein 4 OS=Homo sapiens (Human) OX=9606 GN=VGLL4 PE=1 SV=4	290	30.9	8.22	other biological processes	nucleus	other molecular function	Pf15245	9686	ENSG00000144560	VGLL4	B4DTS7; hsa:9686; J3KN68; Q14135; Q7L5V0; Q9BQ78	Hippo-Merlin signaling dysregulation; Malignant pleural mesothelioma		1						2	2	2					1	3			1				1				1	0			cytoplasmic	0
O60936	Nucleolar protein 3 OS=Homo sapiens (Human) OX=9606 GN=NOL3 PE=1 SV=2	208	22.6	4.18	cell organization and biogenesis;RNA metabolism OR transcription;other metabolic processes;stress response;transport;signal transduction;other biological processes	other membranes;cytosol;mitochondrion;ER/Golgi;nucleus;other cell component	signal transduction activity or receptor binding;enzyme regulator activity;nucleic acid binding activity;other molecular function	Pf00619	8996	ENSG00000140939	NOL3	B4DFL0; hsa:8996; O60936; O60937			1	2	1	2	1	1	2	2	2	1	1	1	2	1	2	1	1	1	2	1	2		2	1		1	4	2	1
O14795	Protein unc-13 homolog B OS=Homo sapiens (Human) OX=9606 GN=UNC13B PE=1 SV=2	1591	180.6	5.99	cell-cell signaling;cell organization and biogenesis;transport;signal transduction;other biological processes	plasma membrane;other membranes;cytosol;ER/Golgi;other cell component	other molecular function	Pf00130, Pf00168, Pf06292	10497	ENSG00000198722	UNC13B	hsa:10497; O14795; Q2NKJ5; Q5VYM8	Synaptic vesicle pathway; 16p11.2 proximal deletion syndrome; Monoamine transport	Glutamate Neurotransmitter Release Cycle; Serotonin Neurotransmitter Release Cycle; Norepinephrine Neurotransmitter Release Cycle; Dopamine Neurotransmitter Release Cycle; Acetylcholine Neurotransmitter Release Cycle	1																													cytoplasmic	0
Q13438	Protein OS-9 OS=Homo sapiens (Human) OX=9606 GN=OS9 PE=1 SV=1	667	75.5	4.87	protein metabolism;other metabolic processes;stress response;transport;other biological processes	other membranes;ER/Golgi	other molecular function	Pf07915	10956	ENSG00000135506	OS9	A6NDD1; A6NFR7; A6NLB2; A8K5Q9; B4DE28; B4DPX1; B4E1I6; E7ENT8; E7EW91; F8VUH2; G3XA88; hsa:10956; O00579; Q13438; Q6IBL2; Q8IZ58; Q9BW99		ABC-family proteins mediated transport; Defective CFTR causes cystic fibrosis; Hedgehog ligand biogenesis; Hh mutants are degraded by ERAD; ER Quality Control Compartment (ERQC)	1	3	1	2	5	5	6	2		1	4	2	1	1	3	5	5	1	3	3	2	4	3	3	0	0	6	3	3	secretome	0
Q9Y5U2	Protein TSSC4 OS=Homo sapiens (Human) OX=9606 GN=TSSC4 PE=1 SV=3	329	34.3	5.19				Pf15264	10078	ENSG00000184281	TSSC4	C9JS66; hsa:10078; Q86VL2; Q9BRS6; Q9Y5U2			1	1	1			0		0			1		1			1		1								1	2		1	cytoplasmic	0
Q86VW2	Rho guanine nucleotide exchange factor 25 OS=Homo sapiens (Human) OX=9606 GN=ARHGEF25 PE=1 SV=2	580	63.8	6.61	other biological processes	plasma membrane;other membranes;cytosol;cytoskeleton	enzyme regulator activity	Pf00621	115557	ENSG00000240771	ARHGEF25	A6NJH5; A9CQZ6; F8W7Z4; hsa:115557; Q86VW2; Q8WV84; Q96E63		CDC42 GTPase cycle; RAC1 GTPase cycle; RHOA GTPase cycle; RHOC GTPase cycle; RHOB GTPase cycle; G alpha (q) signalling events	1																	1												cytoplasmic	0
P51965	Ubiquitin-conjugating enzyme E2 E1 OS=Homo sapiens (Human) OX=9606 GN=UBE2E1 PE=1 SV=1	193	21.4	8.53	protein metabolism;other metabolic processes	cytosol;nucleus;other cell component	other molecular function	Pf00179	7324	ENSG00000170142	UBE2E1	B2RBX4; C9J8K2; hsa:7324; K4DI90; P51965	Photodynamic therapy-induced unfolded protein response; 7q11.23 copy number variation syndrome	Separation of Sister Chromatids; Antigen processing: Ubiquitination & Proteasome degradation; APC/C:Cdc20 mediated degradation of Securin; APC/C:Cdh1 mediated degradation of Cdc20 and other APC/C:Cdh1 targeted proteins in late mitosis/early G1; Cdc20:Phospho-APC/C mediated degradation of Cyclin A; CDK-mediated phosphorylation and removal of Cdc6; Autodegradation of Cdh1 by Cdh1:APC/C; ISG15 antiv…	1	2			1	0	1	1	2	2		2	1	1	2	1	1	0	2	1	0	0	1	2	0	1	4	0	1	cytoplasmic	0
P34059	N-acetylgalactosamine-6-sulfatase OS=Homo sapiens (Human) OX=9606 GN=GALNS PE=1 SV=1	522	58	6.74		non-structural extracellular;other cytoplasmic organelle	other molecular function	Pf00884, Pf14707	2588	ENSG00000141012	GALNS	hsa:2588; P34059; Q86VK3	Glycosaminoglycan degradation	Neutrophil degranulation; Keratan sulfate degradation; MPS IV - Morquio syndrome A	1				1		3	1	2	1	7	3	2	3	1	1	4	3	1	2			4	1			2	1	1	cytoplasmic	0
O95639	Cleavage and polyadenylation specificity factor subunit 4 OS=Homo sapiens (Human) OX=9606 GN=CPSF4 PE=1 SV=1	269	30.2	8.31	RNA metabolism OR transcription;other metabolic processes	nucleus;other cell component	nucleic acid binding activity;other molecular function	Pf00098, Pf00642, Pf15663	10898	ENSG00000160917	CPSF4	D6W5S8; hsa:10898; O95639; Q6FGE6; Q86TF8; Q9BTW6	mRNA processing	mRNA Splicing - Major Pathway; mRNA 3'-end processing; RNA Polymerase II Transcription Termination; Transport of Mature mRNA Derived from an Intronless Transcript; tRNA processing in the nucleus; Processing of Intronless Pre-mRNAs; Inhibition of Host mRNA Processing and RNA Silencing	1	2	1			2	1	3	0	1	1	2	2	1	1	1	1	1	0	1		1					1	0		cytoplasmic	0
P17028	Zinc finger protein 24 OS=Homo sapiens (Human) OX=9606 GN=ZNF24 PE=1 SV=4	368	42.1	6.21	developmental processes;other biological processes	nucleus	nucleic acid binding activity;other molecular function	Pf00096, Pf02023	7572	ENSG00000172466	ZNF24	hsa:7572; O14754; P17028; Q53YE4; Q6ICR5; Q8IZN4			1	2		1	1	1	1	1	2	2			0			1	0			1							1		1	cytoplasmic	0
Q9NQZ5	StAR-related lipid transfer protein 7, mitochondrial OS=Homo sapiens (Human) OX=9606 GN=STARD7 PE=1 SV=2	370	43.1	8.95	other metabolic processes	other membranes;mitochondrion	other molecular function	Pf01852	56910	ENSG00000084090	STARD7	D3DXG9; hsa:56910; Q53T44; Q6GU43; Q969M6; Q9NQZ5		Synthesis of PC	1	1	1	2		1	1	1		1	1					0	1	1	2	1		2				1		1		cytoplasmic	0
Q96LM5	Uncharacterized protein C4orf45 OS=Homo sapiens (Human) OX=9606 GN=C4orf45 PE=2 SV=3	186	21.7	9.96				Pf15123	152940	ENSG00000164123	C4orf45	A8MPU3; C9J0T8; hsa:152940; Q96LM5			1																													cytoplasmic	0
Q70EL4	Ubiquitin carboxyl-terminal hydrolase 43 OS=Homo sapiens (Human) OX=9606 GN=USP43 PE=1 SV=2	1123	122.7	9.19	protein metabolism;DNA metabolism;other metabolic processes;stress response	nucleus	other molecular function	Pf00443	124739	ENSG00000154914	USP43	A6NDT9; B7ZLT9; B7ZVX5; hsa:124739; Q70EL4; Q8N2C5; Q96DQ6		Termination of translesion DNA synthesis	1					0	0	0											0		0				0			0		cytoplasmic	0
Q9Y2K7	Lysine-specific demethylase 2A OS=Homo sapiens (Human) OX=9606 GN=KDM2A PE=1 SV=3	1162	132.7	7.58	protein metabolism;DNA metabolism;other metabolic processes;stress response;other biological processes	nucleus	nucleic acid binding activity;other molecular function	Pf00646, Pf02008, Pf16866, Pf17811	22992	ENSG00000173120	KDM2A	D4QA03; E9PIL6; hsa:22992; I3VM55; Q49A21; Q4G0M3; Q69YY8; Q9BVH5; Q9H7H5; Q9UK66; Q9Y2K7		HDMs demethylate histones	1	1	3	1			2	2			1	1			0		2	1	1		1						4	1	1	cytoplasmic	0
Q53ET0	CREB-regulated transcription coactivator 2 OS=Homo sapiens (Human) OX=9606 GN=CRTC2 PE=1 SV=2	693	73.3	7.11	cell organization and biogenesis;protein metabolism;other metabolic processes;transport;other biological processes	nucleus;other cell component	other molecular function	Pf12884, Pf12885, Pf12886	200186	ENSG00000160741	CRTC2	hsa:200186; Q53ET0; Q6UUV8; Q7Z3X7; Q8N332	AMP-activated protein kinase (AMPK) signaling; Focal adhesion: PI3K-Akt-mTOR-signaling pathway	Heme signaling; Circadian Clock; Transcriptional activation of mitochondrial biogenesis	1	2	1	2	2	2	1	2	0	0	2	0	1		0	0	1	2		0		0	1	0		1	4	0	0	cytoplasmic	0
Q5T9L3	Protein wntless homolog OS=Homo sapiens (Human) OX=9606 GN=WLS PE=1 SV=2	541	62.2	7.36	cell-cell signaling;transport;developmental processes;signal transduction;other biological processes	non-structural extracellular;plasma membrane;other membranes;cytosol;ER/Golgi;other cytoplasmic organelle;other cell component	signal transduction activity or receptor binding;other molecular function	Pf06664	79971	ENSG00000116729	WLS	B2RNT2; hsa:79971; Q5JRS7; Q5T9L3; Q7Z2Z9; Q8NC43		WNT ligand biogenesis and trafficking	1		2		1	1	2	1	2	1	1	1	1	1	1	1	2	2	3		2		1	1	1	1	1	1	1	mtmp	1
Q9NUM4	Transmembrane protein 106B OS=Homo sapiens (Human) OX=9606 GN=TMEM106B PE=1 SV=2	274	31.1	6.99	cell organization and biogenesis;protein metabolism;other metabolic processes;transport;developmental processes;other biological processes	other membranes;other cytoplasmic organelle	other molecular function	Pf07092	54664	ENSG00000106460	TMEM106B	A4D108; hsa:54664; Q53FL9; Q8N4L0; Q9NUM4			1	2	1	2	1	1		1		1			1	1	1			1				1					1			typeII	1
Q96ER3	Protein SAAL1 OS=Homo sapiens (Human) OX=9606 GN=SAAL1 PE=1 SV=2	474	53.5	4.5	other biological processes	nucleus			113174	ENSG00000166788	SAAL1	A6NH05; hsa:113174; Q96ER3			1							1					1				1	1				1				1	0	0	1	cytoplasmic	0
Q86WT1	Tetratricopeptide repeat protein 30A OS=Homo sapiens (Human) OX=9606 GN=TTC30A PE=2 SV=3	665	76.1	5.2	cell organization and biogenesis;transport	cytoskeleton;other cell component	other molecular function	Pf14559	92104	ENSG00000197557	TTC30A	A8K8N0; hsa:92104; Q86WT1; Q8IVP2	Ciliary landscape	Intraflagellar transport	1	1		2	2						1				1												0		1	typeII	1
P43363	Melanoma-associated antigen 10 OS=Homo sapiens (Human) OX=9606 GN=MAGEA10 PE=2 SV=2	369	40.8	4.4		cytosol;nucleus		Pf01454, Pf12440	4109	ENSG00000124260	MAGEA10	hsa:4109; P43363			1				1									0			1								1		1	2	1	typeII	1
Q13042	Cell division cycle protein 16 homolog OS=Homo sapiens (Human) OX=9606 GN=CDC16 PE=1 SV=2	620	71.6	5.85	cell cycle OR cell proliferation;protein metabolism;other metabolic processes;other biological processes	cytosol;cytoskeleton;nucleus;other cell component		Pf12895, Pf13424	8881	ENSG00000130177	CDC16	A2A365; hsa:8881; Q13042; Q5T8C8; Q7Z651; Q96AE6; Q9Y564	Cell cycle	Separation of Sister Chromatids; Antigen processing: Ubiquitination & Proteasome degradation; APC/C:Cdc20 mediated degradation of Securin; APC/C:Cdh1 mediated degradation of Cdc20 and other APC/C:Cdh1 targeted proteins in late mitosis/early G1; Cdc20:Phospho-APC/C mediated degradation of Cyclin A; CDK-mediated phosphorylation and removal of Cdc6; Autodegradation of Cdh1 by Cdh1:APC/C; Senescence-…	1		1	3	1	1	3	2	2	2	1	2	2	3	3	1	3	2	1	2			1	0	1	1	2	1		cytoplasmic	0
P01893	Putative HLA class I histocompatibility antigen, alpha chain H OS=Homo sapiens (Human) OX=9606 GN=HLA-H PE=5 SV=3	362	40.9	6.3	other biological processes	non-structural extracellular;plasma membrane;other membranes;ER/Golgi;other cytoplasmic organelle;other cell component	other molecular function	Pf00129, Pf06623, Pf07654			HLA-H	P01893		Immunoregulatory interactions between a Lymphoid and a non-Lymphoid cell; ER-Phagosome pathway; Neutrophil degranulation; Interferon gamma signaling; Interferon alpha/beta signaling; Antigen Presentation: Folding, assembly and peptide loading of class I MHC; Endosomal/Vacuolar pathway	1	2	0	2	1	3	1	3	1	1	1	2	1	0	1	2	1	3	1	1	1	2	3		0	2	2		0	typeI	1
Q7Z5J4	Retinoic acid-induced protein 1 OS=Homo sapiens (Human) OX=9606 GN=RAI1 PE=1 SV=2	1906	203.2	8.79	developmental processes;other biological processes	nucleus;other cell component	other molecular function	Pf13771	10743	ENSG00000108557	RAI1	hsa:10743; Q7Z5J4; Q8N3B4; Q8ND08; Q8WU64; Q96JK5; Q9H1C1; Q9H1C2; Q9UF69		Heme signaling; Circadian Clock	1	2	1	3		1			2	1	1	1	2	1	1			1		1			1				4		1	cytoplasmic	0
P62487	DNA-directed RNA polymerase II subunit RPB7 OS=Homo sapiens (Human) OX=9606 GN=POLR2G PE=1 SV=1	172	19.3	5.54	RNA metabolism OR transcription;other metabolic processes;other biological processes	nucleus;other cell component	nucleic acid binding activity;other molecular function	Pf00575, Pf03876	5436	ENSG00000168002	POLR2G	B2R5C0; hsa:5436; P52433; P62487; Q2M1Z4	Pyrimidine metabolism; Eukaryotic transcription initiation	FGFR2 alternative splicing; mRNA Splicing - Major Pathway; Processing of Capped Intron-Containing Pre-mRNA; Activation of anterior HOX genes in hindbrain development during early embryogenesis; Viral Messenger RNA Synthesis; Transcriptional regulation by small RNAs; Formation of RNA Pol II elongation complex ; Formation of HIV elongation complex in the absence of HIV Tat; Formation of HIV-1 elong…	1	3	3	3	1	3		2	2	2	1	2	2	3	2	2	2	3	1	1	2	1	1	1		2	4		4	cytoplasmic	0
P0CG38	POTE ankyrin domain family member I OS=Homo sapiens (Human) OX=9606 GN=POTEI PE=3 SV=1	1075	121.2	6.21				Pf00022, Pf12796, Pf14915	653269	ENSG00000196834	POTEI	hsa:653269; P0CG38			1	1	1	1	2	7	1	2	3	1	1	4	3	3	1	4	1	5	1			0	1	0			2		1
Q9Y312	Protein AAR2 homolog OS=Homo sapiens (Human) OX=9606 GN=AAR2 PE=1 SV=2	384	43.4	5.96	cell organization and biogenesis;RNA metabolism OR transcription;other metabolic processes	nucleus		Pf05282	25980	ENSG00000131043	AAR2	E1P5S7; hsa:25980; Q9H4F9; Q9P1P3; Q9UFK9; Q9Y312	Ciliary landscape		1	2	2		2	2	4	2	1	1	3					2	3	3	1		0	1	2	1		1	2	2	4	cytoplasmic	0
P28289	Tropomodulin-1 OS=Homo sapiens (Human) OX=9606 GN=TMOD1 PE=1 SV=1	359	40.5	5.1	cell organization and biogenesis;developmental processes;other biological processes	other membranes;cytosol;cytoskeleton	cytoskeletal activity	Pf03250	7111	ENSG00000136842	TMOD1	B2RB77; hsa:7111; P28289; Q5T7W3; Q9BUF1	Striated muscle contraction pathway; VEGFA-VEGFR2 signaling pathway	Striated Muscle Contraction	1	2	1	0	2	1	3	3	4	4	1	3	3	5	4	3	6	6	4	1			1	1	2	1		1	2	cytoplasmic	0
Q9BVT8	Transmembrane and ubiquitin-like domain-containing protein 1 OS=Homo sapiens (Human) OX=9606 GN=TMUB1 PE=1 SV=1	246	26.2	5.72	protein metabolism;other metabolic processes;stress response	plasma membrane;other membranes;cytoskeleton;nucleus;other cytoplasmic organelle		Pf00240	83590	ENSG00000164897	TMUB1	D3DX06; hsa:83590; Q53AQ2; Q9BVT8			1	1	2	3	1	1	3	2	2	1	2	1	2	2	1	3	2	1	2	2	1	2	1		1	2	3	1	2	mtmp	1
Q9Y3Y2	Chromatin target of PRMT1 protein OS=Homo sapiens (Human) OX=9606 GN=CHTOP PE=1 SV=2	248	26.4	12.23	other metabolic processes;transport;developmental processes;other biological processes	nucleus;other cell component	nucleic acid binding activity	Pf13865	26097	ENSG00000160679	CHTOP	D3DV55; hsa:26097; Q0VAQ8; Q2VPI9; Q5T7Y8; Q5T7Y9; Q5T7Z0; Q6NSM4; Q6PB28; Q8WYT9; Q9BUC5; Q9H034; Q9H2L0; Q9Y3Y2		Transport of Mature mRNA derived from an Intron-Containing Transcript; mRNA 3'-end processing; RNA Polymerase II Transcription Termination	1	5	6	4	3	4	4	6	6	2	6	3	5	6	3	3	6	5	5	2	2	6	5	5	5	3	8	4	3	cytoplasmic	0
Q9H6R3	Acyl-CoA synthetase short-chain family member 3, mitochondrial OS=Homo sapiens (Human) OX=9606 GN=ACSS3 PE=1 SV=1	686	74.7	8.63	other metabolic processes	mitochondrion;other cell component	other molecular function	Pf00501, Pf13193, Pf16177	79611	ENSG00000111058	ACSS3	hsa:79611; Q8NC66; Q9H6R3		Synthesis of Ketone Bodies	1	6	0					0	3	2	2	1	2	1	2			1	1	1			1							cytoplasmic	0
Q9Y3C4	EKC/KEOPS complex subunit TPRKB OS=Homo sapiens (Human) OX=9606 GN=TPRKB PE=1 SV=1	175	19.6	6.79	cell organization and biogenesis;DNA metabolism;RNA metabolism OR transcription;other metabolic processes	cytosol;nucleus;other cell component	other molecular function	Pf08617	51002	ENSG00000144034	TPRKB	D6W5H6; hsa:51002; Q8IWR6; Q8IWR7; Q9H3K4; Q9Y3C4		tRNA modification in the nucleus and cytosol	1	1						0		1	1			1	1	1														cytoplasmic	0
Q9NZI7	Upstream-binding protein 1 OS=Homo sapiens (Human) OX=9606 GN=UBP1 PE=1 SV=1	540	60.5	6.35	developmental processes;other biological processes	cytosol;nucleus;other cell component	nucleic acid binding activity;other molecular function	Pf04516, Pf18016	7342	ENSG00000153560	UBP1	hsa:7342; Q68CT0; Q86Y57; Q9H8V0; Q9NZI7; Q9UD76; Q9UD78			1	1	2			3			2		1																			cytoplasmic	0
P21860	Receptor tyrosine-protein kinase erbB-3 OS=Homo sapiens (Human) OX=9606 GN=ERBB3 PE=1 SV=1	1342	148	6.55	protein metabolism;other metabolic processes;stress response;developmental processes;signal transduction;other biological processes	non-structural extracellular;plasma membrane;other membranes;other cell component	signal transduction activity or receptor binding;enzyme regulator activity;kinase activity;other molecular function	Pf00757, Pf01030, Pf07714, Pf14843	2065	ENSG00000065361	ERBB3	A8K6L6; B4DIK7; B4DV32; E9PDT8; hsa:2065; P21860; Q9BUD7	Heart development; Glioblastoma signaling pathways; Mammary gland development pathway - Pregnancy and lactation (Stage 3 of 4); Apoptosis-related network due to altered Notch3 in ovarian cancer; EGFR tyrosine kinase inhibitor resistance; ErbB signaling pathway		1	2		1			1		1	1		1		2	1											1	1			typeI	1
P16298	Serine/threonine-protein phosphatase 2B catalytic subunit beta isoform OS=Homo sapiens (Human) OX=9606 GN=PPP3CB PE=1 SV=2	524	59	5.91	cell cycle OR cell proliferation;cell organization and biogenesis;protein metabolism;other metabolic processes;transport;developmental processes;signal transduction;other biological processes	plasma membrane;other membranes;cytosol;cytoskeleton;nucleus;other cell component	other molecular function	Pf00149	5532	ENSG00000107758	PPP3CB	hsa:5532; P16298; P16299; Q5F2F9; Q8N1F0; Q8N3W4	Physiological and pathological hypertrophy of the heart; Energy metabolism; MicroRNAs in cardiomyocyte hypertrophy; Alzheimer's disease and miRNA effects; Amyotrophic lateral sclerosis (ALS); Initiation of transcription and translation elongation at the HIV-1 LTR; MAPK signaling pathway; Wnt signaling; Alzheimer's disease	FCERI mediated Ca+2 mobilization; CLEC7A (Dectin-1) induces NFAT activation; DARPP-32 events; Ca2+ pathway; Calcineurin activates NFAT; ROBO receptors bind AKAP5	1	1		1			1	0	2	1			1	1	1	1		2		2			3			1			2	cytoplasmic	0
Q96N11	Uncharacterized protein C7orf26 OS=Homo sapiens (Human) OX=9606 GN=C7orf26 PE=2 SV=1	449	50	7.69				Pf14964	79034	ENSG00000146576	C7orf26	hsa:79034; Q96N11; Q9BQ43			1			2			1	1	0	0			1	1				1	1				0						1	cytoplasmic	0
Q7Z2X7	P antigen family member 2 OS=Homo sapiens (Human) OX=9606 GN=PAGE2 PE=1 SV=1	111	12.1	4.09				Pf05831	203569	ENSG00000234068	PAGE2	hsa:203569; Q5JRK7; Q5JRK8; Q7Z2X7			1					1									1		3													cytoplasmic	0
Q9H0Q0	Protein FAM49A OS=Homo sapiens (Human) OX=9606 GN=FAM49A PE=2 SV=1	323	37.3	6.01	cell organization and biogenesis	other membranes	other molecular function	Pf07159	81553	ENSG00000197872	CYRIA	B3KNZ1; hsa:81553; Q53QW2; Q9H0Q0			1	2	0	2	1	2										1		2				1	1				1	1		cytoplasmic	0
O00165	HCLS1-associated protein X-1 OS=Homo sapiens (Human) OX=9606 GN=HAX1 PE=1 SV=2	279	31.6	4.92	cell organization and biogenesis;other biological processes	plasma membrane;other membranes;cytosol;cytoskeleton;mitochondrion;ER/Golgi;nucleus;other cell component	other molecular function		10456	ENSG00000143575	HAX1	A8W4W9; A8W4X0; B4DUJ7; hsa:10456; O00165; Q5VYD5; Q5VYD7; Q96AU4; Q9BS80			1	2	1		1	2		3	2				1	2	1	1											1		1	cytoplasmic	0
Q9HC21	Mitochondrial thiamine pyrophosphate carrier OS=Homo sapiens (Human) OX=9606 GN=SLC25A19 PE=1 SV=1	320	35.5	9.55	other metabolic processes;transport	other membranes;mitochondrion	transporter activity	Pf00153	60386	ENSG00000125454	SLC25A19	E9PF74; hsa:60386; Q6V9R7; Q9HC21	Thiamine metabolic pathways	Vitamin B1 (thiamin) metabolism	1				0	1	2	3			1					1		2			1	1								mtmp	1
Q9UJC3	Protein Hook homolog 1 OS=Homo sapiens (Human) OX=9606 GN=HOOK1 PE=1 SV=2	728	84.6	5.15	cell organization and biogenesis;transport;other biological processes	cytosol;cytoskeleton;other cell component	cytoskeletal activity;other molecular function	Pf05622, Pf19047	51361	ENSG00000134709	HOOK1	A8K8E9; A8MU44; B4DX15; hsa:51361; O60561; Q5TG44; Q9UJC3			1	2		2		2	2	1	1	1	5	3	2	4	4	0	4	2	2	0	1	2	5			1	4	4	5	cytoplasmic	0
P39900	Macrophage metalloelastase OS=Homo sapiens (Human) OX=9606 GN=MMP12 PE=1 SV=1	470	54	8.66	cell organization and biogenesis;protein metabolism;other metabolic processes;stress response;transport;developmental processes;other biological processes	non-structural extracellular;extracellular matrix;nucleus;other cell component	nucleic acid binding activity;other molecular function	Pf00045, Pf00413, Pf01471	4321	ENSG00000262406	MMP12	B2R9X8; B7ZLF6; hsa:4321; P39900; Q2M1L9	Matrix metalloproteinases; Spinal cord injury; TGF-beta signaling pathway	Collagen degradation	1	2	12		3		1	2	2	0	2	1	3	4	6	11	4	5			1	1	1	5	0		6	0	1	secretome	0
P28702	Retinoic acid receptor RXR-beta OS=Homo sapiens (Human) OX=9606 GN=RXRB PE=1 SV=2	533	56.9	8.18	signal transduction;other biological processes	nucleus;other cell component	nucleic acid binding activity;other molecular function	Pf00104, Pf00105	6257	ENSG00000204231; ENSG00000206289; ENSG00000227322; ENSG00000228333; ENSG00000231321; ENSG00000235712	RXRB	hsa:6257; P28702; P28703; Q59G65; Q5JP92; Q5STQ1	Vitamin D metabolism; Nuclear receptors; PPAR signaling pathway; Non-small cell lung cancer; Non-genomic actions of 1,25 dihydroxyvitamin D3; Small cell lung cancer; IL-18 signaling pathway; Vitamin A and carotenoid metabolism	PPARA activates gene expression; Nuclear Receptor transcription pathway; NR1H3 & NR1H2 regulate gene expression linked to cholesterol transport and efflux; NR1H2 & NR1H3 regulate gene expression to control bile acid homeostasis; Signaling by Retinoic Acid; NR1H2 & NR1H3 regulate gene expression linked to lipogenesis; NR1H2 & NR1H3 regulate gene expression linked to triglyceride lipolysis in adipo…	2	1	1			2	1	1	1	1	3	1		2	3	2	1	1	1		1		2		1	1	1	1	2	cytoplasmic	0
Q9BYX2	TBC1 domain family member 2A OS=Homo sapiens (Human) OX=9606 GN=TBC1D2 PE=1 SV=3	928	105.3	6.58	transport;other biological processes	plasma membrane;other membranes;cytosol;nucleus;other cell component	enzyme regulator activity;other molecular function	Pf00169, Pf00566	55357	ENSG00000095383	TBC1D2	B3KWD1; B4DQ05; B9A6J7; hsa:55357; Q59EU0; Q5TBQ5; Q6IPC7; Q7L1K8; Q8WYT1; Q9BYX2; Q9H6A2; Q9NSH4		TBC/RABGAPs	2	2	2	6	1	1	3	5	3	1	2	1	3	3		2	3	1	4	1	1		4	1			3		0	typeII	1
Q6PJ69	Tripartite motif-containing protein 65 OS=Homo sapiens (Human) OX=9606 GN=TRIM65 PE=1 SV=3	517	57.3	6.7	other biological processes	cytosol;nucleus	other molecular function	Pf00097, Pf00622, Pf00643	201292	ENSG00000141569	TRIM65	hsa:201292; Q4G0F0; Q6DKJ6; Q6PJ69; Q9BRP6			1	1			1	1		1	1	1			2	1	2	1		1		0		1	2	2		3	1		1	cytoplasmic	0
Q9ULW0	Targeting protein for Xklp2 OS=Homo sapiens (Human) OX=9606 GN=TPX2 PE=1 SV=2	747	85.6	9.23	cell cycle OR cell proliferation;cell organization and biogenesis;other biological processes	non-structural extracellular;cytosol;cytoskeleton;nucleus;other cell component	enzyme regulator activity;cytoskeletal activity;other molecular function	Pf06886, Pf09041, Pf12214	22974	ENSG00000088325	TPX2	hsa:22974; Q96RR5; Q9H1R4; Q9NRA3; Q9UFN9; Q9UL00; Q9ULW0; Q9Y2M1	Gastric cancer network 1	AURKA Activation by TPX2; Regulation of TP53 Activity through Phosphorylation	1			1		1	1				1				3			4	1					1		1	4	0		cytoplasmic	0
Q9NYP7	Elongation of very long chain fatty acids protein 5 OS=Homo sapiens (Human) OX=9606 GN=ELOVL5 PE=1 SV=1	299	35.3	9.42	other metabolic processes;other biological processes	other membranes;ER/Golgi;other cell component	other molecular function	Pf01151	60481	ENSG00000012660	ELOVL5	B4DZJ2; F6SH78; hsa:60481; Q59EL3; Q5TGH5; Q6NXE7; Q7L2S5; Q8NCG4; Q9NYP7; Q9UI22	Cholesterol metabolism with Bloch and Kandutsch-Russell pathways; Omega-3 / omega-6 fatty acid synthesis; Omega-9 fatty acid synthesis; Linoleic acid metabolism affected by coronavirus infection	alpha-linolenic acid (ALA) metabolism; Synthesis of very long-chain fatty acyl-CoAs; Linoleic acid (LA) metabolism	1	1	2	2	0	1	1		1														1				0		1	mtmp	1
P49770	Translation initiation factor eIF-2B subunit beta OS=Homo sapiens (Human) OX=9606 GN=EIF2B2 PE=1 SV=3	351	39	6.16	protein metabolism;other metabolic processes;stress response;developmental processes;signal transduction;other biological processes	cytosol;translational apparatus;other cell component	nucleic acid binding activity;other molecular function	Pf01008	8892	ENSG00000119718	EIF2B2	hsa:8892; O43201; P49770	Translation factors; Factors and pathways affecting insulin-like growth factor (IGF1)-Akt signaling; Rett syndrome causing genes	Recycling of eIF2:GDP	1	1	4	5	1	4	6	6	4	3	5	4	5	4	6	5	4	4	3	1	1	1	4	3		1	4	2	2	cytoplasmic	0
Q6IQ23	Pleckstrin homology domain-containing family A member 7 OS=Homo sapiens (Human) OX=9606 GN=PLEKHA7 PE=1 SV=2	1121	127.1	9.35	cell adhesion;cell organization and biogenesis	other membranes;cytosol;cytoskeleton;nucleus;other cell component	other molecular function	Pf00169	144100	ENSG00000166689	PLEKHA7	B4DK33; B4DWC3; hsa:144100; Q6IQ23; Q86VZ7			1	2		1		1	3	1		1	3	1	2	2		1	1	1	0	4	0	1	0		1	4	4	0	1	cytoplasmic	0
P23771	Trans-acting T-cell-specific transcription factor GATA-3 OS=Homo sapiens (Human) OX=9606 GN=GATA3 PE=1 SV=1	443	47.9	9.42	cell-cell signaling;cell organization and biogenesis;other metabolic processes;stress response;transport;developmental processes;signal transduction;other biological processes	nucleus;other cell component	signal transduction activity or receptor binding;nucleic acid binding activity;other molecular function	Pf00320	2625	ENSG00000107485	GATA3	hsa:2625; P23771; Q5VWG7; Q5VWG8; Q96J16	Adipogenesis; Mesodermal commitment pathway; Pre-implantation embryo; Development and heterogeneity of the ILC family; IL-4 signaling pathway; White fat cell differentiation; Transcriptional cascade regulating adipogenesis; GDNF/RET signaling axis; Development of ureteric collection system; Familial partial lipodystrophy (FPLD); Notch signaling pathway (Netpath); T-cell receptor (TCR) signaling p…	Ub-specific processing proteases; Estrogen-dependent gene expression; RUNX1 regulates transcription of genes involved in differentiation of HSCs; Factors involved in megakaryocyte development and platelet production; Interleukin-4 and Interleukin-13 signaling	1			2		1				1		1		1	1	1	1			1			1				1			cytoplasmic	0
Q12857	Nuclear factor 1 A-type OS=Homo sapiens (Human) OX=9606 GN=NFIA PE=1 SV=2	509	55.9	8.44	cell organization and biogenesis;other metabolic processes;developmental processes;other biological processes	nucleus;other cell component	nucleic acid binding activity;other molecular function	Pf00859, Pf03165, Pf10524	4774	ENSG00000162599	NFIA	B4DRJ3; B4DS53; F5H0R0; F8W8W3; hsa:4774; Q12857; Q8TA97; Q9H3X9; Q9P2A9		RNA Polymerase III Abortive And Retractive Initiation; RNA Polymerase III Transcription Termination	1	2	1	3	1	1	1				2		0		1		2	1	1	2			2			2	3		2	cytoplasmic	0
A5D8V7	Coiled-coil domain-containing protein 151 OS=Homo sapiens (Human) OX=9606 GN=CCDC151 PE=1 SV=1	595	69.1	9.07	cell organization and biogenesis;developmental processes;other biological processes	cytoskeleton;other cell component			115948	ENSG00000198003	ODAD3	A5D8V7; B4DXT0; hsa:115948; Q96CG5	Ciliopathies		1					1							0				1	1	1				1	1			1	1		cytoplasmic	0
P18440	Arylamine N-acetyltransferase 1 OS=Homo sapiens (Human) OX=9606 GN=NAT1 PE=1 SV=2	290	33.9	6.54	other metabolic processes	cytosol	other molecular function	Pf00797	9	ENSG00000171428	NAT1	A8K4E7; hsa:9; O15159; O15300; P18440; Q546N1; Q96TE9	Arylamine metabolism; Metapathway biotransformation Phase I and II	Acetylation	1	1	2	2	3	2	4	1	3	0	5	3		2	4	1	2	1	4	1		2	1	1	2	1	1	2	4	cytoplasmic	0
Q6ZSS7	Major facilitator superfamily domain-containing protein 6 OS=Homo sapiens (Human) OX=9606 GN=MFSD6 PE=1 SV=2	791	88	5.53	other biological processes	plasma membrane;other membranes		Pf12832	54842	ENSG00000151690	MFSD6	D3KSZ4; hsa:54842; Q6ZSS7; Q86TH2; Q9NXM3			1	1	0	1	1	0	1	3	1	1	2	1	1	1	2	1	1	1				2		1	0		1		1	mtmp	1
Q9H446	RWD domain-containing protein 1 OS=Homo sapiens (Human) OX=9606 GN=RWDD1 PE=1 SV=1	243	27.9	4.2	protein metabolism;other metabolic processes	other cell component		Pf05773	51389	ENSG00000111832	RWDD1	A8K3W2; A8MT24; hsa:51389; Q9H446; Q9Y313; Q9Y6B3			1				1			1									1										1		0	cytoplasmic	0
Q96Q45	Transmembrane protein 237 OS=Homo sapiens (Human) OX=9606 GN=TMEM237 PE=1 SV=2	408	45.5	6.47	cell organization and biogenesis;other biological processes	other membranes;other cell component		Pf15383	65062	ENSG00000155755	TMEM237	B4E1R8; B4E2R8; E9PAR8; E9PBF8; E9PG24; E9PGX0; hsa:65062; Q53TS9; Q53TT2; Q7Z3B6; Q8IZ18; Q8NBF8; Q96CY1; Q96Q45	Joubert syndrome; Ciliopathies		1	1	1		1		0	1	1				1	1	1	1	1						1				1			mtmp	1
Q6VEQ5	WAS protein family homolog 2 OS=Homo sapiens (Human) OX=9606 GN=WASH2P PE=2 SV=2	465	50.3	5.71	cell organization and biogenesis;transport	other membranes;cytosol;cytoskeleton;other cytoplasmic organelle;other cell component	cytoskeletal activity	Pf11945			WASH2P	Q6VEQ5			1	4		0		2			3	3	5	2	1	6	5	3		5	5				2	4			6	3		cytoplasmic	0
Q9Y2G3	Probable phospholipid-transporting ATPase IF OS=Homo sapiens (Human) OX=9606 GN=ATP11B PE=1 SV=2	1177	134.1	6.96	cell organization and biogenesis;transport	plasma membrane;other membranes;ER/Golgi;nucleus;other cytoplasmic organelle	transporter activity;other molecular function	Pf00122, Pf13246, Pf16209, Pf16212	23200	ENSG00000058063	ATP11B	hsa:23200; Q96FN1; Q9UKK7; Q9Y2G3		Neutrophil degranulation; Ion transport by P-type ATPases	1			0			1		1	2	1	1	0	1	1	2	1		1				1				1			mtmp	1
A5A3E0	POTE ankyrin domain family member F OS=Homo sapiens (Human) OX=9606 GN=POTEF PE=1 SV=2	1075	121.4	6.2		other cell component		Pf00022, Pf12796, Pf14915	728378	ENSG00000196604	POTEF	A5A3E0; A6NC34; hsa:728378			1		2	2		4	1	2	2	4	1	1	1	1	4	3		3	1	1		1	1				1		1	cytoplasmic	0
Q96JC1	Vam6/Vps39-like protein OS=Homo sapiens (Human) OX=9606 GN=VPS39 PE=1 SV=2	886	101.7	6.99	cell organization and biogenesis;other metabolic processes;transport	other membranes;other cytoplasmic organelle;other cell component		Pf00780, Pf10366, Pf10367	23339	ENSG00000166887	VPS39	hsa:23339; O94869; Q71SQ6; Q7Z3V3; Q96B93; Q96JC1; Q96RM0	VEGFA-VEGFR2 signaling pathway; Ebola virus pathway in host		1	2	1	1	1		2	2	2	4	2	2		1	3	2	2	2	3	1		1	3			2	4	1	1	cytoplasmic	0
Q9Y5Y5	Peroxisomal membrane protein PEX16 OS=Homo sapiens (Human) OX=9606 GN=PEX16 PE=1 SV=2	336	38.6	9.85	cell organization and biogenesis;transport;other biological processes	other membranes;cytosol;ER/Golgi;other cytoplasmic organelle	other molecular function	Pf08610	9409	ENSG00000121680	PEX16	hsa:9409; Q9BWB9; Q9Y5Y5		Class I peroxisomal membrane protein import	1								1							1	1											0		mtmp	1
P04070	Vitamin K-dependent protein C OS=Homo sapiens (Human) OX=9606 GN=PROC PE=1 SV=1	461	52	6.28	protein metabolism;stress response;other biological processes	non-structural extracellular;ER/Golgi	other molecular function	Pf00008, Pf00089, Pf00594, Pf14670	5624	ENSG00000115718	PROC	B4DPQ7; hsa:5624; P04070; Q15189; Q15190; Q16001; Q53S74; Q9UC55	Complement and coagulation cascades	Cell surface interactions at the vascular wall; Regulation of Insulin-like Growth Factor (IGF) transport and uptake by Insulin-like Growth Factor Binding Proteins (IGFBPs); Post-translational protein phosphorylation; Intrinsic Pathway of Fibrin Clot Formation; Common Pathway of Fibrin Clot Formation; Gamma-carboxylation of protein precursors; Transport of gamma-carboxylated protein precursors fro…	1																													secretome	0
O14867	Transcription regulator protein BACH1 OS=Homo sapiens (Human) OX=9606 GN=BACH1 PE=1 SV=2	736	81.9	5.05	cell cycle OR cell proliferation;DNA metabolism;other metabolic processes;stress response;other biological processes	cytosol;nucleus;other cell component	nucleic acid binding activity;other molecular function	Pf00651, Pf03131	571	ENSG00000156273	BACH1	hsa:571; O14867; O43285; Q6ICU0	Integrated cancer pathway; Ferroptosis	Heme signaling; Regulation of HMOX1 expression and activity; Regulation of BACH1 activity	1			1														1			1	0							1	cytoplasmic	0
Q9NPF5	DNA methyltransferase 1-associated protein 1 OS=Homo sapiens (Human) OX=9606 GN=DMAP1 PE=1 SV=1	467	53	9.5	cell organization and biogenesis;protein metabolism;DNA metabolism;other metabolic processes;stress response;other biological processes	cytosol;nucleus;other cell component	other molecular function	Pf05499, Pf16282	55929	ENSG00000178028	DMAP1	A8K001; D3DPY8; hsa:55929; Q0JSM4; Q5TG41; Q7Z3H7; Q9H0S8; Q9NPF5; Q9P2C2		HATs acetylate histones	1	3	3	3	1	3	3	1			2	1	2	2	1	3	1	3	2		1	2		1		1		3	5	cytoplasmic	0
Q13572	Inositol-tetrakisphosphate 1-kinase OS=Homo sapiens (Human) OX=9606 GN=ITPK1 PE=1 SV=2	414	45.6	6.16	other metabolic processes;stress response;developmental processes;signal transduction;other biological processes	plasma membrane;other membranes;cytosol;other cell component	kinase activity;other molecular function	Pf05770, Pf17927	3705	ENSG00000100605; ENSG00000274958	ITPK1	hsa:3705; Q13572; Q9BTL6; Q9H2E7		Factors involved in megakaryocyte development and platelet production; Synthesis of IP3 and IP4 in the cytosol; Synthesis of pyrophosphates in the cytosol	1										1											1		1			1			cytoplasmic	0
Q92625	Ankyrin repeat and SAM domain-containing protein 1A OS=Homo sapiens (Human) OX=9606 GN=ANKS1A PE=1 SV=4	1134	123	6.38	developmental processes;signal transduction;other biological processes	cytosol;nucleus;other cell component	signal transduction activity or receptor binding	Pf00023, Pf00536, Pf00640	23294	ENSG00000064999	ANKS1A	A2RUC1; B4DQW8; hsa:23294; Q5JYI9; Q5SYR2; Q86WQ7; Q92625			1	5	2	5		5	5	6	5	1	3	4	6	2	4	9	3	3	4	4	2	3	6	1		6	7	2	2	cytoplasmic	0
O75795	UDP-glucuronosyltransferase 2B17 OS=Homo sapiens (Human) OX=9606 GN=UGT2B17 PE=1 SV=1	530	61.1	8.54	other metabolic processes	other membranes;ER/Golgi;other cell component	other molecular function	Pf00201	7367	ENSG00000197888	UGT2B17	hsa:7367; O75795	Glucuronidation; Metapathway biotransformation Phase I and II	Glucuronidation	1																								1					typeI	1
Q9UKZ1	CCR4-NOT transcription complex subunit 11 OS=Homo sapiens (Human) OX=9606 GN=CNOT11 PE=1 SV=1	510	55.2	6.4	other biological processes	cytosol;nucleus;other cell component		Pf10155	55571	ENSG00000158435	CNOT11	hsa:55571; Q6P2M9; Q8N681; Q9UKZ1		TP53 regulates transcription of additional cell cycle genes whose exact role in the p53 pathway remain uncertain; Deadenylation of mRNA	1	2		2		1	1	2	1	1	1		1	1	1	1	2					0								cytoplasmic	0
Q8N5I2	Arrestin domain-containing protein 1 OS=Homo sapiens (Human) OX=9606 GN=ARRDC1 PE=1 SV=1	433	46	7.02	protein metabolism;other metabolic processes;transport;other biological processes	non-structural extracellular;plasma membrane;other membranes;other cell component	other molecular function	Pf00339, Pf02752	92714	ENSG00000197070	ARRDC1	hsa:92714; Q8N5I2			1			1							1								1						1	1				cytoplasmic	0
Q9NUI1	Peroxisomal 2,4-dienoyl-CoA reductase OS=Homo sapiens (Human) OX=9606 GN=DECR2 PE=1 SV=1	292	30.8	9.22	other metabolic processes	other membranes;cytosol;other cytoplasmic organelle	other molecular function	Pf13561	26063	ENSG00000242612; ENSG00000274296	DECR2	hsa:26063; Q6ZRS7; Q96ET0; Q9NUI1		Peroxisomal protein import; Beta-oxidation of very long chain fatty acids	1	2					1					1				1		1	1	1						2	1			cytoplasmic	0
Q8TB45	DEP domain-containing mTOR-interacting protein OS=Homo sapiens (Human) OX=9606 GN=DEPTOR PE=1 SV=2	409	46.3	8.07	cell organization and biogenesis;signal transduction;other biological processes			Pf00610	64798	ENSG00000155792	DEPTOR	B2RCL9; B4DN97; E7EV87; hsa:64798; Q8TB45; Q96EQ1; Q9H0R7; Q9H894; Q9HA07	Factors and pathways affecting insulin-like growth factor (IGF1)-Akt signaling; Clear cell renal cell carcinoma pathways; Fragile X syndrome; Neurodegeneration with brain iron accumulation (NBIA) subtypes pathway; Autophagy; Malignant pleural mesothelioma; Network map of SARS-CoV-2 signaling pathway		1				1		0	1		2	1				2		0	1									0			cytoplasmic	0
Q6PJG6	BRCA1-associated ATM activator 1 OS=Homo sapiens (Human) OX=9606 GN=BRAT1 PE=1 SV=2	821	88.1	5.27	cell cycle OR cell proliferation;other metabolic processes;stress response;other biological processes	nucleus;other cell component		Pf02985	221927	ENSG00000106009	BRAT1	A4D200; C9JY24; hsa:221927; Q6PJG6; Q8IW85; Q8IZ43; Q8WVR8; Q96IV9; Q9H7J8; Q9UFA3			1		1	1				0	1	1			1	2				3								1	3			cytoplasmic	0
P13984	General transcription factor IIF subunit 2 OS=Homo sapiens (Human) OX=9606 GN=GTF2F2 PE=1 SV=2	249	28.4	9.23	cell organization and biogenesis;RNA metabolism OR transcription;other metabolic processes	cytoskeleton;nucleus;other cell component	nucleic acid binding activity;other molecular function	Pf02270, Pf17683	2963	ENSG00000188342	GTF2F2	A6NNS5; hsa:2963; P13984; Q5W0H3	Eukaryotic transcription initiation	Formation of RNA Pol II elongation complex ; Formation of HIV elongation complex in the absence of HIV Tat; Formation of HIV-1 elongation complex containing HIV-1 Tat; Pausing and recovery of Tat-mediated HIV elongation; Tat-mediated HIV elongation arrest and recovery; HIV elongation arrest and recovery; Pausing and recovery of HIV elongation; RNA Polymerase II Pre-transcription Events; TP53 Regu…	1	2	1	3	1	3	2	3	1	4	3	2	3	3	2	5	1	3	3	1	1	0	1	1		2	2		1	cytoplasmic	0
Q6AI08	HEAT repeat-containing protein 6 OS=Homo sapiens (Human) OX=9606 GN=HEATR6 PE=1 SV=1	1181	128.7	7.03				Pf13251	63897	ENSG00000068097	HEATR6	B3KXP3; hsa:63897; Q6AI08; Q6MZX1; Q6MZY2; Q8TDM9; Q9H6B3; Q9H6M7			1		0	0				0	1	0	1	0		0	1		1	0					0			1	0			cytoplasmic	0
Q96F15	GTPase IMAP family member 5 OS=Homo sapiens (Human) OX=9606 GN=GIMAP5 PE=1 SV=1	307	34.8	7.68		other membranes;other cytoplasmic organelle	other molecular function	Pf04548	55340	ENSG00000196329	GIMAP5	D3DWZ5; hsa:55340; Q6IA75; Q96F15; Q96NE4; Q9NUK9			1			2	2	3									1							1				1				typeII	1
P55061	Bax inhibitor 1 OS=Homo sapiens (Human) OX=9606 GN=TMBIM6 PE=1 SV=2	237	26.5	8.54	other metabolic processes;stress response;signal transduction;other biological processes	plasma membrane;other membranes;mitochondrion;ER/Golgi;nucleus;other cell component	enzyme regulator activity;other molecular function	Pf01027	7009	ENSG00000139644	TMBIM6	B2R5M4; F8W034; hsa:7009; O14938; P55061; Q643A7; Q96J50			1	2	1	1	1	1	1	1	2		1	2	1	1	1	1	1	2	1	1	1	1		0	1	1	1	1	1	mtmp	1
P0C7T5	Ataxin-1-like OS=Homo sapiens (Human) OX=9606 GN=ATXN1L PE=1 SV=1	689	73.3	6.6	cell organization and biogenesis;developmental processes;other biological processes	nucleus;other cell component	nucleic acid binding activity	Pf08517, Pf12547	342371	ENSG00000224470	ATXN1L	hsa:342371; P0C7T5			1	1				1				1	1				0								1	1
Q96EP0	E3 ubiquitin-protein ligase RNF31 OS=Homo sapiens (Human) OX=9606 GN=RNF31 PE=1 SV=1	1072	119.6	6.57	protein metabolism;other metabolic processes;signal transduction;other biological processes	plasma membrane;other membranes;cytosol;other cell component	other molecular function	Pf01485, Pf09409, Pf16678, Pf18091, Pf18486	55072	ENSG00000092098; ENSG00000285152	RNF31	A0A962; hsa:55072; Q86VI2; Q8TEI0; Q96EP0; Q96GB4; Q96NF1; Q9H5F1; Q9NWD2	Regulation of toll-like receptor signaling pathway	Regulation of TNFR1 signaling; TNFR1-induced NFkappaB signaling pathway	1	3	0	4	2	0	4	2	2	5	3	6	2	3	1	4	2	1	4	2	4	1	1			0		1	3	cytoplasmic	0
Q8NDH3	Probable aminopeptidase NPEPL1 OS=Homo sapiens (Human) OX=9606 GN=NPEPL1 PE=1 SV=3	523	55.8	6.87	protein metabolism	other cell component	other molecular function	Pf00883, Pf18295	79716	ENSG00000215440	NPEPL1	A6NGZ0; B4DMW7; B7ZBN0; E9PN47; G5EA34; hsa:79716; Q53G37; Q5W083; Q8NDH3; Q8TF28; Q8WUI2; Q9H1T6; Q9HAI5			1	7	5	5	1	4	5	6	5	5	3	6	5	3	2	6	7	5	4	2		1	4	3	1	4	8	2	5	cytoplasmic	0
Q8N680	Zinc finger and BTB domain-containing protein 2 OS=Homo sapiens (Human) OX=9606 GN=ZBTB2 PE=1 SV=1	514	57.3	6.1	other biological processes	nucleus	nucleic acid binding activity;other molecular function	Pf00096, Pf00651	57621	ENSG00000181472	ZBTB2	A8K7C7; hsa:57621; Q5SZ81; Q8N680; Q9P245	Ectoderm differentiation		1																													cytoplasmic	0
Q96SW2	Protein cereblon OS=Homo sapiens (Human) OX=9606 GN=CRBN PE=1 SV=1	442	50.5	5.63	protein metabolism;other metabolic processes;other biological processes	other membranes;cytosol;nucleus;other cell component	other molecular function	Pf02190, Pf03226	51185	ENSG00000113851	CRBN	B2R6H4; C9IZA9; C9JAH6; hsa:51185; Q6AI62; Q6NVZ0; Q96SW2; Q9UHW4		Potential therapeutics for SARS	1						1	2							2	1				0			1	0			1	1	1	cytoplasmic	0
O60687	Sushi repeat-containing protein SRPX2 OS=Homo sapiens (Human) OX=9606 GN=SRPX2 PE=1 SV=1	465	52.9	7.25	cell adhesion;developmental processes;other biological processes	non-structural extracellular;plasma membrane;other membranes;other cell component	signal transduction activity or receptor binding;other molecular function	Pf00084, Pf02494, Pf13778	27286	ENSG00000102359	SRPX2	B3KQT3; hsa:27286; O60687; Q8WW85	Pregnane X receptor pathway; Nuclear receptors meta-pathway		1		3	3	1	1		1	3	1	2		1	1		3	3	3	3		1				1	1			1	secretome	0
O94915	Protein furry homolog-like OS=Homo sapiens (Human) OX=9606 GN=FRYL PE=1 SV=2	3013	339.4	5.58	cell organization and biogenesis;developmental processes;other biological processes	other cell component		Pf14222, Pf14225, Pf14228, Pf19421	285527	ENSG00000075539	FRYL	hsa:285527; O94915; O95640; Q8WTZ5; Q9NT40			1	5	2	2		2	1	2	5	2	3	1	3	2	2	4	2	1	1	2	1		3		0	0	2		1	cytoplasmic	0
Q7Z5R6	Amyloid beta A4 precursor protein-binding family B member 1-interacting protein OS=Homo sapiens (Human) OX=9606 GN=APBB1IP PE=1 SV=1	666	73.1	5.59	signal transduction;other biological processes	plasma membrane;other membranes;cytosol;cytoskeleton;other cell component		Pf00169, Pf00788	54518	ENSG00000077420	APBB1IP	hsa:54518; Q7Z5R6; Q8IWS8; Q8IYL7; Q8IZZ7	TYROBP causal network in microglia	Signaling by BRAF and RAF1 fusions; Signaling by moderate kinase activity BRAF mutants; Paradoxical activation of RAF signaling by kinase inactive BRAF; Signaling downstream of RAS mutants; Signaling by RAF1 mutants; MAP2K and MAPK activation; Signaling by high-kinase activity BRAF mutants; GRB2:SOS provides linkage to MAPK signaling for Integrins ; p130Cas linkage to MAPK signaling for integrins	1			1	1	3				2	2	2		3	2	1		1	5		1		3	1	2	2		1	1	cytoplasmic	0
Q9H4K7	Mitochondrial ribosome-associated GTPase 2 OS=Homo sapiens (Human) OX=9606 GN=MTG2 PE=1 SV=1	406	43.9	9.45	other biological processes	other membranes;mitochondrion;translational apparatus	other molecular function	Pf01018, Pf01926	26164	ENSG00000101181	MTG2	A6NDR3; B4DR85; hsa:26164; Q96I17; Q9H4K7; Q9NVG9; Q9UFR4			1	0																1												cytoplasmic	0
Q9P1U1	Actin-related protein 3B OS=Homo sapiens (Human) OX=9606 GN=ACTR3B PE=2 SV=1	418	47.6	5.88		cytoskeleton;other cell component	cytoskeletal activity;other molecular function	Pf00022	57180	ENSG00000133627	ACTR3B	A8MTG1; B4DFW4; hsa:57180; Q7Z526; Q96BT2; Q9P1U1			1			1		1	2	1			1					1		0		1										cytoplasmic	0
Q6UWM9	UDP-glucuronosyltransferase 2A3 OS=Homo sapiens (Human) OX=9606 GN=UGT2A3 PE=2 SV=2	527	60.2	7.96	other metabolic processes	other membranes;other cell component	other molecular function	Pf00201	79799	ENSG00000135220; ENSG00000278216	UGT2A3	hsa:79799; Q6UWM9; Q9H6S4	Glucuronidation; Metapathway biotransformation Phase I and II	Glucuronidation	1	2		1		2			4	0		3					3			2				0						typeII	1
P48539	Calmodulin regulator protein PCP4 OS=Homo sapiens (Human) OX=9606 GN=PCP4 PE=1 SV=3	62	6.8	6.71	signal transduction;other biological processes	other cell component	other molecular function		5121	ENSG00000183036	PCP4	A6NDJ9; hsa:5121; P48539; Q6ICS4; Q93059			1		1		2				2	1		2	2	3	2	2	2	3	3	1	1		2	1	1	1	1		1	cytoplasmic	0
Q14515	SPARC-like protein 1 OS=Homo sapiens (Human) OX=9606 GN=SPARCL1 PE=1 SV=2	664	75.2	4.81	cell adhesion;cell organization and biogenesis;signal transduction;other biological processes	extracellular matrix;ER/Golgi;other cell component	other molecular function	Pf00050, Pf09289, Pf10591	8404	ENSG00000152583	SPARCL1	B4E2Z0; E7ESU2; hsa:8404; Q14515; Q14800		Regulation of Insulin-like Growth Factor (IGF) transport and uptake by Insulin-like Growth Factor Binding Proteins (IGFBPs); Post-translational protein phosphorylation	1	1	2	1		1		2	1		0	1	1	2	1	1		3		1	1						1			secretome	0
Q96K19	E3 ubiquitin-protein ligase RNF170 OS=Homo sapiens (Human) OX=9606 GN=RNF170 PE=1 SV=2	258	29.8	5.58	protein metabolism;other metabolic processes	other membranes;ER/Golgi	other molecular function	Pf00097, Pf06803	81790	ENSG00000120925	RNF170	D3DSY6; E9PIL4; hsa:81790; Q7Z483; Q86YC0; Q8IXR7; Q8N2B5; Q8N5G9; Q8NG30; Q96K19; Q9H0V6			1	2	1	1		2	2	3	1	1	2		1	1	1	2	1	1	2	1	0	1				1	2	1	1	mtmp	1
Q9BZ95	Histone-lysine N-methyltransferase NSD3 OS=Homo sapiens (Human) OX=9606 GN=NSD3 PE=1 SV=1	1437	161.5	8.21	protein metabolism;other metabolic processes;other biological processes	nucleus;other cell component	other molecular function	Pf00855, Pf00856, Pf17907, Pf17982	54904	ENSG00000147548	NSD3	B7ZL11; D3DSX1; hsa:54904; Q1RMD3; Q3B796; Q6ZSA5; Q9BYU8; Q9BYU9; Q9BZ95; Q9H2M8; Q9H9W9; Q9NXA6		PKMTs methylate histone lysines	1		1	2		1		4								1	1	1	1	1		2			1	2	3	0		cytoplasmic	0
Q14210	Lymphocyte antigen 6D OS=Homo sapiens (Human) OX=9606 GN=LY6D PE=1 SV=1	128	13.3	8.21	cell adhesion;developmental processes	non-structural extracellular;plasma membrane;other membranes;other cell component		Pf00021	8581	ENSG00000167656	LY6D	B2R5F1; D3DWJ0; hsa:8581; O43783; Q14210; Q6GTV9; Q8TBD4; Q92933		Post-translational modification: synthesis of GPI-anchored proteins	1	3	2	4	1	1	2	2	2	2	1	3	3	3	2	2	2	2	3	2	3	3	2	2	2	2	1	2	1	typeI	1
Q58FF6	Putative heat shock protein HSP 90-beta 4 OS=Homo sapiens (Human) OX=9606 GN=HSP90AB4P PE=5 SV=1	505	58.2	4.73	stress response;other biological processes	plasma membrane;other membranes;cytosol;other cell component	other molecular function	Pf00183, Pf02518			HSP90AB4P	Q58FF6			1	1	1				1	1	2	1	2	1	1	1	2	2	1	1		1		1	1		1	0	1	2
Q8WU39	Marginal zone B- and B1-cell-specific protein OS=Homo sapiens (Human) OX=9606 GN=MZB1 PE=1 SV=1	189	20.7	5.57	cell organization and biogenesis;other biological processes	non-structural extracellular;ER/Golgi;other cell component		Pf11938	51237	ENSG00000170476	MZB1	D2IYS0; hsa:51237; Q7Z6N2; Q8WU39; Q96RL5; Q9P0T3			3	8	7	11	8	7	6	5	7	3	5	5	4	7	7	11	5	11	7	2	6	6	5	4	2	8	5	3	10	cytoplasmic	0
P29508	Serpin B3 OS=Homo sapiens (Human) OX=9606 GN=SERPINB3 PE=1 SV=2	390	44.5	6.81	cell-cell signaling;other biological processes	non-structural extracellular;nucleus;other cytoplasmic organelle;other cell component	enzyme regulator activity;other molecular function	Pf00079	6317	ENSG00000057149	SERPINB3	A6NDM2; B2RBT5; B3W5Y6; hsa:6317; P29508; Q53H28; Q53YB5; Q86VF3; Q86W04; Q8IWL4; Q8IXI3; Q96J21; Q9BYF8		Neutrophil degranulation	4	13	11	22	11	9	14	9	13	10	14	3	12	4	7	10	11	10	14	4	8	4	14	9	5	5	22	7	8	cytoplasmic	0
Q9ULX9	Transcription factor MafF OS=Homo sapiens (Human) OX=9606 GN=MAFF PE=1 SV=2	164	17.7	9.8	developmental processes;other biological processes	mitochondrion;nucleus;other cell component	nucleic acid binding activity;other molecular function	Pf03131	23764	ENSG00000185022	MAFF	B4DV49; hsa:23764; Q9ULX9; Q9Y525	Nuclear receptors meta-pathway; NRF2 pathway; Myometrial relaxation and contraction pathways; Ethanol metabolism production of ROS by CYP2E1; Orexin receptor pathway	Factors involved in megakaryocyte development and platelet production	2	3	4	3	2	2	1	2	1	1	2	1	1		1	1	1	1		2	0		0			3				cytoplasmic	0
P07996	Thrombospondin-1 OS=Homo sapiens (Human) OX=9606 GN=THBS1 PE=1 SV=2	1170	129.3	4.94	cell adhesion;cell organization and biogenesis;protein metabolism;other metabolic processes;stress response;transport;developmental processes;other biological processes	non-structural extracellular;extracellular matrix;plasma membrane;other membranes;cytosol;ER/Golgi;other cell component	signal transduction activity or receptor binding;other molecular function	Pf00090, Pf00093, Pf02412, Pf05735	7057	ENSG00000137801	THBS1	A8K6H4; B4E3J7; B9EGH6; hsa:7057; P07996; Q15667; Q59E99	Complement system; Bladder cancer; Apoptosis-related network due to altered Notch3 in ovarian cancer; miRNA targets in ECM and membrane receptors; Focal adhesion; TGF-beta signaling pathway; Focal adhesion: PI3K-Akt-mTOR-signaling pathway; PI3K-Akt signaling pathway; Inflammatory response pathway; Male infertility; TGF-beta receptor signaling in skeletal dysplasias; p53 transcriptional gene netwo…	Signaling by PDGF; Integrin cell surface interactions; Syndecan interactions; Platelet degranulation ; RUNX1 regulates genes involved in megakaryocyte differentiation and platelet function; Defective B3GALTL causes PpS; O-glycosylation of TSR domain-containing proteins	9	15	10	11	12	10	7	11	9	4	6	9	4	15	7	13	8	9	10	7	5	7	9	5	4	4	16	3	3	secretome	0
P0CG34	Thymosin beta-15A OS=Homo sapiens (Human) OX=9606 GN=TMSB15A PE=1 SV=1	45	5.2	5.36	cell organization and biogenesis;other biological processes	cytoskeleton;other cell component	cytoskeletal activity	Pf01290	11013; 286527	ENSG00000158164	TMSB15A	A8K614; hsa:11013; hsa:286527; P0CG34; Q99406			1	1									1	1				1	1	3	1				1	1		2	2
Q16270	Insulin-like growth factor-binding protein 7 OS=Homo sapiens (Human) OX=9606 GN=IGFBP7 PE=1 SV=1	282	29.1	7.9	cell adhesion;stress response;developmental processes;other biological processes	ER/Golgi	other molecular function	Pf00219, Pf07648, Pf07679	3490	ENSG00000163453	IGFBP7	B4E1N2; B7Z9W7; hsa:3490; Q07822; Q16270; Q53YE6; Q9UCA8	Interactions between LOXL4 and oxidative stress pathway; VEGFA-VEGFR2 signaling pathway; Senescence and autophagy in cancer	Regulation of Insulin-like Growth Factor (IGF) transport and uptake by Insulin-like Growth Factor Binding Proteins (IGFBPs); Post-translational protein phosphorylation; Senescence-Associated Secretory Phenotype (SASP)	2	4	3	3	2	2	1	4	4	3	2	2	4	3	4	5	1	5	3	2	1		3	1	2	2	4	1	2
Q15427	Splicing factor 3B subunit 4 OS=Homo sapiens (Human) OX=9606 GN=SF3B4 PE=1 SV=1	424	44.4	8.56	RNA metabolism OR transcription;other metabolic processes;other biological processes	nucleus	other molecular function	Pf00076	10262	ENSG00000143368	SF3B4	hsa:10262; Q15427; Q5SZ63	mRNA processing	mRNA Splicing - Major Pathway; mRNA Splicing - Minor Pathway	1	3	5	4	0	5	4	2	5	4	5	4	3	7	3	3	5	6	5	3	1	2	3	3	2	2	2	2	5	cytoplasmic	0
Q99704	Docking protein 1 OS=Homo sapiens (Human) OX=9606 GN=DOK1 PE=1 SV=1	481	52.4	6.47	signal transduction	cytosol;nucleus;other cell component		Pf00169, Pf02174	1796	ENSG00000115325	DOK1	hsa:1796; O43204; Q53TY2; Q99704; Q9UHG6	Kit receptor signaling pathway; VEGFA-VEGFR2 signaling pathway	PTK6 Regulates RTKs and Their Effectors AKT1 and DOK1; RET signaling	1		0	2		4	1			1				0	1	2		1	0	1			0			0			0	cytoplasmic	0
P80297	Metallothionein-1X OS=Homo sapiens (Human) OX=9606 GN=MT1X PE=1 SV=1	61	6.1	7.96	stress response;other biological processes	nucleus;other cell component	other molecular function	Pf00131	4501	ENSG00000187193	MT1X	A8MUC7; hsa:4501; P80297	Copper homeostasis; Zinc homeostasis; Oxidative stress response	Metallothioneins bind metals	1		1	1		1							1	2	1			1				1			1	1				cytoplasmic	0
Q6UX06	Olfactomedin-4 OS=Homo sapiens (Human) OX=9606 GN=OLFM4 PE=1 SV=1	510	57.2	5.69	cell adhesion;other biological processes	non-structural extracellular;plasma membrane;other membranes;cytosol;mitochondrion;nucleus;other cell component	other molecular function	Pf02191	10562	ENSG00000102837	OLFM4	hsa:10562; O95362; Q5VWG0; Q6UX06; Q86T22		Neutrophil degranulation	2	3	6	10	9	15	11	7	12	18	7	10	9	6	5	6	4	11	7	7	3	7	4	2	2	6	9	5	10	cytoplasmic	0
O14841	5-oxoprolinase OS=Homo sapiens (Human) OX=9606 GN=OPLAH PE=1 SV=3	1288	137.4	6.58	other metabolic processes	cytosol	other molecular function	Pf01968, Pf02538, Pf05378, Pf19278	26873	ENSG00000178814	OPLAH	A5PKY8; hsa:26873; O14841; Q75W65; Q9Y4Q0	Glutathione metabolism	Glutathione synthesis and recycling; Defective OPLAH causes OPLAHD	2	6	9	4	1	9	8	10	3	5	21	8	6	5	5	7	4	5	7	5	0	2	5	1	1	7	3	5	2	cytoplasmic	0
Q9H939	Proline-serine-threonine phosphatase-interacting protein 2 OS=Homo sapiens (Human) OX=9606 GN=PSTPIP2 PE=1 SV=4	334	38.8	8.48	cell organization and biogenesis;other biological processes	plasma membrane;other membranes;cytosol;cytoskeleton;other cell component	cytoskeletal activity	Pf00611	9050	ENSG00000152229	PSTPIP2	hsa:9050; Q9H939			2	2		1		3		3		1		2	4	1	2	1	2	1	1	1		1	1							cytoplasmic	0
P78318	Immunoglobulin-binding protein 1 OS=Homo sapiens (Human) OX=9606 GN=IGBP1 PE=1 SV=1	339	39.2	5.38	signal transduction;other biological processes	cytosol;other cell component	enzyme regulator activity;other molecular function	Pf04177	3476	ENSG00000089289	IGBP1	hsa:3476; P78318; Q8TAB2	16p11.2 proximal deletion syndrome		2	5	2	3	2	8	5	11	6	6	9	4	5	5	3	8	9	4	5	4	2	1	6		2	1	6	1	2	cytoplasmic	0
Q01658	Protein Dr1 OS=Homo sapiens (Human) OX=9606 GN=DR1 PE=1 SV=1	176	19.4	4.75	cell organization and biogenesis;protein metabolism;RNA metabolism OR transcription;other metabolic processes;other biological processes	nucleus	nucleic acid binding activity;other molecular function	Pf00808	1810	ENSG00000117505	DR1	hsa:1810; Q01658		HATs acetylate histones	2	1	2	1	0	1	1	2	2	3	1	1	1	1	1	1	2	1	1	0	1	1	2	1	1	1	2	1	1	cytoplasmic	0
Q9HCN8	Stromal cell-derived factor 2-like protein 1 OS=Homo sapiens (Human) OX=9606 GN=SDF2L1 PE=1 SV=2	221	23.6	7.03	protein metabolism;other metabolic processes;stress response;other biological processes	other membranes;ER/Golgi;other cell component	other molecular function	Pf02815	23753	ENSG00000128228	SDF2L1	A2RUD3; hsa:23753; Q9BRI5; Q9HCN8	VEGFA-VEGFR2 signaling pathway		1	2	1	3	2	1	1	2	2	1	1	3	2	1	1	3	3	2	1	1	1		2	2	1	1	4	1	1	secretome	0
P14209	CD99 antigen OS=Homo sapiens (Human) OX=9606 GN=CD99 PE=1 SV=1	185	18.8	4.75	cell adhesion;other biological processes	plasma membrane;other membranes;other cell component		Pf12301	4267	ENSG00000002586	CD99	A6NIW1; hsa:4267; O00518; P14209; Q6ICV7		Immunoregulatory interactions between a Lymphoid and a non-Lymphoid cell; Cell surface interactions at the vascular wall	1	4	3	3	2	3	2	4	4	4	4	2	5	4	3	3	3	4	3	1	3	2	4	3	2	2	5	3	1	typeI	1
Q8IVD9	NudC domain-containing protein 3 OS=Homo sapiens (Human) OX=9606 GN=NUDCD3 PE=1 SV=3	361	40.8	5.25	cell organization and biogenesis;other biological processes	cytoskeleton;other cell component	other molecular function	Pf04969, Pf14050	23386	ENSG00000015676	NUDCD3	hsa:23386; Q8IVD9; Q9BTI3; Q9H7W9; Q9UPT4			2	4	2	3	1	2	6	4	2	3			3	3	2	1	2	1	1	1	1	1	1	1	1	2	2	1		cytoplasmic	0
P01906	HLA class II histocompatibility antigen, DQ alpha 2 chain OS=Homo sapiens (Human) OX=9606 GN=HLA-DQA2 PE=1 SV=2	255	28	4.88	other biological processes	plasma membrane;other membranes;ER/Golgi;other cytoplasmic organelle	other molecular function	Pf00993, Pf07654	3118	ENSG00000206301; ENSG00000223793; ENSG00000225103; ENSG00000231526; ENSG00000231823; ENSG00000233192; ENSG00000237541; ENSG00000257473	HLA-DQA2	A2BF37; B0V0E7; hsa:3118; O19789; P01906; Q5SQ94; Q5SR04	Allograft Rejection; Ebola virus pathway in host	MHC class II antigen presentation; Interferon gamma signaling; Downstream TCR signaling; Phosphorylation of CD3 and TCR zeta chains; Translocation of ZAP-70 to Immunological synapse; Generation of second messenger molecules; PD-1 signaling	1			1		1	2				1					1	1		1				1					1		typeI	1
O43592	Exportin-T OS=Homo sapiens (Human) OX=9606 GN=XPOT PE=1 SV=2	962	109.9	5.39	transport	cytosol;nucleus;other cell component	nucleic acid binding activity;other molecular function	Pf03810, Pf08389, Pf19282	11260	ENSG00000184575	XPOT	A6NLH1; hsa:11260; O43592; O43784; Q8WUG2; Q9BVS7		tRNA processing in the nucleus	1	5	4	3	2	6	5	6	2	3	3	3	2	1	5	2	2	4	3	3	4	2	2	1	0	2	5	2	2	cytoplasmic	0
Q15208	Serine/threonine-protein kinase 38 OS=Homo sapiens (Human) OX=9606 GN=STK38 PE=1 SV=1	465	54.2	7.15	protein metabolism;other metabolic processes;signal transduction;other biological processes	cytosol;nucleus;other cell component	kinase activity;other molecular function	Pf00069, Pf00433	11329	ENSG00000112079	STK38	hsa:11329; Q15208; Q503A1	Interactome of polycomb repressive complex 2 (PRC2)	RHOBTB2 GTPase cycle; RHOBTB1 GTPase cycle	2	2	1	2			2	1	1	1	3	1	2	2	3	1	2	1	2	2	1	1	1				1		2	cytoplasmic	0
Q9HAW8	UDP-glucuronosyltransferase 1-10 OS=Homo sapiens (Human) OX=9606 GN=UGT1A10 PE=1 SV=1	530	59.8	7.3	other metabolic processes;other biological processes	other membranes;ER/Golgi	other molecular function	Pf00201	54575	ENSG00000242515	UGT1A10	hsa:54575; O00474; Q6NT91; Q7Z6H8; Q9HAW8	Irinotecan pathway; Irinotecan pathway; Irinotecan pathway; Codeine and morphine metabolism; Irinotecan pathway; Tamoxifen metabolism; Glucuronidation; Metapathway biotransformation Phase I and II; Irinotecan pathway	Glucuronidation	2	5	1	5		2	2	3	1	2	2	1	0		2	2	2	3	1	3		1	1			2	1		1	typeI	1
P03956	Interstitial collagenase OS=Homo sapiens (Human) OX=9606 GN=MMP1 PE=1 SV=3	469	54	6.96	cell organization and biogenesis;protein metabolism;other metabolic processes;other biological processes	non-structural extracellular;extracellular matrix	other molecular function	Pf00045, Pf00413, Pf01471	4312	ENSG00000196611	MMP1	hsa:4312; P03956; P08156	Matrix metalloproteinases; Oncostatin M signaling pathway; Bladder cancer; Photodynamic therapy-induced NF-kB survival signaling; Hepatitis C and hepatocellular carcinoma; TGF-beta signaling pathway; PPAR signaling pathway; Relationship between inflammation, COX-2 and EGFR; IL-18 signaling pathway; Burn wound healing; Overview of proinflammatory and profibrotic mediators; Antiviral and anti-infla…	Regulation of Insulin-like Growth Factor (IGF) transport and uptake by Insulin-like Growth Factor Binding Proteins (IGFBPs); Activation of Matrix Metalloproteinases; Collagen degradation; Interleukin-4 and Interleukin-13 signaling; Basigin interactions	1		4	4		1	1	1	1	4		2	1	2	0	10	2	6					5			1	18		1	secretome	0
Q96C90	Protein phosphatase 1 regulatory subunit 14B OS=Homo sapiens (Human) OX=9606 GN=PPP1R14B PE=1 SV=3	147	15.9	4.86	stress response;other biological processes	other cell component	enzyme regulator activity	Pf05361	26472	ENSG00000173457	PPP1R14B	hsa:26472; Q504S7; Q7KZD7; Q96C90			3	1	1	0	2	1	0	2	2	2	0	1	2	2	4	1	2	1	4	2	2	1	1	2	0	2	3	1	2	cytoplasmic	0
P17213	Bactericidal permeability-increasing protein OS=Homo sapiens (Human) OX=9606 GN=BPI PE=1 SV=4	487	53.9	9.38	stress response;signal transduction;other biological processes	non-structural extracellular;other membranes;other cytoplasmic organelle;other cell component	other molecular function	Pf01273, Pf02886	671	ENSG00000101425	BPI	B2RCY2; hsa:671; P17213; Q1ZZU8; Q5JRW0; Q8IW58; Q9BYZ9; Q9H1L2; Q9H1M8; Q9H203; Q9UCT4; Q9UD65		Neutrophil degranulation; Antimicrobial peptides; Toll Like Receptor 4 (TLR4) Cascade	2	3	2	2	1	7	3	5	8	6	2	3	12	4	1	13	5	8	6		4	4	9	1	3	1	1		4	secretome	0
P0CG39	POTE ankyrin domain family member J OS=Homo sapiens (Human) OX=9606 GN=POTEJ PE=3 SV=1	1038	117.3	5.97				Pf00022, Pf12796, Pf14915	653781	ENSG00000222038	POTEJ	hsa:653781; P0CG39			2	5	2	1		2	5	5	3	1	5	2	3		2	2	2	4		1	2		1	0	0	1			0
P59665	Neutrophil defensin 1 OS=Homo sapiens (Human) OX=9606 GN=DEFA1 PE=1 SV=1	94	10.2	6.99	stress response;signal transduction;other biological processes	non-structural extracellular;ER/Golgi;other cytoplasmic organelle		Pf00323, Pf00879	1667; 728358	ENSG00000206047; ENSG00000240247; ENSG00000284983; ENSG00000285176	DEFA1; DEFA1B	hsa:1667; hsa:728358; P11479; P59665; Q14125; Q6EZF6		Neutrophil degranulation; Alpha-defensins	3	4	5	4	5	3	4			2	4	4	4	3	2	3	4	4	4	4		3	3	2		3	3	3	4	secretome	0
Q9NX02	NACHT, LRR and PYD domains-containing protein 2 OS=Homo sapiens (Human) OX=9606 GN=NLRP2 PE=1 SV=1	1062	120.4	6.07	stress response;other biological processes	cytosol;ER/Golgi;other cell component	other molecular function	Pf02758, Pf05729, Pf13516, Pf17776, Pf17779	55655	ENSG00000022556; ENSG00000273992; ENSG00000274638; ENSG00000275082; ENSG00000275399; ENSG00000275796; ENSG00000275843; ENSG00000278682; ENSG00000278789	NLRP2	B4DZL7; hsa:55655; I3L0G4; Q53FL5; Q59G09; Q8IXT0; Q9BVN5; Q9H6G6; Q9HAV9; Q9NWK3; Q9NX02	Nucleotide-binding oligomerization domain (NOD) pathway		2	8	4	7	2	2	0	10	1	2	1		4	5	13	1	11	2	6			8	1	2		4	9	4	1	cytoplasmic	0
Q12912	Lymphoid-restricted membrane protein OS=Homo sapiens (Human) OX=9606 GN=LRMP PE=1 SV=3	555	62.1	5.85	cell organization and biogenesis;transport;other biological processes	plasma membrane;other membranes;cytoskeleton;ER/Golgi;nucleus;other cytoplasmic organelle;other cell component	cytoskeletal activity	Pf05781	4033	ENSG00000118308	IRAG2	A0AVM2; B4E077; hsa:4033; Q12912; Q8N301		Neutrophil degranulation	2	2						4		2			1	2	3	2	2		0			1	1			2	1	1		typeII	1
Q8NEB9	Phosphatidylinositol 3-kinase catalytic subunit type 3 OS=Homo sapiens (Human) OX=9606 GN=PIK3C3 PE=1 SV=1	887	101.5	6.81	cell cycle OR cell proliferation;cell organization and biogenesis;protein metabolism;other metabolic processes;stress response;transport;signal transduction;other biological processes	other membranes;cytosol;cytoskeleton;other cytoplasmic organelle;other cell component	kinase activity;other molecular function	Pf00454, Pf00613, Pf00792	5289	ENSG00000078142	PIK3C3	hsa:5289; Q15134; Q8NEB9	AMP-activated protein kinase (AMPK) signaling; Alzheimer's disease and miRNA effects; Angiopoietin-like protein 8 regulatory pathway; Microglia pathogen phagocytosis pathway; Neurodegeneration with brain iron accumulation (NBIA) subtypes pathway; Osteoblast differentiation and related diseases; Insulin signaling; Autophagy; Regulation of actin cytoskeleton; Alzheimer's disease; Senescence and aut…	RHO GTPases Activate NADPH Oxidases; Synthesis of PIPs at the Golgi membrane; Macroautophagy; Toll Like Receptor 9 (TLR9) Cascade; Synthesis of PIPs at the early endosome membrane; Synthesis of PIPs at the late endosome membrane; PI3K Cascade; Translation of Replicase and Assembly of the Replication Transcription Complex; Translation of Replicase and Assembly of the Replication Transcription Comp…	2	2	3	1	1	3	3	4	3	5	0	2	3	2	4	2	5	3	3		1	2	1	1	0	1	3		0	cytoplasmic	0
O15446	DNA-directed RNA polymerase I subunit RPA34 OS=Homo sapiens (Human) OX=9606 GN=CD3EAP PE=1 SV=1	510	55	8.51	RNA metabolism OR transcription;other metabolic processes;signal transduction	cytosol;mitochondrion;nucleus;other cell component	other molecular function	Pf08208	10849	ENSG00000117877	POLR1G	hsa:10849; O15446; Q32N11; Q7Z5U2; Q9UPF6		B-WICH complex positively regulates rRNA expression; NoRC negatively regulates rRNA expression; RNA Polymerase I Transcription Initiation; RNA Polymerase I Promoter Escape; RNA Polymerase I Transcription Termination	3	1	1	2	1	1	2	2	1	2	1		2	1	2	2	1	3	1	1		1	2	0		3	3	2	1	cytoplasmic	0
Q1HG44	Dual oxidase maturation factor 2 OS=Homo sapiens (Human) OX=9606 GN=DUOXA2 PE=1 SV=2	320	34.8	8.25	protein metabolism;other metabolic processes;transport;other biological processes	plasma membrane;other membranes;cytosol;ER/Golgi;other cell component	other molecular function	Pf10204	405753	ENSG00000140274	DUOXA2	B2RPI9; H0YNQ6; hsa:405753; Q1HG44	Thyroid hormones production and peripheral downstream signaling effects		1		1			2	1	1	1		5	1			1			2									1			typeII	1
Q9UL15	BAG family molecular chaperone regulator 5 OS=Homo sapiens (Human) OX=9606 GN=BAG5 PE=1 SV=1	447	51.2	6.05	cell organization and biogenesis;other biological processes	cytosol;mitochondrion;nucleus;other cell component	other molecular function	Pf02179	9529	ENSG00000166170	BAG5	hsa:9529; O94950; Q86W59; Q9UL15		Regulation of HSF1-mediated heat shock response	4	5	3	6	4	4	2	4	2	4	2	2	4	4	3	3	4	4	2	2	2		2	1	2	3	3	1	2	cytoplasmic	0
Q86U28	Iron-sulfur cluster assembly 2 homolog, mitochondrial OS=Homo sapiens (Human) OX=9606 GN=ISCA2 PE=1 SV=2	154	16.5	5.25	cell organization and biogenesis;protein metabolism;other metabolic processes	mitochondrion	other molecular function	Pf01521	122961	ENSG00000165898	ISCA2	A6NFF1; A8K3W3; G3V291; hsa:122961; Q86U28; Q8IYZ0; Q96BB2		Mitochondrial iron-sulfur cluster biogenesis	2			2		3	1	2	1	1	1	2		2	2	1		1				1	1						1	cytoplasmic	0
P51397	Death-associated protein 1 OS=Homo sapiens (Human) OX=9606 GN=DAP PE=1 SV=3	102	11.2	9.32	other metabolic processes;stress response;signal transduction;other biological processes		other molecular function	Pf15228	1611	ENSG00000112977	DAP	hsa:1611; P51397; Q6FGC3; Q9BUC9			1	3	1	2	1	1	1	3	3	3	2	3	3	3	3	3	3	3	2	2	1	3	3	1	2	2	1	1	2	cytoplasmic	0
O95721	Synaptosomal-associated protein 29 OS=Homo sapiens (Human) OX=9606 GN=SNAP29 PE=1 SV=1	258	29	5.81	cell-cell signaling;cell organization and biogenesis;other metabolic processes;transport	plasma membrane;other membranes;cytosol;cytoskeleton;ER/Golgi;nucleus;other cytoplasmic organelle;other cell component	other molecular function		9342	ENSG00000099940	SNAP29	hsa:9342; O95721	Ciliary landscape; 22q11.2 copy number variation syndrome	Intra-Golgi traffic; Neutrophil degranulation	1	5	5	4	2	2	4	2	3	5	5	3	4	3	3	2	4	2	0	2	1	3	1	1	1	2	6	1	1	cytoplasmic	0
Q03692	Collagen alpha-1(X) chain OS=Homo sapiens (Human) OX=9606 GN=COL10A1 PE=1 SV=2	680	66.1	9.67	cell organization and biogenesis;developmental processes	non-structural extracellular;extracellular matrix;ER/Golgi;other cell component	extracellular structural activity;other molecular function	Pf00386, Pf01391	1300	ENSG00000123500	COL10A1	A1L4P2; hsa:1300; Q03692	Endochondral ossification; Endochondral ossification with skeletal dysplasias; Senescence and autophagy in cancer	Integrin cell surface interactions; Collagen degradation; Assembly of collagen fibrils and other multimeric structures; Collagen chain trimerization; Non-integrin membrane-ECM interactions	1	1	1		1				2	2		1	1	2	1	3	1	1	2	2				1	1		1			secretome	0
O43464	Serine protease HTRA2, mitochondrial OS=Homo sapiens (Human) OX=9606 GN=HTRA2 PE=1 SV=2	458	48.8	10.07	cell organization and biogenesis;protein metabolism;other metabolic processes;stress response;developmental processes;signal transduction;other biological processes	plasma membrane;other membranes;cytosol;cytoskeleton;mitochondrion;ER/Golgi;nucleus;other cell component	other molecular function	Pf02163, Pf13365, Pf17820	27429	ENSG00000115317	HTRA2	hsa:27429; O43464; Q9HBZ4; Q9P0Y3; Q9P0Y4	Parkinson's disease pathway; Nanomaterial induced apoptosis; Ciliary landscape; Complement system in neuronal development and plasticity		4	4	1	3	1	2	3	2	2	5	4	3	2	3	4	2	1	3	1	4	3	1	1	2	2	2	1	2	3	typeII	1
Q8N9N2	Activating signal cointegrator 1 complex subunit 1 OS=Homo sapiens (Human) OX=9606 GN=ASCC1 PE=1 SV=1	400	45.5	5.54	DNA metabolism;other metabolic processes;stress response;other biological processes	nucleus;other cell component	nucleic acid binding activity	Pf00013, Pf10469	51008	ENSG00000138303	ASCC1	hsa:51008; Q5SW06; Q5SW07; Q8N9N2; Q96EI8; Q9Y307	Neuroinflammation	ALKBH3 mediated reversal of alkylation damage	2	1		1	1	1	1	1			1					1	2		1		1	0		0			1			cytoplasmic	0
P16671	Platelet glycoprotein 4 OS=Homo sapiens (Human) OX=9606 GN=CD36 PE=1 SV=2	472	53	7.96	cell adhesion;cell organization and biogenesis;protein metabolism;other metabolic processes;stress response;transport;signal transduction;other biological processes	plasma membrane;other membranes;ER/Golgi;other cell component	signal transduction activity or receptor binding;transporter activity;other molecular function	Pf01130	948	ENSG00000135218	CD36	D9IX66; D9IX67; D9IX68; D9IX69; hsa:948; P16671; Q13966; Q16093; Q8TCV7; Q9BPZ8; Q9BQC2; Q9BZM8; Q9BZN3; Q9BZN4; Q9BZN5	Aryl hydrocarbon receptor Netpath; PPAR signaling pathway; IL-18 signaling pathway; Genes controlling nephrogenesis; Fatty acid transporters; Vitamin A and carotenoid metabolism	Platelet degranulation ; ER-Phagosome pathway; Neutrophil degranulation; PPARA activates gene expression; Transcriptional regulation of white adipocyte differentiation; Interleukin-4 and Interleukin-13 signaling; MyD88:MAL(TIRAP) cascade initiated on plasma membrane; MyD88 deficiency (TLR2/4); IRAK4 deficiency (TLR2/4); Regulation of TLR by endogenous ligand; Scavenging by Class B Receptors; Intr…	2		1	1		2	3	4	2	2	1		1	1	1	1	3	3		1	1	1	1	3			1	1		mtmp	1
P08246	Neutrophil elastase OS=Homo sapiens (Human) OX=9606 GN=ELANE PE=1 SV=1	267	28.5	9.35	cell organization and biogenesis;protein metabolism;other metabolic processes;stress response;transport;other biological processes	non-structural extracellular;cytosol;other cytoplasmic organelle;other cell component	other molecular function	Pf00089	1991	ENSG00000197561; ENSG00000277571	ELANE	hsa:1991; P08246; P09649; Q6B0D9; Q6LDP5	Complement system; miRNAs involvement in the immune response in sepsis	Regulation of Complement cascade; Neutrophil degranulation; Antimicrobial peptides; Activation of Matrix Metalloproteinases; Collagen degradation; Pyroptosis	2	3	3	3	5	4	3	4	6	2	6	3	6	4	4	3	3	4	3	2	2	3	6	3	3	2	4	3	5	typeI	1
Q9Y3D0	Cytosolic iron-sulfur assembly component 2B OS=Homo sapiens (Human) OX=9606 GN=CIAO2B PE=1 SV=1	163	17.7	5.19	cell organization and biogenesis;protein metabolism;other metabolic processes;other biological processes	cytosol;cytoskeleton;nucleus;other cell component		Pf01883	51647	ENSG00000166595	CIAO2B	hsa:51647; Q9Y3D0		Cytosolic iron-sulfur cluster assembly	1	2	1	2			1		1		1	1	3	0	2		2	1	1	1	1			0		1	2	1		cytoplasmic	0
Q99797	Mitochondrial intermediate peptidase OS=Homo sapiens (Human) OX=9606 GN=MIPEP PE=1 SV=2	713	80.6	7.05	cell organization and biogenesis;protein metabolism;other metabolic processes;transport	mitochondrion	other molecular function	Pf01432	4285	ENSG00000027001	MIPEP	hsa:4285; Q5JV15; Q5T9Q9; Q96G65; Q99797			2	3	1	2			3	3	7	3	4	4	2	1	5	2	4	2	6		1	2	1	1		2	2	2	1	cytoplasmic	0
Q4L180	Filamin A-interacting protein 1-like OS=Homo sapiens (Human) OX=9606 GN=FILIP1L PE=1 SV=2	1135	130.3	6.57		other membranes;nucleus;other cell component		Pf09727	11259	ENSG00000168386	FILIP1L	B2CNV7; B2CNV8; hsa:11259; Q13597; Q2YDY5; Q4L180; Q6KFX5; Q6KFX6; Q6KFX7; Q8IUM3; Q8N6Z0			1	1	1	4	3	3		3	3	1		1		2	6	3	4	4	5	1	3	0	3	2		2	9		1	cytoplasmic	0
Q9C002	Normal mucosa of esophagus-specific gene 1 protein OS=Homo sapiens (Human) OX=9606 GN=NMES1 PE=2 SV=1	83	9.6	9.47	other metabolic processes;transport;other biological processes	other membranes;mitochondrion;nucleus		Pf06522	84419	ENSG00000166920	NMES1	hsa:84419; Q9C002			2		1	4		1		2	1		0	2	1	3	2	1	0	2	1			1	1				1		3	cytoplasmic	0
O14737	Programmed cell death protein 5 OS=Homo sapiens (Human) OX=9606 GN=PDCD5 PE=1 SV=3	125	14.3	6.04	other biological processes	cytosol;nucleus	enzyme regulator activity;cytoskeletal activity;nucleic acid binding activity;other molecular function	Pf01984	9141	ENSG00000105185	PDCD5	B4DE64; hsa:9141; O14737; Q53YC9; Q6IB70			6	8	2	5	4	5	4	5	4	2	6	5	3	5	6	4	4	6	5	3	2	2	4	5	3	4	3	5	5	cytoplasmic	0
Q9Y2M0	Fanconi-associated nuclease 1 OS=Homo sapiens (Human) OX=9606 GN=FAN1 PE=1 SV=4	1017	114.2	7.34	DNA metabolism;other metabolic processes;stress response	non-structural extracellular;cytosol;nucleus	nucleic acid binding activity;other molecular function	Pf08774	22909	ENSG00000198690; ENSG00000276787	FAN1	A8K4M2; hsa:22909; Q86WU8; Q9Y2M0	15q13.3 copy number variation syndrome; DNA repair pathways, full network	Fanconi Anemia Pathway	1				1						1											1								cytoplasmic	0
Q96JM2	Zinc finger protein 462 OS=Homo sapiens (Human) OX=9606 GN=ZNF462 PE=1 SV=3	2506	284.5	7.58	cell organization and biogenesis;other biological processes	nucleus	nucleic acid binding activity;other molecular function		58499	ENSG00000148143	ZNF462	hsa:58499; Q5T0T4; Q8N408; Q96JM2	Mesodermal commitment pathway		1	1		0	1	1	1	2		2	1	1	1		1	1	2		2			2	1	1		1	3			cytoplasmic	0
Q70J99	Protein unc-13 homolog D OS=Homo sapiens (Human) OX=9606 GN=UNC13D PE=1 SV=1	1090	123.2	6.65	stress response;transport;other biological processes	non-structural extracellular;other membranes;cytosol;ER/Golgi;other cytoplasmic organelle;other cell component	other molecular function	Pf00168, Pf06292	201294	ENSG00000092929	UNC13D	B4DWG9; hsa:201294; Q70J99; Q9H7K5	Deregulation of Rab and Rab effector genes in bladder cancer	Neutrophil degranulation	1	6	1	6	3	4	2	3	3	4	7	5	7	6	4	8	6	7	6	1	2	4	4		3	4		2	3	typeII	1
Q9Y3C8	Ubiquitin-fold modifier-conjugating enzyme 1 OS=Homo sapiens (Human) OX=9606 GN=UFC1 PE=1 SV=3	167	19.4	7.4	cell organization and biogenesis;protein metabolism;other metabolic processes;stress response;developmental processes		other molecular function	Pf08694	51506	ENSG00000143222	UFC1	A8K9R1; D3DVF9; hsa:51506; Q549X0; Q5VTX1; Q9BS96; Q9P009; Q9Y3C8			1	4	5	6	3	4	4	4	4	3	7	4	2	5	4	5	6	3	2	3	3	3	3	1	3	2	5	3	4	cytoplasmic	0
Q9BXT8	RING finger protein 17 OS=Homo sapiens (Human) OX=9606 GN=RNF17 PE=1 SV=3	1623	184.5	5.4	other biological processes	nucleus;other cell component	other molecular function	Pf00567	56163	ENSG00000132972	RNF17	hsa:56163; Q5T2J9; Q6P1W3; Q9BXT7; Q9BXT8; Q9NUY9			1			1					1												1									cytoplasmic	0
Q9BQB6	Vitamin K epoxide reductase complex subunit 1 OS=Homo sapiens (Human) OX=9606 GN=VKORC1 PE=1 SV=1	163	18.2	9.36	protein metabolism;other metabolic processes;stress response;developmental processes	other membranes;ER/Golgi	other molecular function	Pf07884	79001	ENSG00000167397	VKORC1	A6NIQ6; B2R4Z6; hsa:79001; Q6UX90; Q7Z2R4; Q9BQB6		Metabolism of vitamin K	2	2	1	2	1	2	1	2	1	1	1	2	1	2	2	2	1	2	2	1	1	0		2	1	1	1	1	1	secretome	0
P25189	Myelin protein P0 OS=Homo sapiens (Human) OX=9606 GN=MPZ PE=1 SV=1	248	27.5	9.54	cell adhesion;cell-cell signaling;developmental processes;other biological processes	plasma membrane;other membranes;ER/Golgi;other cytoplasmic organelle;other cell component	other molecular function	Pf07686, Pf10570	4359	ENSG00000158887	MPZ	hsa:4359; P25189; Q16072; Q5VTH4; Q92677; Q9BR67	Neural crest differentiation; Intracellular trafficking proteins involved in CMT neuropathy	EGR2 and SOX10-mediated initiation of Schwann cell myelination	1	1						1	1	0		3			1			1	1				2							typeI	1
Q9NZ45	CDGSH iron-sulfur domain-containing protein 1 OS=Homo sapiens (Human) OX=9606 GN=CISD1 PE=1 SV=1	108	12.2	9.09	other biological processes	other membranes;mitochondrion	other molecular function	Pf09360, Pf10660	55847	ENSG00000122873	CISD1	hsa:55847; Q1X902; Q9NZ45	Adipogenesis; Ferroptosis		1	2	2	2	2	2	1	2	2	3	2	2	3	3	2	3	5	2	4	2	1	2	2	1	1	1	4	1	3	typeII	1
A0A075B6S9	Probable non-functional immunoglobulinn kappa variable 1-37 OS=Homo sapiens (Human) OX=9606 GN=IGKV1-37 PE=5 SV=7	117	12.7	9.25	other biological processes	non-structural extracellular;plasma membrane;other membranes;other cell component		Pf07686		ENSG00000239862; ENSG00000282394	IGKV1-37	A0A075B6S9; A0A0A0MT75; A0A0E3D6N1; A0A0U1RVJ2			1	1	1		1	2		1	1	1	1	1	1		1	1	2	1	2	1	1	0	1		1	1			1
Q9UK22	F-box only protein 2 OS=Homo sapiens (Human) OX=9606 GN=FBXO2 PE=1 SV=2	296	33.3	4.37	protein metabolism;other metabolic processes;stress response;other biological processes	other membranes;cytosol;ER/Golgi;other cell component	other molecular function	Pf04300, Pf12937	26232	ENSG00000116661	FBXO2	B2R7K7; hsa:26232; Q5TGY0; Q6FGJ7; Q8TB29; Q9UK22; Q9UKC6		Antigen processing: Ubiquitination & Proteasome degradation; Neddylation	2	1				0			1					1	1			1	1		1	1					2	0		cytoplasmic	0
Q9NVR2	Integrator complex subunit 10 OS=Homo sapiens (Human) OX=9606 GN=INTS10 PE=1 SV=2	710	82.2	7.44	RNA metabolism OR transcription;other metabolic processes	nucleus			55174	ENSG00000104613	INTS10	hsa:55174; Q6IA93; Q7L538; Q7L8C8; Q9H3W8; Q9NVR2		RNA polymerase II transcribes snRNA genes	2		1			1		1	1			2		2	1		3							1			1	1	1	cytoplasmic	0
P19793	Retinoic acid receptor RXR-alpha OS=Homo sapiens (Human) OX=9606 GN=RXRA PE=1 SV=1	462	50.8	7.8	other metabolic processes;signal transduction;other biological processes	cytosol;mitochondrion;nucleus;other cell component	nucleic acid binding activity;other molecular function	Pf00104, Pf00105, Pf11825	6256	ENSG00000186350	RXRA	B3KY83; hsa:6256; P19793; Q2NL52; Q2V504	Vitamin D metabolism; Energy metabolism; Nuclear receptors; Adipogenesis; Liver X receptor pathway; Constitutive androstane receptor pathway; Pregnane X receptor pathway; Vitamin D receptor pathway; PPAR-alpha pathway; Farnesoid X receptor pathway; Glucocorticoid receptor pathway; Nuclear receptors meta-pathway; NRF2 pathway; Transcription factor regulation in adipogenesis; Angiopoietin-like prot…	Activation of anterior HOX genes in hindbrain development during early embryogenesis; Regulation of pyruvate dehydrogenase (PDH) complex; NR1H3 & NR1H2 regulate gene expression linked to cholesterol transport and efflux; Cytoprotection by HMOX1; PPARA activates gene expression; SUMOylation of intracellular receptors; Transcriptional activation of mitochondrial biogenesis; Signaling by Retinoic Ac…	3	2			4	1	2	3	2	3	4	6	5	4	2	2	2	3	3	5	1	1	4	2	0	2	3	1		cytoplasmic	0
P55210	Caspase-7 OS=Homo sapiens (Human) OX=9606 GN=CASP7 PE=1 SV=1	303	34.3	6.07	protein metabolism;other metabolic processes;developmental processes;other biological processes	cytosol;nucleus;other cell component	other molecular function	Pf00656	840	ENSG00000165806	CASP7	B4DQU7; B5BU45; D3DRB8; hsa:840; P55210; Q13364; Q53YD5; Q5SVL0; Q5SVL3; Q96BA0	Nucleotide-binding oligomerization domain (NOD) pathway; TNF-related weak inducer of apoptosis (TWEAK) signaling pathway; Alzheimer's disease and miRNA effects; TNF-alpha signaling pathway; Allograft Rejection; Parkinson's disease pathway; Oncostatin M signaling pathway; Nanomaterial induced apoptosis; Apoptosis; Apoptosis-related network due to altered Notch3 in ovarian cancer; Fas ligand pathwa…	Activation of caspases through apoptosome-mediated cleavage; SMAC (DIABLO) binds to IAPs ; SMAC(DIABLO)-mediated dissociation of IAP:caspase complexes ; Caspase-mediated cleavage of cytoskeletal proteins	1	4	2	3	3	4	3	3	2	4	2	1	3	3	5	4	5	3	3	1	1	1	5	1	1	4	4	2	1	cytoplasmic	0
Q96H20	Vacuolar-sorting protein SNF8 OS=Homo sapiens (Human) OX=9606 GN=SNF8 PE=1 SV=1	258	28.8	6.65	cell organization and biogenesis;protein metabolism;other metabolic processes;transport;other biological processes	plasma membrane;other membranes;cytosol;nucleus;other cytoplasmic organelle;other cell component	other molecular function	Pf04157	11267	ENSG00000159210	SNF8	hsa:11267; Q8IXY3; Q96H20; Q9UN50		HCMV Late Events; Endosomal Sorting Complex Required For Transport (ESCRT)	1	2		2	3	3	2	1	3	1	1	1				1		1	2			1	1	2		2	2	1		cytoplasmic	0
Q9UGR2	Zinc finger CCCH domain-containing protein 7B OS=Homo sapiens (Human) OX=9606 GN=ZC3H7B PE=1 SV=2	977	109.8	7.25	RNA metabolism OR transcription;other metabolic processes;other biological processes	nucleus	nucleic acid binding activity;other molecular function	Pf00642, Pf13181	23264	ENSG00000100403	ZC3H7B	A7YY88; B2RCA4; hsa:23264; Q5TFX9; Q8TBT9; Q9H8B6; Q9UGQ9; Q9UGR0; Q9UGR1; Q9UGR2; Q9UK03; Q9UPW9			2	2	1		0	1	3	2	1	1	1	1		2	0	2	1	1	1			1				0				cytoplasmic	0
O95274	Ly6/PLAUR domain-containing protein 3 OS=Homo sapiens (Human) OX=9606 GN=LYPD3 PE=1 SV=2	346	35.9	7.75	cell adhesion	non-structural extracellular;plasma membrane;other membranes	other molecular function	Pf00021	27076	ENSG00000124466	LYPD3	hsa:27076; O95274; Q9UJ74		Post-translational modification: synthesis of GPI-anchored proteins	1	1	1	2	1	1		2		3	1	1	2	1	5	1		3	5	1			3	3	2	0	5		3	typeI	1
P53634	Dipeptidyl peptidase 1 OS=Homo sapiens (Human) OX=9606 GN=CTSC PE=1 SV=2	463	51.8	6.99	protein metabolism;other metabolic processes;other biological processes	non-structural extracellular;other membranes;cytoskeleton;ER/Golgi;nucleus;other cytoplasmic organelle;other cell component	enzyme regulator activity;other molecular function	Pf00112, Pf08773	1075	ENSG00000109861	CTSC	A8K7V2; B5MDD5; hsa:1075; P53634; Q2HIY8; Q53G93; Q71E75; Q71E76; Q7M4N9; Q7Z3G7; Q7Z5U7; Q8WY99; Q8WYA7; Q8WYA8		MHC class II antigen presentation; Neutrophil degranulation; COPII-mediated vesicle transport; Cargo concentration in the ER	4	5	6	5	5	8	4	6	5	5	7	6	5	8	5	5	4	11	6	4	5	6	6	3	2	5	7	2	5	secretome	0
Q9NW15	Anoctamin-10 OS=Homo sapiens (Human) OX=9606 GN=ANO10 PE=1 SV=2	660	76.3	7.4	transport	plasma membrane;other membranes;other cell component	transporter activity	Pf04547	55129	ENSG00000160746	ANO10	A8K8K3; A8MV74; B3KTZ1; B3KY93; B4DJ83; B4DNK2; B7WP12; C9JHS1; hsa:55129; Q8IXX9; Q9NW15		Stimuli-sensing channels	3	4	1	4	4	3	2	3	4	1	4	2	2	3	2	4	6	2	5	4	2	1	2	3		2	3	1	1	mtmp	1
P11166	Solute carrier family 2, facilitated glucose transporter member 1 OS=Homo sapiens (Human) OX=9606 GN=SLC2A1 PE=1 SV=2	492	54	8.72	cell organization and biogenesis;other metabolic processes;stress response;transport;developmental processes;other biological processes	plasma membrane;other membranes;cytosol;cytoskeleton;ER/Golgi;nucleus;other cell component	transporter activity;other molecular function	Pf00083	6513	ENSG00000117394	SLC2A1	A8K9S6; B2R620; D3DPX0; hsa:6513; O75535; P11166; Q0P512; Q147X2	Cori cycle; HIF1A and PPARG regulation of glycolysis; Nuclear receptors meta-pathway; NRF2 pathway; Photodynamic therapy-induced HIF-1 survival signaling; Angiopoietin-like protein 8 regulatory pathway; Focal adhesion: PI3K-Akt-mTOR-signaling pathway; Clear cell renal cell carcinoma pathways; Type 2 papillary renal cell carcinoma; Metabolic reprogramming in colon cancer; Aerobic glycolysis; Insul…	Vitamin C (ascorbate) metabolism; Cellular hexose transport; Regulation of insulin secretion; Lactose synthesis; Defective SLC2A1 causes GLUT1 deficiency syndrome 1 (GLUT1DS1)	5	9	5	7	4	2	9	6	6	7	6	7	6	3	9	6	7	7	5	2	6	6	6	6	4	6	10	3	6	mtmp	1
P24158	Myeloblastin OS=Homo sapiens (Human) OX=9606 GN=PRTN3 PE=1 SV=3	256	27.8	8.35	cell organization and biogenesis;protein metabolism;other metabolic processes;transport;developmental processes;other biological processes	non-structural extracellular;plasma membrane;other membranes;cytosol;other cytoplasmic organelle;other cell component	signal transduction activity or receptor binding;other molecular function	Pf00089	5657	ENSG00000196415; ENSG00000277804	PRTN3	hsa:5657; P15637; P18078; P24158; Q4VB08; Q4VB09; Q6LBM7; Q6LBN2; Q9UD25; Q9UQD8		Neutrophil degranulation; Common Pathway of Fibrin Clot Formation; Antimicrobial peptides; Other interleukin signaling	3	2	2	2	4	2	2	2	3	2	1	1	2	2	2	2	2	3	3	1	2	1	2				1		2	secretome	0
P08311	Cathepsin G OS=Homo sapiens (Human) OX=9606 GN=CTSG PE=1 SV=2	255	28.8	11.19	cell organization and biogenesis;protein metabolism;other metabolic processes;stress response;signal transduction;other biological processes	plasma membrane;other membranes;cytosol;other cytoplasmic organelle;other cell component	other molecular function	Pf00089	1511	ENSG00000100448	CTSG	hsa:1511; P08311; Q6IBJ6; Q9UCA5; Q9UCU6	Renin-angiotensin-aldosterone system (RAAS); ACE inhibitor pathway	Neutrophil degranulation; Regulation of Insulin-like Growth Factor (IGF) transport and uptake by Insulin-like Growth Factor Binding Proteins (IGFBPs); Purinergic signaling in leishmaniasis infection; Suppression of apoptosis; Activation of Matrix Metalloproteinases; Antimicrobial peptides; Metabolism of Angiotensinogen to Angiotensins; Interleukin-1 processing	7	10	11	12	12	13	9	15	14	12	9	9	14	12	11	12	12	14	9	10	8	10	12	9	8	8	6	9	9	secretome	0
P05109	Protein S100-A8 OS=Homo sapiens (Human) OX=9606 GN=S100A8 PE=1 SV=1	93	10.8	7.03	cell adhesion;cell-cell signaling;protein metabolism;other metabolic processes;stress response;developmental processes;other biological processes	non-structural extracellular;plasma membrane;other membranes;cytosol;cytoskeleton;other cell component	signal transduction activity or receptor binding;cytoskeletal activity;other molecular function	Pf01023	6279	ENSG00000143546	S100A8	A8K5L3; D3DV37; hsa:6279; P05109; Q5SY70; Q9UC84; Q9UC92; Q9UCJ0; Q9UCM6	Vitamin D receptor pathway	ER-Phagosome pathway; Neutrophil degranulation; Regulation of TLR by endogenous ligand; MyD88:MAL(TIRAP) cascade initiated on plasma membrane; MyD88 deficiency (TLR2/4); IRAK4 deficiency (TLR2/4); Metal sequestration by antimicrobial proteins; RHO GTPases Activate NADPH Oxidases	11	14	12	17	15	13	9	11	12	12	12	12	12	15	12	13	12	16	16	6	10	8	20	11	11	6	16	11	15	cytoplasmic	0
Q92804	TATA-binding protein-associated factor 2N OS=Homo sapiens (Human) OX=9606 GN=TAF15 PE=1 SV=1	592	61.8	8.02	other biological processes	nucleus;other cell component	nucleic acid binding activity;other molecular function	Pf00076, Pf00641	8148	ENSG00000270647; ENSG00000276833	TAF15	B2R837; hsa:8148; Q86X94; Q92751; Q92804		Regulation of TP53 Activity through Phosphorylation; RNA Polymerase II Pre-transcription Events; HIV Transcription Initiation; RNA Polymerase II HIV Promoter Escape; RNA Polymerase II Promoter Escape; RNA Polymerase II Transcription Pre-Initiation And Promoter Opening; RNA Polymerase II Transcription Initiation	2	12	5	5	3	8	2	7	6	3	7	6	4	7	5	4	4	8	5	6	0	1	2	2	1	1	4	1	2	cytoplasmic	0
Q96S99	Pleckstrin homology domain-containing family F member 1 OS=Homo sapiens (Human) OX=9606 GN=PLEKHF1 PE=1 SV=3	279	31.2	8.24	cell organization and biogenesis;other biological processes	other membranes;nucleus;other cytoplasmic organelle;other cell component	other molecular function	Pf00169, Pf01363	79156	ENSG00000166289	PLEKHF1	hsa:79156; Q96K11; Q96S99; Q9BUB9			1					2		3	2	0	1	1	1	2	2	0	2			2		0	1		1		1			cytoplasmic	0
O95833	Chloride intracellular channel protein 3 OS=Homo sapiens (Human) OX=9606 GN=CLIC3 PE=1 SV=2	236	26.6	6.43	other metabolic processes;transport;signal transduction;other biological processes	other membranes;nucleus;other cell component	transporter activity	Pf13410, Pf13417	9022	ENSG00000169583	CLIC3	hsa:9022; O95833; Q5SPZ7			1	2		5	3	2	1	6	2	1	1	2	3	4	1	3	4	6	6	3	0		2	5	3		3	3		cytoplasmic	0
Q643R3	Lysophospholipid acyltransferase LPCAT4 OS=Homo sapiens (Human) OX=9606 GN=LPCAT4 PE=1 SV=1	524	57.2	8.97	other metabolic processes	other membranes;ER/Golgi	other molecular function	Pf01553	254531	ENSG00000176454	LPCAT4	A8K2K8; hsa:254531; O43412; Q643R3; Q7Z4P4; Q8IUL7; Q8TB38		Synthesis of PA; Acyl chain remodelling of PC; Acyl chain remodelling of PS; Acyl chain remodelling of PE; Acyl chain remodelling of PG	2	1		3	1	3	2	3	3	1	4	2	3	1	0	3	4	3	2	1		2	3	0	1	4	1		3	mtmp	1
Q96JJ3	Engulfment and cell motility protein 2 OS=Homo sapiens (Human) OX=9606 GN=ELMO2 PE=1 SV=2	720	82.6	5.9	cell adhesion;cell organization and biogenesis;transport;other biological processes	other membranes;cytosol	signal transduction activity or receptor binding;other molecular function	Pf04727, Pf11841, Pf16457	63916	ENSG00000062598	ELMO2	E1P5T3; hsa:63916; Q5JVZ6; Q7Z5G9; Q96CJ2; Q96JJ3; Q96ME5; Q96PA9; Q9H938; Q9H9L5; Q9HAH0; Q9NQQ6		Regulation of actin dynamics for phagocytic cup formation; FCGR3A-mediated phagocytosis; RHOG GTPase cycle; PTK6 Regulates RHO GTPases, RAS GTPase and MAP kinases; VEGFA-VEGFR2 Pathway	3	4		2	5	3	3	3	1	1	2	1	2	0	0	1	3	1	3	2		2	1	2			3	2	3	cytoplasmic	0
Q9P287	BRCA2 and CDKN1A-interacting protein OS=Homo sapiens (Human) OX=9606 GN=BCCIP PE=1 SV=1	314	36	4.61	cell cycle OR cell proliferation;cell organization and biogenesis;DNA metabolism;other metabolic processes;stress response;other biological processes	cytosol;cytoskeleton;nucleus	enzyme regulator activity;cytoskeletal activity	Pf13862	56647	ENSG00000107949	BCCIP	B3KP45; hsa:56647; Q8ND15; Q96GC4; Q9P287; Q9P288			1	2	1	3		2	3	2	0	1	2	3	2	3	1	2	3	1	2		0	1	0	2			1	1	0	cytoplasmic	0
Q5VT79	Annexin A8-like protein 1 OS=Homo sapiens (Human) OX=9606 GN=ANXA8L1 PE=2 SV=2	327	36.9	5.78	cell organization and biogenesis;transport;other biological processes	other cell component	other molecular function	Pf00191	728113	ENSG00000264230	ANXA8L1	A0A0B4J2D4; B2R939; hsa:728113; Q53FY2; Q5VT78; Q5VT79; Q96H89			1	1	1	2	1	2	1	2	1	2	3	2	1	1	1	1	0	1	2			1	3	1	1	1	1	5	3	cytoplasmic	0
P13929	Beta-enolase OS=Homo sapiens (Human) OX=9606 GN=ENO3 PE=1 SV=5	434	47	7.71	other metabolic processes;other biological processes	plasma membrane;other membranes;cytosol	other molecular function	Pf00113, Pf03952	2027	ENSG00000108515	ENO3	B4DUI6; B4DUM6; D3DTL2; E7ENK8; hsa:2027; P13929; Q96AE2	Clear cell renal cell carcinoma pathways; Glycolysis and gluconeogenesis	Glycolysis; Gluconeogenesis	3	3	2	2	1	4	1	3			2	2		3	1	3		3	2		2		1				3			cytoplasmic	0
P20839	Inosine-5'-monophosphate dehydrogenase 1 OS=Homo sapiens (Human) OX=9606 GN=IMPDH1 PE=1 SV=2	514	55.4	6.9	other metabolic processes	non-structural extracellular;cytosol;nucleus;other cytoplasmic organelle;other cell component	nucleic acid binding activity;other molecular function	Pf00478, Pf00571	3614	ENSG00000106348	IMPDH1	A4D0Z6; A4D0Z7; A6NDW5; A6NNI6; B3KNP7; B3KVM8; B4DE09; C9JV30; hsa:3614; J3KNX8; P20839; Q8N194; Q96NU2	Nucleotide metabolism	Neutrophil degranulation; Potential therapeutics for SARS; Purine ribonucleoside monophosphate biosynthesis	1			2	1	1		1	2		1		1		1	2		1			1		1		1				1	cytoplasmic	0
Q8IUE6	Histone H2A type 2-B OS=Homo sapiens (Human) OX=9606 GN=HIST2H2AB PE=1 SV=3	130	14	10.89	cell organization and biogenesis	other cell component	nucleic acid binding activity;other molecular function	Pf00125, Pf16211	317772	ENSG00000184270	H2AC21	hsa:317772; Q8IUE6		HCMV Early Events; Ub-specific processing proteases; HATs acetylate histones; HCMV Late Events; UCH proteinases; HDACs deacetylate histones; Metalloprotease DUBs; RMTs methylate histone arginines	2	2	2	3	2	3	3	7	5	2	5	5	5	3	6	3	3	3	6	1	1	2	1	1	1	2	4	1	2	cytoplasmic	0
P59190	Ras-related protein Rab-15 OS=Homo sapiens (Human) OX=9606 GN=RAB15 PE=1 SV=1	212	24.4	5.71	transport;signal transduction;other biological processes	plasma membrane;other membranes;ER/Golgi;other cytoplasmic organelle;other cell component	other molecular function	Pf00071	376267	ENSG00000139998	RAB15	G5EMR7; hsa:376267; P59190; Q86TX7; Q8IW89		RAB geranylgeranylation	1			1	1				1			1			1
Q5T9A4	ATPase family AAA domain-containing protein 3B OS=Homo sapiens (Human) OX=9606 GN=ATAD3B PE=1 SV=1	648	72.5	9.2	cell organization and biogenesis	plasma membrane;other membranes;mitochondrion	other molecular function	Pf00004, Pf12037	83858	ENSG00000160072	ATAD3B	A8K3H1; hsa:83858; Q5T9A4; Q6ZRB5; Q9BUK4; Q9ULE7		Neutrophil degranulation	1			1		0					2	1			1	3	1	1	2			1	1	0		1			1	cytoplasmic	0
Q8NI35	InaD-like protein OS=Homo sapiens (Human) OX=9606 GN=PATJ PE=1 SV=3	1801	196.2	4.94	cell organization and biogenesis;signal transduction;other biological processes	plasma membrane;other membranes;cytosol;cytoskeleton;other cell component		Pf00595, Pf09045		ENSG00000132849	PATJ	O15249; O43742; O60833; Q5VUA5; Q5VUA6; Q5VUA7; Q5VUA8; Q5VUA9; Q5VUB0; Q8NI35; Q8WU78; Q9H3N9		Tight junction interactions	2	1	0				1	0	1	1		1						0	0	1							1			cytoplasmic	0
P09238	Stromelysin-2 OS=Homo sapiens (Human) OX=9606 GN=MMP10 PE=1 SV=1	476	54.1	5.8	cell organization and biogenesis;protein metabolism;other metabolic processes	non-structural extracellular;extracellular matrix	other molecular function	Pf00045, Pf00413, Pf01471	4319	ENSG00000166670	MMP10	B2R9X9; hsa:4319; P09238; Q53HH9	Matrix metalloproteinases; VEGFA-VEGFR2 signaling pathway	Collagen degradation; Activation of Matrix Metalloproteinases	5	1	11	2	3	2	2	2	2	6	1	0	2	1		1	2	2		1	2	1	1		1	4	1	2	6	secretome	0
P78310	Coxsackievirus and adenovirus receptor OS=Homo sapiens (Human) OX=9606 GN=CXADR PE=1 SV=1	365	40	7.56	cell adhesion;cell organization and biogenesis;stress response;transport;developmental processes;other biological processes	non-structural extracellular;plasma membrane;other membranes;nucleus;other cell component	signal transduction activity or receptor binding;other molecular function	Pf00047, Pf07686	1525	ENSG00000154639	CXADR	B2R8V8; B7WPI3; D3YHP0; hsa:1525; O00694; P78310; Q8WWT6; Q8WWT7; Q8WWT8; Q9UKV4	Acute viral myocarditis	Immunoregulatory interactions between a Lymphoid and a non-Lymphoid cell; Cell surface interactions at the vascular wall	1	1	3	4	1	2	3	6	1	5	5	5	4	4	2	2	3		1	5	0	2	4	1	1	2	6	2	1	typeI	1
Q9BW83	Intraflagellar transport protein 27 homolog OS=Homo sapiens (Human) OX=9606 GN=IFT27 PE=1 SV=1	186	20.5	5.41	cell organization and biogenesis;transport;developmental processes;signal transduction;other biological processes	other membranes;cytoskeleton;ER/Golgi;other cell component	other molecular function	Pf00071	11020	ENSG00000100360	IFT27	hsa:11020; O60897; Q9BW83	Ciliary landscape; Intraflagellar transport proteins binding to dynein; Genes related to primary cilium development (based on CRISPR); Ciliopathies; GDNF/RET signaling axis	Intraflagellar transport	2	5	4	5	3	4	2	2	3	3	2	2	2	2	4	4	2	2	3	1		2	2	1		1	1	2	2	cytoplasmic	0
P02741	C-reactive protein OS=Homo sapiens (Human) OX=9606 GN=CRP PE=1 SV=1	224	25	5.63	stress response;other biological processes	non-structural extracellular	signal transduction activity or receptor binding;other molecular function	Pf00354	1401	ENSG00000132693	CRP	A8K078; D3DVD9; D3DVE0; hsa:1401; P02741; Q08AK3; Q8WW75	Selenium micronutrient network; Vitamin B12 metabolism; Folate metabolism; Complement system; Overview of nanoparticle effects; IL-6 signaling pathway; Pathogenesis of SARS-CoV-2 mediated by nsp9-nsp10 complex; Galanin receptor pathway; Network map of SARS-CoV-2 signaling pathway	Classical antibody-mediated complement activation	2	3	3	2	1			3	1	4		4	3	3	2	3	4	3	2		2	1	1		2	2	3	1		secretome	0
P15153	Ras-related C3 botulinum toxin substrate 2 OS=Homo sapiens (Human) OX=9606 GN=RAC2 PE=1 SV=1	192	21.4	7.61	cell adhesion;cell organization and biogenesis;transport;developmental processes;signal transduction;other biological processes	plasma membrane;other membranes;cytosol;cytoskeleton;mitochondrion;ER/Golgi;nucleus;other cell component	enzyme regulator activity;other molecular function	Pf00071	5880	ENSG00000128340	RAC2	hsa:5880; P15153; Q9UDJ4	Integrin-mediated cell adhesion; RalA downstream regulated genes; B cell receptor signaling pathway; Focal adhesion; MAPK signaling pathway; Chemokine signaling pathway; Microglia pathogen phagocytosis pathway; Macrophage markers; Chromosomal and microsatellite instability in colorectal cancer ; Ras signaling; Pancreatic adenocarcinoma pathway; Acute viral myocarditis; Insulin signaling; Regulati…	RAC2 GTPase cycle; RHO GTPases Activate NADPH Oxidases; PIP3 activates AKT signaling; Constitutive Signaling by Aberrant PI3K in Cancer; PI5P, PP2A and IER3 Regulate PI3K/AKT Signaling; GPVI-mediated activation cascade; PCP/CE pathway; ROS and RNS production in phagocytes	2	3	1	2	2	2	1	3	3	2	2	2	3	2	3	4	5	3	2	1	1	3	3	2	1	1	2	1	1	cytoplasmic	0
Q9H3H3	UPF0696 protein C11orf68 OS=Homo sapiens (Human) OX=9606 GN=C11orf68 PE=1 SV=3	292	31.4	6.32				Pf08939	83638	ENSG00000175573	C11orf68	hsa:83638; J3KQG9; Q9BT13; Q9H3H3			1	1			1	1	1		1		1	1	1			1	1		1	1	0				0		1	1	2	cytoplasmic	0
P42574	Caspase-3 OS=Homo sapiens (Human) OX=9606 GN=CASP3 PE=1 SV=2	277	31.6	6.54	cell organization and biogenesis;protein metabolism;other metabolic processes;stress response;developmental processes;signal transduction;other biological processes	plasma membrane;other membranes;cytosol;nucleus;other cell component	signal transduction activity or receptor binding;enzyme regulator activity;other molecular function	Pf00656	836	ENSG00000164305	CASP3	A8K5M2; D3DP53; hsa:836; P42574; Q96AN1; Q96KP2	miRNA regulation of DNA damage response; Integrated breast cancer pathway; Prolactin signaling pathway; Alzheimer's disease and miRNA effects; TNF-alpha signaling pathway; AGE/RAGE pathway; Allograft Rejection; Corticotropin-releasing hormone signaling pathway; Parkinson's disease pathway; Oncostatin M signaling pathway; Brain-derived neurotrophic factor (BDNF) signaling pathway; Spinal cord inju…	Degradation of the extracellular matrix; Apoptotic cleavage of cell adhesion proteins; Caspase-mediated cleavage of cytoskeletal proteins; Other interleukin signaling; Apoptosis induced DNA fragmentation; Signaling by Hippo; Activation of caspases through apoptosome-mediated cleavage; SMAC (DIABLO) binds to IAPs ; SMAC(DIABLO)-mediated dissociation of IAP:caspase complexes ; Caspase activation vi…	4	6	2	6	3	2	4	6	3	4	5	3	5	4	3	4	4	2	3	2		2	3	2	3	3	8	2	3	cytoplasmic	0
Q9NWU5	39S ribosomal protein L22, mitochondrial OS=Homo sapiens (Human) OX=9606 GN=MRPL22 PE=1 SV=1	206	23.6	9.94	cell organization and biogenesis;protein metabolism;other metabolic processes	other membranes;mitochondrion;translational apparatus	other molecular function	Pf00237	29093	ENSG00000082515	MRPL22	A6NGJ8; hsa:29093; Q5H9Q1; Q96Q51; Q9NWU5; Q9P006		Mitochondrial translation elongation; Mitochondrial translation initiation; Mitochondrial translation termination	2	2	3	6	2	2	4	1	3	1	5	1	2	2	2	3	3	3	2	1		3	2	2		4	1	2	2	cytoplasmic	0
O94913	Pre-mRNA cleavage complex 2 protein Pcf11 OS=Homo sapiens (Human) OX=9606 GN=PCF11 PE=1 SV=3	1555	172.9	8.48	RNA metabolism OR transcription;other metabolic processes	mitochondrion;nucleus;other cell component	nucleic acid binding activity;other molecular function	Pf04818	51585	ENSG00000165494	PCF11	A6H8W7; hsa:51585; O43671; O94913; Q6P0X8		RNA polymerase II transcribes snRNA genes; mRNA Splicing - Major Pathway; mRNA 3'-end processing; RNA Polymerase II Transcription Termination; Processing of Intronless Pre-mRNAs	2	0	2	2			1	1			3	3	0	2	1	1	2	0	1	0	0	1					0	1	1	cytoplasmic	0
P49773	Histidine triad nucleotide-binding protein 1 OS=Homo sapiens (Human) OX=9606 GN=HINT1 PE=1 SV=2	126	13.8	6.95	other metabolic processes;signal transduction;other biological processes	plasma membrane;other membranes;cytosol;cytoskeleton;nucleus;other cell component	other molecular function	Pf01230	3094	ENSG00000169567	HINT1	hsa:3094; P49773; Q9H5W8			4	6	5	9	5	4	3	4	3	2	6	6	3	5	4	4	4	7	2	4	3	2	4	4	3	3	13	5	4	cytoplasmic	0
P52790	Hexokinase-3 OS=Homo sapiens (Human) OX=9606 GN=HK3 PE=1 SV=2	923	99	5.4	other metabolic processes;other biological processes	non-structural extracellular;cytosol;mitochondrion;other cell component	kinase activity;other molecular function	Pf00349, Pf03727	3101	ENSG00000160883	HK3	hsa:3101; P52790; Q8N1E7	Clear cell renal cell carcinoma pathways; PI3K/AKT/mTOR - VitD3 signaling; Metabolic reprogramming in colon cancer; Glycolysis and gluconeogenesis	Neutrophil degranulation; Glycolysis	4	6	4	8	10	8	3	6	6	1	3	5	4	4	4	6	2	5	6	2	1	2	9	1	2	1	3	2	7	cytoplasmic	0
Q9BU61	NADH dehydrogenase [ubiquinone] 1 alpha subcomplex assembly factor 3 OS=Homo sapiens (Human) OX=9606 GN=NDUFAF3 PE=1 SV=1	184	20.3	8.22	cell organization and biogenesis	other membranes;mitochondrion;nucleus		Pf04430	25915	ENSG00000178057	NDUFAF3	hsa:25915; Q9BU61		Complex I biogenesis	2	4	1	3	2	2	2	1	2	2	4	1	1	2	2	3	3	3	2	3	3	1	2	2	1	1	2	1	2	cytoplasmic	0
O95758	Polypyrimidine tract-binding protein 3 OS=Homo sapiens (Human) OX=9606 GN=PTBP3 PE=1 SV=2	552	59.7	9.04	RNA metabolism OR transcription;other metabolic processes;developmental processes;other biological processes	nucleus	nucleic acid binding activity	Pf11835, Pf13893	9991	ENSG00000119314	PTBP3	B1ALY2; B1ALY3; B1ALY5; B1ALY6; B3KME7; hsa:9991; O95758; Q68DB9; Q86YB3; Q86YH9			4	8	3	5	5	7	5	8	7	5	4	6	5	6	4	5	6	4	5	4	3	2	3	3	2	4	7	3	5	cytoplasmic	0
P78540	Arginase-2, mitochondrial OS=Homo sapiens (Human) OX=9606 GN=ARG2 PE=1 SV=1	354	38.6	6.47	other metabolic processes;stress response;developmental processes;other biological processes	mitochondrion;other cell component	other molecular function	Pf00491	384	ENSG00000081181	ARG2	B2R690; hsa:384; P78540; Q6FHY8	Amino acid metabolism	Urea cycle	1																									3				cytoplasmic	0
Q08357	Sodium-dependent phosphate transporter 2 OS=Homo sapiens (Human) OX=9606 GN=SLC20A2 PE=1 SV=1	652	70.3	6.54	transport;other biological processes	plasma membrane;other membranes	transporter activity;other molecular function	Pf01384	6575	ENSG00000168575	SLC20A2	hsa:6575; Q08357	Proximal tubule transport	Sodium-coupled phosphate cotransporters; Defective SLC20A2 causes idiopathic basal ganglia calcification 1 (IBGC1)	4		0	1				1							0	0				1			0	0		0	3	0		mtmp	1
Q9HD89	Resistin OS=Homo sapiens (Human) OX=9606 GN=RETN PE=1 SV=1	108	11.4	6.86	signal transduction;other biological processes	non-structural extracellular;nucleus;other cytoplasmic organelle;other cell component	signal transduction activity or receptor binding	Pf06954	56729	ENSG00000104918	RETN	D6W649; hsa:56729; Q540D9; Q76B53; Q9HD89	Adipogenesis; Resistin as a regulator of inflammation	Neutrophil degranulation; FOXO-mediated transcription of oxidative stress, metabolic and neuronal genes	1	0			3	3	1	1	3	1	1	1	3	1	1	2	2	2	1		1	1	2	1	1	1			1	secretome	0
P35442	Thrombospondin-2 OS=Homo sapiens (Human) OX=9606 GN=THBS2 PE=1 SV=2	1172	129.9	4.83	cell adhesion;other biological processes	extracellular matrix;other cell component	other molecular function	Pf00090, Pf00093, Pf02412, Pf05735, Pf07645, Pf12947	7058	ENSG00000186340	THBS2	A6H8N1; A7E232; hsa:7058; P35442; Q5RI52	miRNA targets in ECM and membrane receptors; Focal adhesion; Focal adhesion: PI3K-Akt-mTOR-signaling pathway; miR-509-3p alteration of YAP1/ECM axis; PI3K-Akt signaling pathway	Signaling by PDGF; Defective B3GALTL causes PpS; O-glycosylation of TSR domain-containing proteins	6	11	15	6	18	9	5	13	7	7	2	7	5	19	9	18	11	14	15	5	6	10	17	7	8	10	25	7	8	secretome	0
Q9Y365	START domain-containing protein 10 OS=Homo sapiens (Human) OX=9606 GN=STARD10 PE=1 SV=2	291	33	7.12	transport	other membranes;cytosol;cytoskeleton;other cell component	other molecular function	Pf01852	10809	ENSG00000214530	STARD10	hsa:10809; O60532; Q9Y365		Synthesis of PC	3	7	4	3	2	4	3	4	4	3	2	3	3	2	2	2	5		5	4	3	1	5	2	2	2	4	5	2	cytoplasmic	0
Q9BXB5	Oxysterol-binding protein-related protein 10 OS=Homo sapiens (Human) OX=9606 GN=OSBPL10 PE=1 SV=2	764	83.9	8.31	other metabolic processes;transport	other membranes;cytosol;cytoskeleton;other cell component	transporter activity;other molecular function	Pf01237, Pf15409	114884	ENSG00000144645	OSBPL10	B4E212; hsa:114884; Q9BTU5; Q9BXB5		Acyl chain remodelling of PS	2	1	2	2	0	1	2	1	2	1		1	1	2	2	3	1	2	2		2	2	2	2	1	1	2	2		cytoplasmic	0
O15260	Surfeit locus protein 4 OS=Homo sapiens (Human) OX=9606 GN=SURF4 PE=1 SV=3	269	30.4	7.78	cell organization and biogenesis;other biological processes	plasma membrane;other membranes;cytosol;ER/Golgi;other cytoplasmic organelle		Pf02077	6836	ENSG00000148248; ENSG00000280951	SURF4	B7Z6A4; hsa:6836; O15260; O60923; Q5T8U6; Q9UNZ0; Q9UNZ1		COPI-dependent Golgi-to-ER retrograde traffic; Neutrophil degranulation	2	2	4	5	3	5	6	5	3	2	5	3	2	4	3	7	5	4	4	1	4	6	4	3	2	3	4	2	8	mtmp	1
P0DJI9	Serum amyloid A-2 protein OS=Homo sapiens (Human) OX=9606 GN=SAA2 PE=1 SV=1	122	13.5	9.14	stress response	non-structural extracellular		Pf00277	6289	ENSG00000134339	SAA2	G3XAK9; hsa:6289; P02735; P02736; P02737; P0DJI9; Q16730; Q16834; Q16835; Q16879; Q3KRB3; Q6FG67; Q96QN0; Q9UCK9; Q9UCL0	Selenium micronutrient network; Vitamin B12 metabolism; Folate metabolism; Network map of SARS-CoV-2 signaling pathway		3	1	1		1		1	1	2	2			2	2		1		2	1	2	2	1	2	1				1
P27918	Properdin OS=Homo sapiens (Human) OX=9606 GN=CFP PE=1 SV=2	469	51.2	7.9	stress response;other biological processes	non-structural extracellular;ER/Golgi;other cell component		Pf00090, Pf18487	5199	ENSG00000126759	CFP	hsa:5199; O15134; O15135; O15136; O75826; P27918	Complement system; Complement system in neuronal development and plasticity; Complement activation	Regulation of Complement cascade; Neutrophil degranulation; Defective B3GALTL causes PpS; O-glycosylation of TSR domain-containing proteins; Alternative complement activation; Activation of C3 and C5	1			2				3	2	2	1		3	1	1		1	1		1	1	1	1					1		secretome	0
Q9BRX8	Peroxiredoxin-like 2A OS=Homo sapiens (Human) OX=9606 GN=PRXL2A PE=1 SV=3	229	25.7	8.84	other biological processes	non-structural extracellular;other cell component	other molecular function	Pf13911	84293	ENSG00000122378	PRXL2A	B2RD81; hsa:84293; Q6UW08; Q8N2K3; Q8NBK9; Q96JR0; Q9BRX8			8	10	9	6	9	13	17	18	11	11	13	8	11	8	9	10	13	8	9	11	8	9	8	8	4	9	11	5	9	cytoplasmic	0
P00973	2'-5'-oligoadenylate synthase 1 OS=Homo sapiens (Human) OX=9606 GN=OAS1 PE=1 SV=4	400	46	8.22	cell organization and biogenesis;other metabolic processes;stress response;signal transduction;other biological processes	non-structural extracellular;other membranes;cytosol;mitochondrion;ER/Golgi;translational apparatus;nucleus;other cell component	nucleic acid binding activity;other molecular function	Pf01909, Pf10421	4938	ENSG00000089127	OAS1	A8K4N8; F8VXY3; hsa:4938; P00973; P04820; P29080; P29081; P78485; P78486; Q16700; Q16701; Q1PG42; Q3ZM01; Q53GC5; Q53YA4; Q6A1Z3; Q6IPC6; Q6P7N9; Q96J61	Immune response to tuberculosis; Type I interferon induction and signaling during SARS-CoV-2 infection; Host-pathogen interaction of human coronaviruses - interferon induction; Type II interferon signaling (IFNG)	OAS antiviral response; Interferon gamma signaling; Interferon alpha/beta signaling	1	6		3	2	3	1	7	2	4	4	4	0	1		2	4	1	3	1		2	2	1	1	2	3		1	cytoplasmic	0
Q5BJF2	Sigma intracellular receptor 2 OS=Homo sapiens (Human) OX=9606 GN=TMEM97 PE=1 SV=1	176	20.8	9.38	other biological processes	plasma membrane;other membranes;ER/Golgi;nucleus;other cytoplasmic organelle		Pf05241	27346	ENSG00000109084	TMEM97	B4DS02; hsa:27346; Q07823; Q5BJF2			1	3	3	4	2	3	3	4	4	3	3	2	3	2	5	3	3	3	2			4	3	4	1	0	1		3	typeII	1
O95236	Apolipoprotein L3 OS=Homo sapiens (Human) OX=9606 GN=APOL3 PE=1 SV=3	402	44.3	8.16	protein metabolism;other metabolic processes;stress response;transport	non-structural extracellular;other cell component	transporter activity;other molecular function	Pf05461	80833	ENSG00000128284	APOL3	B1AHI4; B1AHI5; hsa:80833; O95236; Q5U5N4; Q9BQ82; Q9BQA3			2	3	2	3	1	2	1	2	1	1		1		2	0			3	2	1	0	1	1			2	2			secretome	0
Q9NYL4	Peptidyl-prolyl cis-trans isomerase FKBP11 OS=Homo sapiens (Human) OX=9606 GN=FKBP11 PE=1 SV=1	201	22.2	9.39	protein metabolism;other metabolic processes;other biological processes	other membranes	other molecular function	Pf00254	51303	ENSG00000134285	FKBP11	B4DWB7; hsa:51303; Q9NYL4			1	3	2	4	4	3	2	2	2	2	4	1	2	2	3	4	2	4	3	2	2	3	5	1	3	1	4	3	2	typeI	1
Q5TGZ0	MICOS complex subunit MIC10 OS=Homo sapiens (Human) OX=9606 GN=MICOS10 PE=1 SV=1	78	8.8	8.5	cell organization and biogenesis	mitochondrion		Pf04418	440574	ENSG00000173436	MICOS10	hsa:440574; Q5TGZ0; Q96G68		Cristae formation	1	1	1		1	1	1	1		1		1	1		0			0										1
Q96HE7	ERO1-like protein alpha OS=Homo sapiens (Human) OX=9606 GN=ERO1A PE=1 SV=2	468	54.4	5.68	cell organization and biogenesis;protein metabolism;other metabolic processes;stress response;transport;developmental processes;signal transduction;other biological processes	other membranes;ER/Golgi;other cell component	other molecular function	Pf04137	30001	ENSG00000197930	ERO1A	A8K9X4; A8MYW1; hsa:30001; Q7LD45; Q96HE7; Q9P1Q9; Q9UKV6		Detoxification of Reactive Oxygen Species; Insulin processing	10	20	13	14	10	20	15	16	17	14	20	18	18	20	16	14	18	19	17	10	14	9	19	7	10	10	13	9	13	secretome	0
P42677	40S ribosomal protein S27 OS=Homo sapiens (Human) OX=9606 GN=RPS27 PE=1 SV=3	84	9.5	9.45	cell organization and biogenesis;protein metabolism;RNA metabolism OR transcription;other metabolic processes	cytosol;translational apparatus;nucleus;other cell component	nucleic acid binding activity;other molecular function	Pf01667	6232	ENSG00000177954	RPS27	hsa:6232; P42677; Q5T4L6	Genotoxicity pathway; Cytoplasmic ribosomal proteins	Separation of Sister Chromatids; Resolution of Sister Chromatid Cohesion; RHO GTPases Activate Formins; EML4 and NUDC in mitotic spindle formation; Amplification of signal from unattached kinetochores via a MAD2 inhibitory signal; Regulation of expression of SLITs and ROBOs; Major pathway of rRNA processing in the nucleolus and cytosol; GTP hydrolysis and joining of the 60S ribosomal subunit; Non…	3	2	2	1	1	3	3	3	5	1	8	2	2	3	2	3	3	2	1	5	4	2	2	2	1	3	3		1	cytoplasmic	0
Q86WU2	Probable D-lactate dehydrogenase, mitochondrial OS=Homo sapiens (Human) OX=9606 GN=LDHD PE=1 SV=1	507	54.8	6.65	other metabolic processes	other membranes;mitochondrion	other molecular function	Pf01565, Pf02913	197257	ENSG00000166816	LDHD	hsa:197257; Q86WU2; Q8IZK5	Clear cell renal cell carcinoma pathways	Mitochondrial protein import	2													0																cytoplasmic	0
P49441	Inositol polyphosphate 1-phosphatase OS=Homo sapiens (Human) OX=9606 GN=INPP1 PE=1 SV=1	399	44	5.26	other metabolic processes;signal transduction	cytosol	other molecular function	Pf00459	3628	ENSG00000151689	INPP1	hsa:3628; P49441		Synthesis of IP2, IP, and Ins in the cytosol	2	3	2	7	3	6	5	1	4	2	9	1	2	1	4	2	5	2	5	4	3	1	7		1	5	7	2	2	cytoplasmic	0
Q9UN86	Ras GTPase-activating protein-binding protein 2 OS=Homo sapiens (Human) OX=9606 GN=G3BP2 PE=1 SV=2	482	54.1	5.55	cell organization and biogenesis;stress response;transport;signal transduction;other biological processes	cytosol;other cell component	nucleic acid binding activity;other molecular function	Pf00076, Pf02136	9908	ENSG00000138757	G3BP2	A8K6X1; hsa:9908; O60606; O75149; Q9UN86; Q9UPA1			3	9	4	11	7	8	7	10	6	2	8	8	8	8	4	6	8	9	8	5	6	6	7	6	4	9	11	6	4	cytoplasmic	0
P47974	mRNA decay activator protein ZFP36L2 OS=Homo sapiens (Human) OX=9606 GN=ZFP36L2 PE=1 SV=3	494	51	8.16	RNA metabolism OR transcription;other metabolic processes;stress response;developmental processes;signal transduction;other biological processes	nucleus;other cell component	nucleic acid binding activity;other molecular function	Pf00642, Pf04553	678	ENSG00000152518	ZFP36L2	hsa:678; P47974; Q53TB4; Q9BSJ3	Pre-implantation embryo; TYROBP causal network in microglia		1			1	1		2		3	1	2	0	2	3	2	2		0	0		1	1	1		1	2	3	1		cytoplasmic	0
P0C221	Coiled-coil domain-containing protein 175 OS=Homo sapiens (Human) OX=9606 GN=CCDC175 PE=4 SV=2	793	93.6	6.71					729665	ENSG00000151838	CCDC175	G3V5J7; hsa:729665; P0C221			1	0	1	0								1			0		0	1	1	0	0		0		0
P18827	Syndecan-1 OS=Homo sapiens (Human) OX=9606 GN=SDC1 PE=1 SV=3	310	32.4	4.63	cell-cell signaling;stress response;developmental processes;signal transduction;other biological processes	plasma membrane;other membranes;ER/Golgi;other cytoplasmic organelle;other cell component	other molecular function	Pf01034	6382	ENSG00000115884	SDC1	D6W523; hsa:6382; P18827; Q53QV0; Q546D3; Q96HB7		Cell surface interactions at the vascular wall; Syndecan interactions; Retinoid metabolism and transport; A tetrasaccharide linker sequence is required for GAG synthesis; HS-GAG biosynthesis; HS-GAG degradation; Defective B4GALT7 causes EDS, progeroid type; Defective B3GAT3 causes JDSSDHD; Defective EXT2 causes exostoses 2; Defective EXT1 causes exostoses 1, TRPS2 and CHDS; Defective B3GALT6 caus…	2	5	3	8	4	5	8	6	5	5	5	6	6	5	4	4	4	4	3	3	3	5	2	1	2	5	6	3	5	typeI	1
O00471	Exocyst complex component 5 OS=Homo sapiens (Human) OX=9606 GN=EXOC5 PE=1 SV=1	708	81.8	6.71	cell organization and biogenesis;transport;other biological processes	cytosol;other cell component	other molecular function	Pf07393	10640	ENSG00000070367	EXOC5	B2R6C5; hsa:10640; O00471; Q8IW24	Ciliary landscape	Translocation of SLC2A4 (GLUT4) to the plasma membrane; Insulin processing; VxPx cargo-targeting to cilium	3	3	5	6	2	6	4	5	6	6	6	3	5	5	2	3	6	7	5	4	3	2	3	1	1	2	6	4	2	cytoplasmic	0
P45985	Dual specificity mitogen-activated protein kinase kinase 4 OS=Homo sapiens (Human) OX=9606 GN=MAP2K4 PE=1 SV=1	399	44.3	8.07	protein metabolism;other metabolic processes;stress response;developmental processes;signal transduction;other biological processes	cytosol;nucleus;other cell component	kinase activity;other molecular function	Pf00069	6416	ENSG00000065559	MAP2K4	B2R7N7; B3KYB2; D3DTS5; hsa:6416; P45985; Q5U0B8; Q6FHX4; Q6P9H2; Q6PIE6	Regulation of toll-like receptor signaling pathway; MicroRNAs in cardiomyocyte hypertrophy; IL-1 signaling pathway; Glioblastoma signaling pathways; TNF-alpha signaling pathway; PDGF pathway; Apoptosis; Interleukin-1 (IL-1) structural pathway; Cardiac hypertrophic response; Fas ligand pathway and stress induction of heat shock proteins; IL-6 signaling pathway; TGF-beta signaling pathway; Physico-…	Oxidative Stress Induced Senescence; FCERI mediated MAPK activation; Uptake and function of anthrax toxins; JNK (c-Jun kinases) phosphorylation and activation mediated by activated human TAK1; MAP3K8 (TPL2)-dependent MAPK1/3 activation	1	3	1	1	2	4	3	5	1	4	3	2	4	3	3	4	3	4	1	4	1	3	4	2		3	4	3		cytoplasmic	0
P51812	Ribosomal protein S6 kinase alpha-3 OS=Homo sapiens (Human) OX=9606 GN=RPS6KA3 PE=1 SV=1	740	83.7	6.89	cell-cell signaling;cell cycle OR cell proliferation;protein metabolism;other metabolic processes;stress response;developmental processes;signal transduction;other biological processes	cytosol;nucleus;other cell component	enzyme regulator activity;kinase activity;other molecular function	Pf00069, Pf00433	6197	ENSG00000177189	RPS6KA3	B2R9V4; hsa:6197; P51812; Q4VAP3; Q59H26; Q5JPK8; Q7Z3Z7	Brain-derived neurotrophic factor (BDNF) signaling pathway; Kit receptor signaling pathway; MAPK signaling pathway; Angiopoietin-like protein 8 regulatory pathway; Thermogenesis; EGF/EGFR signaling pathway; Cytoplasmic ribosomal proteins; Insulin signaling; Host-pathogen interaction of human coronaviruses - MAPK signaling; Malignant pleural mesothelioma	Recycling pathway of L1; Senescence-Associated Secretory Phenotype (SASP); RSK activation; ERK/MAPK targets; CREB phosphorylation; Gastrin-CREB signalling pathway via PKC and MAPK	3	9	4	4	5	8	4	5	5	7	7	6	2	7	4	3	5	9	4	4	1	4	7	3	3	3	6	5	7	cytoplasmic	0
P00533	Epidermal growth factor receptor OS=Homo sapiens (Human) OX=9606 GN=EGFR PE=1 SV=2	1210	134.2	6.68	cell adhesion;cell organization and biogenesis;protein metabolism;other metabolic processes;stress response;developmental processes;signal transduction;other biological processes	non-structural extracellular;plasma membrane;other membranes;ER/Golgi;nucleus;other cytoplasmic organelle;other cell component	signal transduction activity or receptor binding;cytoskeletal activity;nucleic acid binding activity;kinase activity;other molecular function	Pf00757, Pf01030, Pf07714, Pf14843	1956	ENSG00000146648	EGFR	hsa:1956; O00688; O00732; P00533; P06268; Q14225; Q68GS5; Q92795; Q9BZS2; Q9GZX1; Q9H2C9; Q9H3C9; Q9UMD7; Q9UMD8; Q9UMG5	Androgen receptor signaling pathway; Glioblastoma signaling pathways; AGE/RAGE pathway; Gastric cancer network 2; Spinal cord injury; Aryl hydrocarbon receptor Netpath; Mammary gland development pathway - Pregnancy and lactation (Stage 3 of 4); Bladder cancer; TCA cycle nutrient use and invasiveness of ovarian cancer; Extracellular vesicle-mediated signaling in recipient cells; Aryl hydrocarbon r…	HCMV Early Events; Cargo recognition for clathrin-mediated endocytosis; EGFR downregulation; NOTCH3 Activation and Transmission of Signal to the Nucleus; PIP3 activates AKT signaling; Constitutive Signaling by Aberrant PI3K in Cancer; PI5P, PP2A and IER3 Regulate PI3K/AKT Signaling; RAF/MAP kinase cascade; Signaling by ERBB4; SHC1 events in ERBB2 signaling; GRB2 events in ERBB2 signaling; PI3K ev…	5	12	2	5	4	5	2	12	5	7	8	2	7	4	19	5	9	16	7	3	10	7	7	3	3	6	28	7	7	mtmp	1
Q9HCE1	Helicase MOV-10 OS=Homo sapiens (Human) OX=9606 GN=MOV10 PE=1 SV=2	1003	113.6	8.82	stress response;other biological processes	cytosol;nucleus;other cell component	nucleic acid binding activity;other molecular function	Pf13087, Pf13604	4343	ENSG00000155363	MOV10	hsa:4343; Q5JR03; Q8TEF0; Q9BSY3; Q9BUJ9; Q9HCE1	VEGFA-VEGFR2 signaling pathway	MAPK6/MAPK4 signaling; RUNX1 regulates genes involved in megakaryocyte differentiation and platelet function; Ca2+ pathway; TP53 Regulates Metabolic Genes; Estrogen-dependent gene expression; NR1H3 & NR1H2 regulate gene expression linked to cholesterol transport and efflux; Oxidative Stress Induced Senescence; Pre-NOTCH Transcription and Translation; Oncogene Induced Senescence; Transcriptional R…	3	5	3	8	5	2	4	3	3	2	6	5	5	6	5	3	6	5	4	1	2	2	9	5	0	4	9	5	2	cytoplasmic	0
Q9H993	Damage-control phosphatase ARMT1 OS=Homo sapiens (Human) OX=9606 GN=ARMT1 PE=1 SV=1	441	51.1	5.76	protein metabolism;other metabolic processes;stress response;other biological processes		other molecular function	Pf01937	79624	ENSG00000146476	ARMT1	hsa:79624; Q96FC6; Q9H993; Q9UFY5			1	5	2	6		4	6	4	3	3	6	6	7	5	5	10	7	4	7	2	3	1	2	2	2	3	4	3	6	cytoplasmic	0
P15408	Fos-related antigen 2 OS=Homo sapiens (Human) OX=9606 GN=FOSL2 PE=1 SV=1	326	35.2	7.49	developmental processes;other biological processes	nucleus;other cell component	nucleic acid binding activity;other molecular function	Pf00170	2355	ENSG00000075426	FOSL2	B2RD58; B3KP27; B4DYV4; hsa:2355; P15408; Q6FG46	Corticotropin-releasing hormone signaling pathway; Orexin receptor pathway		2	2		2	0	0		2		1	2		0	2			2	1	1	1		1	2			0	3
Q8N3F0	Maturin OS=Homo sapiens (Human) OX=9606 GN=MTURN PE=1 SV=2	131	14.9	4.17	other biological processes	other cell component		Pf15167	222166	ENSG00000180354	MTURN	B8ZZW9; hsa:222166; Q8N3F0; Q8N791; Q8N8M4; Q8NEX2			1	1		2	1							1						1		1									1	cytoplasmic	0
Q16762	Thiosulfate sulfurtransferase OS=Homo sapiens (Human) OX=9606 GN=TST PE=1 SV=4	297	33.4	7.25	other metabolic processes;transport;other biological processes	mitochondrion	nucleic acid binding activity;other molecular function	Pf00581	7263	ENSG00000128311	TST	B3KRM1; hsa:7263; Q16762; Q6IB06		Sulfide oxidation to sulfate	7	14	11	19	10	11	15	13	11	12	13	11	10	12	12	14	13	12	16	10	6	10	7	9	6	12	12	3	10	cytoplasmic	0
P27448	MAP/microtubule affinity-regulating kinase 3 OS=Homo sapiens (Human) OX=9606 GN=MARK3 PE=1 SV=5	753	84.4	9.57	cell organization and biogenesis;protein metabolism;other metabolic processes;signal transduction;other biological processes	plasma membrane;other membranes;cytosol;other cell component	cytoskeletal activity;kinase activity;other molecular function	Pf00069, Pf00627, Pf02149	4140	ENSG00000075413	MARK3	A0A0A0MQR8; A0A0A0MST9; A0A0A0MT23; hsa:4140; O60219; P27448; Q86TT8; Q8TB41; Q8WX83; Q96RG1; Q9UMY9; Q9UN34	Complement system in neuronal development and plasticity	Signaling by BRAF and RAF1 fusions; Signaling by moderate kinase activity BRAF mutants; Paradoxical activation of RAF signaling by kinase inactive BRAF; Signaling downstream of RAS mutants; Signaling by RAF1 mutants; MAP2K and MAPK activation; Signaling by high-kinase activity BRAF mutants; Negative regulation of MAPK pathway; RAF activation	2	2	2	2	1	0	2	2	1	4	2	2	3	1	3	1	1	2	1	1	1		1		1		4			typeII	1
P48200	Iron-responsive element-binding protein 2 OS=Homo sapiens (Human) OX=9606 GN=IREB2 PE=1 SV=4	963	105	7.05	other metabolic processes;transport;developmental processes;other biological processes	cytosol;mitochondrion;other cell component	nucleic acid binding activity;other molecular function	Pf00330, Pf00694	3658	ENSG00000136381	IREB2	A0A0A6YY96; A8KAC7; E1CJT9; H0YKU0; hsa:3658; P48200; Q13095; Q1HE21; Q59FQ7; Q8WVK6; Q9UF17	Iron metabolism in placenta; Ferroptosis	Iron uptake and transport	1						1											0												cytoplasmic	0
Q9NZ43	Vesicle transport protein USE1 OS=Homo sapiens (Human) OX=9606 GN=USE1 PE=1 SV=2	259	29.4	9.07	cell organization and biogenesis;protein metabolism;other metabolic processes;transport	plasma membrane;other membranes;ER/Golgi	other molecular function	Pf09753	55850	ENSG00000053501	USE1	hsa:55850; Q8NCK1; Q9BRT4; Q9NZ43		COPI-dependent Golgi-to-ER retrograde traffic	1					1	1	1	1	0	0		1		1	2	1		1	1		1				0				cytoplasmic	0
Q8WUP2	Filamin-binding LIM protein 1 OS=Homo sapiens (Human) OX=9606 GN=FBLIM1 PE=1 SV=2	373	40.6	6.02	cell adhesion;other biological processes	cytosol;cytoskeleton;nucleus;other cell component	cytoskeletal activity;other molecular function	Pf00412	54751	ENSG00000162458	FBLIM1	B3KNY0; hsa:54751; Q5VVE0; Q5VVE1; Q8IX23; Q8WUP2; Q96T00; Q9UFD6		Cell-extracellular matrix interactions	1	4	5	4	3	2	4	5	5	4	2	2	4	4	4	5	1	6	4	2	4	3	5	3	2	4	7	3	2	cytoplasmic	0
Q14CN2	Calcium-activated chloride channel regulator 4 OS=Homo sapiens (Human) OX=9606 GN=CLCA4 PE=1 SV=2	919	101.2	5.47	protein metabolism;transport	non-structural extracellular;plasma membrane;other membranes	transporter activity;other molecular function	Pf00092, Pf08434	22802	ENSG00000016602	CLCA4	A8MQC9; B7Z1Q5; hsa:22802; Q14CN2; Q6UX81; Q9UNF7		Stimuli-sensing channels	3	4	6	7	4	5	7	5	3	13	10	6	8	4	1	3	1	2	7	9	0	2	4	1	1	3	22	5	1	typeII	1
Q5TCQ9	Membrane-associated guanylate kinase, WW and PDZ domain-containing protein 3 OS=Homo sapiens (Human) OX=9606 GN=MAGI3 PE=1 SV=3	1481	162.8	8.09	other metabolic processes;signal transduction;other biological processes	plasma membrane;other membranes;nucleus;other cell component	kinase activity;other molecular function	Pf00397, Pf00595, Pf00625	260425	ENSG00000081026	MAGI3	A0A024R0E9; A0A024R0H3; hsa:260425; Q5TCQ8; Q5TCQ9; Q5TCR0; Q9H2V6; Q9H5Y8; Q9HBC4; Q9HCD8			1															1	1	1							0					cytoplasmic	0
P05121	Plasminogen activator inhibitor 1 OS=Homo sapiens (Human) OX=9606 GN=SERPINE1 PE=1 SV=1	402	45	7.2	stress response;developmental processes;other biological processes	non-structural extracellular;extracellular matrix;plasma membrane;other membranes;other cell component	signal transduction activity or receptor binding;enzyme regulator activity;other molecular function	Pf00079	5054	ENSG00000106366	SERPINE1	B7Z4S0; F8WD53; hsa:5054; P05121	Selenium micronutrient network; Vitamin B12 metabolism; Folate metabolism; Adipogenesis; Oncostatin M signaling pathway; Blood clotting cascade; Photodynamic therapy-induced HIF-1 survival signaling; Hypothesized pathways in pathogenesis of cardiovascular disease; miRNA regulation of p53 pathway in prostate cancer; Gastrin signaling pathway; TGF-beta receptor signaling in skeletal dysplasias; p53…	ECM proteoglycans; Platelet degranulation ; SMAD2/SMAD3:SMAD4 heterotrimer regulates transcription; BMAL1:CLOCK,NPAS2 activates circadian gene expression; Dissolution of Fibrin Clot	1	4	1	1	2	1	2	1	1				2		6	4	3	3	1		2	2	2				5			secretome	0
Q99961	Endophilin-A2 OS=Homo sapiens (Human) OX=9606 GN=SH3GL1 PE=1 SV=1	368	41.5	5.43	cell organization and biogenesis;transport;developmental processes;signal transduction;other biological processes	other membranes;cytosol;cytoskeleton;other cytoplasmic organelle;other cell component	signal transduction activity or receptor binding;other molecular function	Pf00018, Pf03114	6455	ENSG00000141985	SH3GL1	B4DRA1; E7EVZ4; hsa:6455; M0QZV5; Q99668; Q99961	Fragile X syndrome	Negative regulation of MET activity; Cargo recognition for clathrin-mediated endocytosis; EGFR downregulation; InlB-mediated entry of Listeria monocytogenes into host cell	9	9	6	13	7	9	7	15	11	11	9	8	11	8	7	7	8	11	6	9	3	7	11	4	5	6	10	5	7	cytoplasmic	0
P30536	Translocator protein OS=Homo sapiens (Human) OX=9606 GN=TSPO PE=1 SV=3	169	18.8	9.36	cell organization and biogenesis;other metabolic processes;stress response;transport;developmental processes;other biological processes	other membranes;cytosol;mitochondrion;ER/Golgi;other cell component	transporter activity;other molecular function	Pf03073	706	ENSG00000100300	TSPO	hsa:706; P30536; Q53Y59; Q6ICF9; Q96TF6	NO/cGMP/PKG mediated neuroprotection	Pregnenolone biosynthesis	1	2	1	1	1	1	2	2	2	3	3	1	1	2	2	1	2	2	1	2	2	1	1	1	3	3	3	2	1	mtmp	1
P13928	Annexin A8 OS=Homo sapiens (Human) OX=9606 GN=ANXA8 PE=1 SV=3	327	36.9	5.78	cell organization and biogenesis;stress response;transport;other biological processes	plasma membrane;other membranes;cytosol;other cytoplasmic organelle;other cell component	cytoskeletal activity;other molecular function	Pf00191	653145; 728113	ENSG00000265190	ANXA8	A6NDE6; A6NLM1; B4DKI1; B4DTC9; hsa:653145; hsa:728113; P13928; Q5T2P8; Q5VTM4; Q6GMY3; Q9BT34			3	2	2	5	1	4	2	2	2	3	3	3	2	3	4	5	5	4	4	15	11	2	3	2	0	1	1		3	cytoplasmic	0
O15427	Monocarboxylate transporter 4 OS=Homo sapiens (Human) OX=9606 GN=SLC16A3 PE=1 SV=1	465	49.4	7.96	transport	plasma membrane;other membranes;nucleus;other cell component	transporter activity	Pf07690	9123	ENSG00000141526	SLC16A3	B3KXG8; hsa:9123; O15427; Q2M1P8	Metabolic reprogramming in colon cancer	Pyruvate metabolism; Basigin interactions; Proton-coupled monocarboxylate transport	3	4	4	3	6	7	4	3	2	5	4	3	7	5	3	3	4	7	2	4	4	3	6		2	4	9		2
P27482	Calmodulin-like protein 3 OS=Homo sapiens (Human) OX=9606 GN=CALML3 PE=1 SV=2	149	16.9	4.42	other biological processes		enzyme regulator activity;other molecular function	Pf00036	810	ENSG00000178363	CALML3	B2R9V6; hsa:810; P27482; Q5SQI4	Alzheimer's disease and miRNA effects; Ras signaling; Melanoma; Alzheimer's disease		4	7	7	2	3	4	3	6	2	7	7	2	5	3	5	4	8	11	5	2	1	4	11	8	5	1	3	4	7
Q99442	Translocation protein SEC62 OS=Homo sapiens (Human) OX=9606 GN=SEC62 PE=1 SV=1	399	45.8	7.12	transport	other membranes;ER/Golgi	other molecular function	Pf03839	7095	ENSG00000008952	SEC62	D3DNQ0; hsa:7095; O00682; O00729; Q99442			1	3	1	7	3	5	5	4	2	4	5	4	3	3	2	4	4	2	1	4	2	4	7	3	1	2	5	3	2	mtmp	1
Q14161	ARF GTPase-activating protein GIT2 OS=Homo sapiens (Human) OX=9606 GN=GIT2 PE=1 SV=2	759	84.5	7.23	other biological processes	nucleus	enzyme regulator activity;other molecular function	Pf01412, Pf08518, Pf12205, Pf16559	9815	ENSG00000139436	GIT2	hsa:9815; Q14161; Q86U59; Q96CI2; Q9BV91; Q9Y5V2	Integrin-mediated cell adhesion	CDC42 GTPase cycle; RAC1 GTPase cycle; RAC2 GTPase cycle; RAC3 GTPase cycle; RHOU GTPase cycle; RHOQ GTPase cycle; RHOJ GTPase cycle; RHOV GTPase cycle	2	2	1	3	4	5	2	3	3	1	5	3	2	5	5	5	6	6	1	1	1	3	5	1	1	3	5	1	1	cytoplasmic	0
Q8IWW6	Rho GTPase-activating protein 12 OS=Homo sapiens (Human) OX=9606 GN=ARHGAP12 PE=1 SV=1	846	96.2	7.61	cell organization and biogenesis;transport;signal transduction;other biological processes	plasma membrane;other cell component	enzyme regulator activity	Pf00169, Pf00620, Pf14604, Pf16618	94134	ENSG00000165322	ARHGAP12	B1ANY0; B1ANY1; B1ANY2; hsa:94134; Q504X1; Q86UB3; Q8IWW6; Q8IWW7; Q8N3L1; Q9NT76		RHOV GTPase cycle; RAC1 GTPase cycle; RHOD GTPase cycle; RHOF GTPase cycle	2	3	1	3	1	1	1	4		3	1	1	1	2	2	3	1	1	1	3						2	4	1	1	cytoplasmic	0
O94886	CSC1-like protein 1 OS=Homo sapiens (Human) OX=9606 GN=TMEM63A PE=1 SV=3	807	92.1	7.27	transport	plasma membrane;other membranes;cytoskeleton;other cytoplasmic organelle;other cell component	transporter activity;nucleic acid binding activity	Pf02714, Pf13967, Pf14703	9725	ENSG00000196187	TMEM63A	hsa:9725; O94886; Q53GI7; Q5TE96; Q8N2U2		Neutrophil degranulation	2	1		6	1	2	4	2	2	3	3	3	1	2	1	2	1	0	1			2	1	1	1	2	1	1	1	mtmp	1
O15173	Membrane-associated progesterone receptor component 2 OS=Homo sapiens (Human) OX=9606 GN=PGRMC2 PE=1 SV=1	223	23.8	4.88	transport;developmental processes;signal transduction	other membranes;ER/Golgi;nucleus;other cell component	transporter activity;other molecular function	Pf00173	10424	ENSG00000164040	PGRMC2	hsa:10424; O15173; Q569H1	Ciliary landscape	RHOA GTPase cycle; RHOG GTPase cycle; RAC2 GTPase cycle; RAC3 GTPase cycle; RHOD GTPase cycle	5	8	6	7	6	8	7	9	7	6	8	6	6	7	8	9	6	7	10	5	2	5	6	5	4	4	8	6	6	typeII	1
Q8TBF8	Protein FAM81A OS=Homo sapiens (Human) OX=9606 GN=FAM81A PE=2 SV=3	368	42.4	8.92					145773	ENSG00000157470	FAM81A	hsa:145773; Q8TBF8			1																													cytoplasmic	0
Q99962	Endophilin-A1 OS=Homo sapiens (Human) OX=9606 GN=SH3GL2 PE=1 SV=1	352	39.9	5.45	cell organization and biogenesis;transport;developmental processes;signal transduction;other biological processes	plasma membrane;other membranes;cytosol;ER/Golgi;other cytoplasmic organelle;other cell component	other molecular function	Pf03114, Pf07653	6456	ENSG00000107295	SH3GL2	B2R618; hsa:6456; Q99962; Q9NQK5	EGF/EGFR signaling pathway	Recycling pathway of L1; MHC class II antigen presentation; Golgi Associated Vesicle Biogenesis; Negative regulation of MET activity; Cargo recognition for clathrin-mediated endocytosis; EGFR downregulation; InlB-mediated entry of Listeria monocytogenes into host cell; Lysosome Vesicle Biogenesis; Retrograde neurotrophin signalling	1				1		1									1	0	2	0			1							1	cytoplasmic	0
Q9H6Z4	Ran-binding protein 3 OS=Homo sapiens (Human) OX=9606 GN=RANBP3 PE=1 SV=1	567	60.2	4.78	transport;other biological processes	nucleus;other cell component	other molecular function	Pf00638	8498	ENSG00000031823	RANBP3	B2RAT8; hsa:8498; O60405; O75759; O75760; Q9BT47; Q9H6Z4; Q9UG74			3	7	5	10	7	6	8	9	6	7	11	8	8	8	6	4	9	6	4	4	4	9	12	4	2	6	14	8	10	cytoplasmic	0
O43741	5'-AMP-activated protein kinase subunit beta-2 OS=Homo sapiens (Human) OX=9606 GN=PRKAB2 PE=1 SV=1	272	30.3	6.46	protein metabolism;other metabolic processes;signal transduction;other biological processes	cytosol;nucleus;other cell component	other molecular function	Pf04739, Pf16561	5565	ENSG00000131791	PRKAB2	A8K9V5; B4DH06; hsa:5565; O43741; Q5VXY0	AMP-activated protein kinase (AMPK) signaling; Target of rapamycin (TOR) signaling; Energy metabolism; Sterol regulatory element-binding proteins (SREBP) signaling; Angiopoietin-like protein 8 regulatory pathway; Lipid metabolism pathway; Caloric restriction and aging; Genotoxicity pathway; Thermogenesis; Nonalcoholic fatty liver disease; Synaptic signaling pathways associated with autism spectru…	Translocation of SLC2A4 (GLUT4) to the plasma membrane; Carnitine metabolism; TP53 Regulates Metabolic Genes; Activation of AMPK downstream of NMDARs; Regulation of TP53 Activity through Phosphorylation; Macroautophagy; Energy dependent regulation of mTOR by LKB1-AMPK; AMPK inhibits chREBP transcriptional activation activity; Activation of PPARGC1A (PGC-1alpha) by phosphorylation; Lipophagy	1	2	1					1	2		1			1			1	1	1		1					1				cytoplasmic	0
P80511	Protein S100-A12 OS=Homo sapiens (Human) OX=9606 GN=S100A12 PE=1 SV=2	92	10.6	6.25	other metabolic processes;stress response;other biological processes	non-structural extracellular;plasma membrane;other membranes;cytosol;cytoskeleton;nucleus;other cell component	signal transduction activity or receptor binding;other molecular function	Pf01023	6283	ENSG00000163221	S100A12	hsa:6283; P80511; P83219; Q5SY66; Q7M4R1		Neutrophil degranulation; TAK1 activates NFkB by phosphorylation and activation of IKKs complex; TRAF6 mediated NF-kB activation; Advanced glycosylation endproduct receptor signaling	1	1	3	2	2	4	3	2	3		2	2	3	2	2	3	1	3	2		2		2				1	1	1	cytoplasmic	0
P46734	Dual specificity mitogen-activated protein kinase kinase 3 OS=Homo sapiens (Human) OX=9606 GN=MAP2K3 PE=1 SV=2	347	39.3	7.43	protein metabolism;other metabolic processes;stress response;signal transduction;other biological processes	cytosol;nucleus	kinase activity;other molecular function	Pf00069	5606	ENSG00000034152	MAP2K3	B3KSK7; hsa:5606; P46734; Q99441; Q9UE71; Q9UE72	Regulation of toll-like receptor signaling pathway; Physiological and pathological hypertrophy of the heart; MicroRNAs in cardiomyocyte hypertrophy; Integrin-mediated cell adhesion; IL-1 signaling pathway; Thyroid stimulating hormone (TSH) signaling pathway; Glioblastoma signaling pathways; TNF-alpha signaling pathway; Interleukin-1 (IL-1) structural pathway; Cardiac hypertrophic response; Endode…	activated TAK1 mediates p38 MAPK activation; Oxidative Stress Induced Senescence	2	4	4	2	2	2	3	4	4	4	3	5	5	6	6	7	3	7	2	1	1	3	4	2		1	3	4	2	cytoplasmic	0
Q96EK6	Glucosamine 6-phosphate N-acetyltransferase OS=Homo sapiens (Human) OX=9606 GN=GNPNAT1 PE=1 SV=1	184	20.7	7.99	other metabolic processes;developmental processes	other membranes;cytosol;ER/Golgi;other cytoplasmic organelle	other molecular function	Pf00583	64841	ENSG00000100522	GNPNAT1	hsa:64841; Q96EK6		Synthesis of UDP-N-acetyl-glucosamine	1	1		1	3	1	1	1		2	2	0	1		1	2	2	3	2	1	1	2			1	1	1	2	4	cytoplasmic	0
Q71UM5	40S ribosomal protein S27-like OS=Homo sapiens (Human) OX=9606 GN=RPS27L PE=1 SV=3	84	9.5	9.45	cell cycle OR cell proliferation;cell organization and biogenesis;protein metabolism;other metabolic processes;stress response;signal transduction;other biological processes	cytosol;translational apparatus;nucleus	enzyme regulator activity;nucleic acid binding activity;other molecular function	Pf01667	51065	ENSG00000185088	RPS27L	hsa:51065; Q71UM5; Q9BTJ1		Regulation of expression of SLITs and ROBOs; L13a-mediated translational silencing of Ceruloplasmin expression; Formation of a pool of free 40S subunits; GTP hydrolysis and joining of the 60S ribosomal subunit; Major pathway of rRNA processing in the nucleolus and cytosol; Nonsense Mediated Decay (NMD) enhanced by the Exon Junction Complex (EJC); SRP-dependent cotranslational protein targeting to…	1	1	2	2	2	2	1	1		1		1	1	1	1	1	1	2	1			1	2	1	1		1	4	1	cytoplasmic	0
P06730	Eukaryotic translation initiation factor 4E OS=Homo sapiens (Human) OX=9606 GN=EIF4E PE=1 SV=2	217	25.1	6.15	cell cycle OR cell proliferation;protein metabolism;other metabolic processes;stress response;developmental processes;other biological processes	cytosol;translational apparatus;nucleus;other cell component	nucleic acid binding activity;other molecular function	Pf01652	1977	ENSG00000151247	EIF4E	B7Z6V1; D6RCQ6; hsa:1977; P06730; Q96E95	Translation factors; Leptin signaling pathway; Brain-derived neurotrophic factor (BDNF) signaling pathway; Interleukin-1 (IL-1) structural pathway; Mammary gland development pathway - Pregnancy and lactation (Stage 3 of 4); Factors and pathways affecting insulin-like growth factor (IGF1)-Akt signaling; 4-hydroxytamoxifen, Dexamethasone, and Retinoic Acids Regulation of p27 Expression; VEGFA-VEGFR…	L13a-mediated translational silencing of Ceruloplasmin expression; Translation initiation complex formation; Ribosomal scanning and start codon recognition; GTP hydrolysis and joining of the 60S ribosomal subunit; Deadenylation of mRNA; ISG15 antiviral mechanism; Transport of the SLBP independent Mature mRNA; Transport of the SLBP Dependant Mature mRNA; Transport of Mature mRNA Derived from an In…	5	9	4	7	9	10	9	7	9	10	10	7	9	10	7	9	7	8	9	8	6	7	12	8	7	7	8	6	6	cytoplasmic	0
P0C671	Protein BNIP5 OS=Homo sapiens (Human) OX=9606 GN=BNIP5 PE=1 SV=1	652	71.9	8.47				Pf15661	389384	ENSG00000189325	BNIP5	B2RTY8; hsa:389384; P0C671			1		1		1	1	1	1	1	1	1		1		1	1	1	1	1	1	1	1	1	1	1	1	1	1	1	cytoplasmic	0
Q9UL18	Protein argonaute-1 OS=Homo sapiens (Human) OX=9606 GN=AGO1 PE=1 SV=3	857	97.2	9.16	cell organization and biogenesis;RNA metabolism OR transcription;other metabolic processes;other biological processes	cytosol;nucleus;other cell component	nucleic acid binding activity;other molecular function	Pf02170, Pf02171, Pf08699, Pf16486, Pf16487, Pf16488	26523	ENSG00000092847	AGO1	hsa:26523; Q5TA57; Q6P4S0; Q9UL18	Modulators of TCR signaling and T cell activation	MAPK6/MAPK4 signaling; Ca2+ pathway; Regulation of MECP2 expression and activity; NR1H3 & NR1H2 regulate gene expression linked to cholesterol transport and efflux; Oxidative Stress Induced Senescence; Transcriptional regulation by small RNAs; TP53 Regulates Metabolic Genes; Oncogene Induced Senescence; Pre-NOTCH Transcription and Translation; Estrogen-dependent gene expression; RUNX1 regulates g…	1	3	2	1	2	1	1	4	2	4	1		2	3	3		4	2	2	3	3	3	0			2	2	3	2	cytoplasmic	0
Q96PE7	Methylmalonyl-CoA epimerase, mitochondrial OS=Homo sapiens (Human) OX=9606 GN=MCEE PE=1 SV=1	176	18.7	9.09	other metabolic processes	mitochondrion	other molecular function	Pf13669	84693	ENSG00000124370	MCEE	hsa:84693; Q53TP1; Q8WW63; Q96PE7	Vitamin B12 metabolism	Propionyl-CoA catabolism	3	3	2	1	1	1	2	1	1	3	1	1	2	3	2	2	3	1	1	1		1	1	0	1	1		1	2	cytoplasmic	0
Q92609	TBC1 domain family member 5 OS=Homo sapiens (Human) OX=9606 GN=TBC1D5 PE=1 SV=1	795	88.9	6.54	other metabolic processes;stress response;transport;other biological processes	other membranes;cytosol;ER/Golgi;other cytoplasmic organelle;other cell component	enzyme regulator activity;other molecular function	Pf00566	9779	ENSG00000131374	TBC1D5	A6NP25; C9JP52; hsa:9779; Q92609			3	6	5	5	5	5	4	2	4	5	3	5	5	4	6	6	7	3	4	4	2	3	8	1	1	1	6	1	1	typeII	1
Q9NX08	COMM domain-containing protein 8 OS=Homo sapiens (Human) OX=9606 GN=COMMD8 PE=1 SV=1	183	21.1	5.43		cytosol;nucleus		Pf07258	54951	ENSG00000169019	COMMD8	hsa:54951; Q8WUR4; Q9HC15; Q9NX08		Neddylation	1	3	2	1	2	2	3	2	1	1	3	2	1	2	2	1	2	4	0	2	1	1	1			2	2		1	cytoplasmic	0
P18085	ADP-ribosylation factor 4 OS=Homo sapiens (Human) OX=9606 GN=ARF4 PE=1 SV=3	180	20.5	7.14	cell organization and biogenesis;protein metabolism;other metabolic processes;stress response;transport;developmental processes;signal transduction;other biological processes	plasma membrane;other membranes;cytosol;ER/Golgi;other cell component	signal transduction activity or receptor binding;enzyme regulator activity;other molecular function	Pf00025	378	ENSG00000168374	ARF4	B2R7J7; hsa:378; P18085; P21371	VEGFA-VEGFR2 signaling pathway	COPI-dependent Golgi-to-ER retrograde traffic; COPI-mediated anterograde transport; VxPx cargo-targeting to cilium	4	8	6	3	8	11	8	11	5	7	9	7	7	6	7	5	7	6	4	5	6	5	6	3	4	6	3	3	5	cytoplasmic	0
P32926	Desmoglein-3 OS=Homo sapiens (Human) OX=9606 GN=DSG3 PE=1 SV=2	999	107.5	5	cell adhesion	plasma membrane;other membranes;cytosol;other cell component	other molecular function	Pf00028	1830	ENSG00000134757	DSG3	A8K2V2; hsa:1830; P32926		Formation of the cornified envelope; Apoptotic cleavage of cell adhesion proteins	3	19	16	8		1		8	3	0	5	1	11	7	17		5	11	4		6	1	11		0	1	11	1	2	cytoplasmic	0
P04920	Anion exchange protein 2 OS=Homo sapiens (Human) OX=9606 GN=SLC4A2 PE=1 SV=4	1241	136.9	6.29	transport;developmental processes;other biological processes	plasma membrane;other membranes	transporter activity;other molecular function	Pf00955, Pf07565	6522	ENSG00000164889	SLC4A2	B2R6T0; B4DIT0; D3DX05; F8W682; hsa:6522; P04920; Q45EY5; Q969L3	Proximal tubule transport	Bicarbonate transporters	2		1	1			1	1			0					4					1	1	1	2			2	1		mtmp	1
Q3SXM5	Inactive hydroxysteroid dehydrogenase-like protein 1 OS=Homo sapiens (Human) OX=9606 GN=HSDL1 PE=1 SV=3	330	37	8.72		cytoskeleton;mitochondrion;other cell component	other molecular function	Pf00106	83693	ENSG00000103160	HSDL1	B4DSL2; D3DUL4; hsa:83693; Q3SXM4; Q3SXM5; Q8NC98; Q9BY22			2	1			1		2			1	3	1			2	1	2	1		1		1	0		1			1		typeII	1
P30533	Alpha-2-macroglobulin receptor-associated protein OS=Homo sapiens (Human) OX=9606 GN=LRPAP1 PE=1 SV=1	357	41.4	8.78	transport;signal transduction;other biological processes	non-structural extracellular;plasma membrane;other membranes;ER/Golgi;other cytoplasmic organelle;other cell component	signal transduction activity or receptor binding;other molecular function	Pf06400, Pf06401	4043	ENSG00000163956	LRPAP1	D3DVR9; hsa:4043; P30533; Q2M310; Q53HQ3; Q53HS6			7	8	9	14	6	10	11	12	10	6	11	8	10	11	12	10	9	11	9	4	5	8	6	6	4	7	12	7	10	secretome	0
A0A1B0GUL7	Protein kinase domain-containing protein OS=Homo sapiens (Human) OX=9606 GN=ENSG00000230626 PE=1 SV=1	405	45.2	6.54	protein metabolism;other metabolic processes		kinase activity;other molecular function	Pf00069							1					0												1									1
P10619	Lysosomal protective protein OS=Homo sapiens (Human) OX=9606 GN=CTSA PE=1 SV=2	480	54.4	6.61	protein metabolism;transport;other biological processes	non-structural extracellular;other membranes;ER/Golgi;other cytoplasmic organelle;other cell component	enzyme regulator activity;other molecular function	Pf00450	5476	ENSG00000064601	CTSA	B2R798; hsa:5476; P10619; Q561W6; Q5JZH1; Q96KJ2; Q9BR08; Q9BW68	Ciliary landscape	MHC class II antigen presentation; Neutrophil degranulation; Glycosphingolipid metabolism; Sialic acid metabolism; Defective NEU1 causes sialidosis	4	5	4	5	4	5	2	4	3	2	3	2	4	1	4	3	3	2	3	2	3	2	3	2	1	3	5	4	4	mtmp	1
Q8N0W3	L-fucose kinase OS=Homo sapiens (Human) OX=9606 GN=FCSK PE=1 SV=2	1084	117.5	6.25	other metabolic processes;other biological processes	cytosol	kinase activity;other molecular function	Pf00288, Pf07959, Pf08544	197258	ENSG00000157353	FCSK	hsa:197258; Q5PSM3; Q5XKL6; Q6ZRA0; Q8N0W3; Q96MT9		GDP-fucose biosynthesis	2	3	2	3	1	2	4	3	3	3	2	3	4	4	4	3	4	2	2	1	1	1	1	1	1	2	3	1	1	cytoplasmic	0
O00767	Acyl-CoA desaturase OS=Homo sapiens (Human) OX=9606 GN=SCD PE=1 SV=2	359	41.5	9	other metabolic processes;other biological processes	other membranes;ER/Golgi;nucleus	other molecular function		6319	ENSG00000099194	SCD	B2R5U0; D3DR68; hsa:6319; O00767; Q16150; Q53GR9; Q5W037; Q5W038; Q6GSS4; Q96KF6; Q9BS07; Q9Y695	Sterol regulatory element-binding proteins (SREBP) signaling; SREBF and miR33 in cholesterol and lipid homeostasis; Adipogenesis; Liver X receptor pathway; Nuclear receptors meta-pathway; Fatty acid biosynthesis; Angiopoietin-like protein 8 regulatory pathway; PPAR signaling pathway; Cholesterol metabolism with Bloch and Kandutsch-Russell pathways	Activation of gene expression by SREBF (SREBP); Fatty acyl-CoA biosynthesis; NR1H2 & NR1H3 regulate gene expression linked to lipogenesis	1	1	1	2	1	1					1				2	2	1				0		1	1		1			0	mtmp	1
Q9Y2H0	Disks large-associated protein 4 OS=Homo sapiens (Human) OX=9606 GN=DLGAP4 PE=1 SV=3	992	107.9	7.08	other biological processes	plasma membrane;other membranes;other cell component	other molecular function	Pf03359	22839	ENSG00000080845	DLGAP4	E1P5T5; hsa:22839; Q5QPG4; Q5T2Y4; Q5T2Y5; Q9H137; Q9H138; Q9H1L7; Q9Y2H0		Neurexins and neuroligins	3	2	0	5		0	2	3	5	3	1	3	2	1	3	3	2	3	1	1		0	3	2		3	6	2	2	cytoplasmic	0
O95168	NADH dehydrogenase [ubiquinone] 1 beta subcomplex subunit 4 OS=Homo sapiens (Human) OX=9606 GN=NDUFB4 PE=1 SV=3	129	15.2	9.85	cell organization and biogenesis;other metabolic processes;stress response;transport	other membranes;mitochondrion;nucleus	transporter activity	Pf07225	4710	ENSG00000065518	NDUFB4	B2RUY3; B9EJC7; hsa:4710; O95168	Electron transport chain: OXPHOS system in mitochondria; Nonalcoholic fatty liver disease; Oxidative phosphorylation	Complex I biogenesis	2	4	3	2	1	2	3	2	3	3	1	3	3	3	1	4	4	4	4	3	2	3	4	2	2	1	2	2	2
Q9UMX0	Ubiquilin-1 OS=Homo sapiens (Human) OX=9606 GN=UBQLN1 PE=1 SV=2	589	62.5	5.11	cell organization and biogenesis;protein metabolism;other metabolic processes;stress response;other biological processes	plasma membrane;other membranes;cytosol;ER/Golgi;nucleus;other cytoplasmic organelle;other cell component	other molecular function	Pf00240, Pf00627	29979	ENSG00000135018	UBQLN1	A0A024R284; hsa:29979; Q5T6J5; Q5T6J9; Q8IXS9; Q8N2Q3; Q9H0T8; Q9H3R4; Q9HAZ5; Q9UMX0		Cargo recognition for clathrin-mediated endocytosis	2	3	4	1	1	2	2	3	4		3	3	3	2	2	4	4	2	2	2	2	1	3	1	1	1	4	1	1	cytoplasmic	0
P07357	Complement component C8 alpha chain OS=Homo sapiens (Human) OX=9606 GN=C8A PE=1 SV=2	584	65.1	6.47	stress response;other biological processes	non-structural extracellular;plasma membrane;other membranes	other molecular function	Pf00057, Pf00090, Pf01823	731	ENSG00000157131	C8A	A2RUI4; A2RUI5; hsa:731; P07357; Q13668; Q9H130	Allograft Rejection; Complement system; Complement system in neuronal development and plasticity; Network map of SARS-CoV-2 signaling pathway; Complement activation	Regulation of Complement cascade; Terminal pathway of complement	5	4	11	4	5	3	3	5	6	7	6	1	7	10	4	3	3	10	3	4	3	1	5	1	2	2	7	1	5	secretome	0
P62136	Serine/threonine-protein phosphatase PP1-alpha catalytic subunit OS=Homo sapiens (Human) OX=9606 GN=PPP1CA PE=1 SV=1	330	37.5	6.33	cell adhesion;cell-cell signaling;cell cycle OR cell proliferation;cell organization and biogenesis;protein metabolism;other metabolic processes;stress response;developmental processes;signal transduction;other biological processes	plasma membrane;other membranes;cytosol;nucleus;other cell component	other molecular function	Pf00149, Pf16891	5499	ENSG00000172531	PPP1CA	A6NNR3; B2R908; hsa:5499; P08129; P20653; P22802; P62136; Q07161	Sphingolipid pathway; Nicotine effect on dopaminergic neurons; Common pathways underlying drug addiction; Focal adhesion; VEGFA-VEGFR2 signaling pathway; Hippo-Merlin signaling dysregulation; Fragile X syndrome; Netrin-UNC5B signaling pathway; Neuroinflammation and glutamatergic signaling	Circadian Clock; Triglyceride catabolism; Downregulation of TGF-beta receptor signaling; DARPP-32 events	3	3	3	4	1	3	3	3	3	2	3	4	3	3	3	3	3	3	3	3	2	2	3	2	3	4	4	1	3	cytoplasmic	0
Q8IV63	Inactive serine/threonine-protein kinase VRK3 OS=Homo sapiens (Human) OX=9606 GN=VRK3 PE=1 SV=2	474	52.8	9.04	protein metabolism;other metabolic processes;other biological processes	nucleus;other cell component	kinase activity;other molecular function	Pf00069, Pf13240	51231	ENSG00000105053	VRK3	A6NEG5; A8KA53; hsa:51231; Q502Y2; Q8IV63; Q9P2V8		ERKs are inactivated	1	0							1										1							0		1		cytoplasmic	0
Q5VU43	Myomegalin OS=Homo sapiens (Human) OX=9606 GN=PDE4DIP PE=1 SV=3	2346	264.9	5.47	cell cycle OR cell proliferation;cell organization and biogenesis;other biological processes	cytoskeleton;ER/Golgi;nucleus;other cell component	other molecular function	Pf06758, Pf07989	9659	ENSG00000178104	PDE4DIP	A0A0A0MRM0; A0A0C4DFQ0; A2RU15; E9PL24; hsa:9659; O75042; O75065; Q2YDC1; Q5VU42; Q5VU43; Q5VU44; Q5VU45; Q5VU46; Q5VU47; Q5VU48; Q5VU49; Q68DU2; Q6AZ93; Q6PK88; Q86T40; Q86TB2; Q8N3W0; Q8TAY9; Q9HCP2; Q9HCP3; Q9HCP4; Q9HCP5	VEGFA-VEGFR2 signaling pathway		1	0		2		1					1		0		1			1					1							cytoplasmic	0
Q96S19	Methyltransferase-like 26 OS=Homo sapiens (Human) OX=9606 GN=METTL26 PE=1 SV=2	204	22.6	7.83				Pf06080	84326	ENSG00000130731	METTL26	A8MTR1; A8MWJ8; A8MZA1; B4DG95; B4DIJ3; D6REA6; F6TF62; F6VM53; hsa:84326; Q96IW1; Q96MD6; Q96S19			1	1	2		1	7	2	2	0	3	3	1	2	4	1	1	1	3	1	2	1	1	2	1		1	4	3	3
Q5NDL2	EGF domain-specific O-linked N-acetylglucosamine transferase OS=Homo sapiens (Human) OX=9606 GN=EOGT PE=1 SV=1	527	62	7.05	protein metabolism;other metabolic processes	ER/Golgi	other molecular function	Pf04577	285203	ENSG00000163378	EOGT	A8K2U1; B4DFH5; hsa:285203; L7X1M5; Q5NDL2; Q6MZY0; Q6P985; Q6ZTV0			2	2	1	1	2	3	4	3	3	3	7	2	4	3	2	3	3	2	3	2	1	3		3	1	4	1	1	1	secretome	0
P33527	Multidrug resistance-associated protein 1 OS=Homo sapiens (Human) OX=9606 GN=ABCC1 PE=1 SV=3	1531	171.5	7.11	cell organization and biogenesis;other metabolic processes;stress response;transport;other biological processes	plasma membrane;other membranes	transporter activity;other molecular function	Pf00005, Pf00664	4363	ENSG00000103222; ENSG00000278183	ABCC1	A3RJX2; C9JPJ4; hsa:4363; O14819; O43333; P33527; P78419; Q59GI9; Q9UQ97; Q9UQ99; Q9UQA0	Irinotecan pathway	Cobalamin (Cbl, vitamin B12) transport and metabolism; ABC-family proteins mediated transport; Cytoprotection by HMOX1; Synthesis of Leukotrienes (LT) and Eoxins (EX); Heme degradation	2	7	2	4	2	3	2	7	6	7	4	5	3	3	3	3	6	2	1	3	1	2	3	5		3	4	3	2	mtmp	1
Q8IWT0	Protein archease OS=Homo sapiens (Human) OX=9606 GN=ZBTB8OS PE=1 SV=2	167	19.5	4.49	RNA metabolism OR transcription;other metabolic processes	nucleus;other cell component	other molecular function	Pf01951	339487	ENSG00000176261	ZBTB8OS	hsa:339487; Q5TGK5; Q6PDA1; Q8IWS9; Q8IWT0; Q8NEV6; Q8NEV7		tRNA processing in the nucleus	1					1					1				1		1		1				1				1	1	1	cytoplasmic	0
P67812	Signal peptidase complex catalytic subunit SEC11A OS=Homo sapiens (Human) OX=9606 GN=SEC11A PE=1 SV=1	179	20.6	9.48	protein metabolism;other metabolic processes	other membranes;ER/Golgi	other molecular function	Pf00717	23478	ENSG00000140612	SEC11A	B2RAD7; B4DUL4; H0YK72; H0YK83; hsa:23478; O75957; P21378; P67812; Q53FQ8		Synthesis, secretion, and inactivation of Glucagon-like Peptide-1 (GLP-1); SRP-dependent cotranslational protein targeting to membrane; Synthesis, secretion, and inactivation of Glucose-dependent Insulinotropic Polypeptide (GIP); Synthesis, secretion, and deacylation of Ghrelin	3	4	4	6	3	5	5	4	6	5	4	5	3	5	5	6	3	6	5	4	2	3	3	4	2	3	3	2	3	mtmp	1
P13762	HLA class II histocompatibility antigen, DR beta 4 chain OS=Homo sapiens (Human) OX=9606 GN=HLA-DRB4 PE=1 SV=2	266	29.9	7.33	other biological processes	plasma membrane;other membranes;ER/Golgi;other cytoplasmic organelle		Pf00969, Pf07654	3126	ENSG00000227357; ENSG00000231021	HLA-DRB4	B0S863; hsa:3126; O78042; P13762; P79664; Q29889; Q30163; Q6TLK6; Q860N4; Q861F3; Q8WLT9; Q9BS54	Allograft Rejection; Ebola virus pathway in host; Pathogenesis of SARS-CoV-2 mediated by nsp9-nsp10 complex; Network map of SARS-CoV-2 signaling pathway	Downstream TCR signaling; MHC class II antigen presentation; Interferon gamma signaling; Phosphorylation of CD3 and TCR zeta chains; Translocation of ZAP-70 to Immunological synapse; Generation of second messenger molecules; PD-1 signaling	2		3			4	2			2						1	3		1		1	1	2			3		1
P40855	Peroxisomal biogenesis factor 19 OS=Homo sapiens (Human) OX=9606 GN=PEX19 PE=1 SV=1	299	32.8	4.34	cell organization and biogenesis;transport;other biological processes	plasma membrane;other membranes;cytosol;nucleus;other cytoplasmic organelle;other cell component	other molecular function	Pf04614	5824	ENSG00000162735	PEX19	D3DVE7; hsa:5824; P40855; Q5QNY4; Q8NI97		Class I peroxisomal membrane protein import; ABC transporters in lipid homeostasis	7	5	5	3	2	4	3	1	3	2	4	2	2	2	5	4	1	1	5	1		2	1	0	3	3	5	2	1	cytoplasmic	0
Q9UQC9	Calcium-activated chloride channel regulator 2 OS=Homo sapiens (Human) OX=9606 GN=CLCA2 PE=1 SV=2	943	103.9	7.02	cell adhesion;protein metabolism;transport	non-structural extracellular;plasma membrane;other membranes;cytosol;nucleus;other cell component	transporter activity;other molecular function	Pf08434	9635	ENSG00000137975	CLCA2	A8K2T3; hsa:9635; Q9UQC9; Q9Y6N2		Stimuli-sensing channels	1	3	3	2		1	2	1	1	4	7	1	4	3	1	0	3	3	4		2	1	8		0	1	9	1	2	typeII	1
P57105	Synaptojanin-2-binding protein OS=Homo sapiens (Human) OX=9606 GN=SYNJ2BP PE=1 SV=2	145	15.9	6.3	cell adhesion;cell-cell signaling;other biological processes	plasma membrane;other membranes;mitochondrion;other cell component		Pf00595	55333	ENSG00000213463	SYNJ2BP	hsa:55333; P57105; Q49SH3; Q96IA4			5	5	2	3	1	5	4	7	4	3	6	6	4	5	4	4	3	2	6	2		1	1	0	1	1	1	2	3	typeII	1
Q96P44	Collagen alpha-1(XXI) chain OS=Homo sapiens (Human) OX=9606 GN=COL21A1 PE=2 SV=1	957	99.3	8.32	cell organization and biogenesis	non-structural extracellular;cytosol;ER/Golgi;other cell component		Pf00092, Pf01391	81578	ENSG00000124749	COL21A1	A6NIX5; B2R8J9; hsa:81578; Q49A51; Q71RF4; Q8WXV8; Q96P44; Q9H0V3	Type 2 papillary renal cell carcinoma	Collagen chain trimerization	1	1	1	1		1			1	2		2	1			1	1	2	3	1		1	1	1		1	1	0	1	secretome	0
Q9NZD4	Alpha-hemoglobin-stabilizing protein OS=Homo sapiens (Human) OX=9606 GN=AHSP PE=1 SV=1	102	11.8	5	protein metabolism;other metabolic processes;developmental processes;other biological processes	cytosol;other cell component	other molecular function	Pf09236	51327	ENSG00000169877	AHSP	hsa:51327; Q8TD01; Q9NZD4			1			1			1	2	1	1			1					1		1	1	1	1	1	1	1		1	1	cytoplasmic	0
O00214	Galectin-8 OS=Homo sapiens (Human) OX=9606 GN=LGALS8 PE=1 SV=4	317	35.8	8.25	other metabolic processes;stress response;developmental processes;other biological processes	non-structural extracellular;cytosol;other cell component	signal transduction activity or receptor binding;other molecular function	Pf00337	3964	ENSG00000116977	LGALS8	hsa:3964; O00214; O15215; Q5T3P5; Q5T3Q4; Q8TEV1; Q96B92; Q9BXC8; Q9H584; Q9H585; Q9UEZ6; Q9UP32; Q9UP33; Q9UP34			3		1	3	2	1	2	2	2	3	1	1	4	4	2	1	1	2	2	3	2	2	4	1		2	3	2	2	cytoplasmic	0
P61421	V-type proton ATPase subunit d 1 OS=Homo sapiens (Human) OX=9606 GN=ATP6V0D1 PE=1 SV=1	351	40.3	5	cell organization and biogenesis;transport;developmental processes;other biological processes	plasma membrane;other membranes;ER/Golgi;other cytoplasmic organelle;other cell component	transporter activity;other molecular function	Pf01992	9114	ENSG00000159720	ATP6V0D1	hsa:9114; P12953; P61421; Q02547	VEGFA-VEGFR2 signaling pathway	Amino acids regulate mTORC1; XBP1(S) activates chaperone genes; ROS and RNS production in phagocytes; Insulin receptor recycling; Transferrin endocytosis and recycling; Ion channel transport	3	7	4	7	3	6	6	4	5	5	7	4	2	4	5	3	5	5	5	3	3	4	6	4	1	5	7	4	6	cytoplasmic	0
Q96IZ0	PRKC apoptosis WT1 regulator protein OS=Homo sapiens (Human) OX=9606 GN=PAWR PE=1 SV=1	340	36.5	5.41	cell organization and biogenesis;signal transduction;other biological processes	plasma membrane;other membranes;cytoskeleton;nucleus;other cell component	cytoskeletal activity;other molecular function		5074	ENSG00000177425	PAWR	hsa:5074; O75796; Q6FHY9; Q8N700; Q96IZ0			4	5	4	5	3	3	5	10	6	7	8	5	6	5	3	4	6	5	7	3	2	2	3	2	1	3	13	1	2	cytoplasmic	0
Q5ST30	Valine--tRNA ligase, mitochondrial OS=Homo sapiens (Human) OX=9606 GN=VARS2 PE=1 SV=2	1063	118.4	7.02	protein metabolism;RNA metabolism OR transcription;other metabolic processes	cytosol;mitochondrion	other molecular function	Pf00133, Pf08264	57176	ENSG00000137411; ENSG00000223494	VARS2	A2ABL7; B4DET4; B4E3P5; F5GXJ0; F5H323; hsa:57176; Q2M2A0; Q59FI1; Q5SQ96; Q5SS98; Q5ST30; Q6DKJ5; Q6ZV24; Q96GN2; Q96H77; Q96Q02; Q9H6R2; Q9UFH7		Mitochondrial tRNA aminoacylation	2	1		1		1	2	1	1			1			1	1	1					1	1			1				cytoplasmic	0
Q9UID3	Vacuolar protein sorting-associated protein 51 homolog OS=Homo sapiens (Human) OX=9606 GN=VPS51 PE=1 SV=2	782	86	6.47	cell organization and biogenesis;other metabolic processes;transport;developmental processes	other membranes;cytosol;ER/Golgi;nucleus;other cytoplasmic organelle;other cell component		Pf15469	738	ENSG00000149823	VPS51	hsa:738; Q6PJV5; Q7L8A6; Q8WZ35; Q96DF4; Q96GR3; Q9UID3		Retrograde transport at the Trans-Golgi-Network	1	5	1	2	2	2	2	4	3	6	3	2	3	4	2	3	3	3	1	3	2	1	2	1	1	1	6	1	3	cytoplasmic	0
P00414	Cytochrome c oxidase subunit 3 OS=Homo sapiens (Human) OX=9606 GN=MT-CO3 PE=1 SV=2	261	29.9	7.31	cell organization and biogenesis;other metabolic processes;transport	other membranes;mitochondrion	transporter activity;other molecular function	Pf00510	4514	ENSG00000198938	MT-CO3	hsa:4514; P00414; Q14Y83	Electron transport chain: OXPHOS system in mitochondria; Nonalcoholic fatty liver disease; Mitochondrial complex IV assembly	Respiratory electron transport; Cytoprotection by HMOX1; TP53 Regulates Metabolic Genes	1	1	2	1	1	1	3	3	2	2	1	1	2	2	1	1	2	1									1			mtmp	1
Q9HCY8	Protein S100-A14 OS=Homo sapiens (Human) OX=9606 GN=S100A14 PE=1 SV=1	104	11.7	5.24	stress response;signal transduction;other biological processes	non-structural extracellular;other cell component	signal transduction activity or receptor binding;other molecular function	Pf01023	57402	ENSG00000189334	S100A14	hsa:57402; Q5RHT0; Q9HCY8			2	4	4	6	3	4	3	5	5	4	5	3	6	5	4	5	4	6	4	4	8	2	6	2	2	5	10	5	4	cytoplasmic	0
Q16576	Histone-binding protein RBBP7 OS=Homo sapiens (Human) OX=9606 GN=RBBP7 PE=1 SV=1	425	47.8	5.05	cell organization and biogenesis;other metabolic processes;stress response;other biological processes	cytosol;nucleus	nucleic acid binding activity;other molecular function	Pf00400, Pf12265	5931	ENSG00000102054	RBBP7	hsa:5931; Q16576; Q5JP00	Retinoblastoma gene in cancer; Interactome of polycomb repressive complex 2 (PRC2) ; Effect of progerin on genes involved in Hutchinson-Gilford progeria syndrome	HCMV Early Events; Deposition of new CENPA-containing nucleosomes at the centromere; HATs acetylate histones; Oxidative Stress Induced Senescence; HDACs deacetylate histones; Activation of anterior HOX genes in hindbrain development during early embryogenesis; RMTs methylate histone arginines; PRC2 methylates histones and DNA; Defective pyroptosis; ERCC6 (CSB) and EHMT2 (G9a) positively regulate …	2	7	3	3	2	4	5	6	5	6	5	6	7	7	5	5	8	8	3	2	3	4	3	2	1	2	6	3	3	cytoplasmic	0
Q9ULC5	Long-chain-fatty-acid--CoA ligase 5 OS=Homo sapiens (Human) OX=9606 GN=ACSL5 PE=1 SV=1	683	75.9	6.92	other metabolic processes;other biological processes	plasma membrane;other membranes;mitochondrion;ER/Golgi;nucleus	other molecular function	Pf00501	51703	ENSG00000197142	ACSL5	A6GV77; D3DRB3; hsa:51703; Q6UX44; Q9UIU4; Q9ULC5	Fatty acid beta-oxidation; Fatty acid biosynthesis; PPAR signaling pathway; Ferroptosis; Thermogenesis; Fatty acid transporters	Synthesis of very long-chain fatty acyl-CoAs	6	17	11	10	11	22	25	18	9	13	20	19	11	12	11	24	11	7	11	12	5	9	3	9	5	11	6	4	15	typeII	1
P22352	Glutathione peroxidase 3 OS=Homo sapiens (Human) OX=9606 GN=GPX3 PE=1 SV=2	226	25.5	8.13	other metabolic processes;stress response;other biological processes	non-structural extracellular	other molecular function	Pf00255	2878	ENSG00000211445	GPX3	hsa:2878; O43787; P22352; Q86W78; Q9NZ74; Q9UEL1	Glutathione metabolism; Selenium micronutrient network; Folate metabolism; Nuclear receptors meta-pathway; NRF2 pathway; One-carbon metabolism and related pathways; Oxidative stress response; Metapathway biotransformation Phase I and II	Detoxification of Reactive Oxygen Species	2	7	7	5	8	7	3	10	6	6	6	6	7	7	7	5	8	9	9	5	8	7	7	4	4	5	7	6	7	secretome	0
Q13547	Histone deacetylase 1 OS=Homo sapiens (Human) OX=9606 GN=HDAC1 PE=1 SV=1	482	55.1	5.48	cell organization and biogenesis;protein metabolism;other metabolic processes;stress response;developmental processes;other biological processes	cytosol;nucleus;other cell component	nucleic acid binding activity;other molecular function	Pf00850	3065	ENSG00000116478	HDAC1	hsa:3065; Q13547; Q92534	Androgen receptor signaling pathway; Energy metabolism; Cell cycle; Integrated breast cancer pathway; TNF-related weak inducer of apoptosis (TWEAK) signaling pathway; Neural crest differentiation; Retinoblastoma gene in cancer; Notch signaling; Apoptosis-related network due to altered Notch3 in ovarian cancer; Initiation of transcription and translation elongation at the HIV-1 LTR; MECP2 and asso…	RUNX1 regulates genes involved in megakaryocyte differentiation and platelet function; Regulation of PTEN gene transcription; SMAD2/SMAD3:SMAD4 heterotrimer regulates transcription; Estrogen-dependent gene expression; Potential therapeutics for SARS; Factors involved in megakaryocyte development and platelet production; Formation of the beta-catenin:TCF transactivating complex; HDACs deacetylate …	5	7	6	7	3	6	7	7	5	6	6	4	6	6	6	6	5	7	3	2	3	2	4	2	1	6	7	2	8	cytoplasmic	0
A6NI72	Putative neutrophil cytosol factor 1B OS=Homo sapiens (Human) OX=9606 GN=NCF1B PE=5 SV=2	391	44.8	9.13	other metabolic processes	other cell component	enzyme regulator activity;other molecular function	Pf00018, Pf00787, Pf08944, Pf16621			NCF1B	A6NI72			3	6	4	6	5	8	5	7	7		8	7	9	8	5	8	6	12	3		4		10		5		7	3	6
Q9HAV4	Exportin-5 OS=Homo sapiens (Human) OX=9606 GN=XPO5 PE=1 SV=1	1204	136.2	5.8	RNA metabolism OR transcription;transport;other biological processes	cytosol;nucleus;other cell component	nucleic acid binding activity;other molecular function	Pf08389, Pf19273	57510	ENSG00000124571	XPO5	hsa:57510; Q5JTE6; Q96G48; Q96HN3; Q9BWM6; Q9BZV5; Q9H9M4; Q9HAV4; Q9NT89; Q9NW39; Q9ULC9	miRNA biogenesis; exRNA mechanism of action and biogenesis	MicroRNA (miRNA) biogenesis	2	8	0	2	4	4	6	5	7	5	5	4	5	4	7	4	4	9	2	5	3	6	2	1	2	5	5	2	7	cytoplasmic	0
P20936	Ras GTPase-activating protein 1 OS=Homo sapiens (Human) OX=9606 GN=RASA1 PE=1 SV=1	1047	116.3	6.54	cell cycle OR cell proliferation;cell organization and biogenesis;developmental processes;signal transduction;other biological processes	plasma membrane;other membranes;cytosol;other cell component	signal transduction activity or receptor binding;enzyme regulator activity;other molecular function	Pf00017, Pf00018, Pf00168, Pf00169, Pf00616	5921	ENSG00000145715	RASA1	B2R6W3; B4DTL2; hsa:5921; P20936; Q68CU6; Q9UDI1	PDGF pathway; T cell receptor and co-stimulatory signaling; Hepatocyte growth factor receptor signaling; RAC1/PAK1/p38/MMP2 pathway; MAPK signaling pathway; Ras signaling; Acute viral myocarditis; EGF/EGFR signaling pathway; EPO receptor signaling	Regulation of RAS by GAPs; EPHB-mediated forward signaling; VEGFR2 mediated cell proliferation; Downstream signal transduction; PTK6 Regulates RHO GTPases, RAS GTPase and MAP kinases	2	3	0	1	1	1	4	3	1	1	5	4	4	4	5	2		2	2	3			2	1		2			2	cytoplasmic	0
O60930	Ribonuclease H1 OS=Homo sapiens (Human) OX=9606 GN=RNASEH1 PE=1 SV=2	286	32	9.16	RNA metabolism OR transcription;other metabolic processes	other cell component	nucleic acid binding activity;other molecular function	Pf00075, Pf01693	246243	ENSG00000171865	RNASEH1	B3KQU4; hsa:246243; O60523; O60857; O60930; Q57Z93; Q5U0C1; Q6FHD4			1		1	1		1				1	1				1	1	1	1			1					1	2			cytoplasmic	0
Q8NFF5	FAD synthase OS=Homo sapiens (Human) OX=9606 GN=FLAD1 PE=1 SV=1	587	65.2	6.93	other metabolic processes	plasma membrane;other membranes;cytosol;mitochondrion	other molecular function	Pf00994, Pf01507	80308	ENSG00000160688	FLAD1	hsa:80308; Q8N5J1; Q8N686; Q8NFF5; Q8WU93; Q8WUJ4; Q96CR8; Q99764; Q9HBN6	Selenium micronutrient network; Folate metabolism	Vitamin B2 (riboflavin) metabolism	2	4	3	5	3	6	5	3	4	3	1	4	1	1	3	1	4	4	2	3		5	5	1		3	4	1	4	cytoplasmic	0
P09972	Fructose-bisphosphate aldolase C OS=Homo sapiens (Human) OX=9606 GN=ALDOC PE=1 SV=2	364	39.4	6.87	other metabolic processes;other biological processes	non-structural extracellular;cytosol;cytoskeleton;other cell component	cytoskeletal activity;other molecular function	Pf00274	230	ENSG00000109107	ALDOC	B2R5R3; hsa:230; P09972; Q3SYL3; Q6FH94; Q6P0L5	Clear cell renal cell carcinoma pathways; Glycolysis and gluconeogenesis	Neutrophil degranulation; Glycolysis; Gluconeogenesis	10	15	12	11	9	10	13	12	11	10	14	8	15	8	11	14	13	12	10	10	6	13	8	9	7	6	12	7	10	cytoplasmic	0
P01833	Polymeric immunoglobulin receptor OS=Homo sapiens (Human) OX=9606 GN=PIGR PE=1 SV=4	764	83.2	5.74	transport;signal transduction;other biological processes	non-structural extracellular;plasma membrane;other membranes;other cytoplasmic organelle;other cell component	other molecular function	Pf07686	5284	ENSG00000162896	PIGR	hsa:5284; P01833; Q68D81; Q8IZY7		Neutrophil degranulation	5	6	5	30	6	11	14	4	20	28	18	10	6	14	14	3	6	13	10	7	4	7	5	10	5	21	14	6	7	typeII	1
Q86WV6	Stimulator of interferon genes protein OS=Homo sapiens (Human) OX=9606 GN=STING1 PE=1 SV=1	379	42.2	7.05	cell organization and biogenesis;other metabolic processes;stress response;other biological processes	plasma membrane;other membranes;cytosol;mitochondrion;ER/Golgi;nucleus;other cytoplasmic organelle;other cell component	other molecular function	Pf15009	340061	ENSG00000184584; ENSG00000288243	STING1	A8K3P6; B6EB35; D6RBX0; D6RE01; D6RID9; hsa:340061; Q86WV6	Novel intracellular components of RIG-I-like receptor (RLR) pathway; Cytosolic DNA-sensing pathway; Pathways of nucleic acid metabolism and innate immune sensing; STING pathway in Kawasaki-like disease and COVID-19	Neutrophil degranulation; IRF3-mediated induction of type I IFN; Regulation of innate immune responses to cytosolic DNA; STAT6-mediated induction of chemokines	1	3	3	4	3	3	1	5	3	3	4	1	2	4	1	2	3	2	2	2	1	1	4	1	0	2	4	1	2
A0A075B767	Peptidyl-prolyl cis-trans isomerase A-like 4H OS=Homo sapiens (Human) OX=9606 GN=PPIAL4H PE=3 SV=1	164	18.2	9.06	protein metabolism;other metabolic processes;other biological processes	other cell component	other molecular function	Pf00160		ENSG00000270339	PPIAL4H	A0A075B767			1	1	0	0	1	1		1	2		0		0				0	0	1				2	1	0		2		1
Q5TDH0	Protein DDI1 homolog 2 OS=Homo sapiens (Human) OX=9606 GN=DDI2 PE=1 SV=1	399	44.5	5.05	protein metabolism;other metabolic processes;other biological processes	cytosol;nucleus;other cell component	other molecular function	Pf00240, Pf09668	84301	ENSG00000197312	DDI2	A8KAE1; hsa:84301; Q5TDH0; Q7RTZ0; Q9BRT1			10	15	9	12	7	10	8	8	10	10	8	9	7	9	9	7	7	9	10	8	6	6	7	4	3	8	6	11	8	cytoplasmic	0
O94986	Centrosomal protein of 152 kDa OS=Homo sapiens (Human) OX=9606 GN=CEP152 PE=1 SV=4	1710	195.5	5.6	cell cycle OR cell proliferation;cell organization and biogenesis	cytosol;cytoskeleton;nucleus;other cell component	other molecular function		22995	ENSG00000103995	CEP152	E7ER66; hsa:22995; O94986; Q17RV1; Q6NTA0		Recruitment of NuMA to mitotic centrosomes; Regulation of PLK1 Activity at G2/M Transition; Loss of Nlp from mitotic centrosomes; Recruitment of mitotic centrosome proteins and complexes; Anchoring of the basal body to the plasma membrane; AURKA Activation by TPX2	1				1									1														1		cytoplasmic	0
Q13136	Liprin-alpha-1 OS=Homo sapiens (Human) OX=9606 GN=PPFIA1 PE=1 SV=1	1202	135.7	6.29	cell adhesion;cell organization and biogenesis;signal transduction;other biological processes	cytosol;other cell component		Pf00536, Pf07647	8500	ENSG00000131626	PPFIA1	A6NLE3; hsa:8500; Q13135; Q13136; Q14567; Q8N4I2		Glutamate Neurotransmitter Release Cycle; Serotonin Neurotransmitter Release Cycle; Norepinephrine Neurotransmitter Release Cycle; Dopamine Neurotransmitter Release Cycle; Acetylcholine Neurotransmitter Release Cycle; Receptor-type tyrosine-protein phosphatases	7	7	8	4	4	2	5	13	8	6	11	3	4	4	9	5	3	8	6	2	2	4	4	3	1	2	7	1	4	cytoplasmic	0
O00400	Acetyl-coenzyme A transporter 1 OS=Homo sapiens (Human) OX=9606 GN=SLC33A1 PE=1 SV=1	549	60.9	7.33	transport;signal transduction	plasma membrane;other membranes;ER/Golgi	transporter activity	Pf13000	9197	ENSG00000169359	SLC33A1	B2R5Q2; D3DNK4; hsa:9197; O00400	Ganglio sphingolipid metabolism	Transport of vitamins, nucleosides, and related molecules; Defective SLC33A1 causes spastic paraplegia 42 (SPG42)	3	2	1	2			2	0			2		2	1	1			1				1	2	1						mtmp	1
P60033	CD81 antigen OS=Homo sapiens (Human) OX=9606 GN=CD81 PE=1 SV=1	236	25.8	5.29	other metabolic processes;transport;developmental processes;other biological processes	non-structural extracellular;plasma membrane;other membranes;other cell component	signal transduction activity or receptor binding;other molecular function	Pf00335	975	ENSG00000110651	CD81	hsa:975; P18582; P60033; Q5U0J6	B cell receptor signaling pathway; Extracellular vesicles in the crosstalk of cardiac cells; IL-18 signaling pathway; 16p11.2 distal deletion syndrome	Immunoregulatory interactions between a Lymphoid and a non-Lymphoid cell; Regulation of Complement cascade	3	6	4	2	2	8	4	9	8	8	2	3	9	7	8	5	4	5	6	6	3	4	6	4	3	3	6	2	2
Q96KA5	Cleft lip and palate transmembrane protein 1-like protein OS=Homo sapiens (Human) OX=9606 GN=CLPTM1L PE=1 SV=1	538	62.2	8.56	other biological processes	other membranes;other cell component		Pf05602	81037	ENSG00000049656; ENSG00000274811	CLPTM1L	D3DTC1; hsa:81037; Q658W6; Q7LG29; Q96AZ0; Q96KA5; Q9H3N4	Vitamin D receptor pathway		3	1	1	2	1	4	5	1	2	2	2	1	1	1	1	4	2	1		2	1	1	2	0		1	4	2	2	mtmp	1
Q9BZH6	WD repeat-containing protein 11 OS=Homo sapiens (Human) OX=9606 GN=WDR11 PE=1 SV=1	1224	136.6	6.92	cell organization and biogenesis;transport;developmental processes;other biological processes	cytosol;cytoskeleton;ER/Golgi;nucleus;other cell component			55717	ENSG00000120008	WDR11	hsa:55717; Q5VWA1; Q9BZH6; Q9P2J6		RHOH GTPase cycle	1	4	3	5	3	5	1	4	3	3	1	2	3	3		3	4	4	1	2	3		1				3	1	2	cytoplasmic	0
P51665	26S proteasome non-ATPase regulatory subunit 7 OS=Homo sapiens (Human) OX=9606 GN=PSMD7 PE=1 SV=2	324	37	6.77	protein metabolism;other metabolic processes	non-structural extracellular;cytosol;nucleus;other cell component	other molecular function	Pf01398, Pf13012	5713	ENSG00000103035	PSMD7	D3DWS9; hsa:5713; P51665; Q6PKI2; Q96E97	Proteasome degradation; Alzheimer's disease and miRNA effects; Parkin-ubiquitin proteasomal system pathway; Ciliary landscape; Alzheimer's disease	FCERI mediated NF-kB activation; Ub-specific processing proteases; Separation of Sister Chromatids; The role of GTSE1 in G2/M progression after G2 checkpoint; Activation of NF-kappaB in B cells; Downstream TCR signaling; Antigen processing: Ubiquitination & Proteasome degradation; Oxygen-dependent proline hydroxylation of Hypoxia-inducible Factor Alpha; ER-Phagosome pathway; Cross-presentation of…	4	5	7	6	7	9	8	6	3	4	7	7	6	6	5	4	7	6	5	4	2	5	5	2	2	4	9	4	3	typeII	1
Q14684	Ribosomal RNA processing protein 1 homolog B OS=Homo sapiens (Human) OX=9606 GN=RRP1B PE=1 SV=3	758	84.4	9.76	RNA metabolism OR transcription;other metabolic processes;other biological processes	nucleus;other cell component	other molecular function	Pf05997	23076	ENSG00000160208	RRP1B	hsa:23076; Q14684; Q8TBZ4			2	1	3	4	1	2	6	4		4	4	2	2	2	3	3	1	3	3	2	0	2	2	1	1	1	3	4	1	cytoplasmic	0
Q13501	Sequestosome-1 OS=Homo sapiens (Human) OX=9606 GN=SQSTM1 PE=1 SV=1	440	47.7	5.22	cell organization and biogenesis;protein metabolism;other metabolic processes;stress response;transport;signal transduction;other biological processes	cytosol;cytoskeleton;mitochondrion;ER/Golgi;nucleus;other cytoplasmic organelle;other cell component	signal transduction activity or receptor binding;kinase activity;other molecular function	Pf00564, Pf00569, Pf16577	8878	ENSG00000161011	SQSTM1	A6NFN7; B2R661; B3KUW5; hsa:8878; Q13446; Q13501; Q9BUV7; Q9BVS6; Q9UEU1	Regulation of toll-like receptor signaling pathway; IL-1 signaling pathway; RANKL/RANK signaling pathway; Brain-derived neurotrophic factor (BDNF) signaling pathway; Apoptosis-related network due to altered Notch3 in ovarian cancer; Nuclear receptors meta-pathway; NRF2 pathway; Interleukin-1 induced activation of NF-kB; Clear cell renal cell carcinoma pathways; CAMKK2 pathway; 7q11.23 copy number…	Interleukin-1 signaling; p75NTR recruits signalling complexes; NF-kB is activated and signals survival; PINK1-PRKN Mediated Mitophagy; Signaling by ALK fusions and activated point mutants; NRIF signals cell death from the nucleus; Pexophagy	2	3	1	2	1	3	3	3	5	3	4	3	2	5	5	1	4	4	3	1		3	1	1	1	1	5	2	1	cytoplasmic	0
O14733	Dual specificity mitogen-activated protein kinase kinase 7 OS=Homo sapiens (Human) OX=9606 GN=MAP2K7 PE=1 SV=2	419	47.5	9.16	protein metabolism;other metabolic processes;stress response;signal transduction;other biological processes	cytosol;nucleus;other cell component	kinase activity;other molecular function	Pf00069	5609	ENSG00000076984	MAP2K7	B2R9S5; D6W659; hsa:5609; O14648; O14733; O14816; O60452; O60453; Q1PG43; Q8IY10	Regulation of toll-like receptor signaling pathway; MicroRNAs in cardiomyocyte hypertrophy; IL-1 signaling pathway; RANKL/RANK signaling pathway; Alzheimer's disease and miRNA effects; Glioblastoma signaling pathways; TNF-alpha signaling pathway; Interleukin-1 (IL-1) structural pathway; Cardiac hypertrophic response; MAPK signaling pathway; ERK pathway in Huntington's disease; T-cell antigen rece…	FCERI mediated MAPK activation; Oxidative Stress Induced Senescence; JNK (c-Jun kinases) phosphorylation and activation mediated by activated human TAK1; Uptake and function of anthrax toxins	1			1			0						2		0			2								0	4		1	cytoplasmic	0
P51784	Ubiquitin carboxyl-terminal hydrolase 11 OS=Homo sapiens (Human) OX=9606 GN=USP11 PE=1 SV=3	963	109.7	5.45	protein metabolism;other metabolic processes	cytosol;nucleus;other cell component	other molecular function	Pf00443, Pf06337, Pf14533, Pf14836	8237	ENSG00000102226	USP11	B2RTX1; P51784; Q8IUG6; Q9BWE1		Ub-specific processing proteases; Association of TriC/CCT with target proteins during biosynthesis	2			2	0	4	3	2	3	2	2	2	3	3	4	4	2	6	1	0	1	1	1	0	1	2	1	1	2	cytoplasmic	0
Q9BX59	Tapasin-related protein OS=Homo sapiens (Human) OX=9606 GN=TAPBPL PE=1 SV=2	468	50.2	5.26	cell organization and biogenesis;other biological processes	plasma membrane;other membranes;ER/Golgi	other molecular function	Pf07654, Pf07686	55080	ENSG00000139192	TAPBPL	hsa:55080; Q9BX59; Q9NWB8			1	1		2	3	7	3	5	1	2	3	3	2	4	2	0	2	2	5	1	2	2	3	0	1	0	1	2	1	typeI	1
Q9UJX6	Anaphase-promoting complex subunit 2 OS=Homo sapiens (Human) OX=9606 GN=ANAPC2 PE=1 SV=1	822	93.8	5.22	cell cycle OR cell proliferation;cell organization and biogenesis;protein metabolism;other metabolic processes;developmental processes;other biological processes	cytosol;nucleus	other molecular function	Pf00888, Pf08672	29882	ENSG00000176248	ANAPC2	hsa:29882; Q5VSG1; Q96DG5; Q96GG4; Q9P2E1; Q9UJX6	Cell cycle; Regulation of sister chromatid separation at the metaphase-anaphase transition	Separation of Sister Chromatids; Antigen processing: Ubiquitination & Proteasome degradation; APC/C:Cdc20 mediated degradation of Securin; APC/C:Cdh1 mediated degradation of Cdc20 and other APC/C:Cdh1 targeted proteins in late mitosis/early G1; Cdc20:Phospho-APC/C mediated degradation of Cyclin A; CDK-mediated phosphorylation and removal of Cdc6; Autodegradation of Cdh1 by Cdh1:APC/C; Inactivatio…	1	1		1					1							1				1	1									cytoplasmic	0
P51003	Poly(A) polymerase alpha OS=Homo sapiens (Human) OX=9606 GN=PAPOLA PE=1 SV=4	745	82.8	7.37	RNA metabolism OR transcription;other metabolic processes;other biological processes	nucleus;other cell component	nucleic acid binding activity;other molecular function	Pf01909, Pf04926, Pf04928	10914	ENSG00000090060	PAPOLA	hsa:10914; P51003; Q86SX4; Q86TV0; Q8IYF5; Q9BVU2	mRNA processing	mRNA Splicing - Major Pathway; mRNA 3'-end processing; RNA Polymerase II Transcription Termination; Processing of Intronless Pre-mRNAs	4	9	5	7	2	6	4	6	3	6	6	2	4	2	3	6	9	5	4	4	3	1	6	1	3	4	8	6	6	cytoplasmic	0
Q92597	Protein NDRG1 OS=Homo sapiens (Human) OX=9606 GN=NDRG1 PE=1 SV=1	394	42.8	5.82	cell organization and biogenesis;stress response;developmental processes;signal transduction;other biological processes	plasma membrane;other membranes;cytosol;cytoskeleton;nucleus;other cytoplasmic organelle;other cell component	cytoskeletal activity;other molecular function	Pf03096	10397	ENSG00000104419	NDRG1	B3KR80; B7Z446; hsa:10397; O15207; Q6IBG2; Q92597; Q9NYR6; Q9UK29	VEGFA-VEGFR2 signaling pathway; Hippo-Yap signaling pathway; Overview of leukocyte-intrinsic Hippo pathway functions; Intracellular trafficking proteins involved in CMT neuropathy; Malignant pleural mesothelioma	TP53 regulates transcription of several additional cell death genes whose specific roles in p53-dependent apoptosis remain uncertain	8	34	22	13	8	12	28	20	10	11	16	14	19	19	8	19	20	20	11	5	24	8	18	13	10	9	21	12	12	cytoplasmic	0
Q08345	Epithelial discoidin domain-containing receptor 1 OS=Homo sapiens (Human) OX=9606 GN=DDR1 PE=1 SV=1	913	101.1	6.83	cell adhesion;cell organization and biogenesis;protein metabolism;other metabolic processes;stress response;transport;developmental processes;signal transduction;other biological processes	plasma membrane;other membranes;other cell component	kinase activity;other molecular function	Pf00754, Pf07714	780	ENSG00000137332; ENSG00000204580; ENSG00000215522; ENSG00000230456; ENSG00000234078	DDR1	B5A975; B5A976; B7Z2K0; hsa:780; Q08345; Q14196; Q16562; Q2L6H3; Q4LE50; Q5ST11; Q5ST12; Q6NSK4; Q9UD35; Q9UD36; Q9UD37; Q9UD86; Q9UDL2	Interactions between LOXL4 and oxidative stress pathway	Non-integrin membrane-ECM interactions	3	2	1	1	1	3	3	3	3	2	2	2	2	3	2	3	3	3	1	5		0	1	0	0	4	4		0	typeI	1
Q9NQ84	G-protein coupled receptor family C group 5 member C OS=Homo sapiens (Human) OX=9606 GN=GPRC5C PE=1 SV=2	441	48.2	8.43	signal transduction;other biological processes	plasma membrane;other membranes;other cell component	enzyme regulator activity;other molecular function	Pf00003	55890	ENSG00000170412	GPRC5C	B5BUN4; hsa:55890; Q2NL85; Q9NQ84; Q9NZG5	GPCRs, class C metabotropic glutamate, pheromone		3	3	1	1	2	4	1		1	2	3		2		1	0	2	1	1	1		2	1	1	0	2	6		2	mtmp	1
Q6IC98	GRAM domain-containing protein 4 OS=Homo sapiens (Human) OX=9606 GN=GRAMD4 PE=1 SV=1	578	66.4	8.84	other biological processes	other membranes;mitochondrion;ER/Golgi		Pf02893	23151	ENSG00000075240	GRAMD4	A9IN51; A9IN57; hsa:23151; Q68EN0; Q6IC98; Q9UGE6; Q9Y4B9			1																			1										cytoplasmic	0
Q8WTW3	Conserved oligomeric Golgi complex subunit 1 OS=Homo sapiens (Human) OX=9606 GN=COG1 PE=1 SV=1	980	108.9	7.31	cell organization and biogenesis;transport	other membranes;ER/Golgi		Pf08700	9382	ENSG00000166685	COG1	hsa:9382; Q8WTW3; Q9NPV9; Q9P2G6		COPI-mediated anterograde transport; Intra-Golgi traffic; Retrograde transport at the Trans-Golgi-Network	2	4	3	7	4	4	4	7	3	2	2	2	1	7	3	5	3	6	6	3	0	3	1	0	0	4	6	0	6	cytoplasmic	0
Q6P179	Endoplasmic reticulum aminopeptidase 2 OS=Homo sapiens (Human) OX=9606 GN=ERAP2 PE=1 SV=2	960	110.4	6.71	protein metabolism;other metabolic processes;signal transduction;other biological processes	plasma membrane;other membranes;ER/Golgi;other cell component	other molecular function	Pf01433, Pf11838, Pf17900	64167	ENSG00000164308	ERAP2	hsa:64167; Q6P179; Q7Z5K1; Q8TD32; Q8WVJ4; Q9HBX2		Antigen Presentation: Folding, assembly and peptide loading of class I MHC	1	4	5	1	4	4	3	2	3	3	7	2	2	2	3	3	2	3	1	2	2	3	2	2	1	4	1	3	3	cytoplasmic	0
Q9Y3E5	Peptidyl-tRNA hydrolase 2, mitochondrial OS=Homo sapiens (Human) OX=9606 GN=PTRH2 PE=1 SV=1	179	19.2	8.73	other biological processes	cytosol;mitochondrion	other molecular function	Pf01981	51651	ENSG00000141378	PTRH2	B3KUY4; hsa:51651; Q9NTE5; Q9Y3E5		Ub-specific processing proteases	5	5	2	11		3	4	5	5	3	5	2	2	3	2	1	2	3	3	0	0	3	2	1	2	1	2	2	0	typeII	1
Q7Z3J2	VPS35 endosomal protein sorting factor-like OS=Homo sapiens (Human) OX=9606 GN=VPS35L PE=1 SV=2	963	109.5	7.21	transport	plasma membrane;other membranes;other cytoplasmic organelle			57020	ENSG00000103544	VPS35L	A8K2M1; hsa:57020; O43329; Q69YI1; Q6PDA0; Q7L371; Q7Z3J2; Q86W66; Q8WXA5; Q9H0L7; Q9H7C8		Neutrophil degranulation	1	2	4	2	2	1	1	2	2	1	2	1	3	3	2	3	1	2	4	2	2	2	2	3		3	3	2	1	typeII	1
P08134	Rho-related GTP-binding protein RhoC OS=Homo sapiens (Human) OX=9606 GN=RHOC PE=1 SV=1	193	22	6.58	cell cycle OR cell proliferation;cell organization and biogenesis;stress response;signal transduction;other biological processes	plasma membrane;other membranes;cytosol;cytoskeleton;ER/Golgi;nucleus;other cell component	other molecular function	Pf00071	389	ENSG00000155366	RHOC	B3KSW1; hsa:389; P08134; Q6ICN3	Spinal cord injury; VEGFA-VEGFR2 signaling pathway; Ebola virus pathway in host	RHO GTPases Activate Formins; RHOC GTPase cycle; G alpha (12/13) signalling events; RHO GTPases activate CIT; RHO GTPases Activate Rhotekin and Rhophilins; Sema4D induced cell migration and growth-cone collapse; RHO GTPases activate PKNs; RHO GTPases Activate ROCKs	1	1	1	1	1	3	1	1	1	1	1	1	1	1	1	1	1	1	2	1	1	1	1	1	1	1	1	1	1	cytoplasmic	0
Q13643	Four and a half LIM domains protein 3 OS=Homo sapiens (Human) OX=9606 GN=FHL3 PE=1 SV=4	280	31.2	6.2	cell organization and biogenesis;developmental processes;other biological processes	cytoskeleton;nucleus	cytoskeletal activity;other molecular function	Pf00412	2275	ENSG00000183386	FHL3	D3DPT6; hsa:2275; Q13643; Q6I9T0; Q9BVA2			1	5	4	3	2	4		2	3	5	3	3		3	3	1	1	2		2	1	1	2	2	1	1	7		2	cytoplasmic	0
Q96HY7	Probable 2-oxoglutarate dehydrogenase E1 component DHKTD1, mitochondrial OS=Homo sapiens (Human) OX=9606 GN=DHTKD1 PE=1 SV=2	919	103	6.93	other metabolic processes;developmental processes	mitochondrion	other molecular function	Pf00676, Pf02779, Pf16870	55526	ENSG00000181192	DHTKD1	hsa:55526; Q68CU5; Q96HY7; Q9BUM8; Q9HCE2	Integrated breast cancer pathway	Glyoxylate metabolism and glycine degradation	2	3	1	1		2	2	4		1	5	1		2	1	5	2	3		1	1				1	1		1	1	cytoplasmic	0
Q8N1B4	Vacuolar protein sorting-associated protein 52 homolog OS=Homo sapiens (Human) OX=9606 GN=VPS52 PE=1 SV=1	723	82.2	5.99	transport;developmental processes;other biological processes	other membranes;cytosol;ER/Golgi;other cytoplasmic organelle;other cell component	other molecular function	Pf04129	6293	ENSG00000206286; ENSG00000223501; ENSG00000224455; ENSG00000225590; ENSG00000228425; ENSG00000236014	VPS52	A2BF38; B0UZZ4; B4DNI9; hsa:6293; Q53GR4; Q5JPA0; Q5SQW1; Q8IUN6; Q8N1B4; Q9NPT5		Retrograde transport at the Trans-Golgi-Network	2	2		4	3	5	4	5	5	2	4	2	1	1	4	5	2	5	5	1		1	3		0		3	1	4	cytoplasmic	0
Q96FQ6	Protein S100-A16 OS=Homo sapiens (Human) OX=9606 GN=S100A16 PE=1 SV=1	103	11.8	6.79	other biological processes	non-structural extracellular;plasma membrane;other membranes;cytosol;nucleus;other cell component	other molecular function	Pf01023	140576	ENSG00000188643	S100A16	A8K439; D3DV52; hsa:140576; Q5RHS6; Q96FQ6			3	4	4	5	3	5	4	4	4	4	3	4	7	3	3	4	4	4	4	3	3	2	4	1	2	5	9	1	3	cytoplasmic	0
Q9P2J8	Zinc finger protein 624 OS=Homo sapiens (Human) OX=9606 GN=ZNF624 PE=1 SV=3	865	99.9	8.88	other biological processes	nucleus	nucleic acid binding activity;other molecular function	Pf00096, Pf01352	57547	ENSG00000197566	ZNF624	hsa:57547; Q3SY62; Q3SY63; Q6ZN27; Q9P2J8		Generic Transcription Pathway	1																													cytoplasmic	0
O14647	Chromodomain-helicase-DNA-binding protein 2 OS=Homo sapiens (Human) OX=9606 GN=CHD2 PE=1 SV=2	1828	211.2	8.1	cell organization and biogenesis;stress response;developmental processes;other biological processes	nucleus	nucleic acid binding activity;other molecular function	Pf00176, Pf00271, Pf00385, Pf13907, Pf18375	1106	ENSG00000173575	CHD2	C6G482; hsa:1106; O14647; Q96IP5	Prion disease pathway; Male infertility		1	3	2	2	1		3	1		4	4	1		1	3	2	1	3	2	1		2	1			1	4	1	3	cytoplasmic	0
P30273	High affinity immunoglobulin epsilon receptor subunit gamma OS=Homo sapiens (Human) OX=9606 GN=FCER1G PE=1 SV=1	86	9.7	7.12	other metabolic processes;stress response;transport;developmental processes;signal transduction;other biological processes	plasma membrane;other membranes;other cell component	other molecular function	Pf02189, Pf11628	2207	ENSG00000158869	FCER1G	hsa:2207; P30273; Q5VTW4	Microglia pathogen phagocytosis pathway	Cell surface interactions at the vascular wall; Role of LAT2/NTAL/LAB on calcium mobilization; FCERI mediated MAPK activation; FCERI mediated Ca+2 mobilization; FCERI mediated NF-kB activation; Neutrophil degranulation; Platelet Adhesion to exposed collagen; GPVI-mediated activation cascade; Dectin-2 family	2	1	2	3	1	3	2	2	3	3	2	4	1	2	2	3	2	3	1	1	2	1	2		1	2	3	2	1	secretome	0
Q9NVH6	Trimethyllysine dioxygenase, mitochondrial OS=Homo sapiens (Human) OX=9606 GN=TMLHE PE=1 SV=1	421	49.5	7.72	other metabolic processes;other biological processes	mitochondrion	other molecular function	Pf02668, Pf06155	55217	ENSG00000185973	TMLHE	A8K6M9; B4E3R3; hsa:55217; Q5TZB5; Q6IA90; Q8TBT0; Q9NVH6		Carnitine synthesis	2	2	1	1		1	2	1	1	1	1	0	1	1	2	1	1	1	1										1	cytoplasmic	0
Q9NVM9	Integrator complex subunit 13 OS=Homo sapiens (Human) OX=9606 GN=INTS13 PE=1 SV=2	706	80.2	6.7	cell cycle OR cell proliferation;cell organization and biogenesis;other biological processes	nucleus;other cell component		Pf10221	55726	ENSG00000064102	INTS13	B4DNK1; hsa:55726; Q86WE2; Q96HM2; Q9BTX2; Q9NTB6; Q9NVM5; Q9NVM9		RNA polymerase II transcribes snRNA genes	2	1		2	0	2	2	1	1	2			1	1	1	2	1	0	0	1						1				cytoplasmic	0
Q5T3I0	G patch domain-containing protein 4 OS=Homo sapiens (Human) OX=9606 GN=GPATCH4 PE=1 SV=2	446	50.4	9.63				Pf01585			GPATCH4	Q5T3I0; Q5T3I1; Q6ZUE7; Q8IWG8; Q9NXH4			1						1								2	1											1			cytoplasmic	0
Q6ZRP7	Sulfhydryl oxidase 2 OS=Homo sapiens (Human) OX=9606 GN=QSOX2 PE=1 SV=3	698	77.5	7.72	other biological processes	non-structural extracellular;plasma membrane;other membranes;ER/Golgi;nucleus	other molecular function	Pf00085, Pf04777, Pf18108, Pf18371	169714	ENSG00000165661	QSOX2	A2CEE0; A6NLB0; hsa:169714; Q5TB37; Q6ZRP7; Q7Z7B6; Q86VV7; Q8N3G2			1			1							2					1		2											1	mtmp	1
Q96G23	Ceramide synthase 2 OS=Homo sapiens (Human) OX=9606 GN=CERS2 PE=1 SV=1	380	44.8	8.98	other metabolic processes;developmental processes;other biological processes	other membranes;ER/Golgi	nucleic acid binding activity;other molecular function	Pf00046, Pf03798	29956	ENSG00000143418	CERS2	D3DV06; hsa:29956; Q5SZE5; Q96G23; Q9HD96; Q9NW79	Sphingolipid pathway; Sphingolipid metabolism overview; Sphingolipid metabolism: integrated pathway; Sphingolipid metabolism in senescence	Sphingolipid de novo biosynthesis	1	1	1	2		2	1	1	1	1	1	2	1	1	1	3	3	2	1	1	1					0	3	1	2	mtmp	1
Q92733	Proline-rich protein PRCC OS=Homo sapiens (Human) OX=9606 GN=PRCC PE=1 SV=1	491	52.4	5.1	cell cycle OR cell proliferation;other biological processes	nucleus		Pf10253	5546	ENSG00000143294	PRCC	A8K1F7; hsa:5546; O00665; O00724; Q5SZ06; Q92733	Type 2 papillary renal cell carcinoma; IL-18 signaling pathway	mRNA Splicing - Major Pathway	3	1	1	1		1	0	2		2	1	3			2	2	2	1	1	3	1		1	1	1	1	3		1	cytoplasmic	0
Q9H0U6	39S ribosomal protein L18, mitochondrial OS=Homo sapiens (Human) OX=9606 GN=MRPL18 PE=1 SV=1	180	20.6	9.54	protein metabolism;other metabolic processes;transport	other membranes;mitochondrion;translational apparatus	nucleic acid binding activity;other molecular function	Pf00861	29074	ENSG00000112110	MRPL18	hsa:29074; Q5TAP9; Q9H0U6; Q9NZW8		Mitochondrial translation elongation; Mitochondrial translation initiation; Mitochondrial translation termination	1	1	1	2	1	1	2		1	1	1		1	1		1	2		1	3		1	1	1	1	1	1	2	1	cytoplasmic	0
Q9UBB5	Methyl-CpG-binding domain protein 2 OS=Homo sapiens (Human) OX=9606 GN=MBD2 PE=1 SV=1	411	43.2	10.04	cell organization and biogenesis;developmental processes;other biological processes	cytosol;nucleus;other cell component	nucleic acid binding activity;other molecular function	Pf01429, Pf14048, Pf16564	8932	ENSG00000134046	MBD2	hsa:8932; O95242; Q9UBB5; Q9UIS8	Effect of progerin on genes involved in Hutchinson-Gilford progeria syndrome	NoRC negatively regulates rRNA expression; RNA Polymerase I Promoter Opening	5	6	2	8	2	4	7	2	3	3	5	4	3	2	2	6	7	5	2	1	1		1	1	1	2	5		2	cytoplasmic	0
H7BZ55	Putative ciliary rootlet coiled-coil protein 2 OS=Homo sapiens (Human) OX=9606 GN=CROCC2 PE=5 SV=4	1653	185.5	5.5				Pf15035		ENSG00000226321	CROCC2	H7BZ55			1	1	1	1	1		1	0	0	1		1	1	0	1	1	1	3	2	2	1	1		1	1	1	1	2
Q9P289	Serine/threonine-protein kinase 26 OS=Homo sapiens (Human) OX=9606 GN=STK26 PE=1 SV=2	416	46.5	5.29	cell organization and biogenesis;protein metabolism;other metabolic processes;stress response;other biological processes	plasma membrane;other membranes;cytosol;ER/Golgi;other cell component	kinase activity;other molecular function	Pf00069	51765	ENSG00000134602	STK26	B2RAU2; hsa:51765; Q3ZB77; Q8NC04; Q9BXC3; Q9BXC4; Q9P289		Apoptotic cleavage of cellular proteins	1	3	1	1		2	4	5	2	3		1	3	4	2	3	4	1	3	0		1	0	1		1	2			cytoplasmic	0
P02788	Lactotransferrin OS=Homo sapiens (Human) OX=9606 GN=LTF PE=1 SV=6	710	78.1	8.12	protein metabolism;stress response;transport;developmental processes;other biological processes	non-structural extracellular;plasma membrane;other membranes;other cytoplasmic organelle;other cell component	enzyme regulator activity;nucleic acid binding activity;other molecular function	Pf00405	4057	ENSG00000012223	LTF	A8K9U8; B2MV13; B7Z4X2; E7EQH5; hsa:4057; O00756; P02788; Q16780; Q16785; Q16786; Q16789; Q5DSM0; Q8IU92; Q8IZH6; Q8TCD2; Q96KZ4; Q96KZ5; Q9H1Z3; Q9UCY5	Male infertility	Neutrophil degranulation; Amyloid fiber formation; Mtb iron assimilation by chelation; Metal sequestration by antimicrobial proteins	39	34	38	50	61	47	38	45	51	35	33	42	50	32	37	51	38	51	41	23	37	31	72	21	30	34	39	26	43	secretome	0
Q969X1	Protein lifeguard 3 OS=Homo sapiens (Human) OX=9606 GN=TMBIM1 PE=1 SV=2	311	34.6	7.72	other biological processes	plasma membrane;other membranes;ER/Golgi;other cytoplasmic organelle;other cell component	signal transduction activity or receptor binding	Pf01027	64114	ENSG00000135926	TMBIM1	B3KQY6; hsa:64114; Q8N1R3; Q8TAM3; Q969X1; Q96K13		Neutrophil degranulation	1	2	1	2	2	1	2	1	2	2	2	1	2	2	2	2	2	2	1	2	1	2	2	1	2	1	2	2	1	mtmp	1
Q9BWJ5	Splicing factor 3B subunit 5 OS=Homo sapiens (Human) OX=9606 GN=SF3B5 PE=1 SV=1	86	10.1	6.35	RNA metabolism OR transcription;other metabolic processes	nucleus	nucleic acid binding activity;other molecular function	Pf07189	83443	ENSG00000169976	SF3B5	B2R568; hsa:83443; Q7RTV1; Q9BWJ5	mRNA processing	mRNA Splicing - Major Pathway; mRNA Splicing - Minor Pathway	1	2	2	2	1	1	3	2	4	3	2	4	3	5	3	2	2	2	2	1	1	1	1	1	1	2	3	1	1	cytoplasmic	0
Q96D71	RalBP1-associated Eps domain-containing protein 1 OS=Homo sapiens (Human) OX=9606 GN=REPS1 PE=1 SV=3	796	86.6	5.69	transport	plasma membrane;other membranes;cytosol	other molecular function	Pf12763	85021	ENSG00000135597	REPS1	B7ZBZ8; B7ZBZ9; B7ZC00; hsa:85021; J3KP76; Q5JWJ5; Q5JWJ6; Q5JWJ7; Q8NDR7; Q8WU62; Q96D71; Q9BXY9		Cargo recognition for clathrin-mediated endocytosis	2	3	1	1	1	2	3	2	3	3	3	4	1	3	3	5	6	3	1	2	3	1	2	2	1	2	5	1	2	cytoplasmic	0
Q9NX18	Succinate dehydrogenase assembly factor 2, mitochondrial OS=Homo sapiens (Human) OX=9606 GN=SDHAF2 PE=1 SV=1	166	19.6	6.8	cell organization and biogenesis;protein metabolism;other metabolic processes;other biological processes	cytosol;mitochondrion;nucleus		Pf03937	54949	ENSG00000167985	SDHAF2	hsa:54949; Q9NX18	Mitochondrial complex II assembly		1													1	1								1		1	1	1			cytoplasmic	0
Q12840	Kinesin heavy chain isoform 5A OS=Homo sapiens (Human) OX=9606 GN=KIF5A PE=1 SV=2	1032	117.3	5.9	cell-cell signaling;cell organization and biogenesis;transport;developmental processes;other biological processes	cytosol;cytoskeleton;other cell component	cytoskeletal activity;other molecular function	Pf00225	3798	ENSG00000155980	KIF5A	A6H8M5; hsa:3798; Q12840; Q4LE26	Alzheimer's disease and miRNA effects; Alzheimer's disease	COPI-dependent Golgi-to-ER retrograde traffic; MHC class II antigen presentation; Kinesins; Insulin processing; RHO GTPases activate KTN1	1	1		1		1	1	2	1			1		1			1			1				1					1	cytoplasmic	0
O60645	Exocyst complex component 3 OS=Homo sapiens (Human) OX=9606 GN=EXOC3 PE=1 SV=3	745	85.5	6.29	transport;other biological processes	plasma membrane;other membranes;cytosol;ER/Golgi;other cell component	other molecular function	Pf06046	11336	ENSG00000180104	EXOC3	hsa:11336; O60645; Q6P2E8; Q8TEN6; Q8WUW0; Q96DI4	Ciliary landscape	Translocation of SLC2A4 (GLUT4) to the plasma membrane; Insulin processing; VxPx cargo-targeting to cilium	6	9	9	5	5	9	8	12	7	9	10	9	6	6	7	3	6	6	5	5	2	3	6	4	5	1	9	4	4	cytoplasmic	0
Q9BZE1	39S ribosomal protein L37, mitochondrial OS=Homo sapiens (Human) OX=9606 GN=MRPL37 PE=1 SV=2	423	48.1	8.59	protein metabolism;other metabolic processes	other membranes;mitochondrion;translational apparatus	other molecular function	Pf07147	51253	ENSG00000116221	MRPL37	hsa:51253; Q96Q67; Q9BWR1; Q9BZE1; Q9P0P3		Mitochondrial translation initiation; Mitochondrial translation elongation; Mitochondrial translation termination	1	7	4	3	2	5	5	3	1	3	5		1	2	4	3	3	4	3	3	1	2	3	1	1	4	5	2	3	cytoplasmic	0
A3KN83	Protein strawberry notch homolog 1 OS=Homo sapiens (Human) OX=9606 GN=SBNO1 PE=1 SV=1	1393	154.2	7.88	other biological processes	nucleus	nucleic acid binding activity;other molecular function	Pf13871, Pf13872	55206	ENSG00000139697	SBNO1	A3KN83; hsa:55206; Q05C06; Q3ZTS3; Q9H3T8; Q9NVB2			4	0	1	3	1	2	3	1	2	3	3	1		3	3	2	1	3	2	2	0	1		1			2	1	1	cytoplasmic	0
P00813	Adenosine deaminase OS=Homo sapiens (Human) OX=9606 GN=ADA PE=1 SV=3	363	40.7	5.95	cell adhesion;other metabolic processes;stress response;transport;developmental processes;other biological processes	non-structural extracellular;plasma membrane;other membranes;cytosol;other cytoplasmic organelle;other cell component	other molecular function	Pf00962	100	ENSG00000196839	ADA	hsa:100; P00813; Q53F92; Q6LA59		Purine salvage	2	2		1	2	2	2	3	1		2	1	1	2	1	1	0	4	1		1	1	1	1			4	2	2	cytoplasmic	0
P05164	Myeloperoxidase OS=Homo sapiens (Human) OX=9606 GN=MPO PE=1 SV=1	745	83.8	8.97	cell organization and biogenesis;other metabolic processes;stress response;other biological processes	non-structural extracellular;nucleus;other cytoplasmic organelle;other cell component	other molecular function	Pf03098	4353	ENSG00000005381	MPO	A1L4B8; hsa:4353; P05164; Q14862; Q4PJH5; Q9UCL7	Selenium micronutrient network; Vitamin B12 metabolism; Folate metabolism; Benzene metabolism	Neutrophil degranulation; Events associated with phagocytolytic activity of PMN cells	14	10	11	14	20	15	14	22	23	12	14	15	23	17	10	18	16	18	14	9	15	13	21	10	8	9	9	9	18	typeI	1
Q8NBJ5	Procollagen galactosyltransferase 1 OS=Homo sapiens (Human) OX=9606 GN=COLGALT1 PE=1 SV=1	622	71.6	7.31	cell organization and biogenesis;other biological processes	ER/Golgi	other molecular function	Pf01755, Pf13704	79709	ENSG00000130309	COLGALT1	hsa:79709; Q8NBJ5; Q8NC64	Type I collagen synthesis in the context of osteogenesis imperfecta	Collagen biosynthesis and modifying enzymes	8	10	7	12	11	15	9	9	7	7	12	10	11	9	7	12	10	15	11	3	8	7	14	8	5	8	14	8	7	cytoplasmic	0
P50238	Cysteine-rich protein 1 OS=Homo sapiens (Human) OX=9606 GN=CRIP1 PE=1 SV=3	77	8.5	8.75	stress response;developmental processes;signal transduction;other biological processes	other cell component	other molecular function	Pf00412	1396	ENSG00000213145	CRIP1	H3BPI2; hsa:1396; P50238; Q13628; Q53XY7; Q96J34			3	3	3	3	3	3	2	3	2	2	3	2	3	3	3	3	3	3	3	1	3	1	3	3	3	2	3	3	3	cytoplasmic	0
Q16647	Prostacyclin synthase OS=Homo sapiens (Human) OX=9606 GN=PTGIS PE=1 SV=1	500	57.1	7.31	other metabolic processes;stress response;signal transduction;other biological processes	non-structural extracellular;plasma membrane;other membranes;ER/Golgi;nucleus	other molecular function	Pf00067	5740	ENSG00000124212	PTGIS	hsa:5740; Q16647; Q3MII8; Q9HAX2; Q9HAX3; Q9HAX4	Eicosanoid synthesis; Adipogenesis; Eicosanoid metabolism via cyclooxygenases (COX); Prostaglandin and leukotriene metabolism in senescence ; Prostaglandin synthesis and regulation	Synthesis of Prostaglandins (PG) and Thromboxanes (TX); Synthesis of bile acids and bile salts via 7alpha-hydroxycholesterol; Synthesis of bile acids and bile salts via 24-hydroxycholesterol; Synthesis of bile acids and bile salts via 27-hydroxycholesterol; Eicosanoids; Nicotinamide salvaging; Sterols are 12-hydroxylated by CYP8B1	1	6	5	2	4	7	2	3	4	2	4	1	2	3	5	4	1	7	3	2		1	2				2	1	1	mtmp	1
P09758	Tumor-associated calcium signal transducer 2 OS=Homo sapiens (Human) OX=9606 GN=TACSTD2 PE=1 SV=3	323	35.7	8.87	other biological processes	non-structural extracellular;plasma membrane;other membranes;cytosol;nucleus		Pf00086	4070	ENSG00000184292	TACSTD2	hsa:4070; P09758; Q15658; Q6FG48; Q7Z7Q4; Q96QD2			10	11	12	10	8	12	13	12	10	12	13	14	10	12	10	11	9	11	12	10	6	7	8	4	5	10	13	3	9	typeI	1
Q08426	Peroxisomal bifunctional enzyme OS=Homo sapiens (Human) OX=9606 GN=EHHADH PE=1 SV=3	723	79.4	9.14	other metabolic processes	cytosol;other cytoplasmic organelle	other molecular function	Pf00378, Pf00725, Pf02737	1962	ENSG00000113790	EHHADH	A8K6Y3; B4DWG3; D3DNU0; hsa:1962; Q08426; Q58EZ5	Constitutive androstane receptor pathway; PPAR-alpha pathway; Nuclear receptors meta-pathway; Mitochondrial long chain fatty acid beta-oxidation; Valproic acid pathway; Amino acid metabolism; PPAR signaling pathway; Eicosanoid metabolism via cyclooxygenases (COX); Eicosanoid metabolism via lipooxygenases (LOX)	Peroxisomal protein import; Beta-oxidation of very long chain fatty acids	7	9	5	11	6	10	16	14	6	5	22	8	8	10	11	11	9	5	10	8	3	7	4	15	1	6	9	6	9	cytoplasmic	0
P63220	40S ribosomal protein S21 OS=Homo sapiens (Human) OX=9606 GN=RPS21 PE=1 SV=1	83	9.1	8.5	protein metabolism;RNA metabolism OR transcription;other metabolic processes	cytosol;ER/Golgi;translational apparatus;nucleus;other cell component	other molecular function	Pf01249	6227	ENSG00000171858	RPS21	hsa:6227; P35265; P63220	Cytoplasmic ribosomal proteins	Regulation of expression of SLITs and ROBOs; L13a-mediated translational silencing of Ceruloplasmin expression; Formation of a pool of free 40S subunits; GTP hydrolysis and joining of the 60S ribosomal subunit; Major pathway of rRNA processing in the nucleolus and cytosol; Nonsense Mediated Decay (NMD) enhanced by the Exon Junction Complex (EJC); SRP-dependent cotranslational protein targeting to…	5	7	3	7	4	8	9	8	6	4	7	7	6	7	4	7	6	5	8	4	4	4	7	6	7	5	5	5	6	cytoplasmic	0
Q9NZ08	Endoplasmic reticulum aminopeptidase 1 OS=Homo sapiens (Human) OX=9606 GN=ERAP1 PE=1 SV=3	941	107.2	6.46	protein metabolism;other metabolic processes;developmental processes;signal transduction;other biological processes	non-structural extracellular;plasma membrane;other membranes;cytosol;ER/Golgi;other cell component	signal transduction activity or receptor binding;other molecular function	Pf01433, Pf11838, Pf17900	51752	ENSG00000164307	ERAP1	hsa:51752; O60278; Q6UWY6; Q8NEL4; Q8TAD0; Q9NZ08; Q9UHF8; Q9UKY2		Antigen Presentation: Folding, assembly and peptide loading of class I MHC	8	17	16	18	10	20	19	15	14	13	16	11	12	16	12	8	16	14	12	10	9	5	9	6	5	9	16	5	14	secretome	0
P53384	Cytosolic Fe-S cluster assembly factor NUBP1 OS=Homo sapiens (Human) OX=9606 GN=NUBP1 PE=1 SV=2	320	34.5	5.33	cell organization and biogenesis;other metabolic processes;other biological processes	plasma membrane;other membranes;cytosol;cytoskeleton;nucleus;other cell component	other molecular function	Pf10609	4682	ENSG00000103274	NUBP1	hsa:4682; P53384; Q32M30; Q498A9; Q53FS7		Cytosolic iron-sulfur cluster assembly	1	5	3	5		3	1	2	2	2	4	3	3	3	1	1	3	1	0	2		1	0			2	4		1	cytoplasmic	0
Q9GZT9	Egl nine homolog 1 OS=Homo sapiens (Human) OX=9606 GN=EGLN1 PE=1 SV=1	426	46	8.53	protein metabolism;other metabolic processes;stress response;other biological processes	cytosol;nucleus;other cell component	other molecular function	Pf01753, Pf13640	54583	ENSG00000135766	EGLN1	hsa:54583; Q8N3M8; Q9BZS8; Q9BZT0; Q9GZT9	Photodynamic therapy-induced HIF-1 survival signaling; Type 2 papillary renal cell carcinoma	Oxygen-dependent proline hydroxylation of Hypoxia-inducible Factor Alpha	1	1		1	1	1	4	0	0	0	1	3	2	1	4	2	1	2	4	3			3	0	0	1	4	2	1	cytoplasmic	0
Q9H501	ESF1 homolog OS=Homo sapiens (Human) OX=9606 GN=ESF1 PE=1 SV=1	851	98.7	5.11	RNA metabolism OR transcription;other metabolic processes	nucleus		Pf08159	51575	ENSG00000089048	ESF1	hsa:51575; Q86X92; Q9H501; Q9H9Q5; Q9HA35; Q9NX93; Q9P1S6			1	1		1	1		1			1	1				2	2	3	1						1			4			cytoplasmic	0
Q7L4I2	Arginine/serine-rich coiled-coil protein 2 OS=Homo sapiens (Human) OX=9606 GN=RSRC2 PE=1 SV=1	434	50.5	11.33				Pf15477	65117	ENSG00000111011	RSRC2	hsa:65117; Q6N040; Q6NW16; Q7L4I2; Q9H864			1	1	1	1		1	2		1	2	2	2	0	2	1	1	1	1	1	3	1	2	1	2	0	2	1	1	1	cytoplasmic	0
P15104	Glutamine synthetase OS=Homo sapiens (Human) OX=9606 GN=GLUL PE=1 SV=4	373	42	6.89	cell cycle OR cell proliferation;protein metabolism;other metabolic processes;stress response;developmental processes;other biological processes	plasma membrane;other membranes;cytosol;mitochondrion;ER/Golgi;other cell component	other molecular function	Pf00120, Pf03951	2752	ENSG00000135821	GLUL	hsa:2752; P15104; Q499Y9; Q5T9Z1; Q7Z3W4; Q8IZ17	TNF-alpha signaling pathway; Amino acid metabolism	Glutamate and glutamine metabolism; Astrocytic Glutamate-Glutamine Uptake And Metabolism	5	5	13	16	8	6	9	5	10	10	10	9	7	10	13	8	10	9	8	1	5	6	6	6	5	5	8	9	10	cytoplasmic	0
P03915	NADH-ubiquinone oxidoreductase chain 5 OS=Homo sapiens (Human) OX=9606 GN=MT-ND5 PE=1 SV=2	603	67	9.03	cell organization and biogenesis;other metabolic processes;stress response;transport;other biological processes	other membranes;mitochondrion;other cell component	transporter activity;other molecular function	Pf00361, Pf00662, Pf06455	4540	ENSG00000198786	MT-ND5	hsa:4540; P03915; Q34773; Q8WCY3	Electron transport chain: OXPHOS system in mitochondria; Oxidative phosphorylation	Complex I biogenesis	1	1	2	3	1	3	1	1	3	2	4	1	2	2	3	2	2	3	2	1	1	1	3	1	2	2	1	0	3
O75027	ATP-binding cassette sub-family B member 7, mitochondrial OS=Homo sapiens (Human) OX=9606 GN=ABCB7 PE=1 SV=2	752	82.6	9.33	cell organization and biogenesis;other metabolic processes;transport;other biological processes	other membranes;mitochondrion	transporter activity;other molecular function	Pf00005, Pf00664	22	ENSG00000131269	ABCB7	G3XAC4; hsa:22; O75027; O75345; Q5VWY7; Q5VWY8; Q9BRE1; Q9UND1; Q9UP01		Mitochondrial ABC transporters; Cytosolic iron-sulfur cluster assembly	3	3	4	3	5	3	6	6	2	3	8	4	2	2	2	2	4	5	5	3	4	3	2	1	1	2	2	1	2	mtmp	1
Q96NB2	Sideroflexin-2 OS=Homo sapiens (Human) OX=9606 GN=SFXN2 PE=1 SV=2	322	36.2	9.41	transport	other membranes;mitochondrion	transporter activity	Pf03820	118980	ENSG00000156398	SFXN2	hsa:118980; Q5JSM6; Q96NB2			1	2	1	1				2						1	3	0		1	1	0	0						1		0	mtmp	1
P35240	Merlin OS=Homo sapiens (Human) OX=9606 GN=NF2 PE=1 SV=1	595	69.6	6.47	cell cycle OR cell proliferation;cell organization and biogenesis;developmental processes;other biological processes	plasma membrane;other membranes;cytosol;cytoskeleton;nucleus;other cytoplasmic organelle;other cell component	cytoskeletal activity	Pf00373, Pf00769, Pf09379, Pf09380, Pf20492	4771	ENSG00000186575	NF2	hsa:4771; O95683; P35240; Q8WUJ2; Q969N0; Q969Q3; Q96T30; Q96T31; Q96T32; Q96T33; Q9BTW3; Q9UNG9; Q9UNH3; Q9UNH4	Ectoderm differentiation; Ectoderm differentiation; Mechanoregulation and pathology of YAP/TAZ via Hippo and non-Hippo mechanisms; Hippo-Yap signaling pathway; Hippo signaling regulation pathways; Hippo-Merlin signaling dysregulation; 3q29 copy number variation syndrome; Malignant pleural mesothelioma	Regulation of actin dynamics for phagocytic cup formation; RHO GTPases activate PAKs	1		1			2	2	2	2	1		2	1	2	3	4			2		3				1		1	1		cytoplasmic	0
Q8TD43	Transient receptor potential cation channel subfamily M member 4 OS=Homo sapiens (Human) OX=9606 GN=TRPM4 PE=1 SV=1	1214	134.2	8.15	cell-cell signaling;cell organization and biogenesis;protein metabolism;other metabolic processes;transport;signal transduction;other biological processes	plasma membrane;other membranes;cytosol;ER/Golgi;nucleus;other cell component	transporter activity;other molecular function	Pf00520, Pf18139	54795	ENSG00000130529	TRPM4	A2RU25; hsa:54795; Q7Z5D9; Q8TD43; Q96L84; Q9NXV1	Neuroinflammation and glutamatergic signaling	Sensory perception of sweet, bitter, and umami (glutamate) taste; TRP channels	1		2	2	1	3	2	2	2	1	1			1	3	1	2	1		1		1		1		1	2	1		mtmp	1
Q14938	Nuclear factor 1 X-type OS=Homo sapiens (Human) OX=9606 GN=NFIX PE=1 SV=2	502	55.1	8.68	RNA metabolism OR transcription;other metabolic processes;other biological processes	nucleus;other cell component	nucleic acid binding activity;other molecular function	Pf00859, Pf03165, Pf10524	4784	ENSG00000008441	NFIX	B4DM25; hsa:4784; O60413; Q0VG09; Q12859; Q13050; Q13052; Q14938; Q5U094; Q9UPH1; Q9Y6R8	Oxidative stress response	RNA Polymerase III Abortive And Retractive Initiation; RNA Polymerase III Transcription Termination	1	1	1			1		1	1	0							0	1	1								1	1		cytoplasmic	0
P53677	AP-3 complex subunit mu-2 OS=Homo sapiens (Human) OX=9606 GN=AP3M2 PE=2 SV=1	418	46.9	7.56	transport	other membranes;ER/Golgi;other cell component		Pf00928, Pf01217	10947	ENSG00000070718	AP3M2	B2RCR0; D3DSY2; hsa:10947; P53677; Q7Z472			3	3	1	1	1	0	1	1	1	1	1	2	3	3	1	0	3	2	1	2	0	0				1	1		1	cytoplasmic	0
Q07075	Glutamyl aminopeptidase OS=Homo sapiens (Human) OX=9606 GN=ENPEP PE=1 SV=3	957	109.2	5.47	cell-cell signaling;cell cycle OR cell proliferation;protein metabolism;other metabolic processes;developmental processes;signal transduction;other biological processes	plasma membrane;other membranes;other cell component	other molecular function	Pf01433, Pf11838, Pf17900	2028	ENSG00000138792	ENPEP	hsa:2028; Q07075; Q504U2		Metabolism of Angiotensinogen to Angiotensins	1												1				1	1			1						3	1	1	typeII	1
Q96K17	Transcription factor BTF3 homolog 4 OS=Homo sapiens (Human) OX=9606 GN=BTF3L4 PE=1 SV=1	158	17.3	6.35				Pf01849	91408	ENSG00000134717	BTF3L4	B3KNJ1; D3DQ32; G3V1C6; hsa:91408; Q96K17			5	4	3	3	2	3	4	3	5	2	5	3	5	3	4	3	4	5	3	2	1	3	3	4	1	3	4	3	3	cytoplasmic	0
O75521	Enoyl-CoA delta isomerase 2, mitochondrial OS=Homo sapiens (Human) OX=9606 GN=ECI2 PE=1 SV=4	394	43.6	9	other metabolic processes	cytosol;mitochondrion;other cytoplasmic organelle;other cell component	other molecular function	Pf00378, Pf00887	10455	ENSG00000198721	ECI2	hsa:10455; O75521; Q5JYK5; Q5JYK7; Q7L124; Q8N0X0; Q9BUE9; Q9H0T9; Q9NQH1; Q9NYH7; Q9UN55			3	2		2	1	2	1	2	1		1	3		2	0		0	1	2		1		3	2		0	0	2	2	typeII	1
Q9H1E5	Thioredoxin-related transmembrane protein 4 OS=Homo sapiens (Human) OX=9606 GN=TMX4 PE=1 SV=1	349	38.9	4.37		other membranes;nucleus		Pf00085	56255	ENSG00000125827	TMX4	hsa:56255; Q8N4P7; Q8NCC1; Q9H1E5; Q9UJA1; Q9ULQ8			1	1	1	1		1	1	2	1	0	2	1	1	2	1	1	2	1	2	1	2	1	1	1	1	1	2	1	1	typeII	1
P19256	Lymphocyte function-associated antigen 3 OS=Homo sapiens (Human) OX=9606 GN=CD58 PE=1 SV=1	250	28.1	6.76	cell adhesion;stress response;other biological processes	plasma membrane;other membranes;other cell component	signal transduction activity or receptor binding		965	ENSG00000116815	CD58	A8K7G5; hsa:965; P19256; Q5U053; Q6IB65; Q96KI9		Cell surface interactions at the vascular wall; Neutrophil degranulation	1			1			1	1			2	1	1			1	1		1		1	1	1							typeI	1
Q8IWS0	PHD finger protein 6 OS=Homo sapiens (Human) OX=9606 GN=PHF6 PE=1 SV=1	365	41.3	8.68	developmental processes;other biological processes	nucleus;other cell component	cytoskeletal activity;nucleic acid binding activity;other molecular function	Pf13771	84295	ENSG00000156531	PHF6	A8K230; B4E0G4; D3DTG3; E9PC97; hsa:84295; Q5JRC7; Q5JRC8; Q8IWS0; Q96JK3; Q9BRU0	Mesodermal commitment pathway		1	4	4	5	0	2	3	5	4	4	5	2	3	3	3	4	2	2	3	3	1	1	2	1	1	3	5	1	2	cytoplasmic	0
P51398	28S ribosomal protein S29, mitochondrial OS=Homo sapiens (Human) OX=9606 GN=DAP3 PE=1 SV=1	398	45.5	8.88	signal transduction	other membranes;mitochondrion;translational apparatus;nucleus	other molecular function	Pf10236	7818	ENSG00000132676	DAP3	B4DP59; B4DY62; E7EM60; hsa:7818; P51398; Q13044; Q68CT7; Q96Q20		Mitochondrial translation initiation; Mitochondrial translation elongation; Mitochondrial translation termination	6	3	3	4	4	6	6	6	0	2	7	5	2	5	6	4	4	3	4	3	1	4	2	3		1	5	1	2	cytoplasmic	0
P19652	Alpha-1-acid glycoprotein 2 OS=Homo sapiens (Human) OX=9606 GN=ORM2 PE=1 SV=2	201	23.6	5.11	stress response;other biological processes	non-structural extracellular;other cytoplasmic organelle;other cell component		Pf00061	5005	ENSG00000228278	ORM2	B2R5L2; hsa:5005; P19652; Q16571; Q5T538; Q6IB74	Vitamin D receptor pathway	Neutrophil degranulation; Platelet degranulation	4	3	1	5	5	4	2	2	5	3	1	3	3	2	1	4	2	5	5	1	2	2	4	2	1	1	3		0	secretome	0
Q96KM6	Zinc finger protein 512B OS=Homo sapiens (Human) OX=9606 GN=ZNF512B PE=1 SV=1	892	97.2	9.83		nucleus	nucleic acid binding activity;other molecular function		57473	ENSG00000196700	ZNF512B	hsa:57473; Q08AK9; Q96KM6; Q9ULM4		RHOV GTPase cycle	2	2				2	2	2	2	2	1		1	1	2	2	2		2	1							4	1	4	cytoplasmic	0
P49914	5-formyltetrahydrofolate cyclo-ligase OS=Homo sapiens (Human) OX=9606 GN=MTHFS PE=1 SV=2	203	23.2	7.88	other metabolic processes	cytosol;mitochondrion;other cell component	other molecular function	Pf01812	10588	ENSG00000136371	MTHFS	H3BQ75; hsa:10588; P49914	Folate metabolism; One-carbon metabolism; Disorders of folate metabolism and transport	Metabolism of folate and pterines	1	2		1		2	2	1				1	1		3	4	1		3	1	1	1	1		1	2	2	1	1	cytoplasmic	0
Q9Y3D9	28S ribosomal protein S23, mitochondrial OS=Homo sapiens (Human) OX=9606 GN=MRPS23 PE=1 SV=2	190	21.8	8.9	protein metabolism;other metabolic processes	other membranes;mitochondrion;translational apparatus;nucleus	other molecular function	Pf10484	51649	ENSG00000181610	MRPS23	B2R6V3; hsa:51649; Q96Q24; Q9BWH8; Q9P053; Q9Y3D9		Mitochondrial translation initiation; Mitochondrial translation elongation; Mitochondrial translation termination	2	5	3	5	3	4	7	3	3	2	4	3	2	5	4	3	3	3	5	2	5	3	5	5	4	5	3	6	3	cytoplasmic	0
P67809	Y-box-binding protein 1 OS=Homo sapiens (Human) OX=9606 GN=YBX1 PE=1 SV=3	324	35.9	9.88	RNA metabolism OR transcription;other metabolic processes;transport;developmental processes;other biological processes	non-structural extracellular;other membranes;cytosol;nucleus;other cell component	nucleic acid binding activity;other molecular function	Pf00313	4904	ENSG00000065978	YBX1	hsa:4904; P16990; P16991; P67809; Q14972; Q15325; Q5FVF0	Brain-derived neurotrophic factor (BDNF) signaling pathway; MECP2 and associated Rett syndrome; mRNA processing; Sudden infant death syndrome (SIDS) susceptibility pathways	mRNA Splicing - Major Pathway; mRNA Splicing - Minor Pathway; Noncanonical activation of NOTCH3	13	13	11	12	9	13	9	14	9	9	13	13	9	13	15	8	11	16	10	10	6	7	12	5	5	11	15	6	10	cytoplasmic	0
Q12979	Active breakpoint cluster region-related protein OS=Homo sapiens (Human) OX=9606 GN=ABR PE=1 SV=2	859	97.5	6.55	signal transduction;other biological processes	cytosol;other cell component	enzyme regulator activity	Pf00168, Pf00169, Pf00620, Pf00621	29	ENSG00000159842; ENSG00000276016; ENSG00000278741	ABR	B3KW89; B7Z6H7; D3DTH3; D3DTH4; F5H3S2; F5H8B3; hsa:29; Q12979; Q13693; Q13694		CDC42 GTPase cycle; RAC1 GTPase cycle; RAC2 GTPase cycle; RHOA GTPase cycle; RAC3 GTPase cycle; RHOC GTPase cycle; RHOB GTPase cycle; NRAGE signals death through JNK; G alpha (12/13) signalling events	2	2		1	1	3	3	4	1	1	2	2	1	4		3	4	1	3	0	3	1	1	1			3	1	2	cytoplasmic	0
Q9UKP5	A disintegrin and metalloproteinase with thrombospondin motifs 6 OS=Homo sapiens (Human) OX=9606 GN=ADAMTS6 PE=2 SV=2	1117	125.2	6.68	cell organization and biogenesis;protein metabolism;developmental processes	non-structural extracellular;extracellular matrix	other molecular function	Pf00090, Pf01421, Pf01562, Pf05986, Pf08686, Pf17771, Pf19030, Pf19236	11174	ENSG00000049192	ADAMTS6	hsa:11174; Q59EX6; Q5IR87; Q5IR88; Q5IR89; Q68DL1; Q9UKP5		Defective B3GALTL causes PpS; O-glycosylation of TSR domain-containing proteins	1																													cytoplasmic	0
Q16254	Transcription factor E2F4 OS=Homo sapiens (Human) OX=9606 GN=E2F4 PE=1 SV=2	413	43.9	4.75	cell cycle OR cell proliferation;cell organization and biogenesis;developmental processes;other biological processes	nucleus;other cell component	nucleic acid binding activity;other molecular function	Pf02319, Pf16421	1874	ENSG00000205250	E2F4	A6NGR8; B5BU56; hsa:1874; Q12991; Q15328; Q16254	Cell cycle; Adipogenesis; TGF-beta signaling pathway	Cyclin D associated events in G1; Cyclin E associated events during G1/S transition ; Cyclin A:Cdk2-associated events at S phase entry; SMAD2/SMAD3:SMAD4 heterotrimer regulates transcription; TP53 Regulates Transcription of Genes Involved in G2 Cell Cycle Arrest; G1/S-Specific Transcription; Transcription of E2F targets under negative control by DREAM complex; Transcription of E2F targets under n…	2	1		0		0			1			1		0	1			0		1	1		1				2			cytoplasmic	0
Q9BSE5	Agmatinase, mitochondrial OS=Homo sapiens (Human) OX=9606 GN=AGMAT PE=1 SV=2	352	37.6	7.59	other metabolic processes	mitochondrion	other molecular function	Pf00491	79814	ENSG00000116771	AGMAT	hsa:79814; Q5TDH1; Q9BSE5; Q9H5J3		Agmatine biosynthesis	1																						1				1			cytoplasmic	0
O00182	Galectin-9 OS=Homo sapiens (Human) OX=9606 GN=LGALS9 PE=1 SV=2	355	39.5	9.17	stress response;developmental processes;signal transduction;other biological processes	non-structural extracellular;cytosol;nucleus;other cell component	other molecular function	Pf00337	3965	ENSG00000168961	LGALS9	A7VJG6; F8W9W4; hsa:3965; O00182; O14532; O75028; Q3B8N1; Q53FQ0; Q8WYQ7; Q9NQ58	Vitamin D receptor pathway; Malignant pleural mesothelioma	Interleukin-2 family signaling	3	5	4	2	1	4	3	5		7	7	2	4	1	4	2	1			2	0	4	2	3	1	0	1		4	cytoplasmic	0
P00995	Serine protease inhibitor Kazal-type 1 OS=Homo sapiens (Human) OX=9606 GN=SPINK1 PE=1 SV=2	79	8.5	7.61	other biological processes		enzyme regulator activity	Pf00050	6690	ENSG00000164266	SPINK1	hsa:6690; P00995			1	2	0	1	1	1	1	3	2	1	1	3	1	1	0	1	3	1	3	1	1	1	2	1		0	1	0	2	secretome	0
Q92688	Acidic leucine-rich nuclear phosphoprotein 32 family member B OS=Homo sapiens (Human) OX=9606 GN=ANP32B PE=1 SV=1	251	28.8	4.06	cell organization and biogenesis;developmental processes;other biological processes	nucleus;other cell component	other molecular function	Pf12799	10541	ENSG00000136938	ANP32B	B2R9C7; hsa:10541; O00655; P78458; P78459; Q92688			2	5	3	7	5	4	4	4	4	4	4	3	3	5	4	4	4	4	4	3	5	4	4	4	2	4	5	2	5	cytoplasmic	0
Q96CG8	Collagen triple helix repeat-containing protein 1 OS=Homo sapiens (Human) OX=9606 GN=CTHRC1 PE=1 SV=1	243	26.2	7.99	cell-cell signaling;cell organization and biogenesis;developmental processes;signal transduction;other biological processes	non-structural extracellular;other cell component	signal transduction activity or receptor binding;other molecular function		115908	ENSG00000164932	CTHRC1	G3V141; hsa:115908; Q6UW91; Q8IX63; Q96CG8	Malignant pleural mesothelioma		1	5	5	2	5	1	1	1	3	4	1	3	1	5	3	3	2	4	3		1	1	3	2	2		7	2	1	secretome	0
P61006	Ras-related protein Rab-8A OS=Homo sapiens (Human) OX=9606 GN=RAB8A PE=1 SV=1	207	23.7	9.07	cell organization and biogenesis;other metabolic processes;transport;developmental processes;other biological processes	plasma membrane;other membranes;cytosol;cytoskeleton;ER/Golgi;other cytoplasmic organelle;other cell component	cytoskeletal activity;other molecular function	Pf00071	4218	ENSG00000167461	RAB8A	B4DEK7; hsa:4218; P24407; P61006; Q6FHV5	Focal adhesion: PI3K-Akt-mTOR-signaling pathway; Ciliary landscape; Joubert syndrome	Translocation of SLC2A4 (GLUT4) to the plasma membrane; RAB GEFs exchange GTP for GDP on RABs; RAB geranylgeranylation; TBC/RABGAPs; Regulation of PLK1 Activity at G2/M Transition; Anchoring of the basal body to the plasma membrane; VxPx cargo-targeting to cilium	4	2	4	8	4	5	3	4	7	3	2	4	5	4	4	3	4	3	4	4	3	3	3	3	1	3	5	5	5	cytoplasmic	0
Q96C36	Pyrroline-5-carboxylate reductase 2 OS=Homo sapiens (Human) OX=9606 GN=PYCR2 PE=1 SV=1	320	33.6	7.77	other metabolic processes;stress response	mitochondrion	other molecular function	Pf03807, Pf14748	29920	ENSG00000143811	PYCR2	A8K798; hsa:29920; Q7Z515; Q96C36; Q9Y5J4	Metabolic reprogramming in colon cancer	Glutamate and glutamine metabolism	3	5	0	6	2	3	3	5	3	4	2		2	3	6	6	4	2	5	3	1	5	4	5	2	2	5	6	1	cytoplasmic	0
Q9UHK6	Alpha-methylacyl-CoA racemase OS=Homo sapiens (Human) OX=9606 GN=AMACR PE=1 SV=2	382	42.4	6.44	other metabolic processes	plasma membrane;other membranes;cytosol;mitochondrion;other cytoplasmic organelle;other cell component	signal transduction activity or receptor binding;other molecular function	Pf02515	23600	ENSG00000242110	AMACR	A5YM47; B8Y916; B8Y918; F8W9N1; hsa:23600; O43673; Q3KT79; Q96GH1; Q9UHK6; Q9Y3Q1		Synthesis of bile acids and bile salts via 7alpha-hydroxycholesterol; Synthesis of bile acids and bile salts via 24-hydroxycholesterol; Peroxisomal protein import; Beta-oxidation of pristanoyl-CoA	6	5		1			5	2	4		3			0	6	1	1	2	2	1		4	1		1	1		6	3	typeII	1
P13716	Delta-aminolevulinic acid dehydratase OS=Homo sapiens (Human) OX=9606 GN=ALAD PE=1 SV=1	330	36.3	6.79	cell organization and biogenesis;other metabolic processes;stress response;other biological processes	non-structural extracellular;cytosol;other cell component	other molecular function	Pf00490	210	ENSG00000148218	ALAD	A8K375; B2R6F2; hsa:210; P13716; Q16870; Q16871; Q9BVQ9	Heme biosynthesis	Neutrophil degranulation; Heme biosynthesis	1	6	4	6	4	4	3	6	5	3	4	3	3	5	6	6	4	3	4	4	2	3	2	3	1	2	4	4	3	cytoplasmic	0
Q9H788	SH2 domain-containing protein 4A OS=Homo sapiens (Human) OX=9606 GN=SH2D4A PE=1 SV=1	454	52.7	8.06	other biological processes	cytosol;other cell component	other molecular function	Pf00017	63898	ENSG00000104611	SH2D4A	B4DDR1; hsa:63898; Q5XKC1; Q6NXE9; Q86YM2; Q96C88; Q9H788; Q9H7F7			2	3	4	8		6	3	7	6	8	6	4	5	3	2	4	3	1	7	4	3	4	3	2	3	9	10	2	2	cytoplasmic	0
Q9UP83	Conserved oligomeric Golgi complex subunit 5 OS=Homo sapiens (Human) OX=9606 GN=COG5 PE=1 SV=3	839	92.7	6.6	transport	other membranes;cytosol;ER/Golgi;nucleus		Pf10392	10466	ENSG00000164597	COG5	A4D0R6; A4D0R7; hsa:10466; O14555; O95008; Q6NUL5; Q9UP83		COPI-mediated anterograde transport; Retrograde transport at the Trans-Golgi-Network; Intra-Golgi traffic	1	2	3	3	2	2	1	1	2	2	2	3	1	4	3	5	3		2	2	1	4	4	2	1	3	3	4	3	cytoplasmic	0
Q92576	PHD finger protein 3 OS=Homo sapiens (Human) OX=9606 GN=PHF3 PE=1 SV=3	2039	229.3	6.96	RNA metabolism OR transcription;other metabolic processes;developmental processes		other molecular function	Pf00628, Pf07500, Pf07744	23469	ENSG00000118482	PHF3	A3KFI8; hsa:23469; Q14CR5; Q5CZI1; Q5T1T6; Q92576; Q9NQ16; Q9UI45			2							2		1	1	2		1	0		2	3				3	1			1	2	0		cytoplasmic	0
Q9P270	SLAIN motif-containing protein 2 OS=Homo sapiens (Human) OX=9606 GN=SLAIN2 PE=1 SV=2	581	62.5	9.45	cell organization and biogenesis;other biological processes	cytosol;cytoskeleton		Pf15301	57606	ENSG00000109171	SLAIN2	A8K4P1; hsa:57606; Q8N5R3; Q9P270			2	3	1	5	2	4	1	3	4	1	3	2	3	2	2	4	3	1	4	3	0	3	1		1	1	5		1	cytoplasmic	0
O60488	Long-chain-fatty-acid--CoA ligase 4 OS=Homo sapiens (Human) OX=9606 GN=ACSL4 PE=1 SV=2	711	79.1	8.38	cell organization and biogenesis;other metabolic processes;transport;developmental processes;other biological processes	plasma membrane;other membranes;mitochondrion;ER/Golgi;other cytoplasmic organelle;other cell component	other molecular function	Pf00501	2182	ENSG00000068366	ACSL4	D3DUY2; hsa:2182; O60488; O60848; O60849; Q5JWV8	Fatty acid beta-oxidation; Fatty acid biosynthesis; Mitochondrial long chain fatty acid beta-oxidation; PPAR signaling pathway; Ferroptosis; Thermogenesis; Cholesterol metabolism with Bloch and Kandutsch-Russell pathways; Omega-3 / omega-6 fatty acid synthesis; Omega-9 fatty acid synthesis; Fatty acid transporters	Synthesis of very long-chain fatty acyl-CoAs; Intracellular metabolism of fatty acids regulates insulin secretion	6	7	14	7	9	6	4	8	7	6	3	6	2	7	7	7	5	10	5	2	1	3	6	3	3	4	2	0	4	typeII	1
Q99584	Protein S100-A13 OS=Homo sapiens (Human) OX=9606 GN=S100A13 PE=1 SV=1	98	11.5	6.16	transport;other biological processes	non-structural extracellular;plasma membrane;other membranes;cytosol;nucleus;other cell component	signal transduction activity or receptor binding;other molecular function	Pf01023	6284	ENSG00000189171	S100A13	hsa:6284; Q52PI9; Q6FGF8; Q99584			4	5	5	5	5	6	4	5	5	5	6	4	5	5	5	5	5	6	4	3	4	4	2	4	4	4	8	3	4	cytoplasmic	0
Q8WVY7	Ubiquitin-like domain-containing CTD phosphatase 1 OS=Homo sapiens (Human) OX=9606 GN=UBLCP1 PE=1 SV=2	318	36.8	6.46	protein metabolism;other metabolic processes	nucleus	other molecular function	Pf00240, Pf03031	134510	ENSG00000164332	UBLCP1	D3DQJ7; hsa:134510; Q8WVY7; Q96DK5			1		3	3	2	4	3	1	2	1	1		2	1	2	0	3	5	2	1	1	1	1	0	0	1	2	1	0	cytoplasmic	0
Q9BTV4	Transmembrane protein 43 OS=Homo sapiens (Human) OX=9606 GN=TMEM43 PE=1 SV=1	400	44.8	8.13	cell organization and biogenesis	other membranes;ER/Golgi;nucleus	other molecular function	Pf07787	79188	ENSG00000170876	TMEM43	hsa:79188; Q7L4N5; Q8NC30; Q96A63; Q96F19; Q96JX0; Q9BTV4; Q9H076	Envelope proteins and their potential roles in EDMD physiopathology		14	12	15	16	13	12	16	15	9	10	16	12	12	14	11	14	12	14	17	10	5	8	10	7	5	12	15	8	12	mtmp	1
Q8N8A2	Serine/threonine-protein phosphatase 6 regulatory ankyrin repeat subunit B OS=Homo sapiens (Human) OX=9606 GN=ANKRD44 PE=1 SV=3	993	107.5	6.3				Pf12796, Pf13637	91526	ENSG00000065413	ANKRD44	hsa:91526; Q53SL9; Q6P480; Q86VL5; Q8IZ72; Q8N8A2; Q9UFA4			2	2	2	4	5	4	0	1	1	2	1	2		2	4	4	1	1					1	1	1	1	1	1		cytoplasmic	0
Q9UKE5	TRAF2 and NCK-interacting protein kinase OS=Homo sapiens (Human) OX=9606 GN=TNIK PE=1 SV=1	1360	154.8	7.17	cell-cell signaling;cell organization and biogenesis;protein metabolism;other metabolic processes;developmental processes;signal transduction;other biological processes	plasma membrane;other membranes;cytosol;cytoskeleton;nucleus;other cytoplasmic organelle;other cell component	kinase activity;other molecular function	Pf00069, Pf00780	23043	ENSG00000154310	TNIK	A7E2A3; A8K4U1; D3DNQ6; hsa:23043; O60298; Q8WUY7; Q9UKD8; Q9UKD9; Q9UKE0; Q9UKE1; Q9UKE2; Q9UKE3; Q9UKE4; Q9UKE5	Hippo-Yap signaling pathway; Malignant pleural mesothelioma	Oxidative Stress Induced Senescence	1	1			1		1	0	0	0	0			1	1	1				1	1	1		1		0	1	1	0	cytoplasmic	0
Q7Z6R9	Transcription factor AP-2-delta OS=Homo sapiens (Human) OX=9606 GN=TFAP2D PE=2 SV=1	452	49.5	8.16	developmental processes;other biological processes	nucleus;other cell component	nucleic acid binding activity;other molecular function	Pf03299	83741	ENSG00000008197	TFAP2D	hsa:83741; Q7Z6R9; Q8IWX0	Ciliary landscape	Negative regulation of activity of TFAP2 (AP-2) family transcription factors; Activation of the TFAP2 (AP-2) family of transcription factors	1		1	1	1	1	2	1	1	1	1		1	2	1	1		2	1		1	1	1	2	1	1		1	2	cytoplasmic	0
Q9NRP0	Oligosaccharyltransferase complex subunit OSTC OS=Homo sapiens (Human) OX=9606 GN=OSTC PE=1 SV=1	149	16.8	9.13	protein metabolism;other metabolic processes	other membranes;ER/Golgi		Pf04756	58505	ENSG00000198856	OSTC	A8MYS2; B2R5H1; D6RH22; hsa:58505; Q9NRP0; Q9P075; Q9P1R4			1	1	1	1	1	1	2	1	1	2	2	1	1	1	1	1	1	1	1	2			1	1	1	1	1		1	mtmp	1
P19012	Keratin, type I cytoskeletal 15 OS=Homo sapiens (Human) OX=9606 GN=KRT15 PE=1 SV=3	456	49.2	4.77	cell organization and biogenesis;other biological processes	cytosol;cytoskeleton	cytoskeletal activity;other molecular function	Pf00038	3866	ENSG00000171346	KRT15	B3KQY1; B3KRA2; E0CX14; hsa:3866; P19012; Q53XV8; Q9BUG4		Formation of the cornified envelope	1			2			1	1			2	1						0					0				0			cytoplasmic	0
Q5T9S5	Coiled-coil domain-containing protein 18 OS=Homo sapiens (Human) OX=9606 GN=CCDC18 PE=1 SV=1	1454	168.9	5.66					343099	ENSG00000122483	CCDC18	hsa:343099; Q5T9S5; Q6ZU17			1																												1	cytoplasmic	0
Q9UMD9	Collagen alpha-1(XVII) chain OS=Homo sapiens (Human) OX=9606 GN=COL17A1 PE=1 SV=3	1497	150.3	8.79	cell adhesion;cell organization and biogenesis;other biological processes	non-structural extracellular;extracellular matrix;plasma membrane;other membranes;ER/Golgi;other cell component	extracellular structural activity	Pf01391	1308	ENSG00000065618	COL17A1	hsa:1308; Q02802; Q5JV36; Q99018; Q9NQK9; Q9UC14; Q9UMD9		Immunoregulatory interactions between a Lymphoid and a non-Lymphoid cell; Collagen degradation; Assembly of collagen fibrils and other multimeric structures; Collagen chain trimerization; Type I hemidesmosome assembly	3	3	2		3	2	1	1	3	2	1		2	2			5	4			3		8				3			typeII	1
Q53GG5	PDZ and LIM domain protein 3 OS=Homo sapiens (Human) OX=9606 GN=PDLIM3 PE=1 SV=1	364	39.2	6.89	cell organization and biogenesis;developmental processes;other biological processes	cytosol;cytoskeleton;other cell component	cytoskeletal activity;other molecular function	Pf00412, Pf00595, Pf15936	27295	ENSG00000154553	PDLIM3	B2R866; hsa:27295; O43590; O60439; O60440; Q53GG5; Q8N6Y6; Q9BVP4			6	8	11	5	6	5	3	7	10	6	3	7	8	7	7	7	7	9	9	3	5	6	8	3	6	3	14	3	3	cytoplasmic	0
O43852	Calumenin OS=Homo sapiens (Human) OX=9606 GN=CALU PE=1 SV=2	315	37.1	4.64	protein metabolism;other metabolic processes	non-structural extracellular;other membranes;cytosol;ER/Golgi;other cell component	other molecular function	Pf13833	813	ENSG00000128595	CALU	B3KPG9; D6QS48; D6QS49; D6QS50; D6QS51; D6QS52; D6QS53; D6QS54; D6QS55; D6QS56; D6QS57; D6QS58; D6QS59; F5H1Q9; F5H879; hsa:813; O43852; O60456; Q6FHB9; Q96RL3; Q9NR43	NOTCH1 regulation of endothelial cell calcification; VEGFA-VEGFR2 signaling pathway	Platelet degranulation ; Regulation of Insulin-like Growth Factor (IGF) transport and uptake by Insulin-like Growth Factor Binding Proteins (IGFBPs); Post-translational protein phosphorylation	11	10	11	14	10	14	11	12	9	9	11	12	11	12	14	17	14	15	13	7	12	8	14	7	6	9	21	5	9	secretome	0
Q9H299	SH3 domain-binding glutamic acid-rich-like protein 3 OS=Homo sapiens (Human) OX=9606 GN=SH3BGRL3 PE=1 SV=1	93	10.4	4.93		nucleus;other cell component	other molecular function	Pf04908	83442	ENSG00000142669	SH3BGRL3	hsa:83442; Q5T122; Q9H299	VEGFA-VEGFR2 signaling pathway		5	5	4	7	5	5	5	5	6	6	7	4	7	5	7	8	6	7	8	3	3	4	5	3	4	2	4	3	2	cytoplasmic	0
Q16537	Serine/threonine-protein phosphatase 2A 56 kDa regulatory subunit epsilon isoform OS=Homo sapiens (Human) OX=9606 GN=PPP2R5E PE=1 SV=1	467	54.7	6.95	protein metabolism;other metabolic processes;signal transduction;other biological processes	cytosol;nucleus;other cell component	enzyme regulator activity	Pf01603	5529	ENSG00000154001	PPP2R5E	A4FU37; B7ZAW5; B7ZKK8; B7ZKK9; hsa:5529; J3KQN6; Q16537; Q52LW4	Focal adhesion: PI3K-Akt-mTOR-signaling pathway; Wnt signaling pathway and pluripotency; PI3K-Akt signaling pathway; Glycogen synthesis and degradation; Cohesin complex - Cornelia de Lange syndrome; DNA damage response (only ATM dependent)	Separation of Sister Chromatids; RHO GTPases Activate Formins; RAF activation; Negative regulation of MAPK pathway; Resolution of Sister Chromatid Cohesion; EML4 and NUDC in mitotic spindle formation; PI5P, PP2A and IER3 Regulate PI3K/AKT Signaling; CTLA4 inhibitory signaling; Amplification of signal from unattached kinetochores via a MAD2 inhibitory signal; Disassembly of the destruction complex…	2	5	3	3	4	5	3	4	4	6	5	2	6	5	4	2	5	2	2	2	3	2	2	1	0	1	5	1	2	cytoplasmic	0
O15264	Mitogen-activated protein kinase 13 OS=Homo sapiens (Human) OX=9606 GN=MAPK13 PE=1 SV=1	365	42.1	8.38	cell cycle OR cell proliferation;protein metabolism;other metabolic processes;stress response;signal transduction;other biological processes	cytosol;nucleus;other cell component	kinase activity;other molecular function	Pf00069	5603	ENSG00000156711	MAPK13	hsa:5603; O14739; O15124; O15264; Q5U4A5; Q6FI46; Q9UNU0	Regulation of toll-like receptor signaling pathway; Parkinson's disease pathway; Retinoblastoma gene in cancer; RAC1/PAK1/p38/MMP2 pathway; Photodynamic therapy-induced NFE2L2 (NRF2) survival signaling; MAPK signaling pathway; Novel intracellular components of RIG-I-like receptor (RLR) pathway; Angiopoietin-like protein 8 regulatory pathway; Oxidative damage response; Epithelial to mesenchymal tr…	VEGFA-VEGFR2 Pathway; NOD1/2 Signaling Pathway; p38MAPK events; DSCAM interactions	5	5	4	5	4	3	8	8	5	6	6	3	2	3	5	4	1	2	4	2		3	5	1	2	3	5		3	cytoplasmic	0
O95881	Thioredoxin domain-containing protein 12 OS=Homo sapiens (Human) OX=9606 GN=TXNDC12 PE=1 SV=1	172	19.2	5.4	other biological processes	ER/Golgi	other molecular function	Pf13899	51060	ENSG00000117862	TXNDC12	B3KQS0; hsa:51060; O95881; Q5T1T4; Q96H50			5	5	5	5	5	5	4	6	5	2	4	5	6	3	4	2	6	4	4	4	5	3	4	3	1	3	7	3	5	secretome	0
P32455	Guanylate-binding protein 1 OS=Homo sapiens (Human) OX=9606 GN=GBP1 PE=1 SV=2	592	67.9	6.32	stress response;other biological processes	non-structural extracellular;plasma membrane;other membranes;cytosol;cytoskeleton;ER/Golgi;other cell component	cytoskeletal activity;other molecular function	Pf02263, Pf02841	2633	ENSG00000117228	GBP1	D3DT26; hsa:2633; P32455; Q5T8M1	Type II interferon signaling (IFNG)	Interferon gamma signaling	14	17	12	16	20	23	16	13	10	13	15	22	13	15	14	12	14	15	16	3	8	12	18	10	10	15	12	11	15	typeII	1
Q3B726	DNA-directed RNA polymerase I subunit RPA43 OS=Homo sapiens (Human) OX=9606 GN=TWISTNB PE=1 SV=1	338	37.4	6.98	RNA metabolism OR transcription;other metabolic processes	nucleus	other molecular function	Pf17875	221830	ENSG00000105849	POLR1F	A0PJ45; B7Z724; hsa:221830; Q3B726	Pyrimidine metabolism	B-WICH complex positively regulates rRNA expression; NoRC negatively regulates rRNA expression; RNA Polymerase I Promoter Escape; RNA Polymerase I Transcription Initiation; RNA Polymerase I Transcription Termination	1	1	1	1		2	0	1	1	1	2		0		1	1	2		1			1	1			0				cytoplasmic	0
Q04941	Proteolipid protein 2 OS=Homo sapiens (Human) OX=9606 GN=PLP2 PE=1 SV=1	152	16.7	7.24	transport;signal transduction;other biological processes	plasma membrane;other membranes;ER/Golgi	transporter activity;other molecular function	Pf01284	5355	ENSG00000102007	PLP2	A6NDT7; hsa:5355; Q04941; Q32MM8			1	1	1	1	1	1	1	1	1	2	1	1	3	2	2	2	2	1	1	1	1	1	1	1	1	1	2	1	2	mtmp	1
P13611	Versican core protein OS=Homo sapiens (Human) OX=9606 GN=VCAN PE=1 SV=3	3396	372.6	4.51	cell adhesion;developmental processes;other biological processes	extracellular matrix;ER/Golgi;other cytoplasmic organelle;other cell component	extracellular structural activity;other molecular function	Pf00008, Pf00059, Pf00084, Pf00193, Pf07686	1462	ENSG00000038427	VCAN	hsa:1462; P13611; P20754; Q13010; Q13189; Q15123; Q9UCL9; Q9UNW5	Spinal cord injury	Regulation of Insulin-like Growth Factor (IGF) transport and uptake by Insulin-like Growth Factor Binding Proteins (IGFBPs); Post-translational protein phosphorylation; ECM proteoglycans; A tetrasaccharide linker sequence is required for GAG synthesis; Defective B4GALT7 causes EDS, progeroid type; Defective B3GAT3 causes JDSSDHD; Defective B3GALT6 causes EDSP2 and SEMDJL1; Chondroitin sulfate bio…	16	24	26	22	26	21	11	16	20	12	16	17	19	23	19	27	26	26	25	14	15	20	19	15	12	12	30	14	15	secretome	0
P51888	Prolargin OS=Homo sapiens (Human) OX=9606 GN=PRELP PE=1 SV=1	382	43.8	9.38	developmental processes;other biological processes	non-structural extracellular;extracellular matrix;ER/Golgi;other cytoplasmic organelle	extracellular structural activity;other molecular function	Pf00560, Pf13855	5549	ENSG00000188783	PRELP	hsa:5549; P51888; Q6FG38		Keratan sulfate degradation; Keratan sulfate biosynthesis; Defective CHST6 causes MCDC1; Defective ST3GAL3 causes MCT12 and EIEE15; Defective B4GALT1 causes B4GALT1-CDG (CDG-2d)	11	13	21	13	16	17	14	19	22	18	16	17	18	19	20	16	17	25	28	13	14	12	11	13	12	12	20	13	16	secretome	0
Q96HC4	PDZ and LIM domain protein 5 OS=Homo sapiens (Human) OX=9606 GN=PDLIM5 PE=1 SV=5	596	63.9	8.21	cell organization and biogenesis;developmental processes;other biological processes	other membranes;cytosol;cytoskeleton;other cell component	cytoskeletal activity;other molecular function	Pf00412, Pf00595, Pf15936	10611	ENSG00000163110	PDLIM5	A8K6F9; D6RB78; E9PBF5; hsa:10611; O60705; Q56VN4; Q5UW38; Q8WVK0; Q96HC4	Extracellular vesicles in the crosstalk of cardiac cells	Neurexins and neuroligins	14	11	15	18	18	9	14	15	15	16	12	14	12	15	15	18	16	15	13	13	10	13	16	14	10	14	27	14	12	cytoplasmic	0
O95817	BAG family molecular chaperone regulator 3 OS=Homo sapiens (Human) OX=9606 GN=BAG3 PE=1 SV=3	575	61.6	6.95	cell organization and biogenesis;protein metabolism;other metabolic processes;stress response;transport;developmental processes;signal transduction;other biological processes	plasma membrane;other membranes;cytosol;cytoskeleton;nucleus;other cell component	other molecular function	Pf00397, Pf02179	9531	ENSG00000151929	BAG3	A8K5L8; hsa:9531; O95817; Q3B763; Q9NT20; Q9P120		Regulation of HSF1-mediated heat shock response	3	10	9	9	8	9	6	12	11	11	8	5	11	11	7	11	13	9	13	3	8	8	8	5	3	2	16	1	8	cytoplasmic	0
P27449	V-type proton ATPase 16 kDa proteolipid subunit OS=Homo sapiens (Human) OX=9606 GN=ATP6V0C PE=1 SV=1	155	15.7	8.44	other metabolic processes;transport;other biological processes	plasma membrane;other membranes;other cytoplasmic organelle	transporter activity;other molecular function	Pf00137	527	ENSG00000185883	ATP6V0C	hsa:527; P27449; Q6FH26	Proximal tubule transport	Neutrophil degranulation; Amino acids regulate mTORC1; ROS and RNS production in phagocytes; Insulin receptor recycling; Transferrin endocytosis and recycling; Ion channel transport	1	1		1	2											1	0										1			mtmp	1
P50479	PDZ and LIM domain protein 4 OS=Homo sapiens (Human) OX=9606 GN=PDLIM4 PE=1 SV=2	330	35.4	7.91	cell-cell signaling;cell organization and biogenesis;developmental processes;other biological processes	plasma membrane;other membranes;cytoskeleton;nucleus;other cytoplasmic organelle;other cell component	cytoskeletal activity;other molecular function	Pf00412, Pf00595, Pf15936	8572	ENSG00000131435	PDLIM4	B2R8U1; hsa:8572; P50479; Q53Y39; Q96AT8; Q9BTW8; Q9Y292			4	7	8	5	9	7	1	5	9	2	4	1	5	7	3	5	4	7	5	2	1	1	4	2	1	3	6	2	1	cytoplasmic	0
O15357	Phosphatidylinositol 3,4,5-trisphosphate 5-phosphatase 2 OS=Homo sapiens (Human) OX=9606 GN=INPPL1 PE=1 SV=2	1258	138.5	6.54	cell adhesion;cell organization and biogenesis;other metabolic processes;transport;developmental processes;other biological processes	plasma membrane;other membranes;cytosol;cytoskeleton;ER/Golgi;nucleus;other cell component	cytoskeletal activity;other molecular function	Pf00017, Pf00536, Pf03372	3636	ENSG00000165458	INPPL1	B2RTX5; hsa:3636; O15357; Q13577; Q13578	EGF/EGFR signaling pathway; Insulin signaling	Synthesis of PIPs at the plasma membrane; Interleukin receptor SHC signaling; Synthesis of IP3 and IP4 in the cytosol	3	2	4	4	3	2	6	4	3	1	2	1	5	3	2	2	1	3	5			2	1	1	1	1	4	2	2	cytoplasmic	0
O75525	KH domain-containing, RNA-binding, signal transduction-associated protein 3 OS=Homo sapiens (Human) OX=9606 GN=KHDRBS3 PE=1 SV=1	346	38.8	7.61	RNA metabolism OR transcription;other metabolic processes;other biological processes	nucleus;other cell component	nucleic acid binding activity;other molecular function	Pf00013, Pf16274, Pf16568	10656	ENSG00000131773	KHDRBS3	hsa:10656; O75525; Q6NUL8; Q9UPA8		PTK6 Regulates Proteins Involved in RNA Processing	1			1												2	1	1										1		cytoplasmic	0
Q96EL3	39S ribosomal protein L53, mitochondrial OS=Homo sapiens (Human) OX=9606 GN=MRPL53 PE=1 SV=1	112	12.1	8.76	cell organization and biogenesis;protein metabolism;other metabolic processes	other membranes;mitochondrion;translational apparatus		Pf10780	116540	ENSG00000204822	MRPL53	hsa:116540; Q96EL3		Mitochondrial translation initiation; Mitochondrial translation elongation; Mitochondrial translation termination	2	3	1	2	1	1	2	1	1	2	2		1	2	1	1	1	3	1	2	1	1	1	1		1	2	1	1	cytoplasmic	0
O00187	Mannan-binding lectin serine protease 2 OS=Homo sapiens (Human) OX=9606 GN=MASP2 PE=1 SV=4	686	75.7	5.63	protein metabolism;stress response;other biological processes	non-structural extracellular	other molecular function	Pf00084, Pf00089, Pf00431, Pf07645	10747	ENSG00000009724	MASP2	A8K458; A8MWJ2; hsa:10747; O00187; O75754; Q5TEQ5; Q5TER0; Q96QG4; Q9BZH0; Q9H498; Q9H499; Q9UBP3; Q9UC48; Q9ULC7; Q9UMV3; Q9Y270	Complement system; Complement system in neuronal development and plasticity; Complement activation; Complement and coagulation cascades		1	1																				1	2					0	4	secretome	0
P21926	CD9 antigen OS=Homo sapiens (Human) OX=9606 GN=CD9 PE=1 SV=4	228	25.4	7.15	cell adhesion;cell organization and biogenesis;other metabolic processes;stress response;transport;developmental processes;other biological processes	non-structural extracellular;plasma membrane;other membranes;other cell component	signal transduction activity or receptor binding	Pf00335	928	ENSG00000010278	CD9	D3DUQ9; hsa:928; P21926; Q5J7W6; Q96ES4	Vitamin D receptor pathway	Platelet degranulation ; Uptake and function of diphtheria toxin; Acrosome Reaction and Sperm:Oocyte Membrane Binding	4	5	6	3	2	6	4	4	4	4	4	3	5	2	4	4	6	8	7	3	3	5	3	4	2	4	5	2	4	mtmp	1
O95219	Sorting nexin-4 OS=Homo sapiens (Human) OX=9606 GN=SNX4 PE=1 SV=1	450	51.9	5.99	transport;other biological processes	plasma membrane;other membranes;cytoskeleton;other cytoplasmic organelle;other cell component	signal transduction activity or receptor binding;other molecular function	Pf00787	8723	ENSG00000114520	SNX4	B3KMH0; B4DQV4; D3DNA3; hsa:8723; O95219			3	4	2	3	2	2	7	6	4	3	7	2	4	7	5	5	6	4	4	5	2	3	7	2	0	4	5	4	5	cytoplasmic	0
Q05397	Focal adhesion kinase 1 OS=Homo sapiens (Human) OX=9606 GN=PTK2 PE=1 SV=2	1052	119.2	6.62	cell organization and biogenesis;protein metabolism;other metabolic processes;stress response;transport;developmental processes;signal transduction;other biological processes	plasma membrane;other membranes;cytosol;cytoskeleton;nucleus;other cell component	signal transduction activity or receptor binding;cytoskeletal activity;kinase activity;other molecular function	Pf00373, Pf03623, Pf07714, Pf18038	5747	ENSG00000169398	PTK2	B4E2N6; F5H4S4; hsa:5747; J3QT16; Q05397; Q14291; Q8IYN9; Q9UD85	Androgen receptor signaling pathway; Integrin-mediated cell adhesion; RANKL/RANK signaling pathway; Leptin signaling pathway; Prolactin signaling pathway; Corticotropin-releasing hormone signaling pathway; Alpha 6 beta 4 signaling pathway; Primary focal segmental glomerulosclerosis (FSGS); Apoptosis-related network due to altered Notch3 in ovarian cancer; Focal adhesion; Hepatocyte growth factor …	Regulation of actin dynamics for phagocytic cup formation; FCGR3A-mediated phagocytosis; RHO GTPases Activate WASPs and WAVEs; EPHB-mediated forward signaling; MET activates PTK2 signaling; VEGFA-VEGFR2 Pathway; NCAM signaling for neurite out-growth; RAF/MAP kinase cascade; DCC mediated attractive signaling; p130Cas linkage to MAPK signaling for integrins; Apoptotic cleavage of cellular proteins;…	3	13	6	7	5	10	12	15	9	13	8	6	8	8	6	13	9	6	9	7	4	4	6	2		3	5	3	4	cytoplasmic	0
Q9Y5J7	Mitochondrial import inner membrane translocase subunit Tim9 OS=Homo sapiens (Human) OX=9606 GN=TIMM9 PE=1 SV=1	89	10.4	7.21	cell organization and biogenesis;transport;other biological processes	other membranes;mitochondrion	other molecular function	Pf02953	26520	ENSG00000100575	TIMM9	B2R584; hsa:26520; Q9Y5J7		Mitochondrial protein import	3	1	2	2	1	3	2	1	3	1	1	2	2	1		2	1	2	1		2	2	2	2	1	4	3	3	4	cytoplasmic	0
P32019	Type II inositol 1,4,5-trisphosphate 5-phosphatase OS=Homo sapiens (Human) OX=9606 GN=INPP5B PE=1 SV=4	993	112.8	5.57	other metabolic processes;developmental processes;signal transduction;other biological processes	plasma membrane;other membranes;cytosol;ER/Golgi;other cytoplasmic organelle	other molecular function	Pf00620, Pf03372, Pf16776	3633	ENSG00000204084	INPP5B	C9J6U5; hsa:3633; P32019; Q5VSG9; Q5VSH0; Q5VSH1; Q658Q5; Q6P6D4; Q6PD53; Q86YE1		Synthesis of IP2, IP, and Ins in the cytosol; Synthesis of IP3 and IP4 in the cytosol	1			1										1																cytoplasmic	0
O43291	Kunitz-type protease inhibitor 2 OS=Homo sapiens (Human) OX=9606 GN=SPINT2 PE=1 SV=2	252	28.2	8.29	cell organization and biogenesis;developmental processes;other biological processes	non-structural extracellular;plasma membrane;other membranes;other cell component	enzyme regulator activity	Pf00014	10653	ENSG00000167642	SPINT2	A8K667; B4DLU1; hsa:10653; O00271; O14895; O43291; Q5TZQ3; Q969E0		MET Receptor Activation; Signaling by MST1	2	2	1	1	3	2	2	1	1	2	2	2	1	1	2			1	1	1		2	1	1		1	1	1	1	typeI	1
P78426	Homeobox protein Nkx-6.1 OS=Homo sapiens (Human) OX=9606 GN=NKX6-1 PE=1 SV=2	367	37.8	9.45	cell cycle OR cell proliferation;cell organization and biogenesis;RNA metabolism OR transcription;other metabolic processes;developmental processes;signal transduction;other biological processes	nucleus;other cell component	nucleic acid binding activity;other molecular function	Pf00046	4825	ENSG00000163623	NKX6-1	hsa:4825; P78426	Dopaminergic neurogenesis; PTF1A related regulatory pathway	Regulation of gene expression in early pancreatic precursor cells; Regulation of gene expression in beta cells	1									1					1			1						1		1				cytoplasmic	0
Q15746	Myosin light chain kinase, smooth muscle OS=Homo sapiens (Human) OX=9606 GN=MYLK PE=1 SV=4	1914	210.6	6.15	cell organization and biogenesis;protein metabolism;other metabolic processes;stress response;developmental processes;other biological processes	plasma membrane;other membranes;cytosol;cytoskeleton;other cell component	cytoskeletal activity;kinase activity;other molecular function	Pf00041, Pf00069, Pf07679, Pf16620	4638	ENSG00000065534	MYLK	B4DUE3; D3DN97; hsa:4638; O95796; O95797; O95798; O95799; Q14844; Q15746; Q16794; Q17S15; Q3ZCP9; Q5MY99; Q5MYA0; Q6P2N0; Q7Z4J0; Q9C0L5; Q9UBG5; Q9UBY6; Q9UIT9	MicroRNAs in cardiomyocyte hypertrophy; Endothelin pathways; Focal adhesion; Physico-chemical features and toxicity-associated pathways; MFAP5 effect on permeability and motility of endothelial cells via cytoskeleton rearrangement; Airway smooth muscle cell contraction; Regulation of actin cytoskeleton	RHO GTPases activate PAKs; Smooth Muscle Contraction	26	24	24	22	28	27	19	25	46	30	19	25	33	25	32	35	21	41	36	25	13	10	22	16	13	13	26	16	13	typeII	1
Q96RQ9	L-amino-acid oxidase OS=Homo sapiens (Human) OX=9606 GN=IL4I1 PE=1 SV=1	567	62.8	8.68	other metabolic processes;other biological processes	non-structural extracellular;plasma membrane;cytoskeleton;other cytoplasmic organelle;other cell component	other molecular function	Pf01593	259307	ENSG00000104951	IL4I1	hsa:259307; Q1WMJ3; Q4GZN1; Q4GZN2; Q6P2Q3; Q8TEM5; Q96RQ8; Q96RQ9	Methionine de novo and salvage pathway	Phenylalanine metabolism	4	3	1	4	1	4	2	2	4	3	3	7	3	3	4	5	2	6	2	1	1	3	6	1		3	6		0	mtmp	1
P19971	Thymidine phosphorylase OS=Homo sapiens (Human) OX=9606 GN=TYMP PE=1 SV=2	482	49.9	5.53	cell organization and biogenesis;other metabolic processes;developmental processes;signal transduction;other biological processes	cytosol	signal transduction activity or receptor binding;other molecular function	Pf00591, Pf02885, Pf07831	1890	ENSG00000025708	TYMP	A8MW15; H9KVA0; hsa:1890; P19971; Q13390; Q8WVB7	Fluoropyrimidine activity; Bladder cancer; Pyrimidine metabolism	Pyrimidine salvage; Pyrimidine catabolism	13	20	20	24	22	25	15	21	16	19	21	25	17	20	21	20	19	21	15	10	17	11	17	15	14	16	27	17	19	cytoplasmic	0
O95363	Phenylalanine--tRNA ligase, mitochondrial OS=Homo sapiens (Human) OX=9606 GN=FARS2 PE=1 SV=1	451	52.3	7.46	protein metabolism;RNA metabolism OR transcription;other metabolic processes	mitochondrion;other cell component	nucleic acid binding activity;other molecular function	Pf01409, Pf03147	10667	ENSG00000145982	FARS2	B2R664; hsa:10667; O95363; Q53F66; Q5TCS3; Q6FG29; Q9NPY7; Q9P062		Mitochondrial tRNA aminoacylation	1	1	1	1		1	1		1		2		2	1	1	1	1	1	2	1	1	1	1	1	1	2	1	2	1	cytoplasmic	0
Q9Y6Y8	SEC23-interacting protein OS=Homo sapiens (Human) OX=9606 GN=SEC23IP PE=1 SV=1	1000	111	5.54	cell organization and biogenesis;transport	other membranes;cytosol;ER/Golgi;other cell component	other molecular function	Pf00536, Pf02862	11196	ENSG00000107651	SEC23IP	D3DRD2; hsa:11196; Q8IXH5; Q9BUK5; Q9Y6Y8		COPII-mediated vesicle transport	11	17	9	8	9	16	16	11	16	7	12	8	7	11	10	7	9	11	13	6	3	7	8	6	2	8	17	3	11	cytoplasmic	0
Q8NF37	Lysophosphatidylcholine acyltransferase 1 OS=Homo sapiens (Human) OX=9606 GN=LPCAT1 PE=1 SV=2	534	59.1	6.02	other metabolic processes;developmental processes;other biological processes	plasma membrane;other membranes;ER/Golgi;other cytoplasmic organelle;other cell component	other molecular function	Pf01553, Pf13833	79888	ENSG00000153395	LPCAT1	hsa:79888; Q1HAQ1; Q7Z4G6; Q8N3U7; Q8NF37; Q8WUL8; Q9GZW6		Neutrophil degranulation; Synthesis of PA; Acyl chain remodelling of PC; Acyl chain remodelling of PG; Synthesis of PC	3	4	5	2	3	8	4	5	5	3	4	3	3	3	8	7	5	5	5	2	1	1	6	2	2	4	4		6	typeII	1
Q9NP61	ADP-ribosylation factor GTPase-activating protein 3 OS=Homo sapiens (Human) OX=9606 GN=ARFGAP3 PE=1 SV=1	516	56.9	7.36	cell organization and biogenesis;transport	other membranes;cytosol;ER/Golgi	enzyme regulator activity;other molecular function	Pf01412	26286	ENSG00000242247	ARFGAP3	E9PB03; hsa:26286; Q9BSC6; Q9H9J0; Q9NP61; Q9NT10; Q9NUP5; Q9Y4V3; Q9Y4V4	Ciliary landscape	COPI-mediated anterograde transport; COPI-dependent Golgi-to-ER retrograde traffic; RHOG GTPase cycle; CDC42 GTPase cycle	6	7	5	5	5	13	8	9	7	7	5	6	8	7	8	8	8	7	8	5	5	4	8	4	6	5	6	6	9	cytoplasmic	0
Q96MM6	Heat shock 70 kDa protein 12B OS=Homo sapiens (Human) OX=9606 GN=HSPA12B PE=1 SV=2	686	75.6	8.53			other molecular function		116835	ENSG00000132622	HSPA12B	D3DVX7; hsa:116835; Q2TAK3; Q96MM6; Q9BR52		Regulation of HSF1-mediated heat shock response	1							1					1				1			2			1				0			cytoplasmic	0
Q9H1B7	Probable E3 ubiquitin-protein ligase IRF2BPL OS=Homo sapiens (Human) OX=9606 GN=IRF2BPL PE=1 SV=1	796	82.6	8.24	protein metabolism;other metabolic processes;developmental processes;other biological processes	nucleus	other molecular function	Pf11261	64207	ENSG00000119669	IRF2BPL	hsa:64207; Q8NDQ2; Q96JG2; Q9H1B7; Q9H3I7			2	6	5	3	3	5	6	4	4	7	6	7	7	7	6	6	6	4	3	4	3	2	4	3		3	3	3	4	cytoplasmic	0
P62495	Eukaryotic peptide chain release factor subunit 1 OS=Homo sapiens (Human) OX=9606 GN=ETF1 PE=1 SV=3	437	49	5.71	cell organization and biogenesis;protein metabolism;RNA metabolism OR transcription;other metabolic processes;other biological processes	cytosol;other cell component	translation activity;nucleic acid binding activity	Pf03463, Pf03464, Pf03465	2107	ENSG00000120705	ETF1	B2R6B4; D3DQC1; hsa:2107; P46055; P62495; Q5M7Z7; Q96CG1	Translation factors	Regulation of expression of SLITs and ROBOs; Nonsense Mediated Decay (NMD) enhanced by the Exon Junction Complex (EJC); Eukaryotic Translation Termination; Nonsense Mediated Decay (NMD) independent of the Exon Junction Complex (EJC)	9	14	7	10	9	13	16	15	13	14	15	14	12	14	13	14	14	17	17	8	8	10	12	8	5	5	13	5	11	cytoplasmic	0
Q8WUA7	TBC1 domain family member 22A OS=Homo sapiens (Human) OX=9606 GN=TBC1D22A PE=1 SV=2	517	59.1	5.97	transport;other biological processes		enzyme regulator activity;other molecular function	Pf00566	25771	ENSG00000054611	TBC1D22A	B0QYI2; B0QYI3; B9A6M3; hsa:25771; Q5TE47; Q6ZUH2; Q8WUA7; Q92680; Q9BVD6; Q9UGG0; Q9UGT2; Q9UGU6; Q9UH25; Q9Y4W5			2	2	0	1		1			1	1				0	1		2	1	2	1		0			2	1	3	1	1	cytoplasmic	0
Q6BCY4	NADH-cytochrome b5 reductase 2 OS=Homo sapiens (Human) OX=9606 GN=CYB5R2 PE=1 SV=1	276	31.4	8.5	other metabolic processes;transport	other membranes;ER/Golgi	other molecular function	Pf00175, Pf00970	51700	ENSG00000166394	CYB5R2	hsa:51700; Q6BCY4; Q9BVA3; Q9UF68; Q9UHJ0	Oxidation by cytochrome P450	Erythrocytes take up carbon dioxide and release oxygen	3	5		1		4	2	4	2	3	3	1	7	2	1	4	4	2	3	2	3	1	4		2	2	2	1	4	cytoplasmic	0
P56211	cAMP-regulated phosphoprotein 19 OS=Homo sapiens (Human) OX=9606 GN=ARPP19 PE=1 SV=2	112	12.3	9.09	cell cycle OR cell proliferation;signal transduction;other biological processes	nucleus;other cell component	signal transduction activity or receptor binding;enzyme regulator activity;other molecular function	Pf04667	10776	ENSG00000128989	ARPP19	B2R497; hsa:10776; P56211; Q6IAM2; Q86TA6; Q9UD70		MASTL Facilitates Mitotic Progression	2	2	3	3	2	3	3	3	5	6	4	3	3	2	4	3	2	4	3	1	2	1	2	1	1	2	3	1	2	cytoplasmic	0
P68402	Platelet-activating factor acetylhydrolase IB subunit beta OS=Homo sapiens (Human) OX=9606 GN=PAFAH1B2 PE=1 SV=1	229	25.6	5.92	other metabolic processes;developmental processes;other biological processes	non-structural extracellular;plasma membrane;other membranes;cytosol;nucleus;other cell component	other molecular function	Pf13472	5049	ENSG00000168092	PAFAH1B2	A8DPS5; A8DPS6; A8DPS7; E9PEJ5; E9PLP3; hsa:5049; O00687; P68402; Q29459; Q6IBR6		COPI-independent Golgi-to-ER retrograde traffic; Neutrophil degranulation	3	4	5	2	3	4	3	3	5	4	5	3	5	4	6	4	4	5	4	4	4	4	3	3	3	3	4	2	4	cytoplasmic	0
Q86UX7	Fermitin family homolog 3 OS=Homo sapiens (Human) OX=9606 GN=FERMT3 PE=1 SV=1	667	75.9	6.98	cell adhesion;cell organization and biogenesis;signal transduction;other biological processes	non-structural extracellular;cytoskeleton;other cell component	signal transduction activity or receptor binding	Pf00169, Pf00373, Pf18124	83706	ENSG00000149781	FERMT3	hsa:83706; Q86UX7; Q8IUA1; Q8N207; Q9BT48	Overview of leukocyte-intrinsic Hippo pathway functions	Platelet degranulation	9	11	12	14	13	24	11	14	13	14	14	15	9	10	14	16	10	18	10	6	7	5	9	5	7	6	4	5	12	cytoplasmic	0
Q9H9Q2	COP9 signalosome complex subunit 7b OS=Homo sapiens (Human) OX=9606 GN=COPS7B PE=1 SV=1	264	29.6	6.15	cell organization and biogenesis;protein metabolism;other metabolic processes	cytosol;nucleus		Pf01399, Pf18392	64708	ENSG00000144524	COPS7B	hsa:64708; Q53S22; Q5BJG3; Q9H7V6; Q9H9Q2	Ciliary landscape	Neddylation; Formation of TC-NER Pre-Incision Complex; DNA Damage Recognition in GG-NER; Cargo recognition for clathrin-mediated endocytosis	2	1	1	3	1	1	1	1			1	2		2	1		4			2		1	1		2	1	2	1	1	cytoplasmic	0
Q6P1Q0	LETM1 domain-containing protein 1 OS=Homo sapiens (Human) OX=9606 GN=LETMD1 PE=1 SV=1	360	41.8	10.32		other membranes;mitochondrion;nucleus	translation activity	Pf07766	25875	ENSG00000050426	LETMD1	A6NER7; B3KXK7; hsa:25875; Q6P1Q0; Q6X2E4; Q6X2E5; Q7L2G9; Q7L690; Q8WXW6; Q96PK7; Q9BY59; Q9Y3X3			1							1								3			1	0	0						1			typeII	1
P20160	Azurocidin OS=Homo sapiens (Human) OX=9606 GN=AZU1 PE=1 SV=3	251	26.9	9.5	protein metabolism;stress response;developmental processes;signal transduction;other biological processes	non-structural extracellular;other membranes;other cytoplasmic organelle;other cell component	other molecular function	Pf00089	566	ENSG00000172232; ENSG00000278624	AZU1	hsa:566; P20160; P80014; Q52LG4; Q9UCM1; Q9UCT5		Neutrophil degranulation	1	1	1	2	3	1	2	4	1	1	3	2	2			1	1	1	2		1	2	3	1	2	1	1	2	3	secretome	0
A4D1E9	GTP-binding protein 10 OS=Homo sapiens (Human) OX=9606 GN=GTPBP10 PE=1 SV=1	387	42.9	9.03	other biological processes	mitochondrion;nucleus;other cell component	other molecular function	Pf01018, Pf01926	85865	ENSG00000105793	GTPBP10	A4D1E9; B4DFY6; hsa:85865; Q3B7A6; Q5H9V2; Q8IXG8; Q8N982; Q8WU16; Q9BSP1; Q9Y6T6			2	4	1	1	0	1	1			1	2	1	0	1	0	1	1	2	1		1	2	0	1			1		1	cytoplasmic	0
Q15124	Phosphoglucomutase-like protein 5 OS=Homo sapiens (Human) OX=9606 GN=PGM5 PE=1 SV=2	567	62.2	7.21	cell adhesion;cell organization and biogenesis;other metabolic processes;other biological processes	plasma membrane;other membranes;cytosol;cytoskeleton;other cell component	other molecular function	Pf02878, Pf02879, Pf02880	5239	ENSG00000154330	PGM5	B1AM46; B4DLQ6; hsa:5239; Q15124; Q5VYV3; Q8N527; Q9UDH4	Glucuronidation		22	20	23	12	18	17	14	23	28	25	18	19	29	23	24	24	21	27	31	20	18	12	17	14	12	12	21	15	18	cytoplasmic	0
P09493	Tropomyosin alpha-1 chain OS=Homo sapiens (Human) OX=9606 GN=TPM1 PE=1 SV=2	284	32.7	4.74	cell organization and biogenesis;stress response;developmental processes;other biological processes	plasma membrane;other membranes;cytosol;cytoskeleton;other cell component	cytoskeletal activity;other molecular function	Pf00261	7168	ENSG00000140416	TPM1	B7Z5T7; D9YZV2; D9YZV3; D9YZV8; hsa:7168; P09493; P09494; P10469; Q6DV89; Q6DV90; Q7Z6L8; Q86W64; Q96IK2; Q9UCI1; Q9UCI2; Q9UCY9; Q9Y427	Vitamin D receptor pathway; Striated muscle contraction pathway	Smooth Muscle Contraction; Striated Muscle Contraction	9	10	11	9	15	10	11	11	9	9	9	11	11	9	11	12	15	13	15	10	7	8	9	10	9	9	15	8	12	cytoplasmic	0
Q13162	Peroxiredoxin-4 OS=Homo sapiens (Human) OX=9606 GN=PRDX4 PE=1 SV=1	271	30.5	6.29	cell organization and biogenesis;protein metabolism;other metabolic processes;stress response;developmental processes;signal transduction;other biological processes	non-structural extracellular;cytosol;ER/Golgi;other cell component	other molecular function	Pf00578, Pf10417	10549	ENSG00000123131	PRDX4	hsa:10549; Q13162; Q6FHT3	Selenium micronutrient network	Neutrophil degranulation	7	9	8	7	7	11	10	9	7	6	9	5	8	8	12	8	5	10	7	4	6	6	7	8	6	5	10	6	9	secretome	0
B0I1T2	Unconventional myosin-Ig OS=Homo sapiens (Human) OX=9606 GN=MYO1G PE=1 SV=2	1018	116.4	8.73	cell adhesion;cell organization and biogenesis;transport;signal transduction;other biological processes	plasma membrane;other membranes;cytoskeleton;nucleus;other cell component	cytoskeletal activity;other molecular function	Pf00063, Pf06017	64005	ENSG00000136286	MYO1G	B0I1T2; hsa:64005; Q8TEI9; Q8TES2; Q96BE2; Q96RI5; Q96RI6			1	2	4	5	3	7	3	8	8	1	5	8	5	4	3	10	4	10	7		3	2	4	2	3	3	2	1	2	cytoplasmic	0
Q8WUF5	RelA-associated inhibitor OS=Homo sapiens (Human) OX=9606 GN=PPP1R13L PE=1 SV=4	828	89	6.81	RNA metabolism OR transcription;other metabolic processes;developmental processes;other biological processes	non-structural extracellular;cytosol;nucleus;other cell component	other molecular function	Pf12796, Pf14604	10848	ENSG00000104881	PPP1R13L	hsa:10848; Q2PNZ9; Q5DU71; Q5I1X4; Q6P1R7; Q6PKF8; Q8WUF5; Q9Y290	IL-18 signaling pathway	Regulation of TP53 Activity through Association with Co-factors	6	14	10	14	8	13	10	18	9	8	14	9	13	10	9	7	17	12	12	9	6	7	10	10	4	10	18	9	9	cytoplasmic	0
O00469	Procollagen-lysine,2-oxoglutarate 5-dioxygenase 2 OS=Homo sapiens (Human) OX=9606 GN=PLOD2 PE=1 SV=2	737	84.6	6.71	protein metabolism;other metabolic processes;stress response	other membranes;ER/Golgi	other molecular function	Pf03171	5352	ENSG00000152952	PLOD2	B3KWS3; hsa:5352; O00469; Q59ED2; Q8N170	Clear cell renal cell carcinoma pathways; Type I collagen synthesis in the context of osteogenesis imperfecta	Collagen biosynthesis and modifying enzymes	8	5	4	3	9	10	7	4	1	1	2	3	5	5	4	11	9	7	7	0	9	1	7	1	1	1	8	2	1	secretome	0
P14207	Folate receptor beta OS=Homo sapiens (Human) OX=9606 GN=FOLR2 PE=1 SV=4	255	29.3	7.53	cell adhesion;cell organization and biogenesis;stress response;transport;other biological processes	non-structural extracellular;plasma membrane;other membranes;other cell component	other molecular function	Pf03024	2350	ENSG00000165457	FOLR2	hsa:2350; P14207; Q05CA5; Q6GTE8	Folate metabolism	Post-translational modification: synthesis of GPI-anchored proteins; Metabolism of folate and pterines	1	1	2	1		2		2	2	2	1	1		2	2	1		1				1	2	0			1	2		secretome	0
P48960	CD97 antigen OS=Homo sapiens (Human) OX=9606 GN=CD97 PE=1 SV=4	835	91.8	6.87	cell adhesion;cell-cell signaling;stress response;signal transduction;other biological processes	plasma membrane;other membranes	other molecular function	Pf00002, Pf01825, Pf07645	976	ENSG00000123146	ADGRE5	A8K7Z4; B2RBJ9; hsa:976; O00718; O76101; P48960; Q8NG72; Q8TBQ7	Vitamin D receptor pathway; GPCRs, class B secretin-like	Neutrophil degranulation; Class B/2 (Secretin family receptors)	1	2	0	2	2	6		1	1	1		1	2	1		2	0	4	2	1	1	2	0				5	1		mtmp	1
Q8N8A6	ATP-dependent RNA helicase DDX51 OS=Homo sapiens (Human) OX=9606 GN=DDX51 PE=1 SV=3	666	72.4	8.16	RNA metabolism OR transcription;other metabolic processes	nucleus	other molecular function	Pf00270, Pf00271	317781	ENSG00000185163; ENSG00000288503	DDX51	A8MPT9; hsa:317781; Q5CZ71; Q8IXK5; Q8N8A6; Q96ED1			2			2			1				1		1	2	1	1		1	1	1		3		0		1	4	2	1	cytoplasmic	0
Q9Y4X5	E3 ubiquitin-protein ligase ARIH1 OS=Homo sapiens (Human) OX=9606 GN=ARIH1 PE=1 SV=2	557	64.1	5.08	protein metabolism;other metabolic processes;other biological processes	cytosol;nucleus;other cell component	other molecular function	Pf01485, Pf19422	25820	ENSG00000166233	ARIH1	B2R6U3; hsa:25820; O76026; Q9H3T6; Q9UEN0; Q9UP39; Q9Y4X5		ISG15 antiviral mechanism	3	3	2	4	2	4	5	6	5	4	5	4	2	5	3	5	5	5	3	1	4	5	3	4	4	3	5	3	2	cytoplasmic	0
O75063	Glycosaminoglycan xylosylkinase OS=Homo sapiens (Human) OX=9606 GN=FAM20B PE=1 SV=1	409	46.4	6.87	protein metabolism;other metabolic processes	other membranes;ER/Golgi;nucleus	kinase activity;other molecular function	Pf06702	9917	ENSG00000116199	FAM20B	hsa:9917; O75063; Q5W0C3; Q5W0C4			1	1		1		1	1	1				2		2		2			2					1	1	1			1	typeII	1
Q8IZX4	Transcription initiation factor TFIID subunit 1-like OS=Homo sapiens (Human) OX=9606 GN=TAF1L PE=1 SV=1	1826	207.2	5.4	cell cycle OR cell proliferation;cell organization and biogenesis;protein metabolism;RNA metabolism OR transcription;other metabolic processes;other biological processes	nucleus	nucleic acid binding activity;kinase activity;other molecular function	Pf00439, Pf09247, Pf12157, Pf15288	138474	ENSG00000122728	TAF1L	hsa:138474; Q0VG57; Q8IZX4		RNA Polymerase II Pre-transcription Events; HIV Transcription Initiation; RNA Polymerase II HIV Promoter Escape; RNA Polymerase II Promoter Escape; RNA Polymerase II Transcription Pre-Initiation And Promoter Opening; RNA Polymerase II Transcription Initiation; Regulation of TP53 Activity through Phosphorylation	1	1	1	1							1			1		1			1					1			1			cytoplasmic	0
Q9Y680	Peptidyl-prolyl cis-trans isomerase FKBP7 OS=Homo sapiens (Human) OX=9606 GN=FKBP7 PE=1 SV=2	222	25.8	6.32	protein metabolism;other metabolic processes	ER/Golgi	other molecular function	Pf00254, Pf13202	51661	ENSG00000079150	FKBP7	hsa:51661; Q4ZG70; Q6V3B2; Q86U65; Q96DA4; Q9Y680; Q9Y6B0			1	2	1		1	1		3	2	1		2	3	3	0	2	1	1	2				1			0	4			typeII	1
P80188	Neutrophil gelatinase-associated lipocalin OS=Homo sapiens (Human) OX=9606 GN=LCN2 PE=1 SV=2	198	22.6	8.91	stress response;transport;other biological processes	non-structural extracellular;cytosol;other cell component	other molecular function	Pf00061	3934	ENSG00000148346	LCN2	A6NII8; B4DWV4; B7ZAA2; hsa:3934; P30150; P80188; Q5SYV9; Q5SYW0; Q6FGL5; Q92683	miRNAs involvement in the immune response in sepsis; Ciliary landscape	Neutrophil degranulation; Interleukin-4 and Interleukin-13 signaling; Iron uptake and transport; Metal sequestration by antimicrobial proteins	5	6	4	8	8	6	3	6	9	7	5	5	7	6	3	8	8	7	8	5	4	3	6	4	3	5	8	3	5	secretome	0
Q9Y3U8	60S ribosomal protein L36 OS=Homo sapiens (Human) OX=9606 GN=RPL36 PE=1 SV=3	105	12.2	11.59	protein metabolism;other metabolic processes	cytosol;translational apparatus;nucleus	other molecular function	Pf01158	25873	ENSG00000130255	RPL36	B2R4Y1; D6W634; hsa:25873; Q6FIG1; Q9UQF6; Q9Y3U8	Cytoplasmic ribosomal proteins	Regulation of expression of SLITs and ROBOs; Major pathway of rRNA processing in the nucleolus and cytosol; L13a-mediated translational silencing of Ceruloplasmin expression; Formation of a pool of free 40S subunits; GTP hydrolysis and joining of the 60S ribosomal subunit; Nonsense Mediated Decay (NMD) enhanced by the Exon Junction Complex (EJC); SRP-dependent cotranslational protein targeting to…	6	6	7	5	6	6	7	6	5	6	6	5	6	6	6	5	4	5	6	4	4	5	3	4	3	6	6	3	4	cytoplasmic	0
Q6JEL2	Kelch-like protein 10 OS=Homo sapiens (Human) OX=9606 GN=KLHL10 PE=1 SV=1	608	68.9	5.68	protein metabolism;other metabolic processes;developmental processes;other biological processes	other cell component		Pf00651, Pf01344, Pf07707	317719	ENSG00000161594	KLHL10	hsa:317719; Q6JEL2; Q6NW28; Q96MC0			1																													cytoplasmic	0
Q9BZL6	Serine/threonine-protein kinase D2 OS=Homo sapiens (Human) OX=9606 GN=PRKD2 PE=1 SV=3	878	96.7	6.84	cell adhesion;protein metabolism;other metabolic processes;developmental processes;signal transduction;other biological processes	plasma membrane;other membranes;cytosol;ER/Golgi;nucleus;other cell component	kinase activity;other molecular function	Pf00069, Pf00130	25865	ENSG00000105287	PRKD2	B4DTS2; hsa:25865; M0QZW1; M0R2R2; Q8NCK8; Q8TB08; Q9BZL6; Q9P0T6; Q9Y3X8	VEGFA-VEGFR2 signaling pathway; Gastrin signaling pathway	Sphingolipid de novo biosynthesis	3	3	2	2		2	2	3	1	2	4	1		2	1	2	2	3		1		1	2				5	1		cytoplasmic	0
Q8N9T8	Protein KRI1 homolog OS=Homo sapiens (Human) OX=9606 GN=KRI1 PE=1 SV=3	703	82.5	5.14	RNA metabolism OR transcription;other metabolic processes	nucleus;other cell component		Pf05178, Pf12936	65095	ENSG00000129347	KRI1	hsa:65095; Q2M1R5; Q2M1R7; Q7L5J7; Q8N9T8; Q96G92; Q9BU50; Q9H6I1; Q9H978			3	3	1	5	1	2	2	1	3	4	3	2	1	1	5	3	1	5	2	1	1	2	1	3	1	4	3	1	0	cytoplasmic	0
Q5ZPR3	CD276 antigen OS=Homo sapiens (Human) OX=9606 GN=CD276 PE=1 SV=1	534	57.2	4.91	signal transduction;other biological processes	plasma membrane;other membranes	signal transduction activity or receptor binding	Pf07686, Pf13927	80381	ENSG00000103855	CD276	hsa:80381; Q5ZPR3; Q6P5Y4; Q6UXI2; Q8NBI8; Q8NC34; Q8NCB6; Q9BXR1			1	2	2		3	2	1	3	3	3	2	3	2	4	2	4	2	1	1	2	1	1	0	1		1	1		0
Q14435	Polypeptide N-acetylgalactosaminyltransferase 3 OS=Homo sapiens (Human) OX=9606 GN=GALNT3 PE=1 SV=2	633	72.6	7.99	protein metabolism;other metabolic processes;signal transduction	other membranes;ER/Golgi;other cell component	other molecular function	Pf00535, Pf00652	2591	ENSG00000115339	GALNT3	hsa:2591; Q14435; Q53TG9; Q7Z476	FGF23 signaling in hypophosphatemic rickets and related disorders	O-linked glycosylation of mucins; FGFR3c ligand binding and activation; Defective GALNT3 causes HFTC	4	1		2	1	0	2	2	2	1	3	2	2	3	2	4	3	2	3	3		3	2	1		2	3	3	2	cytoplasmic	0
O43765	Small glutamine-rich tetratricopeptide repeat-containing protein alpha OS=Homo sapiens (Human) OX=9606 GN=SGTA PE=1 SV=1	313	34	4.87	cell organization and biogenesis;protein metabolism;other metabolic processes;stress response;transport;other biological processes	other membranes;cytosol;ER/Golgi;nucleus;other cell component	other molecular function	Pf00515, Pf13181, Pf16546	6449	ENSG00000104969	SGTA	D6W610; hsa:6449; O43765; Q6FIA9; Q9BTZ9		Insertion of tail-anchored proteins into the endoplasmic reticulum membrane	3	3	3	3	1	4	5	3	6	4	3	5	5	5	4	5	1	4	5	2	1	3	2	2	1	1	5	0	5	cytoplasmic	0
P13473	Lysosome-associated membrane glycoprotein 2 OS=Homo sapiens (Human) OX=9606 GN=LAMP2 PE=1 SV=2	410	44.9	5.63	cell organization and biogenesis;protein metabolism;other metabolic processes;stress response;transport;other biological processes	non-structural extracellular;plasma membrane;other membranes;ER/Golgi;other cytoplasmic organelle;other cell component	other molecular function	Pf01299	3920	ENSG00000005893	LAMP2	A8K4X5; D3DTF0; hsa:3920; P13473; Q16641; Q6Q3G8; Q96J30; Q99534; Q9UD93	Senescence and autophagy in cancer	Neutrophil degranulation; Platelet degranulation ; Chaperone Mediated Autophagy	2	4	1	1	1	4	4	1	1	3	1	1	3	2	1	4	5	2	3	1	2	1	1			1	1	1	1	typeI	1
Q6P9B9	Integrator complex subunit 5 OS=Homo sapiens (Human) OX=9606 GN=INTS5 PE=1 SV=1	1019	107.9	7.05	RNA metabolism OR transcription;other metabolic processes	other membranes;cytosol;nucleus;other cell component		Pf14837, Pf14838	80789	ENSG00000185085	INTS5	hsa:80789; Q6P9B9; Q8N6W5; Q9C0G5		RNA polymerase II transcribes snRNA genes	2	2		1	2	2	4	2	0		2	2	1	4	1	2	3	3	0	1	2	2	3	1			4	2	1	cytoplasmic	0
Q96QG7	Myotubularin-related protein 9 OS=Homo sapiens (Human) OX=9606 GN=MTMR9 PE=1 SV=1	549	63.4	6.39	other metabolic processes;transport;other biological processes	plasma membrane;other membranes;cytosol;ER/Golgi;other cell component	enzyme regulator activity;other molecular function	Pf06602	66036	ENSG00000104643; ENSG00000285032	MTMR9	B7Z291; hsa:66036; Q52LU3; Q8WW11; Q96QG6; Q96QG7; Q9NX50		Synthesis of PIPs at the plasma membrane; Synthesis of IP2, IP, and Ins in the cytosol; Synthesis of PIPs at the late endosome membrane	2	2		1	2	1	1		2		2	1	3	2		1		3	2	2	1		1			1	2	1	1
P04839	Cytochrome b-245 heavy chain OS=Homo sapiens (Human) OX=9606 GN=CYBB PE=1 SV=2	570	65.3	8.63	other metabolic processes;stress response;transport;signal transduction;other biological processes	plasma membrane;other membranes;ER/Golgi;nucleus;other cell component	transporter activity;other molecular function	Pf01794, Pf08022, Pf08030	1536	ENSG00000165168	CYBB	A8K138; hsa:1536; P04839; Q2PP16	Alzheimer's disease and miRNA effects; VEGFA-VEGFR2 signaling pathway; Microglia pathogen phagocytosis pathway; Oxidative stress response; Ferroptosis; Alzheimer's disease; Type II interferon signaling (IFNG)	Neutrophil degranulation; RAC2 GTPase cycle; RAC3 GTPase cycle; RAC1 GTPase cycle; Detoxification of Reactive Oxygen Species; VEGFA-VEGFR2 Pathway; ROS and RNS production in phagocytes; Cross-presentation of particulate exogenous antigens (phagosomes); RHO GTPases Activate NADPH Oxidases	4	8	3	9	7	9	4	7	8	4	7	7	8	8	5	8	8	7	5	2	8	3	9	3	6	3	6	5	5	mtmp	1
Q9UJY1	Heat shock protein beta-8 OS=Homo sapiens (Human) OX=9606 GN=HSPB8 PE=1 SV=1	196	21.6	5.12	protein metabolism;other metabolic processes;stress response;other biological processes	cytosol;nucleus;other cell component	other molecular function	Pf00011	26353	ENSG00000152137	HSPB8	B2R6A6; hsa:26353; Q6FIH3; Q9UJY1; Q9UKS3	IL-18 signaling pathway; Intracellular trafficking proteins involved in CMT neuropathy	HSF1-dependent transactivation	1	2	1		1		1	1	1	1	1	0	2	1	1	1	2	0	2	2	1	1	1	2	1		2	1	1	cytoplasmic	0
Q9UGI8	Testin OS=Homo sapiens (Human) OX=9606 GN=TES PE=1 SV=1	421	48	7.68	other biological processes	plasma membrane;other membranes;cytosol;other cell component	other molecular function	Pf00412, Pf06297	26136	ENSG00000135269	TES	A4D0U6; hsa:26136; Q9GZQ1; Q9HAJ9; Q9UGI8			7	14	16	17	13	15	15	18	15	15	18	17	15	15	13	15	18	17	18	13	12	15	16	14	10	8	21	10	13	cytoplasmic	0
Q9UMS0	NFU1 iron-sulfur cluster scaffold homolog, mitochondrial OS=Homo sapiens (Human) OX=9606 GN=NFU1 PE=1 SV=2	254	28.4	5.07	cell organization and biogenesis;protein metabolism;other metabolic processes	cytosol;mitochondrion;nucleus	other molecular function	Pf01106, Pf08712	27247	ENSG00000169599	NFU1	B4DUL9; hsa:27247; Q53QE5; Q6VNZ8; Q7Z5B1; Q7Z5B2; Q9UMS0; Q9Y322			1	3	2	2	1	1	3	2	1	2	1	2	3	2	2	2	2	2	1	1	2	1	3		0	1	1	1	1	cytoplasmic	0
O00148	ATP-dependent RNA helicase DDX39A OS=Homo sapiens (Human) OX=9606 GN=DDX39A PE=1 SV=2	427	49.1	5.68	RNA metabolism OR transcription;other metabolic processes;transport	nucleus;other cell component	other molecular function	Pf00270, Pf00271	10212	ENSG00000123136	DDX39A	B1Q2N1; hsa:10212; O00148; Q8N5M0; Q9BVP6; Q9H5W0		Transport of Mature mRNA derived from an Intron-Containing Transcript; mRNA 3'-end processing; RNA Polymerase II Transcription Termination	3	5	4	6	4	5	9	7	6	4	8	7	4	9	7	9	9	7	9	5	6	5	7	2	2	5	6	2	4	cytoplasmic	0
Q92743	Serine protease HTRA1 OS=Homo sapiens (Human) OX=9606 GN=HTRA1 PE=1 SV=1	480	51.3	7.83	protein metabolism;developmental processes;other biological processes	non-structural extracellular;plasma membrane;other membranes;cytosol	other molecular function	Pf00219, Pf02163, Pf07648, Pf13365, Pf17820	5654	ENSG00000166033	HTRA1	D3DRE4; hsa:5654; Q92743; Q9UNS5	VEGFA-VEGFR2 signaling pathway	Degradation of the extracellular matrix	1	3	7	1	2	2	2	4	5	4	2	3	6	8	5	7	4	8	3	1	4	2	3	3	3		5	1	3	secretome	0
Q92600	CCR4-NOT transcription complex subunit 9 OS=Homo sapiens (Human) OX=9606 GN=CNOT9 PE=1 SV=1	299	33.6	8.03	RNA metabolism OR transcription;other metabolic processes;signal transduction;other biological processes	cytosol;nucleus;other cell component	signal transduction activity or receptor binding;other molecular function	Pf04078	9125	ENSG00000144580	CNOT9	B2RPI0; B5MDQ4; B7Z1E5; hsa:9125; Q92600; Q96IX4		TP53 regulates transcription of additional cell cycle genes whose exact role in the p53 pathway remain uncertain; Activation of anterior HOX genes in hindbrain development during early embryogenesis; Deadenylation of mRNA	2	3	0	2	2		2	2	4	0	1	3	4	3	0	3	3	4	2	2		1	1			0	2		1	cytoplasmic	0
Q5TEJ8	Protein THEMIS2 OS=Homo sapiens (Human) OX=9606 GN=THEMIS2 PE=1 SV=1	643	72	6.1	cell adhesion;stress response;signal transduction;other biological processes	nucleus;other cell component		Pf12736	9473	ENSG00000130775	THEMIS2	A2RTZ3; B4DZT9; B4DZY3; hsa:9473; O60560; Q5TEJ1; Q5TEJ8; Q5TEJ9; Q5TEK1; Q68DP4; Q9BYB6; Q9NS90			1	3	2	4	2			1	3			0		3	2	3	1	3	1		1		1		0					cytoplasmic	0
Q9H8Y5	Ankyrin repeat and zinc finger domain-containing protein 1 OS=Homo sapiens (Human) OX=9606 GN=ANKZF1 PE=1 SV=1	726	80.9	8.41	protein metabolism;other metabolic processes;stress response	other cell component	other molecular function	Pf00023, Pf18716, Pf18826	55139	ENSG00000163516	ANKZF1	hsa:55139; Q9H8Y5; Q9NVZ4			1	1	1	2				1		1				1		1	1						1						1	cytoplasmic	0
O14936	Peripheral plasma membrane protein CASK OS=Homo sapiens (Human) OX=9606 GN=CASK PE=1 SV=3	926	105.1	6.43	cell adhesion;protein metabolism;other metabolic processes;transport;other biological processes	extracellular matrix;plasma membrane;other membranes;cytosol;cytoskeleton;nucleus;other cell component	signal transduction activity or receptor binding;kinase activity;other molecular function	Pf00018, Pf00069, Pf00595, Pf00625, Pf02828	8573	ENSG00000147044	CASK	A6NES1; B7ZKY0; hsa:8573; O14936; O43215; Q17RI4; Q59HA0; Q5VT16; Q5VT17; Q5VT18; Q5VT19; Q66T42; Q9BYH6; Q9NYB2; Q9NYB3	Parkin-ubiquitin proteasomal system pathway; Splicing factor NOVA regulated synaptic proteins	Sensory processing of sound by inner hair cells of the cochlea; Sensory processing of sound by outer hair cells of the cochlea; Assembly and cell surface presentation of NMDA receptors; Nephrin family interactions; Neurexins and neuroligins; Dopamine Neurotransmitter Release Cycle; Syndecan interactions	4	12	12	7	8	7	8	10	9	12	7	11	6	11	8	5	11	9	6	3	2	4	10	1	3	3	10	6	7	typeII	1
P54252	Ataxin-3 OS=Homo sapiens (Human) OX=9606 GN=ATXN3 PE=1 SV=5	361	41.2	4.78	cell-cell signaling;cell organization and biogenesis;protein metabolism;DNA metabolism;other metabolic processes;stress response;developmental processes;other biological processes	plasma membrane;other membranes;cytosol;mitochondrion;nucleus;other cell component	other molecular function	Pf02099, Pf02809, Pf16619	4287	ENSG00000066427	ATXN3	A7LFZ5; D6RDL9; E9PB63; hsa:4287; O15284; O15285; O15286; P54252; Q8N189; Q96TC3; Q96TC4; Q9H3N0		FOXO-mediated transcription of oxidative stress, metabolic and neuronal genes; Josephin domain DUBs	2	2	2	3	2	4	4	3	2	2	3	2	3	1	2	4	2	3	2	1	2	1	3	1	1	2	5	3	2
Q06210	Glutamine--fructose-6-phosphate aminotransferase [isomerizing] 1 OS=Homo sapiens (Human) OX=9606 GN=GFPT1 PE=1 SV=3	699	78.8	7.11	protein metabolism;other metabolic processes;other biological processes	cytosol	other molecular function	Pf01380, Pf13522	2673	ENSG00000198380	GFPT1	hsa:2673; Q06210; Q53QE6; Q9BXF8		XBP1(S) activates chaperone genes; Synthesis of UDP-N-acetyl-glucosamine; Defective GFPT1 causes CMSTA1	12	19	14	20	14	19	18	23	22	20	25	15	10	13	20	23	18	16	14	15	11	14	17	15	11	11	17	15	16	cytoplasmic	0
Q96J02	E3 ubiquitin-protein ligase Itchy homolog OS=Homo sapiens (Human) OX=9606 GN=ITCH PE=1 SV=2	903	102.7	6.3	protein metabolism;other metabolic processes;stress response;signal transduction;other biological processes	plasma membrane;other membranes;cytosol;nucleus;other cytoplasmic organelle;other cell component	signal transduction activity or receptor binding;other molecular function	Pf00168, Pf00397, Pf00632	83737	ENSG00000078747	ITCH	A6NEW4; B4E234; E1P5P3; F5H217; hsa:83737; O43584; Q5QP37; Q5TEL0; Q96F66; Q96J02; Q9BY75; Q9H451; Q9H4U5	TGF-beta signaling pathway; VEGFA-VEGFR2 signaling pathway; EGF/EGFR signaling pathway; Nonalcoholic fatty liver disease; Notch signaling pathway (Netpath)	Activated NOTCH1 Transmits Signal to the Nucleus; Antigen processing: Ubiquitination & Proteasome degradation; Degradation of GLI1 by the proteasome; Hedgehog 'on' state; RUNX1 regulates transcription of genes involved in differentiation of HSCs; NOD1/2 Signaling Pathway; Negative regulators of DDX58/IFIH1 signaling; Downregulation of ERBB4 signaling	2	3	5	2	4	3	3	4	5	1	4	2	4	3	4	3	3	3	3	1	2	4	2		1		4	1		cytoplasmic	0
O00602	Ficolin-1 OS=Homo sapiens (Human) OX=9606 GN=FCN1 PE=1 SV=2	326	35.1	6.86	stress response;transport;signal transduction;other biological processes	non-structural extracellular;plasma membrane;other membranes;other cell component	signal transduction activity or receptor binding;other molecular function	Pf00147, Pf01391	2219	ENSG00000085265	FCN1	hsa:2219; O00602; Q5VYV5; Q92596	Complement system; Complement system in neuronal development and plasticity	Initial triggering of complement; Neutrophil degranulation; Ficolins bind to repetitive carbohydrate structures on the target cell surface	1	0		1	1				2													0			1				1	secretome	0
Q9UBC9	Small proline-rich protein 3 OS=Homo sapiens (Human) OX=9606 GN=SPRR3 PE=1 SV=2	169	18.1	8.57	protein metabolism;other metabolic processes;stress response;developmental processes;other biological processes	plasma membrane;cytosol;ER/Golgi;other cell component	other molecular function	Pf02389	6707	ENSG00000163209	SPRR3	A5YKK8; B2R4G8; D3DV32; hsa:6707; O75597; Q4ZGI7; Q5T525; Q8NET7; Q9UBC9; Q9UDG3		Formation of the cornified envelope	9	3	7	9	4	8	7	13	9	6	6	6	13	12	16	8	10	18	12	5	1	6	1	3	1	4	11	5		cytoplasmic	0
Q96HJ3	Coiled-coil domain-containing protein 34 OS=Homo sapiens (Human) OX=9606 GN=CCDC34 PE=1 SV=2	373	43.2	7.4				Pf13904	91057	ENSG00000109881	CCDC34	B2R8G2; hsa:91057; Q8IX69; Q96HJ3; Q9H2A6; Q9Y599			1		1			1		1								1		1					2							cytoplasmic	0
Q7L0Y3	tRNA methyltransferase 10 homolog C OS=Homo sapiens (Human) OX=9606 GN=TRMT10C PE=1 SV=2	403	47.3	9.36	RNA metabolism OR transcription;other metabolic processes;other biological processes	mitochondrion;nucleus	nucleic acid binding activity;other molecular function	Pf01746	54931	ENSG00000174173	TRMT10C	hsa:54931; Q7L0Y3; Q9NRG5; Q9NX54; Q9Y596		tRNA processing in the mitochondrion; tRNA modification in the mitochondrion; rRNA processing in the mitochondrion	6	12	6	5	3	5	7	6	4	5	6	7	5	8	5	5	8	7	6	7	2	3	6	5	1	5	6	4	5	cytoplasmic	0
Q9H3Z4	DnaJ homolog subfamily C member 5 OS=Homo sapiens (Human) OX=9606 GN=DNAJC5 PE=1 SV=1	198	22.1	5.07	cell-cell signaling;transport;other biological processes	plasma membrane;other membranes;cytosol;ER/Golgi;other cytoplasmic organelle;other cell component	other molecular function	Pf00226	80331	ENSG00000101152	DNAJC5	A8K0M0; B3KY68; E1P5G8; hsa:80331; Q9H3Z4; Q9H3Z5; Q9H7H2		Neutrophil degranulation; Sensory processing of sound by inner hair cells of the cochlea; GABA synthesis, release, reuptake and degradation	1	4	2	6	3	4	3	3	3	5	3	2	3	3	2	0	3	4	2	1	0	3	3			0	3	0
P36551	Oxygen-dependent coproporphyrinogen-III oxidase, mitochondrial OS=Homo sapiens (Human) OX=9606 GN=CPOX PE=1 SV=3	454	50.1	8.25	other metabolic processes	cytosol;mitochondrion;other cell component	other molecular function	Pf01218	1371	ENSG00000080819	CPOX	A8K275; B4DSD5; hsa:1371; P36551; Q14060; Q53F08; Q8IZ45; Q96AF3	Heme biosynthesis	Heme biosynthesis	3	3	1	4	3	5	4	5	3	4	3	2	2	4	4	3	3	4	2	2	2	2	5	2	1	2	2	2	2	cytoplasmic	0
Q9H936	Mitochondrial glutamate carrier 1 OS=Homo sapiens (Human) OX=9606 GN=SLC25A22 PE=1 SV=1	323	34.4	9.29	other metabolic processes;transport	other membranes;mitochondrion	transporter activity	Pf00153	79751	ENSG00000177542	SLC25A22	A8K366; C9J1H6; E9PJD3; E9PKB2; E9PL68; E9PN26; E9PNQ3; E9PP01; E9PR97; hsa:79751; Q8TBU8; Q9H936		Organic anion transporters	2	3	4	2	2	4	3	3	1	2	3	3	1	5	2		2	2	6			2	6	2		2	5	4	3	mtmp	1
B7ZAQ6	Golgi pH regulator A OS=Homo sapiens (Human) OX=9606 GN=GPR89A PE=1 SV=2	455	52.9	9.28	transport;developmental processes;other biological processes	other membranes;ER/Golgi	transporter activity	Pf12430, Pf12537	51463; 653519	ENSG00000117262	GPR89A	A6NN37; B2RUV3; B3KMN3; B4DLT3; B4DXE7; B7ZAQ6; hsa:51463; hsa:653519; Q53FQ9; Q5T2V8; Q5T5P5; Q659E2; Q6NVY5; Q9P0S4; Q9Y302			1	1	2	2	1	2	2		2	1	1		1		2	2	2		2			1	2	1	1	1			1
Q7LG56	Ribonucleoside-diphosphate reductase subunit M2 B OS=Homo sapiens (Human) OX=9606 GN=RRM2B PE=1 SV=1	351	40.7	4.97	DNA metabolism;other metabolic processes;stress response;developmental processes;other biological processes	cytosol;mitochondrion;nucleus	other molecular function	Pf00268	50484	ENSG00000048392	RRM2B	B4E2N4; hsa:50484; Q17R22; Q75PQ6; Q75PQ7; Q75PY8; Q75PY9; Q7LG56; Q86YE3; Q9NPD6; Q9NTD8; Q9NUW3	miRNA regulation of DNA damage response; Pyrimidine metabolism; Nucleotide metabolism; Genotoxicity pathway; p53 transcriptional gene network; DNA damage response	TP53 Regulates Metabolic Genes; Interconversion of nucleotide di- and triphosphates	3	6	2	4	5	5	2	2	1	2	4	1	2	1	3	5	8	1	2	0	0	2	4	1	1	2	3	1	2	cytoplasmic	0
Q9NY12	H/ACA ribonucleoprotein complex subunit 1 OS=Homo sapiens (Human) OX=9606 GN=GAR1 PE=1 SV=1	217	22.3	10.92	cell organization and biogenesis;DNA metabolism;RNA metabolism OR transcription;other metabolic processes	nucleus	nucleic acid binding activity	Pf04410	54433	ENSG00000109534	GAR1	hsa:54433; Q5MJQ2; Q9NY12		Telomere Extension By Telomerase; rRNA modification in the nucleus and cytosol	5	1	2	2	2	5	4	5	5	4	4	5	3	3	5	4	4	4	5	2	3	2	1	3	1	4	1	3	3	cytoplasmic	0
Q9BY50	Signal peptidase complex catalytic subunit SEC11C OS=Homo sapiens (Human) OX=9606 GN=SEC11C PE=1 SV=3	192	21.5	9.2	protein metabolism;other metabolic processes	other membranes;ER/Golgi	other molecular function	Pf00717	90701	ENSG00000166562	SEC11C	B2RAA3; hsa:90701; Q9BY50		SRP-dependent cotranslational protein targeting to membrane; Synthesis, secretion, and inactivation of Glucagon-like Peptide-1 (GLP-1); Synthesis, secretion, and inactivation of Glucose-dependent Insulinotropic Polypeptide (GIP); Synthesis, secretion, and deacylation of Ghrelin	2	4	3	2	4	4	3	4	3	4	4	4	2	4	4	4	3	3	2	1	1	2		3	1	1	2	1	4	typeII	1
Q969L2	Protein MAL2 OS=Homo sapiens (Human) OX=9606 GN=MAL2 PE=1 SV=1	176	19.1	6.24	transport;developmental processes	plasma membrane;other membranes;other cell component	other molecular function	Pf01284	114569	ENSG00000147676	MAL2	B2R520; hsa:114569; Q6ZMD9; Q969L2			1	1	1	1	1	1	1	1	1	1	1	1	1	1	1	1	1	1	1	1	1	1	1	1	1	1	1	1	1	mtmp	1
Q9UHQ9	NADH-cytochrome b5 reductase 1 OS=Homo sapiens (Human) OX=9606 GN=CYB5R1 PE=1 SV=1	305	34.1	9.38	other metabolic processes;transport	plasma membrane;other membranes;ER/Golgi	other molecular function	Pf00175, Pf00970	51706	ENSG00000159348	CYB5R1	A0PK21; B2R8E0; hsa:51706; O95329; Q53F73; Q8NCL5; Q9UHJ1; Q9UHQ9	Oxidation by cytochrome P450	Platelet degranulation ; Erythrocytes take up carbon dioxide and release oxygen	9	14	14	12	15	18	18	14	12	17	13	16	9	18	12	14	14	13	14	12	8	10	11	9	3	9	11	9	10	typeII	1
A6NIE9	Putative serine protease 29 OS=Homo sapiens (Human) OX=9606 GN=PRSS29P PE=5 SV=3	313	34	7.06	protein metabolism	non-structural extracellular	other molecular function	Pf00089			PRSS29P	A6NIE9			1	1		1		1			1		1	1						1				1		1			1
Q8NEZ5	F-box only protein 22 OS=Homo sapiens (Human) OX=9606 GN=FBXO22 PE=1 SV=1	403	44.5	7.03	protein metabolism;other metabolic processes;other biological processes	cytosol;cytoskeleton	other molecular function	Pf00646, Pf10442	26263	ENSG00000167196	FBXO22	hsa:26263; Q0D2P8; Q6PIL5; Q8IXW3; Q8NEZ5; Q9H824; Q9UKC0	Genotoxicity pathway	Antigen processing: Ubiquitination & Proteasome degradation; Neddylation	3	4	3	2	2	3	5	3	4	3	4	6	4	6	5	3	3	3	2	4	4	2	2	3	3	4	4	2	2	cytoplasmic	0
P21730	C5a anaphylatoxin chemotactic receptor 1 OS=Homo sapiens (Human) OX=9606 GN=C5AR1 PE=1 SV=2	350	39.3	9.01	cell cycle OR cell proliferation;cell organization and biogenesis;RNA metabolism OR transcription;other metabolic processes;stress response;developmental processes;signal transduction;other biological processes	plasma membrane;other membranes;other cell component	other molecular function	Pf00001	728	ENSG00000197405	C5AR1	hsa:728; P21730	Peptide GPCRs; Complement system; Oxidative damage response; Complement system in neuronal development and plasticity; Complement and coagulation cascades	Regulation of Complement cascade; Neutrophil degranulation; G alpha (i) signalling events; Peptide ligand-binding receptors	1	1	1	1		1										1						1								mtmp	1
Q9HB66	Alternative protein MKKS OS=Homo sapiens (Human) OX=9606 GN=MKKS PE=1 SV=1	63	7.3	9.61		other membranes				ENSG00000285723	MKKS	Q9HB66			1	1		1			1	1		1			1	2	1	1	1	1		1	1	2	1	0		2		2	1
Q9BRT3	Migration and invasion enhancer 1 OS=Homo sapiens (Human) OX=9606 GN=MIEN1 PE=1 SV=1	115	12.4	4.37	other biological processes	plasma membrane;other membranes;cytosol;cytoskeleton;nucleus		Pf10262	84299	ENSG00000141741	MIEN1	hsa:84299; Q9BRT3			1	1	2	1	2	2	3	3	1	3	4	4	1	1	2	3	3	2	2	2	1	2	3	1	3	3	1	3	2
P41236	Protein phosphatase inhibitor 2 OS=Homo sapiens (Human) OX=9606 GN=PPP1R2 PE=1 SV=2	205	23	4.74	other metabolic processes;other biological processes		enzyme regulator activity	Pf04979	5504	ENSG00000184203	PPP1R2	hsa:5504; P41236			5	5	4	4		3		3	4	1	2	5	4	3	4	4	3	2	2	2		1				3	2		2	cytoplasmic	0
Q9H0W9	Ester hydrolase C11orf54 OS=Homo sapiens (Human) OX=9606 GN=C11orf54 PE=1 SV=1	315	35.1	6.7		nucleus	other molecular function	Pf08925	28970	ENSG00000182919	C11orf54	A8K850; hsa:28970; Q6FI88; Q6XYB0; Q96EI3; Q96IX1; Q9H0W9; Q9Y6B4			4	5	2	2	2	8	6	6	4	3	1	2	2	3	4	3	3	3	6	2	2	1	3		0	1	5	1	3	cytoplasmic	0
Q9Y6K0	Choline/ethanolaminephosphotransferase 1 OS=Homo sapiens (Human) OX=9606 GN=CEPT1 PE=1 SV=1	416	46.5	8.21	other metabolic processes	other membranes;ER/Golgi;nucleus	other molecular function	Pf01066	10390	ENSG00000134255	CEPT1	hsa:10390; Q69YJ9; Q9P0Y8; Q9Y6K0	Kennedy pathway from sphingolipids; One-carbon metabolism and related pathways	Synthesis of PC; Synthesis of PE	1	2	0	1	0	3	1	2	2	1	2	2	1	1	2	0	1	2	1		1		2	1		1			1	mtmp	1
Q58FG1	Putative heat shock protein HSP 90-alpha A4 OS=Homo sapiens (Human) OX=9606 GN=HSP90AA4P PE=5 SV=1	418	47.7	5.19	stress response;other biological processes	plasma membrane;other membranes;cytosol;nucleus;other cell component	other molecular function	Pf00183, Pf13589			HSP90AA4P	Q58FG1			1	1	1	1	1	3	1	1			1		2	2	2		1	1	1	1	1	1	1	1	2	2	1		0	cytoplasmic	0
P84157	Matrix-remodeling-associated protein 7 OS=Homo sapiens (Human) OX=9606 GN=MXRA7 PE=1 SV=1	204	21.5	4.26		other membranes;ER/Golgi			439921	ENSG00000182534	MXRA7	hsa:439921; P84157; Q0P5W3			1	1	2	1	3	1	2	2	4	3	1	2	4	4	2	3	2	1	1	3	2	2	2	1	1	1	1	1	2	secretome	0
P05452	Tetranectin OS=Homo sapiens (Human) OX=9606 GN=CLEC3B PE=1 SV=3	202	22.5	5.67	developmental processes;other biological processes	non-structural extracellular;nucleus;other cell component	other molecular function	Pf00059	7123	ENSG00000163815	CLEC3B	hsa:7123; P05452; Q6FGX6		Platelet degranulation	1	1	1			2	1	2	1		1		2			2	2	1	2	2	1	1	1				2	0	2	secretome	0
Q9UM07	Protein-arginine deiminase type-4 OS=Homo sapiens (Human) OX=9606 GN=PADI4 PE=1 SV=2	663	74	6.58	cell organization and biogenesis;protein metabolism;other metabolic processes;stress response;other biological processes	cytosol;nucleus;other cell component	other molecular function	Pf03068, Pf08526, Pf08527	23569	ENSG00000159339; ENSG00000280908	PADI4	A8K392; B2RBW0; hsa:23569; Q5VTZ8; Q70SX4; Q9UM07	Genes associated with the development of rheumatoid arthritis	Chromatin modifying enzymes	1			2	5	1	1	1	2	2	2	2	2	1		6	3	3	3	0	1	2	2		1			2	1	cytoplasmic	0
Q8IZW8	Tensin-4 OS=Homo sapiens (Human) OX=9606 GN=TNS4 PE=1 SV=3	715	76.7	7.34	other biological processes	cytosol;cytoskeleton;other cell component	cytoskeletal activity	Pf00017, Pf08416	84951	ENSG00000131746	TNS4	A6NMJ7; hsa:84951; Q71RB7; Q8IZW8; Q8WV64; Q96JV4	Glucocorticoid receptor pathway; Nuclear receptors meta-pathway	MET interacts with TNS proteins	2	4		2				4		1	4			1			1		1		2	2	1	1		1	9		1	cytoplasmic	0
P51157	Ras-related protein Rab-28 OS=Homo sapiens (Human) OX=9606 GN=RAB28 PE=1 SV=2	221	24.8	5.97	transport	plasma membrane;other membranes;cytoskeleton;other cell component	other molecular function	Pf00071	9364	ENSG00000157869	RAB28	G8JLC5; hsa:9364; P51157; Q8IYR8; Q8NI05	Ciliopathies		1								0			1																		cytoplasmic	0
Q9GZP8	Immortalization up-regulated protein OS=Homo sapiens (Human) OX=9606 GN=IMUP PE=1 SV=1	106	10.9	9.73		plasma membrane;other membranes;cytosol;nucleus		Pf15761	64073	ENSG00000167644	IMUP	hsa:64073; Q0P6G2; Q96H58; Q9GZP8; Q9HCR4			3	6	4	4	4	3	5	3	3	4	5	3	4	4	2	5	4	6	4	2	2	1	2	2	1	1	5	2	1	cytoplasmic	0
Q9UKU0	Long-chain-fatty-acid--CoA ligase 6 OS=Homo sapiens (Human) OX=9606 GN=ACSL6 PE=1 SV=4	697	77.7	7.43	other metabolic processes	plasma membrane;other membranes;mitochondrion;ER/Golgi;other cytoplasmic organelle	other molecular function	Pf00501, Pf13193	23305	ENSG00000164398	ACSL6	hsa:23305; J3KPG3; O94924; O95829; Q108M9; Q108N0; Q4G191; Q86TN7; Q9UKU0	Fatty acid beta-oxidation; Fatty acid biosynthesis; PPAR signaling pathway; Ferroptosis; Thermogenesis; Fatty acid transporters	Synthesis of very long-chain fatty acyl-CoAs	1		1				1		1				1							1										typeII	1
Q99460	26S proteasome non-ATPase regulatory subunit 1 OS=Homo sapiens (Human) OX=9606 GN=PSMD1 PE=1 SV=2	953	105.8	5.39	protein metabolism;other metabolic processes;other biological processes	non-structural extracellular;cytosol;nucleus;other cytoplasmic organelle;other cell component	enzyme regulator activity;other molecular function	Pf01851, Pf13646, Pf18004	5707	ENSG00000173692	PSMD1	B8ZZH9; hsa:5707; Q24JU0; Q53TI2; Q6GMU5; Q6P2P4; Q6PJM7; Q6PKG9; Q86VU1; Q8IV79; Q99460	Proteasome degradation; Alzheimer's disease and miRNA effects; Parkin-ubiquitin proteasomal system pathway; Alzheimer's disease	Ub-specific processing proteases; ER-Phagosome pathway; Neutrophil degranulation; FCERI mediated NF-kB activation; Downstream TCR signaling; Antigen processing: Ubiquitination & Proteasome degradation; Activation of NF-kappaB in B cells; Oxygen-dependent proline hydroxylation of Hypoxia-inducible Factor Alpha; Cross-presentation of soluble exogenous antigens (endosomes); SCF-beta-TrCP mediated de…	21	24	15	27	20	26	25	26	28	23	23	26	19	24	21	19	25	28	23	15	17	16	23	16	15	20	23	14	23	typeII	1
P55899	IgG receptor FcRn large subunit p51 OS=Homo sapiens (Human) OX=9606 GN=FCGRT PE=1 SV=1	365	39.7	6.54	transport	non-structural extracellular;plasma membrane;other membranes;other cytoplasmic organelle	other molecular function	Pf00129, Pf07654	2217	ENSG00000104870	FCGRT	hsa:2217; P55899; Q5HYM5; Q9HBV7; Q9NZ19			1	3	2	2	3	7	2	3	4	2	2	3	2	2	3	1	3	3	1	2	1	1	1	1	1	1	2	0	1	typeI	1
A0A1W2PR95	HCG1642624, isoform CRA_a OS=Homo sapiens (Human) OX=9606 GN=ENSG00000266826 PE=1 SV=1	340	39.2	5.86	other biological processes	cytosol	other molecular function	Pf04177		ENSG00000266826	IGBP1P2	A0A1W2PR95			1						1			1					1	1		1								1	2
Q92626	Peroxidasin homolog OS=Homo sapiens (Human) OX=9606 GN=PXDN PE=1 SV=2	1479	165.2	7.17	cell organization and biogenesis;other metabolic processes;stress response;other biological processes	non-structural extracellular;extracellular matrix;ER/Golgi	signal transduction activity or receptor binding;extracellular structural activity;other molecular function	Pf00093, Pf03098, Pf07679, Pf13855	7837	ENSG00000130508	PXDN	A8QM65; D6W4Y0; hsa:7837; Q4KMG2; Q92626	EGF/EGFR signaling pathway	Crosslinking of collagen fibrils	12	22	24	22	13	19	13	11	11	14	11	10	19	23	15	17	24	32	15	6	15	18	15	11	5	10	18	7	15
P13584	Cytochrome P450 4B1 OS=Homo sapiens (Human) OX=9606 GN=CYP4B1 PE=1 SV=2	511	59	8.27	other metabolic processes	other membranes;ER/Golgi	other molecular function	Pf00067	1580	ENSG00000142973	CYP4B1	hsa:1580; P13584; Q1HBI2; Q8TD85; Q8WWF2; Q8WWU9; Q8WWV0	Nuclear receptors in lipid metabolism and toxicity; Oxidation by cytochrome P450; Metapathway biotransformation Phase I and II	Synthesis of Leukotrienes (LT) and Eoxins (EX); Fatty acids; Miscellaneous substrates; Eicosanoids	1	4					0		2	2	2		2	1	2	1	1	1	0	1		2	1			2				typeII	1
Q70UQ0	Inhibitor of nuclear factor kappa-B kinase-interacting protein OS=Homo sapiens (Human) OX=9606 GN=IKBIP PE=1 SV=1	350	39.3	9.17	other biological processes	other membranes;ER/Golgi			121457	ENSG00000166130	IKBIP	hsa:121457; Q6ZWH4; Q70UP9; Q70UQ0; Q86V91; Q96ND2	Genotoxicity pathway		3	3	2	5	6	3	3	4	1	2		2	3	3	1	6	5	6		1		1	2				5			cytoplasmic	0
Q96C23	Aldose 1-epimerase OS=Homo sapiens (Human) OX=9606 GN=GALM PE=1 SV=1	342	37.7	6.65	other metabolic processes	other cell component	other molecular function	Pf01263	130589	ENSG00000143891	GALM	hsa:130589; Q53RY1; Q8NIA2; Q96C23; V9HWA8			4	7	6	3	3	6	4	6	3	5	7	6	5	4	4	5	5	5	6	2	2	4	4	2	2	3	5	3	3
Q96GW9	Methionine--tRNA ligase, mitochondrial OS=Homo sapiens (Human) OX=9606 GN=MARS2 PE=1 SV=2	593	66.5	8.09	protein metabolism;RNA metabolism OR transcription;other metabolic processes	mitochondrion	other molecular function	Pf09334, Pf19303	92935	ENSG00000247626	MARS2	A0AVC3; hsa:92935; Q76E79; Q8IW62; Q8N7N4; Q96GW9	Amino acid metabolism	Mitochondrial tRNA aminoacylation	1																													cytoplasmic	0
Q9HB19	Pleckstrin homology domain-containing family A member 2 OS=Homo sapiens (Human) OX=9606 GN=PLEKHA2 PE=1 SV=2	425	47.2	8.66	other biological processes	plasma membrane;other membranes;nucleus;other cell component	other molecular function	Pf00169	59339		PLEKHA2	hsa:59339; Q9HB19		Synthesis of PIPs at the plasma membrane	2	1	2	1	1	4	2	2		3	2	4	1	2	2	0	1	4	2	0	1	1				2	4	1	1	cytoplasmic	0
B0FP48	Uroplakin-3b-like protein 1 OS=Homo sapiens (Human) OX=9606 GN=UPK3BL1 PE=2 SV=1	263	28.4	8.21		other membranes			100134938	ENSG00000267368	UPK3BL1	B0FP48; hsa:100134938; T2F9S8			3	6	5	6	5	5	8	9	2	7	8	5	3	6	5	6	5	1	8	3	2	1	4	4	2	6	4	3	3
Q14767	Latent-transforming growth factor beta-binding protein 2 OS=Homo sapiens (Human) OX=9606 GN=LTBP2 PE=1 SV=3	1821	194.9	5.19	cell organization and biogenesis;transport;signal transduction	extracellular matrix	other molecular function	Pf00008, Pf00683, Pf07645	4053	ENSG00000119681	LTBP2	hsa:4053; Q14767; Q99907; Q9NS51	Hypothesized pathways in pathogenesis of cardiovascular disease	Molecules associated with elastic fibres	8	11	13	8	20	8	3	12	8	11	6	5	9	14	9	15	11	13	17	5	7	6	12	6	4	3	22	8	6	secretome	0
Q9BZE7	UPF0193 protein EVG1 OS=Homo sapiens (Human) OX=9606 GN=C22orf23 PE=1 SV=1	217	24.9	9.8				Pf05250	84645	ENSG00000128346	C22orf23	hsa:84645; Q5JYU9; Q96M68; Q9BZE7			1		1													1		1		1			1		1	1				cytoplasmic	0
O00571	ATP-dependent RNA helicase DDX3X OS=Homo sapiens (Human) OX=9606 GN=DDX3X PE=1 SV=3	662	73.2	7.18	cell-cell signaling;cell organization and biogenesis;protein metabolism;RNA metabolism OR transcription;other metabolic processes;stress response;signal transduction;other biological processes	non-structural extracellular;plasma membrane;other membranes;cytosol;cytoskeleton;nucleus;other cell component	enzyme regulator activity;cytoskeletal activity;translation activity;nucleic acid binding activity;other molecular function	Pf00270, Pf00271	1654	ENSG00000215301	DDX3X	A8K538; B4E3E8; hsa:1654; O00571; O15536	Novel intracellular components of RIG-I-like receptor (RLR) pathway; Hepatitis B infection	Neutrophil degranulation	12	27	9	11	26	9	30	11	7	25	33	25	6	5	5	7	10	8	23	3	10	5	3	18	14	4	9	5	22	cytoplasmic	0
Q9Y316	Protein MEMO1 OS=Homo sapiens (Human) OX=9606 GN=MEMO1 PE=1 SV=1	297	33.7	7.14	other biological processes			Pf01875	51072	ENSG00000162959	MEMO1	B4DLS0; D6W575; hsa:51072; Q5R2V8; Q5R2V9; Q6NSL5; Q9Y316		ERBB2 Regulates Cell Motility	2	5	5	3		6	3	3	6	3	3	4	6	4	4	6	5	4	4	3	2	4	2	2	1	2	3	2	1	cytoplasmic	0
Q01581	Hydroxymethylglutaryl-CoA synthase, cytoplasmic OS=Homo sapiens (Human) OX=9606 GN=HMGCS1 PE=1 SV=2	520	57.3	5.41	other metabolic processes;developmental processes;other biological processes	cytosol;other cell component	other molecular function	Pf01154, Pf08540	3157	ENSG00000112972	HMGCS1	B2RDL8; hsa:3157; Q01581	Cholesterol biosynthesis pathway; Sterol regulatory element-binding proteins (SREBP) signaling; SREBF and miR33 in cholesterol and lipid homeostasis; Cholesterol metabolism with Bloch and Kandutsch-Russell pathways; Endochondral ossification; Endochondral ossification with skeletal dysplasias	PPARA activates gene expression; Activation of gene expression by SREBF (SREBP); Cholesterol biosynthesis	7	3	4	1		3	8	4	3	2	3	2	1	1	1	4	10	4	1			3	3	0	3	6	1	2	1	cytoplasmic	0
P07225	Vitamin K-dependent protein S OS=Homo sapiens (Human) OX=9606 GN=PROS1 PE=1 SV=1	676	75.1	5.67	stress response;other biological processes	non-structural extracellular;plasma membrane;other membranes;ER/Golgi;other cell component	enzyme regulator activity;other molecular function	Pf00008, Pf00054, Pf00594, Pf02210, Pf07645, Pf14670	5627	ENSG00000184500	PROS1	A8KAC9; D3DN28; hsa:5627; P07225; Q15518; Q7Z715; Q9UCZ8	Complement system; Complement system in neuronal development and plasticity; Complement and coagulation cascades	Intrinsic Pathway of Fibrin Clot Formation; Common Pathway of Fibrin Clot Formation; Gamma-carboxylation of protein precursors; Transport of gamma-carboxylated protein precursors from the endoplasmic reticulum to the Golgi apparatus; Removal of aminoterminal propeptides from gamma-carboxylated proteins; Platelet degranulation ; Cell surface interactions at the vascular wall; Regulation of Complem…	2	3	4	1	1	1	1	1	2	2	2	3	3	2	0		2	2	1	2		1		1	1		2		1	secretome	0
P07602	Prosaposin OS=Homo sapiens (Human) OX=9606 GN=PSAP PE=1 SV=2	524	58.1	5.17	other metabolic processes;transport;developmental processes;signal transduction;other biological processes	non-structural extracellular;plasma membrane;other membranes;other cytoplasmic organelle;other cell component	enzyme regulator activity;other molecular function	Pf02199, Pf03489, Pf05184	5660	ENSG00000197746	PSAP	hsa:5660; P07292; P07602; P15793; P78538; P78541; P78546; P78547; P78558; Q53Y86; Q6IBQ6; Q92739; Q92740; Q92741; Q92742		Neutrophil degranulation; Platelet degranulation ; G alpha (i) signalling events; Glycosphingolipid metabolism; Peptide ligand-binding receptors	7	7	6	9	4	10	4	7	9	7	6	5	7	5	6	7	6	9	5	3	3	5	9	2	1	5	6	3	5	secretome	0
Q14457	Beclin-1 OS=Homo sapiens (Human) OX=9606 GN=BECN1 PE=1 SV=2	450	51.9	4.89	cell cycle OR cell proliferation;cell organization and biogenesis;other metabolic processes;stress response;transport;developmental processes;other biological processes	other membranes;cytosol;mitochondrion;ER/Golgi;nucleus;other cytoplasmic organelle;other cell component	other molecular function	Pf04111, Pf15285, Pf17675	8678	ENSG00000126581	BECN1	B2R6N7; hsa:8678; O75595; Q14457; Q9UNA8	Alzheimer's disease and miRNA effects; Nanoparticle triggered autophagic cell death; Neurodegeneration with brain iron accumulation (NBIA) subtypes pathway; Autophagy; 7q11.23 copy number variation syndrome; Malignant pleural mesothelioma; Alzheimer's disease; Senescence and autophagy in cancer	Ub-specific processing proteases; Macroautophagy; Translation of Replicase and Assembly of the Replication Transcription Complex; Translation of Replicase and Assembly of the Replication Transcription Complex	1			1				1		1	1	1			1		1	1		0		1	1	1		1	2	1	1	cytoplasmic	0
O43278	Kunitz-type protease inhibitor 1 OS=Homo sapiens (Human) OX=9606 GN=SPINT1 PE=1 SV=2	529	58.4	6.29	cell organization and biogenesis;developmental processes;other biological processes	non-structural extracellular;plasma membrane;other membranes	enzyme regulator activity	Pf00014, Pf00057, Pf07502	6692	ENSG00000166145	SPINT1	hsa:6692; O43278; Q7Z7D2		MET Receptor Activation; Signaling by MST1	6	9	7	8	3	5	8	10	7	11	7	9	9	13	6	9	12	10	11	8	8	8	3	7	2	7	19	6	8	typeI	1
Q9H6S3	Epidermal growth factor receptor kinase substrate 8-like protein 2 OS=Homo sapiens (Human) OX=9606 GN=EPS8L2 PE=1 SV=2	715	80.6	6.84	signal transduction;other biological processes	plasma membrane;other membranes;cytosol;other cell component	cytoskeletal activity	Pf00018, Pf08416, Pf18016	64787	ENSG00000177106	EPS8L2	B3KSX1; B7ZKL3; hsa:64787; Q53GM8; Q8WYW7; Q96K06; Q9H6K9; Q9H6S3		Sensory processing of sound by outer hair cells of the cochlea; Sensory processing of sound by inner hair cells of the cochlea	7	14	9	14	9	15	7	16	10	14	14	14	9	11	9	11	11	12	14	14	6	10	4	5	5	6	24	11	9	cytoplasmic	0
P15374	Ubiquitin carboxyl-terminal hydrolase isozyme L3 OS=Homo sapiens (Human) OX=9606 GN=UCHL3 PE=1 SV=1	230	26.2	4.92	protein metabolism;other metabolic processes	cytosol;nucleus;other cell component	other molecular function	Pf01088	7347	ENSG00000118939	UCHL3	B2R970; hsa:7347; P15374; Q5TBK8; Q6IBE9	Proteasome degradation	Synthesis of active ubiquitin: roles of E1 and E2 enzymes; UCH proteinases; Neddylation	7	10	8	10	7	12	9	14	7	9	9	6	9	10	9	10	9	9	10	6	4	4	6	4	3	5	8	4	8	typeII	1
Q969G5	Caveolae-associated protein 3 OS=Homo sapiens (Human) OX=9606 GN=CAVIN3 PE=1 SV=3	261	27.7	6.43	cell organization and biogenesis;other biological processes	plasma membrane;other membranes;cytosol;other cell component	other molecular function	Pf15237	112464	ENSG00000170955	CAVIN3	hsa:112464; Q969G5			7	4	4	3	4	5	5	9	7	5	5	6	5	6	6	5	8	7	6	4	5	4	7	4	6	4	6	6	4	cytoplasmic	0
P52788	Spermine synthase OS=Homo sapiens (Human) OX=9606 GN=SMS PE=1 SV=2	366	41.2	5.02	other metabolic processes	cytosol	other molecular function	Pf01564, Pf17284, Pf17950	6611	ENSG00000102172	SMS	A6NHA7; A6NI34; B2R9M0; hsa:6611; O00544; P52788; Q9UQS1	Methionine de novo and salvage pathway; Amino acid metabolism	Metabolism of polyamines	4	8	6	6	8	8	10	10	5	6	8	6	7	8	6	9	8	14	5	9	5	3	6	4	2	3	11	6	7	cytoplasmic	0
P48739	Phosphatidylinositol transfer protein beta isoform OS=Homo sapiens (Human) OX=9606 GN=PITPNB PE=1 SV=2	271	31.5	6.87	cell organization and biogenesis;other metabolic processes;transport	other membranes;ER/Golgi;other cell component	transporter activity;other molecular function	Pf02121	23760	ENSG00000180957	PITPNB	B3KYB8; B7Z7Q0; hsa:23760; P48739; Q8N5W1		PI and PC transport between ER and Golgi membranes	7	7	9	12	10	11	10	10	9	6	11	9	11	10	8	11	9	6	7	4	6	9	7	7	4	7	12	5	8	cytoplasmic	0
P50552	Vasodilator-stimulated phosphoprotein OS=Homo sapiens (Human) OX=9606 GN=VASP PE=1 SV=3	380	39.8	8.94	cell organization and biogenesis;developmental processes	plasma membrane;other membranes;cytosol;cytoskeleton;other cell component	cytoskeletal activity;other molecular function	Pf00568, Pf08776	7408	ENSG00000125753	VASP	B2RBT9; hsa:7408; P50552; Q6PIZ1; Q93035	Integrin-mediated cell adhesion; Focal adhesion	Signaling by ROBO receptors; Generation of second messenger molecules; Cell-extracellular matrix interactions	15	13	13	14	11	19	13	18	18	17	19	15	14	14	14	16	16	15	20	13	9	15	14	11	9	13	21	13	15	cytoplasmic	0
Q9NRC6	Spectrin beta chain, non-erythrocytic 5 OS=Homo sapiens (Human) OX=9606 GN=SPTBN5 PE=1 SV=2	3674	416.5	6.65	cell organization and biogenesis;transport	other membranes;cytosol;cytoskeleton;other cell component	cytoskeletal activity;other molecular function	Pf00307, Pf00435	51332	ENSG00000137877	SPTBN5	hsa:51332; Q9NRC6		RAF/MAP kinase cascade; COPI-mediated anterograde transport; NCAM signaling for neurite out-growth; Interaction between L1 and Ankyrins	1	1	1	2	1	1	2		2	1	2	1	1	2	1	1	1	1		1						1		1	1	cytoplasmic	0
P48594	Serpin B4 OS=Homo sapiens (Human) OX=9606 GN=SERPINB4 PE=1 SV=2	390	44.8	6.21	other biological processes	non-structural extracellular;other cell component	enzyme regulator activity;other molecular function	Pf00079	6318	ENSG00000206073	SERPINB4	A8K847; hsa:6318; P48594			1		3	11	3	4		2		4	5	1	5	2	1			1		1	1	0	10				10	2	2	cytoplasmic	0
Q5T653	39S ribosomal protein L2, mitochondrial OS=Homo sapiens (Human) OX=9606 GN=MRPL2 PE=1 SV=2	305	33.3	11.3	protein metabolism;other metabolic processes	other membranes;mitochondrion;translational apparatus;nucleus	other molecular function	Pf00181, Pf03947	51069	ENSG00000112651	MRPL2	B2RC56; hsa:51069; Q5T653; Q8WUL1; Q96Q56; Q9Y311		Mitochondrial translation initiation; Mitochondrial translation elongation; Mitochondrial translation termination	1	2	1	1		2	4	1	1	2	1	1	1	1	3	3	2	3	3	1				1	1	1	1		3	typeI	1
Q14526	Hypermethylated in cancer 1 protein OS=Homo sapiens (Human) OX=9606 GN=HIC1 PE=1 SV=5	733	76.5	6.83	cell-cell signaling;stress response;signal transduction;other biological processes	nucleus;other cell component	nucleic acid binding activity;other molecular function	Pf00096, Pf00651	3090	ENSG00000177374	HIC1	D3DTI4; hsa:3090; Q14526		SUMOylation of transcription factors	1																									1				cytoplasmic	0
Q99829	Copine-1 OS=Homo sapiens (Human) OX=9606 GN=CPNE1 PE=1 SV=1	537	59	5.83	cell organization and biogenesis;protein metabolism;other metabolic processes;transport;developmental processes;other biological processes	plasma membrane;other membranes;cytosol;nucleus;other cytoplasmic organelle;other cell component	transporter activity;other molecular function	Pf00168, Pf07002	8904	ENSG00000214078	CPNE1	E1P5Q4; hsa:8904; Q6IBL3; Q99829; Q9H243; Q9NTZ7		Neutrophil degranulation; Glycerophospholipid biosynthesis	7	10	9	11	7	9	9	9	10	10	10	7	7	10	9	9	9	15	11	8	6	5	10	9	4	6	15	9	11	cytoplasmic	0
Q9BQ39	ATP-dependent RNA helicase DDX50 OS=Homo sapiens (Human) OX=9606 GN=DDX50 PE=1 SV=1	737	82.5	9.17		plasma membrane;other membranes;nucleus	other molecular function	Pf00270, Pf00271, Pf08152	79009	ENSG00000107625	DDX50	hsa:79009; Q5VX37; Q8WV76; Q9BQ39; Q9BWI8			1	2	1	1	2	2	3	5	3	4	3	4	2	5	2	3	2	6	3	2	1	0	5	0		1	4	0	1	cytoplasmic	0
Q9NZW5	MAGUK p55 subfamily member 6 OS=Homo sapiens (Human) OX=9606 GN=MPP6 PE=1 SV=2	540	61.1	6.18	cell organization and biogenesis	plasma membrane;other membranes		Pf00595, Pf00625, Pf02828, Pf07653	51678	ENSG00000105926	PALS2	A4D157; hsa:51678; Q9H0E1; Q9NZW5			1	1		2	1		1																				4	1		cytoplasmic	0
Q9NPL8	Complex I assembly factor TIMMDC1, mitochondrial OS=Homo sapiens (Human) OX=9606 GN=TIMMDC1 PE=1 SV=2	285	32.2	8.5	cell organization and biogenesis	other membranes;mitochondrion;nucleus		Pf02466	51300	ENSG00000113845	TIMMDC1	D3DN81; hsa:51300; Q6IAJ7; Q6UWU6; Q9NPL8; Q9NPR3; Q9NPS5; Q9P0Y6		Complex I biogenesis	5	3	2	3	3	3	3	2	4	1	3	1	1	2	4	3	3	2	3	1	2	2	5	3	1	2	3	1	2	mtmp	1
Q9Y6U3	Adseverin OS=Homo sapiens (Human) OX=9606 GN=SCIN PE=1 SV=4	715	80.4	5.71	cell organization and biogenesis;transport;developmental processes;other biological processes	plasma membrane;other membranes;cytoskeleton;other cell component	cytoskeletal activity;other molecular function	Pf00626	85477	ENSG00000006747	SCIN	A8K2U8; hsa:85477; Q8NBZ6; Q8WU97; Q96JC7; Q96PY2; Q9Y6U3	Ebola virus pathway in host; Endochondral ossification; Endochondral ossification with skeletal dysplasias		12	10	9	26	5	19	9	12	8	13	8	6	6	9	5	29	9	5	9	6	5	7	5	6	8	8	5	16	32	cytoplasmic	0
Q53T59	HCLS1-binding protein 3 OS=Homo sapiens (Human) OX=9606 GN=HS1BP3 PE=1 SV=1	392	42.8	5.01	other biological processes	mitochondrion;ER/Golgi	other molecular function	Pf00787	64342	ENSG00000118960	HS1BP3	B2RAW2; D6W529; hsa:64342; Q53T59; Q86VC2; Q8N367			3	6	4	5	6	5	7	7	5	6	7	7	7	6	6	8	7	6	7	4	4	4	4	2	3	4	5	5	3	cytoplasmic	0
Q8IZ52	Chondroitin sulfate synthase 2 OS=Homo sapiens (Human) OX=9606 GN=CHPF PE=1 SV=2	775	85.4	6.93	protein metabolism;other metabolic processes	other membranes;cytosol;mitochondrion;ER/Golgi	other molecular function	Pf05679	79586	ENSG00000123989	CHPF	B4DXU0; hsa:79586; Q6UXD6; Q7L4G1; Q8IZ52; Q9H0F8; Q9H618		Chondroitin sulfate biosynthesis	1	2	1			2	1	1	1			0		1		1	0	0					0	1		1	1			cytoplasmic	0
P13797	Plastin-3 OS=Homo sapiens (Human) OX=9606 GN=PLS3 PE=1 SV=4	630	70.8	5.6	cell organization and biogenesis;developmental processes	plasma membrane;other membranes;cytosol;cytoskeleton;other cell component	cytoskeletal activity;other molecular function	Pf00307, Pf13499	5358	ENSG00000102024	PLS3	A8K579; B1AQ09; B4DGB4; B7Z6M1; hsa:5358; P13797; Q86YI6			15	23	27	17	20	29	17	29	19	10	20	18	18	21	22	25	28	20	23	11	13	9	19	15	11	18	27	14	20	cytoplasmic	0
P30711	Glutathione S-transferase theta-1 OS=Homo sapiens (Human) OX=9606 GN=GSTT1 PE=1 SV=4	240	27.3	7.49	other metabolic processes;other biological processes	cytosol;other cell component	other molecular function	Pf00043, Pf13417	2952	ENSG00000277656	GSTT1	hsa:2952; O00226; P30711; Q5TZY2; Q6IC69; Q969K8; Q96IY3	Glutathione metabolism; Nuclear receptors meta-pathway; NRF2 pathway; Aflatoxin B1 metabolism; Metapathway biotransformation Phase I and II	Glutathione conjugation	3	5	2	5	2	6	5	8	1	1	10	3	4	3	4	5	6	5	5	3	4	4	5	3	1	3	5	1	4	cytoplasmic	0
P09661	U2 small nuclear ribonucleoprotein A' OS=Homo sapiens (Human) OX=9606 GN=SNRPA1 PE=1 SV=2	255	28.4	8.62	RNA metabolism OR transcription;other metabolic processes;other biological processes	nucleus	nucleic acid binding activity	Pf14580	6627	ENSG00000131876	SNRPA1	B2R5I6; hsa:6627; P09661; Q8TBD2	mRNA processing	Gene and protein expression by JAK-STAT signaling after Interleukin-12 stimulation; mRNA Splicing - Major Pathway	4	7	6	4	4	4	8	7	6	7	9	4	8	6	6	9	9	5	8	7	5	5	8	7	6	6	8	8	9	cytoplasmic	0
Q8NFH4	Nucleoporin Nup37 OS=Homo sapiens (Human) OX=9606 GN=NUP37 PE=1 SV=1	326	36.7	5.92	cell cycle OR cell proliferation;transport;other biological processes	cytosol;nucleus;other cell component		Pf00400	79023	ENSG00000075188	NUP37	hsa:79023; Q8NFH4; Q9H644		Separation of Sister Chromatids; HCMV Late Events; HCMV Early Events; ISG15 antiviral mechanism; Transport of the SLBP independent Mature mRNA; Transport of the SLBP Dependant Mature mRNA; Transport of Mature mRNA Derived from an Intronless Transcript; Transport of Mature mRNA derived from an Intron-Containing Transcript; Rev-mediated nuclear export of HIV RNA; Transport of Ribonucleoproteins int…	3	4	1	3	1	2	3	4	2	1	3	3	4	1	4	1	2	1	4	1	2	2	3	2	3	5	3	2	3	cytoplasmic	0
Q9NPH0	Lysophosphatidic acid phosphatase type 6 OS=Homo sapiens (Human) OX=9606 GN=ACP6 PE=1 SV=3	428	48.9	6.47	other metabolic processes;developmental processes	mitochondrion;other cell component	other molecular function	Pf00328	51205	ENSG00000162836	ACP6	hsa:51205; Q59G61; Q5T490; Q6IAQ3; Q7LG81; Q9NPH0; Q9UIG6; X5D289	1q21.1 copy number variation syndrome	Synthesis of PA	1	1	1	1	1	1	1	2		3	1	1	1	1	1	2	1		1	1	1	1	1	0		1	3	1	1	cytoplasmic	0
Q9BVQ7	Spermatogenesis-associated protein 5-like protein 1 OS=Homo sapiens (Human) OX=9606 GN=SPATA5L1 PE=1 SV=2	753	80.7	8.09		cytoskeleton;other cell component	other molecular function	Pf00004, Pf17862	79029	ENSG00000171763	SPATA5L1	C9JHR5; hsa:79029; Q9BVQ7; Q9H8W7; Q9HA41			3	1	0	1	1	1		1	1	1		1	1	2	1	1	1	1	1	1		1	2			1	3			cytoplasmic	0
P24557	Thromboxane-A synthase OS=Homo sapiens (Human) OX=9606 GN=TBXAS1 PE=1 SV=3	533	60.5	7.62	other metabolic processes;other biological processes	other membranes;ER/Golgi	other molecular function	Pf00067	6916	ENSG00000059377	TBXAS1	B4DJG6; E7EMU9; E7EP08; E7ESB5; hsa:6916; O14987; P24557; Q16843; Q16844; Q8IUN1; Q96CN2; Q9GZW4; Q9HD77; Q9HD78; Q9HD79; Q9HD80; Q9HD81; Q9HD82; Q9HD83; Q9HD84	Eicosanoid synthesis; Eicosanoid metabolism via cyclooxygenases (COX); Prostaglandin and leukotriene metabolism in senescence ; Prostaglandin synthesis and regulation	Synthesis of Prostaglandins (PG) and Thromboxanes (TX); Eicosanoids; Defective TBXAS1 causes GHDD	5	3		3	2	6	2	2	3			1	2	4		1		1	1		1	1	2			1	1	1	2	mtmp	1
O43314	Inositol hexakisphosphate and diphosphoinositol-pentakisphosphate kinase 2 OS=Homo sapiens (Human) OX=9606 GN=PPIP5K2 PE=1 SV=3	1243	140.3	8.22	other metabolic processes;other biological processes	cytosol	kinase activity;other molecular function	Pf00328, Pf18086	23262	ENSG00000145725	PPIP5K2	A1NI53; A6NGS8; hsa:23262; O43314; Q8TB50		Synthesis of pyrophosphates in the cytosol	1	2	1	3	1	2	4	1	2	4	3	1	4	2	5	1	2	3	2	2			2	1	1	4	3	2	2	cytoplasmic	0
P28161	Glutathione S-transferase Mu 2 OS=Homo sapiens (Human) OX=9606 GN=GSTM2 PE=1 SV=2	218	25.7	6.37	other metabolic processes;stress response;signal transduction;other biological processes	non-structural extracellular;cytosol;ER/Golgi;other cell component	signal transduction activity or receptor binding;other molecular function	Pf00043, Pf02798	2946	ENSG00000213366	GSTM2	B4DRY4; E9PEM9; hsa:2946; P28161; Q2M318; Q5TZY5; Q8WWE1	Glutathione metabolism; Nuclear receptors meta-pathway; NRF2 pathway; FOXA2 pathway; Metapathway biotransformation Phase I and II	Glutathione conjugation	2	15	9	2			12	9	9	5	8	8	9	2	8	11	9	2	12	8	4	2	0	5	4	3	3	2		cytoplasmic	0
Q32P28	Prolyl 3-hydroxylase 1 OS=Homo sapiens (Human) OX=9606 GN=P3H1 PE=1 SV=2	736	83.3	5.14	protein metabolism;other metabolic processes;developmental processes;other biological processes	ER/Golgi;nucleus;other cell component	other molecular function	Pf13640	64175	ENSG00000117385	P3H1	hsa:64175; Q32P28; Q7KZR4; Q96BR8; Q96SK8; Q96SL5; Q96SN3; Q9H6K3; Q9HC86; Q9HC87	Type I collagen synthesis in the context of osteogenesis imperfecta	Collagen biosynthesis and modifying enzymes	6	7	11	6	7	10	3	9	7	8	6	6	9	11	7	7	14	15	7	5	7	8	7	4	2	5	9	5	2	secretome	0
Q7L5D6	Golgi to ER traffic protein 4 homolog OS=Homo sapiens (Human) OX=9606 GN=GET4 PE=1 SV=1	327	36.5	5.41	cell organization and biogenesis;protein metabolism;other metabolic processes;stress response;other biological processes	cytosol;nucleus;other cell component	other molecular function	Pf04190	51608	ENSG00000239857	GET4	A4D2Q1; B3KNC7; hsa:51608; Q7L5D6; Q9UFC9; Q9Y309		Insertion of tail-anchored proteins into the endoplasmic reticulum membrane	1	1	1	1	1			0	1			1			1		3	4	1	1			1	1		0	1	0	1	typeII	1
O00264	Membrane-associated progesterone receptor component 1 OS=Homo sapiens (Human) OX=9606 GN=PGRMC1 PE=1 SV=3	195	21.7	4.7	other metabolic processes	plasma membrane;other membranes;mitochondrion;ER/Golgi;other cell component	other molecular function	Pf00173	10857	ENSG00000101856	PGRMC1	B7Z1L3; hsa:10857; O00264; Q9UGJ9		Neutrophil degranulation	8	9	8	7	8	13	10	11	7	9	13	7	9	7	9	11	9	10	11	8	10	7	7	8	6	9	11	9	11	typeII	1
P31150	Rab GDP dissociation inhibitor alpha OS=Homo sapiens (Human) OX=9606 GN=GDI1 PE=1 SV=2	447	50.6	5.14	cell organization and biogenesis;transport;developmental processes;signal transduction;other biological processes	cytosol;ER/Golgi;other cell component	enzyme regulator activity;other molecular function	Pf00996	2664	ENSG00000203879	GDI1	hsa:2664; P31150; P50394; Q6FG50; Q7Z2G6; Q7Z2G9; Q7Z2H5; Q7Z2I6	Integrated breast cancer pathway; Ciliary landscape; Airway smooth muscle cell contraction	RAB GEFs exchange GTP for GDP on RABs	10	17	15	16	11	16	15	15	13	15	17	16	11	12	13	13	16	15	13	10	6	11	10	5	7	4	7	5	12	cytoplasmic	0
Q96JY6	PDZ and LIM domain protein 2 OS=Homo sapiens (Human) OX=9606 GN=PDLIM2 PE=1 SV=1	352	37.4	8.72	cell organization and biogenesis;developmental processes;other biological processes	cytoskeleton;nucleus;other cell component	cytoskeletal activity;other molecular function	Pf00412, Pf00595, Pf15936	64236	ENSG00000120913	PDLIM2	D3DSR5; hsa:64236; J3KNH4; Q7Z584; Q86WM8; Q8WZ29; Q96JY6; Q9H4L9; Q9H7I2			2	2	4	3	2	4	2	4	3	2	4	3	4	2	4	4	4	5	4	1	0	2	3	1	3	3	2	3	2	cytoplasmic	0
Q8IYS2	Uncharacterized protein KIAA2013 OS=Homo sapiens (Human) OX=9606 GN=KIAA2013 PE=1 SV=1	634	69.1	8.19		other membranes		Pf10222	90231	ENSG00000116685	KIAA2013	hsa:90231; Q5JXC1; Q8IVF8; Q8IYS2; Q8NDI7; Q9BSY1			1	2		1		1	2			1	1						1		1		1	1	1				1	1		mtmp	1
Q8IV36	Protein HID1 OS=Homo sapiens (Human) OX=9606 GN=HID1 PE=1 SV=1	788	88.7	6.06		other membranes;cytosol;cytoskeleton;ER/Golgi;other cell component		Pf12722	283987	ENSG00000167861	HID1	hsa:283987; Q8IV36; Q8N5L6; Q8TE83; Q9NT34			4	4	1	3	1	3	3	3	4	3	5	2	2	5	4	6	4	5	2	4	2	2	2	2	2	4	2	3	4	mtmp	1
Q08999	Retinoblastoma-like protein 2 OS=Homo sapiens (Human) OX=9606 GN=RBL2 PE=1 SV=3	1139	128.3	7.44	cell cycle OR cell proliferation;cell organization and biogenesis;other biological processes	cytosol;nucleus;other cell component	nucleic acid binding activity;other molecular function	Pf01857, Pf01858, Pf11934	5934	ENSG00000103479	RBL2	B7Z913; hsa:5934; Q08999; Q15073; Q16084; Q8NE70; Q92812	Cell cycle; Thyroid stimulating hormone (TSH) signaling pathway; Adipogenesis; TGF-beta signaling pathway; PI3K-Akt signaling pathway; ID signaling pathway; DNA damage response (only ATM dependent); Monoamine transport	G1/S-Specific Transcription; FOXO-mediated transcription of cell cycle genes; Cyclin D associated events in G1; TP53 Regulates Transcription of Genes Involved in G2 Cell Cycle Arrest; Cyclin E associated events during G1/S transition ; Transcription of E2F targets under negative control by DREAM complex; Cyclin A:Cdk2-associated events at S phase entry; Transcription of E2F targets under negative…	1									1				1	0															cytoplasmic	0
Q5EBM0	UMP-CMP kinase 2, mitochondrial OS=Homo sapiens (Human) OX=9606 GN=CMPK2 PE=1 SV=3	449	49.4	7.01	other metabolic processes;other biological processes	mitochondrion;nucleus;other cell component	kinase activity;other molecular function	Pf02223	129607	ENSG00000134326	CMPK2	A2RUB0; A5D8T2; B7ZM18; hsa:129607; Q5EBM0; Q6ZRU2; Q96AL8	Pyrimidine metabolism		3	7	4	1	1	2	3	4	1	2		3	1	3	1	4	1	3	3		1	2	2	2	2	4	2	0	3	cytoplasmic	0
P53985	Monocarboxylate transporter 1 OS=Homo sapiens (Human) OX=9606 GN=SLC16A1 PE=1 SV=3	500	53.9	8.66	cell cycle OR cell proliferation;cell organization and biogenesis;other metabolic processes;transport;other biological processes	plasma membrane;other membranes;cytoskeleton;other cell component	transporter activity;other molecular function	Pf07690	6566	ENSG00000155380; ENSG00000281917	SLC16A1	hsa:6566; P53985; Q49A45; Q5T8R6; Q9NSJ9	Photodynamic therapy-induced HIF-1 survival signaling; Fragile X syndrome	Basigin interactions; Pyruvate metabolism; Proton-coupled monocarboxylate transport; Defective SLC16A1 causes symptomatic deficiency in lactate transport (SDLT)	2		2	3	1		1	0	1				1	1	2		2	2	1	1	1		2		1		1	2		mtmp	1
P28482	Mitogen-activated protein kinase 1 OS=Homo sapiens (Human) OX=9606 GN=MAPK1 PE=1 SV=3	360	41.4	6.98	cell-cell signaling;cell cycle OR cell proliferation;protein metabolism;other metabolic processes;stress response;transport;developmental processes;signal transduction;other biological processes	non-structural extracellular;plasma membrane;other membranes;cytosol;cytoskeleton;mitochondrion;ER/Golgi;nucleus;other cytoplasmic organelle;other cell component	nucleic acid binding activity;kinase activity;other molecular function	Pf00069	5594	ENSG00000100030	MAPK1	A8CZ64; hsa:5594; P28482	IL-5 signaling pathway; Osteopontin signaling; Regulation of toll-like receptor signaling pathway; Physiological and pathological hypertrophy of the heart; Angiogenesis; MicroRNAs in cardiomyocyte hypertrophy; Type II diabetes mellitus; Heart development; Integrin-mediated cell adhesion; IL-1 signaling pathway; Integrated breast cancer pathway; RANKL/RANK signaling pathway; Thyroid stimulating ho…	Regulation of actin dynamics for phagocytic cup formation; FCERI mediated MAPK activation; FCGR3A-mediated phagocytosis; Neutrophil degranulation; SMAD2/SMAD3:SMAD4 heterotrimer regulates transcription; Estrogen-dependent nuclear events downstream of ESR-membrane signaling; Oxidative Stress Induced Senescence; Senescence-Associated Secretory Phenotype (SASP); Recycling pathway of L1; Signaling by…	7	10	11	11	9	13	10	14	11	9	15	10	12	13	12	15	10	12	12	5	6	5	8	5	5	6	13	7	8	cytoplasmic	0
Q13283	Ras GTPase-activating protein-binding protein 1 OS=Homo sapiens (Human) OX=9606 GN=G3BP1 PE=1 SV=1	466	52.1	5.52	cell organization and biogenesis;other metabolic processes;stress response;signal transduction;other biological processes	cytosol;nucleus;other cell component	nucleic acid binding activity;other molecular function	Pf00076, Pf02136	10146	ENSG00000145907	G3BP1	hsa:10146; Q13283; Q5HYE9			9	16	10	20	10	16	13	11	12	11	13	12	12	12	12	15	17	14	10	6	9	8	13	7	4	9	19	8	8	cytoplasmic	0
Q96DE0	U8 snoRNA-decapping enzyme OS=Homo sapiens (Human) OX=9606 GN=NUDT16 PE=1 SV=2	195	21.3	6.89	protein metabolism;RNA metabolism OR transcription;other metabolic processes;other biological processes	nucleus;other cell component	nucleic acid binding activity;other molecular function	Pf00293	131870	ENSG00000198585	NUDT16	B4E3B4; E9PED4; F5GYJ1; hsa:131870; Q96DE0; Q96N82		Phosphate bond hydrolysis by NUDT proteins	2	1		1	6	2	3	2	1		1				1	2	1	1	2	3	1		0				1		1	cytoplasmic	0
Q13951	Core-binding factor subunit beta OS=Homo sapiens (Human) OX=9606 GN=CBFB PE=1 SV=2	182	21.5	6.6	protein metabolism;RNA metabolism OR transcription;other metabolic processes;developmental processes;other biological processes	nucleus	nucleic acid binding activity;other molecular function	Pf02312	865	ENSG00000067955	CBFB	A8K347; hsa:865; Q13124; Q13951; Q9HCT2	Dual hijack model of Vif in HIV infection; Hijack of ubiquitination by SARS-CoV-2	RUNX1 regulates transcription of genes involved in differentiation of HSCs; Regulation of RUNX2 expression and activity; Regulation of RUNX3 expression and activity; RUNX1 and FOXP3 control the development of regulatory T lymphocytes (Tregs); RUNX2 regulates osteoblast differentiation; Transcriptional regulation of granulopoiesis; Estrogen-dependent gene expression; RUNX1 regulates genes involved…	3	5	4	3	5	5	4	5	5	4	5	5	4	3	3	5	4	5	5	5	4	4	6	3	0	4	4	5	4	cytoplasmic	0
O43583	Density-regulated protein OS=Homo sapiens (Human) OX=9606 GN=DENR PE=1 SV=2	198	22.1	5.3	cell organization and biogenesis;protein metabolism;other metabolic processes;other biological processes		nucleic acid binding activity	Pf01253	8562	ENSG00000139726	DENR	hsa:8562; O43583; Q9H3U6; Q9UKZ0			8	8	8	7	6	9	5	8	8	7	5	6	8	5	7	5	4	5	6	4	5	8	6	5	4	6	13	3	5	cytoplasmic	0
Q96QE5	Transcription elongation factor, mitochondrial OS=Homo sapiens (Human) OX=9606 GN=TEFM PE=1 SV=1	360	41.7	9.32	DNA metabolism;RNA metabolism OR transcription;other metabolic processes	mitochondrion;other cell component	enzyme regulator activity	Pf12836	79736	ENSG00000172171	TEFM	E1P655; hsa:79736; Q6GPG5; Q6PJ19; Q96H04; Q96QE5; Q9H5Z9			1																1									0				cytoplasmic	0
Q96KN4	Protein LRATD1 OS=Homo sapiens (Human) OX=9606 GN=LRATD1 PE=1 SV=2	292	32.5	5.72	other biological processes	other cell component		Pf04970	151354	ENSG00000162981	LRATD1	A6NP76; hsa:151354; Q86UZ2; Q8NAH7; Q8TAM5; Q96KN4			1	1		1		2					1						1													cytoplasmic	0
P55008	Allograft inflammatory factor 1 OS=Homo sapiens (Human) OX=9606 GN=AIF1 PE=1 SV=1	147	16.7	6.24	cell organization and biogenesis;stress response;transport;developmental processes;signal transduction;other biological processes	plasma membrane;other membranes;cytosol;cytoskeleton;nucleus;other cell component	cytoskeletal activity;other molecular function		199	ENSG00000204472; ENSG00000206428; ENSG00000234836; ENSG00000235588; ENSG00000235985; ENSG00000237727	AIF1	A8K406; hsa:199; O43904; P55008; Q9UIV4; Q9UKS9	Spinal cord injury; Acute viral myocarditis		4	4	3	5	3	4	3	1	1	1	3	4	2	1	6	6	3	4	6	1	5	3	5		2	1	4		2	cytoplasmic	0
P04899	Guanine nucleotide-binding protein G(i) subunit alpha-2 OS=Homo sapiens (Human) OX=9606 GN=GNAI2 PE=1 SV=3	355	40.4	5.54	cell-cell signaling;cell cycle OR cell proliferation;signal transduction;other biological processes	plasma membrane;other membranes;cytosol;cytoskeleton;nucleus;other cell component	signal transduction activity or receptor binding;other molecular function	Pf00503	2771	ENSG00000114353	GNAI2	B3KTZ0; B4DYA0; B4E2X5; hsa:2771; P04899; Q6B6N3; Q8IZ71	Thyroid stimulating hormone (TSH) signaling pathway; Corticotropin-releasing hormone signaling pathway; S1P receptor signal transduction; Complement system; G protein signaling pathways; Chemokine signaling pathway; Hippo signaling regulation pathways; Purinergic signaling; Calcium regulation in cardiac cells	G alpha (i) signalling events; Extra-nuclear estrogen signaling; G alpha (z) signalling events; Adenylate cyclase inhibitory pathway; ADP signalling through P2Y purinoceptor 12; G alpha (s) signalling events; ADORA2B mediated anti-inflammatory cytokines production; Adrenaline,noradrenaline inhibits insulin secretion	10	11	9	10	13	17	11	14	10	10	16	16	10	9	9	11	14	14	12	6	4	6	9	7	7	7	9	6	12	cytoplasmic	0
Q658Y4	Protein FAM91A1 OS=Homo sapiens (Human) OX=9606 GN=FAM91A1 PE=1 SV=3	838	93.9	6.39	cell organization and biogenesis;transport	ER/Golgi;other cell component		Pf14647, Pf14648	157769	ENSG00000176853	FAM91A1	B6YY23; hsa:157769; Q658T5; Q658Y4; Q8TE89	Gastric cancer network 2	RHOH GTPase cycle	2	4	3	4		3	2	4	3	1	3	1	4	1	3	5	3	3	1	1	1	1	1		1	1	3			cytoplasmic	0
Q92614	Unconventional myosin-XVIIIa OS=Homo sapiens (Human) OX=9606 GN=MYO18A PE=1 SV=3	2054	233	6.3	cell organization and biogenesis;DNA metabolism;other metabolic processes;transport;other biological processes	other membranes;cytoskeleton;ER/Golgi;other cell component	cytoskeletal activity;nucleic acid binding activity;other molecular function	Pf00063, Pf01576, Pf17820	399687	ENSG00000196535	MYO18A	hsa:399687; Q5H9U3; Q5QD01; Q5W9F9; Q5W9G1; Q8IXP8; Q92614		Signaling by cytosolic FGFR1 fusion mutants; Signaling by FGFR1 in disease; Signaling by FLT3 fusion proteins	8	9	4	14	6	14	8	10	6	13	9	3	9	8	15	9	12	16	5	3	6	10	8	3	7	4	18	4	8	cytoplasmic	0
Q92575	UBX domain-containing protein 4 OS=Homo sapiens (Human) OX=9606 GN=UBXN4 PE=1 SV=2	508	56.7	6.38	protein metabolism;other metabolic processes;stress response	other membranes;cytosol;ER/Golgi;nucleus		Pf00789	23190	ENSG00000144224	UBXN4	A8K9W4; hsa:23190; Q4ZG56; Q8IYM5; Q92575			6	8	11	10	6	9	10	14	10	8	13	8	8	12	9	8	6	7	6	5	5	6	9	2	5	7	11	6	7	cytoplasmic	0
Q53H82	Endoribonuclease LACTB2 OS=Homo sapiens (Human) OX=9606 GN=LACTB2 PE=1 SV=2	288	32.8	6.8	RNA metabolism OR transcription;other metabolic processes	mitochondrion	nucleic acid binding activity;other molecular function	Pf00753, Pf17778	51110	ENSG00000147592	LACTB2	A8K2D6; hsa:51110; Q53H82; Q9Y392			1			1		2	2				2	1	2	1	3	3	1	2	2	2	1		2	1		0	3	1	0	cytoplasmic	0
Q8ND71	GTPase IMAP family member 8 OS=Homo sapiens (Human) OX=9606 GN=GIMAP8 PE=2 SV=2	665	74.8	8.34	other biological processes	cytosol;mitochondrion;ER/Golgi	other molecular function	Pf04548	155038	ENSG00000171115	GIMAP8	A0A090N8H2; hsa:155038; Q8ND71			1				1	5		1		0	2		0	1	1		0	1	1		1		1		0					cytoplasmic	0
Q8TCD5	5'(3')-deoxyribonucleotidase, cytosolic type OS=Homo sapiens (Human) OX=9606 GN=NT5C PE=1 SV=2	201	23.4	6.64	other metabolic processes	cytosol;nucleus;other cell component	other molecular function	Pf06941	30833	ENSG00000125458	NT5C	hsa:30833; Q8TCD5; Q96HS6; Q9NP82	Pyrimidine metabolism	Purine catabolism; Pyrimidine catabolism	2	2	4	7	1	4	5	3		1	4	4	2	2	6	3	4	1	2	1	1	1	2	1		2	3		3	cytoplasmic	0
P31751	RAC-beta serine/threonine-protein kinase OS=Homo sapiens (Human) OX=9606 GN=AKT2 PE=1 SV=2	481	55.7	6.37	cell organization and biogenesis;protein metabolism;other metabolic processes;transport;developmental processes;signal transduction;other biological processes	plasma membrane;other membranes;cytosol;nucleus;other cytoplasmic organelle;other cell component	kinase activity;other molecular function	Pf00069, Pf00169, Pf00433	208	ENSG00000105221	AKT2	B2RBD8; hsa:208; P31751; Q05BV0; Q0VAN0; Q0VAN1; Q68GC0	AMP-activated protein kinase (AMPK) signaling; Regulation of toll-like receptor signaling pathway; MicroRNAs in cardiomyocyte hypertrophy; Transcription factors regulate miRNAs related to cardiac hypertrophy; Integrin-mediated cell adhesion; RANKL/RANK signaling pathway; TNF-related weak inducer of apoptosis (TWEAK) signaling pathway; Alzheimer's disease and miRNA effects; Glioblastoma signaling …	Translocation of SLC2A4 (GLUT4) to the plasma membrane; TP53 Regulates Metabolic Genes; Constitutive Signaling by AKT1 E17K in Cancer; Regulation of TP53 Degradation; CD28 dependent PI3K/Akt signaling; G beta:gamma signalling through PI3Kgamma; Activation of AKT2; VEGFR2 mediated vascular permeability; RAB GEFs exchange GTP for GDP on RABs; Regulation of PTEN stability and activity; Cyclin E asso…	1	4	1	2	1	1	2	2	2	1	1	2			3	3	1	2		2	1	4	2			1	5	1	1	cytoplasmic	0
Q96TA1	Protein Niban 2 OS=Homo sapiens (Human) OX=9606 GN=NIBAN2 PE=1 SV=3	746	84.1	6.19	cell-cell signaling;cell organization and biogenesis;transport;developmental processes;other biological processes	plasma membrane;other membranes;cytosol;nucleus;other cell component	other molecular function		64855	ENSG00000136830	NIBAN2	hsa:64855; Q4LE55; Q5VVW6; Q5VVW7; Q96TA1; Q9BUS2; Q9NT35			13	21	14	18	16	22	18	19	19	15	27	17	20	22	12	15	16	24	17	14	12	13	16	11	7	8	21	10	11	cytoplasmic	0
Q86V21	Acetoacetyl-CoA synthetase OS=Homo sapiens (Human) OX=9606 GN=AACS PE=1 SV=1	672	75.1	6.24	other metabolic processes;stress response;developmental processes;other biological processes	cytosol	other molecular function	Pf00501, Pf16177	65985	ENSG00000081760	AACS	hsa:65985; Q49AB9; Q49AC3; Q658Q8; Q86V21; Q8IWD2; Q8NEW5; Q9BSJ9; Q9H829; Q9HA19		Synthesis of Ketone Bodies	2	5	1	4	1	3	3	2	1	1	5	2	2	3	4	5	3	2	4		1	4	5	3		2	3	3	2	cytoplasmic	0
Q8NC44	Reticulophagy regulator 2 OS=Homo sapiens (Human) OX=9606 GN=RETREG2 PE=1 SV=3	543	57.8	4.45		other membranes			79137	ENSG00000144567	RETREG2	hsa:79137; Q6P1P5; Q8NC44; Q9H0K7			1			1			1		0			0	1	0	2	2	1	1	2	1		1	2	0		2	1	1	1	mtmp	1
Q5T6F2	Ubiquitin-associated protein 2 OS=Homo sapiens (Human) OX=9606 GN=UBAP2 PE=1 SV=1	1119	117	7.34	other biological processes	nucleus;other cell component		Pf12478	55833	ENSG00000137073	UBAP2	hsa:55833; Q2M2R4; Q5JV03; Q5T6F2; Q6PK34; Q8NC94; Q9P237			1	2	1	2	2		2	3	2	1	1		1		1	2	3	3	3	2	1	2	1			3	4	2		cytoplasmic	0
Q14289	Protein-tyrosine kinase 2-beta OS=Homo sapiens (Human) OX=9606 GN=PTK2B PE=1 SV=2	1009	115.8	6.25	cell adhesion;cell cycle OR cell proliferation;cell organization and biogenesis;protein metabolism;other metabolic processes;stress response;transport;developmental processes;signal transduction;other biological processes	plasma membrane;other membranes;cytosol;cytoskeleton;nucleus;other cell component	signal transduction activity or receptor binding;transporter activity;kinase activity;other molecular function	Pf00373, Pf03623, Pf07714, Pf18038	2185	ENSG00000120899	PTK2B	D3DST0; hsa:2185; Q13475; Q14289; Q14290; Q16709; Q6PID4	IL-7 signaling pathway; Oncostatin M signaling pathway; Brain-derived neurotrophic factor (BDNF) signaling pathway; Apoptosis-related network due to altered Notch3 in ovarian cancer; Hepatocyte growth factor receptor signaling; VEGFA-VEGFR2 signaling pathway; Chemokine signaling pathway; EGF/EGFR signaling pathway; Hepatitis B infection; Netrin-UNC5B signaling pathway; IL-2 signaling pathway; CCL…	VEGFA-VEGFR2 Pathway; RHOU GTPase cycle; Interleukin-2 signaling; Signal regulatory protein family interactions	1	2		2		2	1	2	2	1	1		1	4	2	2	1	1	2	1	2		1	1						cytoplasmic	0
A2RRP1	Neuroblastoma-amplified sequence OS=Homo sapiens (Human) OX=9606 GN=NBAS PE=1 SV=2	2371	268.4	5.96	RNA metabolism OR transcription;other metabolic processes;transport;other biological processes	other membranes;cytosol;ER/Golgi	other molecular function	Pf08314, Pf15492	51594	ENSG00000151779	NBAS	A2RRP1; hsa:51594; O95790; Q2VPJ7; Q53TK6; Q86V39; Q8NFY8; Q9Y3W5		COPI-dependent Golgi-to-ER retrograde traffic	4	4	3	7	5	4	8	4	3	4	8	2	4	7	6	7	5	4	2	2	1	1	3	2	2	3	4	3	3	cytoplasmic	0
Q9UNQ2	Probable dimethyladenosine transferase OS=Homo sapiens (Human) OX=9606 GN=DIMT1 PE=1 SV=1	313	35.2	9.99	RNA metabolism OR transcription;other metabolic processes;other biological processes	cytosol;mitochondrion;nucleus	other molecular function	Pf00398	27292	ENSG00000086189	DIMT1	hsa:27292; O76025; Q9BU77; Q9UES1; Q9UNQ2		rRNA modification in the nucleus and cytosol	1	5	1	1	2	2	1		1	1		1	2	1		1		1	1	1	1		0			2	2	1		cytoplasmic	0
Q9HD20	Manganese-transporting ATPase 13A1 OS=Homo sapiens (Human) OX=9606 GN=ATP13A1 PE=1 SV=2	1204	132.9	8.13	transport;other biological processes	other membranes;ER/Golgi	transporter activity;other molecular function	Pf00122, Pf00702	57130	ENSG00000105726	ATP13A1	B3KPJ2; B3KTA7; hsa:57130; Q6NT90; Q6ZMG7; Q9H6C6; Q9HD20		Ion transport by P-type ATPases	8	14	13	17	11	14	20	14	9	14	18	15	9	14	9	12	11	12	13	8	7	4	10	8	4	8	10	5	12	mtmp	1
Q01844	RNA-binding protein EWS OS=Homo sapiens (Human) OX=9606 GN=EWSR1 PE=1 SV=1	656	68.4	9.33	other biological processes	plasma membrane;other membranes;nucleus;other cell component	other molecular function	Pf00076, Pf00641	2130	ENSG00000182944	EWSR1	B0QYK1; hsa:2130; Q01844; Q5THL0; Q92635; Q96FE8; Q96MN4; Q96MX4; Q9BWA2	VEGFA-VEGFR2 signaling pathway		4	5	4	7	6	9	5	3	3	4	7	7	5	5	6	7	6	6	7	2	3	4	3	1	2	4	9	2	5	cytoplasmic	0
Q8N3E9	1-phosphatidylinositol 4,5-bisphosphate phosphodiesterase delta-3 OS=Homo sapiens (Human) OX=9606 GN=PLCD3 PE=1 SV=3	789	89.2	6.98	other metabolic processes;developmental processes;signal transduction;other biological processes	plasma membrane;other membranes;cytosol	other molecular function	Pf00168, Pf00387, Pf00388, Pf14788	113026	ENSG00000161714	PLCD3	hsa:113026; Q8N3E9; Q8TEC1; Q8TF37; Q96FL6	GPR40 pathway; Resistin as a regulator of inflammation	Synthesis of IP3 and IP4 in the cytosol	3	3	2	3		3	3	5	1	6	6	7		3	0	3	2		3	7		3		1		3	6	1	0	cytoplasmic	0
Q9NVI7	ATPase family AAA domain-containing protein 3A OS=Homo sapiens (Human) OX=9606 GN=ATAD3A PE=1 SV=2	634	71.3	8.98	cell organization and biogenesis;stress response;other biological processes	other membranes;mitochondrion	other molecular function	Pf00004, Pf12037	55210	ENSG00000197785	ATAD3A	B3KPB3; D2K8Q1; G3V1I6; hsa:55210; Q5SV23; Q8N275; Q96A50; Q9NVI7			4	15	11	7	14	5	10	13	12	12	9	4	13	13	5	7	4	11	7	7	7	3	6	5	9	1	18	14	7	typeII	1
O96011	Peroxisomal membrane protein 11B OS=Homo sapiens (Human) OX=9606 GN=PEX11B PE=1 SV=1	259	28.4	9.85	cell organization and biogenesis;signal transduction	other membranes;cytosol;mitochondrion;nucleus;other cytoplasmic organelle;other cell component	other molecular function	Pf05648	8799	ENSG00000131779	PEX11B	B3KN85; B4DXH9; hsa:8799; O96011; Q96ET2		Class I peroxisomal membrane protein import	1	5	1	2	4	5	6	2	4	6	6	2	4	5	3	5	2	6	3	1	2	1	4	2	0	4	4	1	5	typeII	1
Q02818	Nucleobindin-1 OS=Homo sapiens (Human) OX=9606 GN=NUCB1 PE=1 SV=4	461	53.8	5.25	signal transduction;other biological processes	other membranes;ER/Golgi;nucleus;other cytoplasmic organelle	enzyme regulator activity;nucleic acid binding activity;other molecular function	Pf13499	4924	ENSG00000104805	NUCB1	B2RD64; hsa:4924; Q02818; Q15838; Q7Z4J7; Q9BUR1		Regulation of Insulin-like Growth Factor (IGF) transport and uptake by Insulin-like Growth Factor Binding Proteins (IGFBPs); Post-translational protein phosphorylation	13	20	17	15	14	19	16	13	16	11	18	14	11	16	14	14	10	13	9	11	8	13	17	11	7	8	20	8	11	cytoplasmic	0
O96000	NADH dehydrogenase [ubiquinone] 1 beta subcomplex subunit 10 OS=Homo sapiens (Human) OX=9606 GN=NDUFB10 PE=1 SV=3	172	20.8	8.48	cell organization and biogenesis;other metabolic processes;transport	other membranes;mitochondrion	transporter activity	Pf10249	4716	ENSG00000140990	NDUFB10	hsa:4716; O96000; Q96II6	Electron transport chain: OXPHOS system in mitochondria; Nonalcoholic fatty liver disease; Modulators of TCR signaling and T cell activation; Oxidative phosphorylation	Complex I biogenesis	6	5	5	6	7	6	7	7	7	7	9	7	7	8	5	6	7	6	8	3	4	5	6	3	1	4	6	4	6	cytoplasmic	0
O75306	NADH dehydrogenase [ubiquinone] iron-sulfur protein 2, mitochondrial OS=Homo sapiens (Human) OX=9606 GN=NDUFS2 PE=1 SV=2	463	52.5	7.55	cell cycle OR cell proliferation;cell organization and biogenesis;other metabolic processes;stress response;transport;developmental processes;other biological processes	other membranes;mitochondrion;nucleus	transporter activity;other molecular function	Pf00346	4720	ENSG00000158864	NDUFS2	D3DVG7; hsa:4720; J3KPM7; O75306; Q5VTW0; Q969P3; Q9UEV3	Electron transport chain: OXPHOS system in mitochondria; Nonalcoholic fatty liver disease; Oxidative phosphorylation	Complex I biogenesis	7	9	4	6	7	7	9	11	9	4	11	10	7	8	8	5	10	7	6	6	3	5	5	5	3	4	8	5	6	secretome	0
P29353	SHC-transforming protein 1 OS=Homo sapiens (Human) OX=9606 GN=SHC1 PE=1 SV=4	583	62.8	6.44	cell adhesion;cell organization and biogenesis;stress response;developmental processes;signal transduction;other biological processes	plasma membrane;other membranes;cytosol;mitochondrion	signal transduction activity or receptor binding;other molecular function	Pf00017, Pf00640	6464	ENSG00000160691	SHC1	B5BU19; D3DV78; hsa:6464; O15290; P29353; Q5T180; Q5T183; Q5T184; Q5T185; Q5T186; Q8N4K5; Q96CL1	IL-5 signaling pathway; Integrin-mediated cell adhesion; Leptin signaling pathway; Prolactin signaling pathway; B cell receptor signaling pathway; AGE/RAGE pathway; Oncostatin M signaling pathway; Brain-derived neurotrophic factor (BDNF) signaling pathway; Alpha 6 beta 4 signaling pathway; IL-3 signaling pathway; Kit receptor signaling pathway; Focal adhesion; IL-6 signaling pathway; TGF-beta sig…	Integrin signaling; Signaling by CSF3 (G-CSF); Signaling by ERBB2 KD Mutants; Signaling by ERBB2 TMD/JMD mutants; Constitutive Signaling by Ligand-Responsive EGFR Cancer Variants; Constitutive Signaling by EGFRvIII; Signaling by ERBB2 ECD mutants; Constitutive Signaling by Overexpressed ERBB2; XBP1(S) activates chaperone genes; RET signaling; Interleukin receptor SHC signaling; RAF/MAP kinase cas…	3	6	4	4	3	4	2	3	2	6	3	6	3	7	5	4	5	2	4	1	1	2	1	2	2	1	7	1	3	cytoplasmic	0
Q8IWX8	Calcium homeostasis endoplasmic reticulum protein OS=Homo sapiens (Human) OX=9606 GN=CHERP PE=1 SV=3	916	103.6	9.04	RNA metabolism OR transcription;other metabolic processes;transport;developmental processes;other biological processes	other membranes;cytosol;ER/Golgi;nucleus;other cell component	other molecular function	Pf01585, Pf01805, Pf04818	10523	ENSG00000085872	CHERP	hsa:10523; O00302; Q4G0Y5; Q8IWX8; Q8WU30; Q99492		mRNA Splicing - Major Pathway	5	9	2	4	2	3	3	7	4	1	7	3	3	7	4	4	4	7	5	5	2	4	4	2	1	4	5	3	4	cytoplasmic	0
P54725	UV excision repair protein RAD23 homolog A OS=Homo sapiens (Human) OX=9606 GN=RAD23A PE=1 SV=1	363	39.6	4.58	protein metabolism;DNA metabolism;other metabolic processes;stress response;other biological processes	cytosol;cytoskeleton;nucleus;other cell component	nucleic acid binding activity;other molecular function	Pf00240, Pf00627, Pf09280	5886	ENSG00000179262	RAD23A	hsa:5886; K7ESE3; P54725; Q59EU8; Q5M7Z1	Nucleotide excision repair; DNA repair pathways, full network; Nucleotide excision repair in xeroderma pigmentosum	Formation of Incision Complex in GG-NER; DNA Damage Recognition in GG-NER; Josephin domain DUBs	4	3	4	5	3	5	3	7	4	6	4	7	4	4	5	4	4	6	4	3	1	5	4	3	1	2	7	2	3	cytoplasmic	0
P61513	60S ribosomal protein L37a OS=Homo sapiens (Human) OX=9606 GN=RPL37A PE=1 SV=2	92	10.3	10.43	protein metabolism;other metabolic processes	cytosol;translational apparatus	other molecular function	Pf01780	6168	ENSG00000197756	RPL37A	hsa:6168; P12751; P61513; Q6FGF5	Cytoplasmic ribosomal proteins	Regulation of expression of SLITs and ROBOs; Major pathway of rRNA processing in the nucleolus and cytosol; L13a-mediated translational silencing of Ceruloplasmin expression; Formation of a pool of free 40S subunits; GTP hydrolysis and joining of the 60S ribosomal subunit; Nonsense Mediated Decay (NMD) enhanced by the Exon Junction Complex (EJC); SRP-dependent cotranslational protein targeting to…	5	4	5	5	6	6	3	5	7	3	4	4	5	6	3	2	5	8	6	2	2	3	6	4	2	3	3	3	2	cytoplasmic	0
Q92530	Proteasome inhibitor PI31 subunit OS=Homo sapiens (Human) OX=9606 GN=PSMF1 PE=1 SV=2	271	29.8	5.74	protein metabolism;other metabolic processes;other biological processes	cytosol;ER/Golgi;nucleus;other cell component	enzyme regulator activity;other molecular function	Pf08577, Pf11566	9491	ENSG00000125818	PSMF1	A0AVQ9; D3DVW3; hsa:9491; Q92530; Q9H4I1		FCERI mediated NF-kB activation; Ub-specific processing proteases; Separation of Sister Chromatids; Downstream TCR signaling; Antigen processing: Ubiquitination & Proteasome degradation; Activation of NF-kappaB in B cells; Oxygen-dependent proline hydroxylation of Hypoxia-inducible Factor Alpha; ER-Phagosome pathway; Cross-presentation of soluble exogenous antigens (endosomes); SCF-beta-TrCP medi…	2	3	2	3	3	3	5	5	3	4	3	2	4	3	4	4	5	3	3	3	2	3	3			1	3	3	5	cytoplasmic	0
Q9H0A8	COMM domain-containing protein 4 OS=Homo sapiens (Human) OX=9606 GN=COMMD4 PE=1 SV=1	199	21.8	7.31		plasma membrane;other membranes;cytosol;nucleus;other cell component		Pf07258	54939	ENSG00000140365	COMMD4	B2RBN4; H3BUL2; hsa:54939; Q7L637; Q9H0A8; Q9NX43		Neddylation	1	0	0	3		1	1	3	2	2	4	1	1	1	4	1	2	3	1	0	1	0		0		1	0			cytoplasmic	0
P04216	Thy-1 membrane glycoprotein OS=Homo sapiens (Human) OX=9606 GN=THY1 PE=1 SV=2	161	17.9	8.73	cell adhesion;cell-cell signaling;cell organization and biogenesis;protein metabolism;other metabolic processes;developmental processes;signal transduction;other biological processes	non-structural extracellular;plasma membrane;other membranes;cytosol;ER/Golgi;other cell component	signal transduction activity or receptor binding;enzyme regulator activity;other molecular function	Pf00047	7070	ENSG00000154096	THY1	hsa:7070; P04216; Q16008; Q9NSP1	Cardiac progenitor differentiation	Post-translational modification: synthesis of GPI-anchored proteins	1	3	4	2	3	4	2	3	3	3	3	3	3	3	3	2	4	4	3	2	3	4	4	4	3	2	4	3	4	cytoplasmic	0
P07942	Laminin subunit beta-1 OS=Homo sapiens (Human) OX=9606 GN=LAMB1 PE=1 SV=2	1786	197.9	4.94	cell adhesion;cell organization and biogenesis;developmental processes;other biological processes	non-structural extracellular;extracellular matrix;ER/Golgi;other cell component	signal transduction activity or receptor binding;extracellular structural activity;other molecular function	Pf00053, Pf00055	3912	ENSG00000091136	LAMB1	hsa:3912; P07942; Q14D91	Alpha 6 beta 4 signaling pathway; Complement system; Focal adhesion; Focal adhesion: PI3K-Akt-mTOR-signaling pathway; PI3K-Akt signaling pathway; Inflammatory response pathway; Small cell lung cancer; Malignant pleural mesothelioma	ECM proteoglycans; Non-integrin membrane-ECM interactions; Degradation of the extracellular matrix; Laminin interactions; MET activates PTK2 signaling; Regulation of Insulin-like Growth Factor (IGF) transport and uptake by Insulin-like Growth Factor Binding Proteins (IGFBPs); Post-translational protein phosphorylation; L1CAM interactions; EGR2 and SOX10-mediated initiation of Schwann cell myelina…	26	36	45	35	33	39	34	48	42	37	35	34	35	36	41	31	35	40	38	22	19	25	34	20	16	26	32	17	24	secretome	0
P41252	Isoleucine--tRNA ligase, cytoplasmic OS=Homo sapiens (Human) OX=9606 GN=IARS1 PE=1 SV=2	1262	144.4	6.15	protein metabolism;RNA metabolism OR transcription;other metabolic processes	cytosol;nucleus;other cell component	nucleic acid binding activity;other molecular function	Pf00133, Pf08264, Pf19302	3376	ENSG00000196305	IARS1	A8KAE9; hsa:3376; P41252; Q5TCD0; Q7Z3T4; Q9H588	Amino acid metabolism	Selenoamino acid metabolism; Cytosolic tRNA aminoacylation	12	26	17	26	20	22	33	30	18	22	28	20	18	25	20	27	24	24	24	14	12	18	17	13	12	20	30	10	19	cytoplasmic	0
P52655	Transcription initiation factor IIA subunit 1 OS=Homo sapiens (Human) OX=9606 GN=GTF2A1 PE=1 SV=1	376	41.5	4.55	RNA metabolism OR transcription;other metabolic processes	cytosol;nucleus;other cell component	nucleic acid binding activity;other molecular function	Pf03153	2957	ENSG00000165417	GTF2A1	hsa:2957; P52655; Q3KNQ9		RNA Polymerase II Pre-transcription Events; RNA polymerase II transcribes snRNA genes; HIV Transcription Initiation; RNA Polymerase II HIV Promoter Escape; RNA Polymerase II Promoter Escape; RNA Polymerase II Transcription Pre-Initiation And Promoter Opening; RNA Polymerase II Transcription Initiation; Estrogen-dependent gene expression	1	2	1	2	1	2	1	1	1	1		1	2	1	1	1	1	3		1	1	2	1	1			2	1		cytoplasmic	0
P13747	HLA class I histocompatibility antigen, alpha chain E OS=Homo sapiens (Human) OX=9606 GN=HLA-E PE=1 SV=4	358	40	5.83	stress response;developmental processes;other biological processes	non-structural extracellular;plasma membrane;other membranes;ER/Golgi;other cytoplasmic organelle;other cell component	signal transduction activity or receptor binding;other molecular function	Pf00129, Pf06623, Pf07654	3133	ENSG00000204592; ENSG00000206493; ENSG00000225201; ENSG00000229252; ENSG00000230254; ENSG00000233904; ENSG00000236632	HLA-E	E2G051; hsa:3133; P13747; Q30169; Q6DU44; Q9BT83; Q9GIY7; Q9GIY8	Proteasome degradation; Allograft Rejection; Ebola virus pathway in host	Immunoregulatory interactions between a Lymphoid and a non-Lymphoid cell; ER-Phagosome pathway; Interferon gamma signaling; DAP12 signaling; Interferon alpha/beta signaling; Antigen Presentation: Folding, assembly and peptide loading of class I MHC; Endosomal/Vacuolar pathway	3	3	1	1	0	3	1	1		0	2		1	0	1		0	1	1	1		1	1	1		1		1		typeII	1
P11117	Lysosomal acid phosphatase OS=Homo sapiens (Human) OX=9606 GN=ACP2 PE=1 SV=3	423	48.3	6.74	cell organization and biogenesis;other metabolic processes	other membranes;other cytoplasmic organelle	other molecular function	Pf00328	53	ENSG00000134575	ACP2	E9PCI1; hsa:53; P11117; Q561W5; Q9BTU7			2	2	2	4	1	3	5	1	2	2	1	1	5	3	2	2	2	3		2	1	1	4	2	1	2	4	2	2	typeI	1
P40261	Nicotinamide N-methyltransferase OS=Homo sapiens (Human) OX=9606 GN=NNMT PE=1 SV=1	264	29.6	5.74	other metabolic processes;developmental processes;other biological processes	cytosol	other molecular function	Pf01234	4837	ENSG00000166741	NNMT	hsa:4837; P40261	Metapathway biotransformation Phase I and II; Methylation pathways	Methylation; Metabolism of ingested SeMet, Sec, MeSec into H2Se; Nicotinamide salvaging	8	7	6	5	7	8	5	5	5	5	5	4	4	7	7	4	5	7	5	4	3	5	5	3	2	3	7	5	3	cytoplasmic	0
Q96A08	Histone H2B type 1-A OS=Homo sapiens (Human) OX=9606 GN=H2BC1 PE=1 SV=3	127	14.2	10.32	cell organization and biogenesis;protein metabolism;other metabolic processes;stress response;other biological processes	plasma membrane;other membranes;nucleus;other cell component	nucleic acid binding activity;other molecular function	Pf00125	255626	ENSG00000146047	H2BC1	B2R544; hsa:255626; Q6NZ98; Q6NZA0; Q6NZA1; Q96A08		Ub-specific processing proteases; HCMV Early Events; RUNX1 regulates transcription of genes involved in differentiation of HSCs; HATs acetylate histones; RUNX1 regulates genes involved in megakaryocyte differentiation and platelet function; Defective pyroptosis; Estrogen-dependent gene expression; B-WICH complex positively regulates rRNA expression; Amyloid fiber formation; Meiotic synapsis; Reco…	1	0	1	2	1		1	1	1	1		1	1	1	1	1	1	2	2					1			2	2	1	cytoplasmic	0
Q8TCT9	Minor histocompatibility antigen H13 OS=Homo sapiens (Human) OX=9606 GN=HM13 PE=1 SV=1	377	41.5	6.43	protein metabolism;other metabolic processes;stress response;transport;developmental processes;other biological processes	plasma membrane;other membranes;ER/Golgi;other cell component	other molecular function	Pf04258	81502	ENSG00000101294	HM13	B2RAY5; E1P5L3; hsa:81502; Q15K36; Q540H8; Q5JWP2; Q5JWP3; Q5JWP4; Q5JWP5; Q7Z4F2; Q86Y35; Q8TCT9; Q95H87; Q9H110; Q9H111		Regulation of HMOX1 expression and activity	8	11	9	13	8	9	11	12	10	11	9	10	7	7	11	9	9	7	9	4	6	11	9	10	7	9	12	8	8	mtmp	1
O60826	Coiled-coil domain-containing protein 22 OS=Homo sapiens (Human) OX=9606 GN=CCDC22 PE=1 SV=1	627	70.7	6.74	transport;other biological processes	cytosol;nucleus;other cytoplasmic organelle	other molecular function	Pf05667	28952	ENSG00000101997	CCDC22	A8K7G1; hsa:28952; O60826		Neddylation	6	10	7	7	7	14	7	10	3	8	15	7	6	4	9	11	9	7	8	6	3	6	10	3	7	8	9	5	6	cytoplasmic	0
Q9C040	Tripartite motif-containing protein 2 OS=Homo sapiens (Human) OX=9606 GN=TRIM2 PE=1 SV=1	744	81.5	6.96	protein metabolism;other metabolic processes;other biological processes	other cell component	other molecular function	Pf00630, Pf00643, Pf01436, Pf13445	23321	ENSG00000109654	TRIM2	D3DP09; hsa:23321; O60272; Q9BSI9; Q9C040; Q9UFZ1		Interferon gamma signaling	1			1			1	4		1	2		0		0	1	3		1	2						1	1			cytoplasmic	0
P14780	Matrix metalloproteinase-9 OS=Homo sapiens (Human) OX=9606 GN=MMP9 PE=1 SV=3	707	78.4	6.06	cell organization and biogenesis;protein metabolism;other metabolic processes;stress response;developmental processes;signal transduction;other biological processes	non-structural extracellular;other cell component	other molecular function	Pf00040, Pf00045, Pf00413, Pf01471	4318	ENSG00000100985	MMP9	B2R7V9; hsa:4318; P14780; Q3LR70; Q8N725; Q9H4Z1; Q9UCJ9; Q9UCL1; Q9UDK2	Matrix metalloproteinases; Osteopontin signaling; Angiogenesis; TNF-related weak inducer of apoptosis (TWEAK) signaling pathway; AGE/RAGE pathway; Spinal cord injury; Mammary gland development pathway - Involution (Stage 4 of 4); Bladder cancer; IL1 and megakaryocytes in obesity; Photodynamic therapy-induced NF-kB survival signaling; Lung fibrosis; Epithelial to mesenchymal transition in colorect…	Neutrophil degranulation; Collagen degradation; EPH-ephrin mediated repulsion of cells; Interleukin-4 and Interleukin-13 signaling; Signaling by SCF-KIT; Extra-nuclear estrogen signaling; Assembly of collagen fibrils and other multimeric structures; Activation of Matrix Metalloproteinases	6	10	4	9	14	9	7	13	12	9	7	6	10	8	6	10	10	9	6	4	4	4	13	2	2	1	5	4	11	secretome	0
P23381	Tryptophan--tRNA ligase, cytoplasmic OS=Homo sapiens (Human) OX=9606 GN=WARS1 PE=1 SV=2	471	53.1	6.23	protein metabolism;RNA metabolism OR transcription;other metabolic processes;developmental processes;other biological processes	cytosol;nucleus;other cell component	enzyme regulator activity;other molecular function	Pf00458, Pf00579	7453	ENSG00000140105	WARS1	A6NGN1; A6NID3; hsa:7453; P23381; P78535; Q502Y0; Q53XB6; Q9UDI5; Q9UDL3	Photodynamic therapy-induced unfolded protein response; Amino acid metabolism; Tryptophan metabolism	Cytosolic tRNA aminoacylation	24	18	19	28	20	31	17	19	20	19	22	31	24	23	17	23	20	28	16	7	16	15	22	14	16	27	24	13	20	cytoplasmic	0
A0AVT1	Ubiquitin-like modifier-activating enzyme 6 OS=Homo sapiens (Human) OX=9606 GN=UBA6 PE=1 SV=1	1052	117.9	6.14	cell organization and biogenesis;protein metabolism;other metabolic processes;stress response;developmental processes;other biological processes	cytosol;nucleus;other cell component	other molecular function	Pf00899, Pf09358, Pf10585, Pf16190, Pf16191	55236	ENSG00000033178	UBA6	A0AVT1; A6N8M7; B2RAV3; hsa:55236; Q4W5K0; Q6UV21; Q86T78; Q86TC7; Q8N5T3; Q8N9E4; Q9H3T7; Q9NVC9		Synthesis of active ubiquitin: roles of E1 and E2 enzymes; Antigen processing: Ubiquitination & Proteasome degradation	16	22	14	14	14	19	17	17	15	18	18	15	17	21	18	20	13	26	19	12	8	9	22	15	8	13	23	11	10	cytoplasmic	0
Q92905	COP9 signalosome complex subunit 5 OS=Homo sapiens (Human) OX=9606 GN=COPS5 PE=1 SV=4	334	37.6	6.54	protein metabolism;other metabolic processes;transport;other biological processes	cytosol;ER/Golgi;nucleus;other cell component	nucleic acid binding activity;other molecular function	Pf01398, Pf18323	10987	ENSG00000121022	COPS5	hsa:10987; O15386; Q6AW95; Q86WQ4; Q92905; Q9BQ17	TGF-beta signaling pathway	Neddylation; Cargo recognition for clathrin-mediated endocytosis; Formation of TC-NER Pre-Incision Complex; DNA Damage Recognition in GG-NER	3	6	4	3	4	4	5	5	5	4	8	7	5	5	4	5	5	4	6	4	2	5	6	4	2	5	7	5	3	cytoplasmic	0
P01699	Immunoglobulin lambda variable 1-44 OS=Homo sapiens (Human) OX=9606 GN=IGLV1-44 PE=1 SV=2	117	12.2	5.17	other biological processes	non-structural extracellular;plasma membrane;other membranes;other cell component	other molecular function	Pf07686		ENSG00000211651; ENSG00000274854	IGLV1-44	A0A0B4J1U1; A0A0G2JQC2; A0A0U1RVH6; P01699; P06887		Initial triggering of complement; Classical antibody-mediated complement activation; Immunoregulatory interactions between a Lymphoid and a non-Lymphoid cell; Cell surface interactions at the vascular wall; FCGR activation; Regulation of actin dynamics for phagocytic cup formation; Role of phospholipids in phagocytosis; Scavenging of heme from plasma; Role of LAT2/NTAL/LAB on calcium mobilization…	2		0	1	1			2	1			1	2	2	1			1	2		0	1	0
O15371	Eukaryotic translation initiation factor 3 subunit D OS=Homo sapiens (Human) OX=9606 GN=EIF3D PE=1 SV=1	548	63.9	6.05	cell organization and biogenesis;protein metabolism;other metabolic processes;other biological processes	cytosol;translational apparatus;other cell component	nucleic acid binding activity	Pf05091	8664	ENSG00000100353	EIF3D	A8MWD3; B2R7D4; B4DTF8; B4DVY1; hsa:8664; O15371; Q3MJD9; Q5M9Q6	Translation factors; VEGFA-VEGFR2 signaling pathway; nsp1 from SARS-CoV-2 inhibits translation initiation in the host cell	L13a-mediated translational silencing of Ceruloplasmin expression; Translation initiation complex formation; Formation of a pool of free 40S subunits; Formation of the ternary complex, and subsequently, the 43S complex; Ribosomal scanning and start codon recognition; GTP hydrolysis and joining of the 60S ribosomal subunit	8	17	12	17	8	12	12	16	15	13	19	11	13	13	12	12	16	15	15	10	9	10	3	5	4	10	11	6	9	cytoplasmic	0
P48444	Coatomer subunit delta OS=Homo sapiens (Human) OX=9606 GN=ARCN1 PE=1 SV=1	511	57.2	6.21	transport;developmental processes;other biological processes	other membranes;cytosol;ER/Golgi		Pf00928, Pf01217	372	ENSG00000095139	ARCN1	B4E1X2; E9PEU4; hsa:372; P48444; Q52M80	miR-517 relationship with ARCN1 and USP1	COPI-dependent Golgi-to-ER retrograde traffic; COPI-mediated anterograde transport	14	22	14	21	15	22	24	26	19	24	22	20	22	23	19	23	24	21	19	12	15	18	16	11	11	18	22	11	14	cytoplasmic	0
P46060	Ran GTPase-activating protein 1 OS=Homo sapiens (Human) OX=9606 GN=RANGAP1 PE=1 SV=1	587	63.5	4.68	stress response;signal transduction;other biological processes	other membranes;cytosol;cytoskeleton;nucleus;other cell component	enzyme regulator activity;nucleic acid binding activity;other molecular function	Pf07834, Pf13516	5905	ENSG00000100401	RANGAP1	hsa:5905; P46060; Q96JJ2	22q11.2 copy number variation syndrome; IL-18 signaling pathway	Separation of Sister Chromatids; Resolution of Sister Chromatid Cohesion; RHO GTPases Activate Formins; EML4 and NUDC in mitotic spindle formation; Amplification of signal from unattached kinetochores via a MAD2 inhibitory signal; Rev-mediated nuclear export of HIV RNA; SUMOylation of DNA replication proteins; Postmitotic nuclear pore complex (NPC) reformation	11	12	12	13	10	17	16	21	10	12	12	15	7	12	14	17	14	11	13	6	4	8	13	11	6	12	14	10	14	cytoplasmic	0
Q16629	Serine/arginine-rich splicing factor 7 OS=Homo sapiens (Human) OX=9606 GN=SRSF7 PE=1 SV=1	238	27.4	11.82	RNA metabolism OR transcription;other metabolic processes;transport;other biological processes	nucleus;other cell component	other molecular function	Pf00076	6432	ENSG00000115875	SRSF7	B4DLU6; G5E9M3; hsa:6432; Q16629; Q564D3	mRNA processing	mRNA Splicing - Major Pathway; Transport of Mature mRNA derived from an Intron-Containing Transcript; mRNA 3'-end processing; RNA Polymerase II Transcription Termination; mRNA Splicing - Minor Pathway	6	9	6	10	9	11	10	11	10	7	9	12	9	9	7	11	8	9	11	5	3	8	7	4	5	6	11	7	7
P52630	Signal transducer and activator of transcription 2 OS=Homo sapiens (Human) OX=9606 GN=STAT2 PE=1 SV=1	851	97.9	5.49	stress response;signal transduction;other biological processes	plasma membrane;other membranes;cytosol;nucleus;other cell component	nucleic acid binding activity;other molecular function	Pf00017, Pf01017, Pf02864, Pf02865, Pf12188	6773	ENSG00000170581	STAT2	B4DLC7; G3V2M6; hsa:6773; P52630; Q16430; Q16431; Q9UDL4	Type III interferon signaling; Adipogenesis; Chemokine signaling pathway; Immune response to tuberculosis; Non-genomic actions of 1,25 dihydroxyvitamin D3; IL-10 anti-inflammatory signaling pathway ; Overview of interferons-mediated signaling pathway; Hepatitis B infection; Type I interferon induction and signaling during SARS-CoV-2 infection; Host-pathogen interaction of human coronaviruses - in…	Potential therapeutics for SARS; Regulation of IFNA signaling; Interleukin-20 family signaling	7	11	3	7	7	4	3	3	5	6	5	3	3	9	3	7	4	7	5	5	2	6	7	4	3	5	8	1	4	cytoplasmic	0
P06756	Integrin alpha-V OS=Homo sapiens (Human) OX=9606 GN=ITGAV PE=1 SV=2	1048	116	5.68	cell adhesion;other metabolic processes;transport;developmental processes;signal transduction;other biological processes	plasma membrane;other membranes;cytosol;other cell component	signal transduction activity or receptor binding;transporter activity;other molecular function	Pf00357, Pf01839, Pf08441	3685	ENSG00000138448	ITGAV	A0AV67; B0LPF4; B7Z883; B7ZLX0; D3DPG8; E7EWZ6; hsa:3685; P06756; Q53SK4; Q59EB7; Q6LD15	Osteopontin signaling; Integrin-mediated cell adhesion; Arrhythmogenic right ventricular cardiomyopathy; Primary focal segmental glomerulosclerosis (FSGS); Focal adhesion; Osteoblast signaling; MFAP5-mediated ovarian cancer cell motility and invasiveness; VEGFA-VEGFR2 signaling pathway; Focal adhesion: PI3K-Akt-mTOR-signaling pathway; PI3K-Akt signaling pathway; Ebola virus pathway in host; MFAP5…	Neutrophil degranulation; Integrin cell surface interactions; ECM proteoglycans; VEGFA-VEGFR2 Pathway; Signal transduction by L1; Syndecan interactions; Laminin interactions; Molecules associated with elastic fibres; Cross-presentation of particulate exogenous antigens (phagosomes); PECAM1 interactions	11	27	22	18	16	19	24	22	16	16	23	19	20	18	12	10	21	15	19	10	6	13	18	9	12	13	15	7	13	typeI	1
P05107	Integrin beta-2 OS=Homo sapiens (Human) OX=9606 GN=ITGB2 PE=1 SV=2	769	84.7	6.95	cell adhesion;cell-cell signaling;cell organization and biogenesis;other metabolic processes;stress response;transport;developmental processes;signal transduction;other biological processes	plasma membrane;other membranes;other cell component	signal transduction activity or receptor binding;other molecular function	Pf00362, Pf07965, Pf08725, Pf17205	3689	ENSG00000160255	ITGB2	B3KTS8; D3DSM1; hsa:3689; P05107; Q16418; Q53HS5; Q9UD72	Integrin-mediated cell adhesion; Complement system; Focal adhesion: PI3K-Akt-mTOR-signaling pathway; Microglia pathogen phagocytosis pathway; TYROBP causal network in microglia; Fibrin complement receptor 3 signaling pathway; Acute viral myocarditis; Cells and molecules involved in local acute inflammatory response ; Mechanoregulation and pathology of YAP/TAZ via Hippo and non-Hippo mechanisms; M…	Immunoregulatory interactions between a Lymphoid and a non-Lymphoid cell; Cell surface interactions at the vascular wall; Neutrophil degranulation; Interleukin-4 and Interleukin-13 signaling; Integrin cell surface interactions; Toll Like Receptor 4 (TLR4) Cascade	14	13	9	14	15	16	7	12	16	10	6	12	14	12	11	11	9	15	11	3	9	10	15	8	10	5	8	7	12	typeI	1
O14613	Cdc42 effector protein 2 OS=Homo sapiens (Human) OX=9606 GN=CDC42EP2 PE=1 SV=1	210	22.5	5.12	cell organization and biogenesis;stress response;signal transduction;other biological processes	plasma membrane;other membranes;cytosol;cytoskeleton;other cell component	signal transduction activity or receptor binding;enzyme regulator activity;other molecular function	Pf00786, Pf14957	10435	ENSG00000149798	CDC42EP2	B2RD85; hsa:10435; O14613; Q9UNS0		CDC42 GTPase cycle; RHOQ GTPase cycle; MAPK6/MAPK4 signaling	1				1										0															cytoplasmic	0
Q9UMY1	Nucleolar protein 7 OS=Homo sapiens (Human) OX=9606 GN=NOL7 PE=1 SV=2	257	29.4	9.67		mitochondrion;nucleus;other cell component		Pf08157	51406	ENSG00000225921	NOL7	hsa:51406; Q5T297; Q9UMY1; Q9Y3U7			1			1	2	2	4		1	2			1	1	1	2	1	2				2	1	1	1		1		1	cytoplasmic	0
P11274	Breakpoint cluster region protein OS=Homo sapiens (Human) OX=9606 GN=BCR PE=1 SV=2	1271	142.7	7.03	cell adhesion;cell organization and biogenesis;protein metabolism;other metabolic processes;developmental processes;signal transduction;other biological processes	cytosol;other cell component	enzyme regulator activity;kinase activity;other molecular function	Pf00168, Pf00620, Pf00621, Pf09036, Pf19057	613	ENSG00000186716	BCR	hsa:613; P11274; P78501; Q12842; Q4LE80; Q6NZI3	Imatinib and chronic myeloid leukemia	RHOC GTPase cycle; RHOA GTPase cycle; RHOB GTPase cycle; RAC2 GTPase cycle; RAC3 GTPase cycle; CDC42 GTPase cycle; RAC1 GTPase cycle; Signaling by cytosolic FGFR1 fusion mutants; Signaling by FGFR1 in disease	2	3	3	5	3	3	2	3	2	4	3	2	2	3	3	2	2	4	1	1		2	1			2	4	1	3	cytoplasmic	0
P50148	Guanine nucleotide-binding protein G(q) subunit alpha OS=Homo sapiens (Human) OX=9606 GN=GNAQ PE=1 SV=4	359	42.1	5.68	cell-cell signaling;stress response;signal transduction;other biological processes	plasma membrane;other membranes;ER/Golgi;nucleus;other cell component	signal transduction activity or receptor binding;enzyme regulator activity;other molecular function	Pf00503	2776	ENSG00000156052	GNAQ	hsa:2776; O15108; P50148; Q13462; Q6NT27; Q92471; Q9BZB9	Thyroid stimulating hormone (TSH) signaling pathway; Microtubule cytoskeleton regulation; Alzheimer's disease and miRNA effects; Corticotropin-releasing hormone signaling pathway; Myometrial relaxation and contraction pathways; G protein signaling pathways; Circadian rhythm genes; Cell-type dependent selectivity of CCK2R signaling; Hippo signaling regulation pathways; Gastrin signaling pathway; P…	G alpha (q) signalling events; Thrombin signalling through proteinase activated receptors (PARs); G-protein activation; ADP signalling through P2Y purinoceptor 1; Thromboxane signalling through TP receptor; Cooperation of PDCL (PhLP1) and TRiC/CCT in G-protein beta folding; Fatty Acids bound to GPR40 (FFAR1) regulate insulin secretion; PLC beta mediated events; Acetylcholine regulates insulin sec…	1	3	2	3	3	2	1	1	1	3	3	1	1	3	4	2	2	2	4	2		2	2	1	0	2	5	1	2	cytoplasmic	0
Q9UHV9	Prefoldin subunit 2 OS=Homo sapiens (Human) OX=9606 GN=PFDN2 PE=1 SV=1	154	16.6	6.58	other biological processes	cytosol;mitochondrion;nucleus;other cell component	other molecular function	Pf01920	5202	ENSG00000143256	PFDN2	hsa:5202; Q9P0P7; Q9UHV9; Q9UN05	Cellular proteostasis	Prefoldin mediated transfer of substrate to CCT/TriC	3	5	1	3	5	6	3	8	4	4	6	3	2	6	3	5	5	5	4	5	2	4	3	4	3	2	5	2	5	cytoplasmic	0
A0A0C4DH43	Immunoglobulin heavy variable 2-70D OS=Homo sapiens (Human) OX=9606 GN=IGHV2-70D PE=3 SV=1	119	13.3	8.29	cell organization and biogenesis;stress response;transport;signal transduction;other biological processes	non-structural extracellular;plasma membrane;other membranes	signal transduction activity or receptor binding;other molecular function	Pf07686		ENSG00000211974; ENSG00000282482	IGHV2-70D	A0A0C4DH43			1			1	1		1	1	1	1	1	1	1	1	1	1		1	1		1	1			1		1		1
P62910	60S ribosomal protein L32 OS=Homo sapiens (Human) OX=9606 GN=RPL32 PE=1 SV=2	135	15.9	11.33	protein metabolism;other metabolic processes	cytosol;translational apparatus	other molecular function	Pf01655	6161	ENSG00000144713	RPL32	B2R4Q3; hsa:6161; P02433; P62910	Cytoplasmic ribosomal proteins	Major pathway of rRNA processing in the nucleolus and cytosol; L13a-mediated translational silencing of Ceruloplasmin expression; Formation of a pool of free 40S subunits; GTP hydrolysis and joining of the 60S ribosomal subunit; Regulation of expression of SLITs and ROBOs; SRP-dependent cotranslational protein targeting to membrane; Response of EIF2AK4 (GCN2) to amino acid deficiency; Nonsense Me…	4	11	9	9	7	9	9	12	11	13	11	7	9	9	6	10	13	10	10	7	6	7	7	11	6	10	10	6	7	cytoplasmic	0
Q96TA2	ATP-dependent zinc metalloprotease YME1L1 OS=Homo sapiens (Human) OX=9606 GN=YME1L1 PE=1 SV=2	773	86.4	8.76	cell cycle OR cell proliferation;cell organization and biogenesis;protein metabolism;other metabolic processes;other biological processes	other membranes;mitochondrion;nucleus	other molecular function	Pf00004, Pf01434, Pf17862	10730	ENSG00000136758	YME1L1	B4DNM1; D3DRV8; D3DRV9; hsa:10730; Q5T8D9; Q96TA2; Q9H1Q0; Q9UMR9		Processing of SMDT1	2	2	1	2	2	2	4	3	2	3	2	1	3	1	3	4	3	4	2	1	1		2	0	2	1	3		2	typeII	1
Q9UHQ4	B-cell receptor-associated protein 29 OS=Homo sapiens (Human) OX=9606 GN=BCAP29 PE=1 SV=2	241	28.3	9.54	transport;other biological processes	other membranes;ER/Golgi		Pf05529, Pf18035	55973	ENSG00000075790; ENSG00000283852	BCAP29	G5E9L4; hsa:55973; O95003; Q9UHQ4			2	2	1	5	1	3	2	3	1	1	2	1	2		0		1		3	3		2	2	1	1	3	5		3	mtmp	1
Q7Z434	Mitochondrial antiviral-signaling protein OS=Homo sapiens (Human) OX=9606 GN=MAVS PE=1 SV=2	540	56.5	5.52	stress response;signal transduction;other biological processes	other membranes;mitochondrion;other cytoplasmic organelle	other molecular function	Pf16739	57506	ENSG00000088888	MAVS	A8K6X0; B2BD33; B2BD34; F5H6C8; hsa:57506; M1P2Z0; Q2HWT5; Q3I0Y2; Q5T7I6; Q7Z434; Q86VY7; Q9H1H3; Q9H4Y1; Q9H8D3; Q9ULE9	Novel intracellular components of RIG-I-like receptor (RLR) pathway; Cytosolic DNA-sensing pathway; Hepatitis B infection; Type I interferon induction and signaling during SARS-CoV-2 infection; Host-pathogen interaction of human coronaviruses - interferon induction; SARS coronavirus and innate immunity; Mitochondrial immune response to SARS-CoV-2; SARS-CoV-2 innate immunity evasion and cell-speci…	Ovarian tumor domain proteases; TRAF6 mediated NF-kB activation; Negative regulators of DDX58/IFIH1 signaling; TRAF3-dependent IRF activation pathway; TRAF6 mediated IRF7 activation; NF-kB activation through FADD/RIP-1 pathway mediated by caspase-8 and -10	5	12	10	9	9	8	9	13	7	7	12	5	10	9	5	7	8	8	8	9	4	7	7	3	1	6	11	3	6	typeII	1
Q13938	Calcyphosin OS=Homo sapiens (Human) OX=9606 GN=CAPS PE=1 SV=2	275	30.2	6.04	signal transduction	other cell component	other molecular function	Pf13202, Pf13499	828	ENSG00000105519	CAPS	A0A0X1KG78; hsa:828; K7EL21; Q13938; Q3MJA7; Q8NF12; Q8WUZ3			8	11	12	10	8	10	11	12	10	8	10	10	13	7	8	10	9	9	8	6	6	8	8	10	5	6	11	8	10	cytoplasmic	0
O00232	26S proteasome non-ATPase regulatory subunit 12 OS=Homo sapiens (Human) OX=9606 GN=PSMD12 PE=1 SV=3	456	52.9	7.65	protein metabolism;other metabolic processes	non-structural extracellular;cytosol;nucleus;other cell component		Pf01399, Pf18098	5718	ENSG00000197170	PSMD12	A6NP15; hsa:5718; O00232; Q53HA2; Q6P053	Proteasome degradation; Alzheimer's disease and miRNA effects; Parkin-ubiquitin proteasomal system pathway; Ciliary landscape; Alzheimer's disease	FCERI mediated NF-kB activation; Ub-specific processing proteases; Separation of Sister Chromatids; The role of GTSE1 in G2/M progression after G2 checkpoint; Activation of NF-kappaB in B cells; Downstream TCR signaling; Antigen processing: Ubiquitination & Proteasome degradation; Oxygen-dependent proline hydroxylation of Hypoxia-inducible Factor Alpha; ER-Phagosome pathway; Cross-presentation of…	10	19	17	15	15	16	20	18	17	15	18	16	16	19	15	14	16	17	15	8	6	7	11	7	5	14	12	5	12	cytoplasmic	0
Q9H4I3	TraB domain-containing protein OS=Homo sapiens (Human) OX=9606 GN=TRABD PE=1 SV=1	376	42.3	8				Pf01963	80305	ENSG00000170638	TRABD	hsa:80305; Q19CC5; Q96ED8; Q9H4I3; Q9H7N1; Q9UGX6; Q9UGX7			1	1		0		3	0	1	2	1	1	1	1	2		2	2		0		1	1	1			0	2	1	1	cytoplasmic	0
Q9Y6D6	Brefeldin A-inhibited guanine nucleotide-exchange protein 1 OS=Homo sapiens (Human) OX=9606 GN=ARFGEF1 PE=1 SV=2	1849	208.6	5.85	cell organization and biogenesis;transport;developmental processes;other biological processes	other membranes;cytosol;ER/Golgi;nucleus;other cell component	enzyme regulator activity;cytoskeletal activity;other molecular function	Pf01369, Pf09324, Pf12783, Pf16213, Pf20252	10565	ENSG00000066777	ARFGEF1	hsa:10565; Q9NV46; Q9UFV2; Q9UNL0; Q9Y6D6			5	3	2	9	8	7	3	8	4	5	8	3	6	10	6	3	11	4	7	5	2	4	6	3	2	5	16	5	4	cytoplasmic	0
Q9Y5J9	Mitochondrial import inner membrane translocase subunit Tim8 B OS=Homo sapiens (Human) OX=9606 GN=TIMM8B PE=1 SV=1	83	9.3	5.12	cell organization and biogenesis;transport;other biological processes	other membranes;mitochondrion	transporter activity;other molecular function	Pf02953	26521	ENSG00000150779	TIMM8B	B0YJA5; hsa:26521; Q3KQS9; Q9UN04; Q9Y5J9		Mitochondrial protein import	1	2	1	2	1	1	3	1	3	0	1	1	1	1	1	2	2	2	1	1	1	1		1	1	2	1	1	1	cytoplasmic	0
Q9Y2U2	Potassium channel subfamily K member 7 OS=Homo sapiens (Human) OX=9606 GN=KCNK7 PE=2 SV=1	307	31.9	7.17	transport;other biological processes	plasma membrane;other membranes	transporter activity	Pf07885	10089	ENSG00000173338	KCNK7	hsa:10089; Q3SYI2; Q9Y2U2; Q9Y2U3; Q9Y2U4		Tandem of pore domain in a weak inwardly rectifying K+ channels (TWIK); Phase 4 - resting membrane potential	1	1		1																	1									mtmp	1
P08962	CD63 antigen OS=Homo sapiens (Human) OX=9606 GN=CD63 PE=1 SV=2	238	25.6	7.81	cell adhesion;transport;other biological processes	non-structural extracellular;plasma membrane;other membranes;nucleus;other cytoplasmic organelle;other cell component		Pf00335	967	ENSG00000135404	CD63	F8VZE2; hsa:967; P08962; Q5TZP3; Q8N6Z9; Q9UCG6	Extracellular vesicles in the crosstalk of cardiac cells	Platelet degranulation ; Neutrophil degranulation	3	5	2	4	6	3	4	5	4	3	4	3	4	5	4	3	4	3	5	2	2	3	2	3	3	2	3	2	2	mtmp	1
Q8N5M1	ATP synthase mitochondrial F1 complex assembly factor 2 OS=Homo sapiens (Human) OX=9606 GN=ATPAF2 PE=1 SV=1	289	32.8	7.09	cell organization and biogenesis	cytosol;mitochondrion;nucleus		Pf07542	91647	ENSG00000171953	ATPAF2	A6NDE5; A8K2J2; hsa:91647; Q6XYC7; Q8N5M1	7q11.23 copy number variation syndrome		1	2	1	1	0		3	2			2			1	1		1		1	1		1	2	1		1	1	3	1	cytoplasmic	0
Q2M389	WASH complex subunit 4 OS=Homo sapiens (Human) OX=9606 GN=WASHC4 PE=1 SV=2	1173	136.3	7.44	cell organization and biogenesis;transport	nucleus;other cytoplasmic organelle;other cell component		Pf14744, Pf14745, Pf14746	23325	ENSG00000136051	WASHC4	hsa:23325; Q2M389; Q2NL83; Q8IW61; Q8N5W7; Q9NVD6; Q9UPW7			3	5	6	3	3	4	3	6	2		3	2	3	1	4	2	2	2	3	2	1	2	2	1			2	1		cytoplasmic	0
O15212	Prefoldin subunit 6 OS=Homo sapiens (Human) OX=9606 GN=PFDN6 PE=1 SV=1	129	14.6	8.88	cell organization and biogenesis;other biological processes	other cell component	other molecular function	Pf01920	10471	ENSG00000204220; ENSG00000206283; ENSG00000224782; ENSG00000235692; ENSG00000237335	PFDN6	hsa:10471; O15212	Cellular proteostasis	Prefoldin mediated transfer of substrate to CCT/TriC	5	6	5	6	5	6	5	7	3	5	5	6	5	5	5	6	4	7	4	3	3	4	7	2	2	5	8	2	5	cytoplasmic	0
Q5VTU8	ATP synthase subunit epsilon-like protein, mitochondrial OS=Homo sapiens (Human) OX=9606 GN=ATP5F1EP2 PE=1 SV=1	51	5.8	10.14	other metabolic processes;transport	other membranes;mitochondrion	transporter activity;other molecular function	Pf04627			ATP5F1EP2	Q5VTU8			2				1		2				2							3						2		1		1
P18428	Lipopolysaccharide-binding protein OS=Homo sapiens (Human) OX=9606 GN=LBP PE=1 SV=3	481	53.4	6.7	stress response;transport;signal transduction;other biological processes	non-structural extracellular;other membranes;other cell component	signal transduction activity or receptor binding;other molecular function	Pf01273, Pf02886	3929	ENSG00000129988	LBP	B2R938; hsa:3929; O43438; P18428; Q92672; Q9H403; Q9UD66	Regulation of toll-like receptor signaling pathway; Fibrin complement receptor 3 signaling pathway; Pathogenesis of SARS-CoV-2 mediated by nsp9-nsp10 complex; Network map of SARS-CoV-2 signaling pathway; Toll-like receptor signaling pathway	Regulation of TLR by endogenous ligand; Interleukin-4 and Interleukin-13 signaling; Transfer of LPS from LBP carrier to CD14	3	4	4	3	1	2	3	4	5	2	3	2	4	2	2	4	5	4	3	1	3	2	1	1	2	1	4	2	2	secretome	0
P69891	Hemoglobin subunit gamma-1 OS=Homo sapiens (Human) OX=9606 GN=HBG1 PE=1 SV=2	147	16.1	7.2	other metabolic processes;transport;other biological processes	cytosol;other cell component	other molecular function	Pf00042	3047	ENSG00000213934	HBG1	hsa:3047; P02096; P62027; P69891; Q549G1; Q8TDA1; Q96FH7		Factors involved in megakaryocyte development and platelet production	3	2	5	10	5	4	5	11	9	6	11	6	7	5	4	7	3	4	11	4				5	3	5	2			cytoplasmic	0
Q9Y4Z0	U6 snRNA-associated Sm-like protein LSm4 OS=Homo sapiens (Human) OX=9606 GN=LSM4 PE=1 SV=1	139	15.3	9.99	cell organization and biogenesis;RNA metabolism OR transcription;other metabolic processes	other membranes;cytosol;nucleus;other cell component	nucleic acid binding activity;other molecular function	Pf01423	25804	ENSG00000130520	LSM4	hsa:25804; Q9Y4Z0	Ciliary landscape	mRNA Splicing - Major Pathway; mRNA decay by 5' to 3' exoribonuclease	3	4	3	4	5	2	2	3	3	2	2	3	2	4	4	3	2	6	2	2		1	2	2		3	5	1	2	cytoplasmic	0
O15305	Phosphomannomutase 2 OS=Homo sapiens (Human) OX=9606 GN=PMM2 PE=1 SV=1	246	28.1	6.77	protein metabolism;other metabolic processes	cytosol;nucleus;other cell component	other molecular function	Pf03332	5373	ENSG00000140650	PMM2	A8K672; B7Z6R0; D3DUF3; hsa:5373; O15305	Nephrotic syndrome	Defective PMM2 causes PMM2-CDG (CDG-1a); Synthesis of GDP-mannose	6	9	7	10	8	4	8	6	8	9	9	8	5	6	4	8	3	6	11	5	2	2	6	3	2	3	8	8	4	cytoplasmic	0
Q86VS8	Protein Hook homolog 3 OS=Homo sapiens (Human) OX=9606 GN=HOOK3 PE=1 SV=2	718	83.1	5.17	cell cycle OR cell proliferation;cell organization and biogenesis;transport;developmental processes;other biological processes	cytosol;cytoskeleton;ER/Golgi;other cell component	cytoskeletal activity;other molecular function	Pf05622, Pf19047	84376	ENSG00000168172	HOOK3	D3DSY8; hsa:84376; Q86VS8; Q8NBH0; Q9BY13			7	9	6	8	6	4	4	4	6	2	9	0	7	5	3	8	3	3	8	5	2	3	4	1	1	3	7	4	3	cytoplasmic	0
P50570	Dynamin-2 OS=Homo sapiens (Human) OX=9606 GN=DNM2 PE=1 SV=2	870	98	7.44	cell cycle OR cell proliferation;cell organization and biogenesis;other metabolic processes;transport;developmental processes;signal transduction;other biological processes	plasma membrane;other membranes;cytosol;cytoskeleton;mitochondrion;ER/Golgi;nucleus;other cytoplasmic organelle;other cell component	signal transduction activity or receptor binding;cytoskeletal activity;other molecular function	Pf00169, Pf00350, Pf01031, Pf02212	1785	ENSG00000079805	DNM2	A8K1B6; E7EV30; E9PEQ4; hsa:1785; K7ESI9; P50570; Q5I0Y0; Q7Z5S3; Q9UPH4	Synaptic vesicle pathway; Fragile X syndrome; Intracellular trafficking proteins involved in CMT neuropathy	MHC class II antigen presentation; Lysosome Vesicle Biogenesis; Golgi Associated Vesicle Biogenesis; Toll Like Receptor 4 (TLR4) Cascade; Clathrin-mediated endocytosis; Formation of annular gap junctions; NGF-stimulated transcription; Recycling pathway of L1; NOSTRIN mediated eNOS trafficking; Retrograde neurotrophin signalling	31	31	28	43	25	39	29	32	26	41	31	43	35	29	33	38	35	28	31	34	27	35	30	27	22	17	24	23	22	cytoplasmic	0
Q9P0P0	E3 ubiquitin-protein ligase RNF181 OS=Homo sapiens (Human) OX=9606 GN=RNF181 PE=1 SV=1	153	17.9	5.06	protein metabolism;other metabolic processes	other cell component	other molecular function	Pf13639	51255	ENSG00000168894	RNF181	hsa:51255; Q53H81; Q9P0P0		E3 ubiquitin ligases ubiquitinate target proteins	1														1															cytoplasmic	0
O43837	Isocitrate dehydrogenase [NAD] subunit beta, mitochondrial OS=Homo sapiens (Human) OX=9606 GN=IDH3B PE=1 SV=2	385	42.2	8.46	other metabolic processes	mitochondrion	other molecular function	Pf00180	3420	ENSG00000101365	IDH3B	B2RDR1; D3DVX2; D3DVX3; hsa:3420; O43837; O95106; Q5JXS8; Q9NQ06; Q9NQ07; Q9NUZ0; Q9UEX0; Q9UG99	TCA cycle (aka Krebs or citric acid cycle)	Citric acid cycle (TCA cycle)	9	13	10	10	8	9	9	8	9	8	8	6	8	7	8	9	9	11	13	6	7	9	10	7	3	3	10	6	7	cytoplasmic	0
Q96GY0	Zinc finger C2HC domain-containing protein 1A OS=Homo sapiens (Human) OX=9606 GN=ZC2HC1A PE=1 SV=2	325	35.1	9.82			other molecular function	Pf13913	51101	ENSG00000104427	ZC2HC1A	hsa:51101; Q96GY0; Q9Y372			1	2		1	1	3	1	7	2	4	2	1	3	2	1	4		2	2	1	1	1	1	1		4	4	0	1	cytoplasmic	0
Q99439	Calponin-2 OS=Homo sapiens (Human) OX=9606 GN=CNN2 PE=1 SV=4	309	33.7	7.33	cell organization and biogenesis;stress response;developmental processes;other biological processes	non-structural extracellular;cytoskeleton;other cell component	cytoskeletal activity;other molecular function	Pf00307, Pf00402	1265	ENSG00000064666	CNN2	A5D8U8; A6NFI4; D6W5X9; hsa:1265; Q92578; Q99439	Myometrial relaxation and contraction pathways; Burn wound healing	Neutrophil degranulation; Gene and protein expression by JAK-STAT signaling after Interleukin-12 stimulation	7	8	14	11	8	14	8	6	6	7	9	8	8	11	8	9	11	10	12	5	4	11	8	5	5	2	15	3	10	cytoplasmic	0
O75592	E3 ubiquitin-protein ligase MYCBP2 OS=Homo sapiens (Human) OX=9606 GN=MYCBP2 PE=1 SV=4	4678	513.3	7.02	cell organization and biogenesis;protein metabolism;other metabolic processes;developmental processes;other biological processes	cytoskeleton;nucleus;other cell component	enzyme regulator activity;other molecular function	Pf00415, Pf03256, Pf08005, Pf08239, Pf13540, Pf13639	23077	ENSG00000005810	MYCBP2	A6NJC6; hsa:23077; O75592; Q5JSX8; Q5VZN6; Q6PIB6; Q9UQ11; Q9Y6E4	Integrated breast cancer pathway; 3q29 copy number variation syndrome		2	4	1	6	1	2	6	3	1	5	4	3	4	4	4	6	4	4	5	2	0	1	4		0	3	2	2	2	mtmp	1
Q5TAQ9	DDB1- and CUL4-associated factor 8 OS=Homo sapiens (Human) OX=9606 GN=DCAF8 PE=1 SV=1	597	66.8	5.39	protein metabolism;other metabolic processes	cytosol;mitochondrion;nucleus;other cell component		Pf00400	50717	ENSG00000132716	DCAF8	D3DVE6; hsa:50717; Q12839; Q4QQI6; Q53F14; Q5TAQ9; Q66K50; Q68CS7; Q96E00		Neddylation	2	1	2			1		1		2	1	1			1	2	1						1					0		cytoplasmic	0
Q8N7H5	RNA polymerase II-associated factor 1 homolog OS=Homo sapiens (Human) OX=9606 GN=PAF1 PE=1 SV=2	531	59.9	4.63	cell-cell signaling;cell organization and biogenesis;protein metabolism;RNA metabolism OR transcription;other metabolic processes;developmental processes;signal transduction;other biological processes	other membranes;nucleus;other cell component	other molecular function	Pf03985	54623	ENSG00000006712	PAF1	hsa:54623; M0QX35; O75239; Q8N7H5; Q9H166; Q9NUU9	Endoderm differentiation	Formation of RNA Pol II elongation complex ; RNA Polymerase II Pre-transcription Events; E3 ubiquitin ligases ubiquitinate target proteins	1	2	2	1	1	5	3	4	4	1	3	2	4	1	3	2	5	3	4	2	3	2	2	2	0	5	2	3	3	cytoplasmic	0
Q969T7	7-methylguanosine phosphate-specific 5'-nucleotidase OS=Homo sapiens (Human) OX=9606 GN=NT5C3B PE=1 SV=4	300	34.4	6.38	RNA metabolism OR transcription;other metabolic processes	cytosol;other cell component	other molecular function	Pf05822	115024	ENSG00000141698	NT5C3B	A8MWB9; C9JKC4; hsa:115024; Q7L3B7; Q969T7		mRNA decay by 3' to 5' exoribonuclease	1																													cytoplasmic	0
Q02878	60S ribosomal protein L6 OS=Homo sapiens (Human) OX=9606 GN=RPL6 PE=1 SV=3	288	32.7	10.58	cell organization and biogenesis;protein metabolism;other metabolic processes;other biological processes	cytosol;ER/Golgi;translational apparatus;nucleus;other cell component	nucleic acid binding activity;other molecular function	Pf01159, Pf03868	6128	ENSG00000089009	RPL6	hsa:6128; Q02878; Q2M3Q3; Q8WW97	Cytoplasmic ribosomal proteins	Regulation of expression of SLITs and ROBOs; Major pathway of rRNA processing in the nucleolus and cytosol; L13a-mediated translational silencing of Ceruloplasmin expression; Formation of a pool of free 40S subunits; GTP hydrolysis and joining of the 60S ribosomal subunit; Nonsense Mediated Decay (NMD) enhanced by the Exon Junction Complex (EJC); SRP-dependent cotranslational protein targeting to…	13	24	18	21	19	21	23	20	16	16	21	16	18	18	14	16	17	20	19	14	15	12	14	16	11	14	25	15	16	typeII	1
Q86XL3	Ankyrin repeat and LEM domain-containing protein 2 OS=Homo sapiens (Human) OX=9606 GN=ANKLE2 PE=1 SV=4	938	104.1	7.09	cell cycle OR cell proliferation;cell organization and biogenesis;developmental processes;other biological processes	other membranes;ER/Golgi	enzyme regulator activity;other molecular function	Pf01693, Pf03020	23141	ENSG00000176915	ANKLE2	A8KAG3; B3KN97; B3KSF8; hsa:23141; O75176; Q6P6A5; Q86XL3; Q8TAZ9; Q96DH4		RHOG GTPase cycle; RAC2 GTPase cycle; Initiation of Nuclear Envelope (NE) Reformation	1	2	1	1	1		1	1	1	3	1		2	1	1	1	2	2	3		0		0	0			2	0
Q8N128	Protein FAM177A1 OS=Homo sapiens (Human) OX=9606 GN=FAM177A1 PE=1 SV=1	213	23.7	4.45				Pf14774	283635	ENSG00000151327	FAM177A1	hsa:283635; Q68CT2; Q8N128			1	1	1	2	0	1	1	2	1	3	1	1	1	4	3	1		2	2	1		1	2	0			3		0	secretome	0
Q13595	Transformer-2 protein homolog alpha OS=Homo sapiens (Human) OX=9606 GN=TRA2A PE=1 SV=1	282	32.7	11.27	RNA metabolism OR transcription;other metabolic processes;other biological processes	nucleus;other cell component		Pf00076	29896	ENSG00000164548	TRA2A	B4DQI6; B4DUA9; E9PD75; hsa:29896; Q13595	Orexin receptor pathway		2	4	1	1	1	4	5	5	4	1	5	2	4	5	3	3	5	4	4	3	2	1	3	1		3	4	3	1	cytoplasmic	0
Q6DD88	Atlastin-3 OS=Homo sapiens (Human) OX=9606 GN=ATL3 PE=1 SV=1	541	60.5	5.66	cell organization and biogenesis;other biological processes	other membranes;ER/Golgi	other molecular function	Pf02263, Pf02841	25923	ENSG00000184743	ATL3	hsa:25923; Q6DD88; Q8N7W5; Q9H8Q5; Q9UFL1			10	14	16	9	10	9	11	15	12	9	12	11	11	12	13	14	14	15	14	7	8	9	11	9	3	7	13	5	11	typeII	1
O00757	Fructose-1,6-bisphosphatase isozyme 2 OS=Homo sapiens (Human) OX=9606 GN=FBP2 PE=1 SV=2	339	36.7	7.23	other metabolic processes	plasma membrane;other membranes;cytosol;cytoskeleton;nucleus;other cell component	other molecular function	Pf00316, Pf18913	8789	ENSG00000130957	FBP2	hsa:8789; O00757; Q17R39; Q6FI53	Glycolysis and gluconeogenesis	Gluconeogenesis	1	3		3	1	1	2	1	2	2	2	2	2	2	2	1			1	2			1	1	1	1	1	1	1	cytoplasmic	0
P0DPD7	EEF1A lysine methyltransferase 4 OS=Homo sapiens (Human) OX=9606 GN=EEF1AKMT4 PE=1 SV=1	255	28.3	6.05	protein metabolism;other metabolic processes		other molecular function	Pf08241	110599564	ENSG00000284753	EEF1AKMT4	A5PLK8; hsa:110599564; O60344; P0DPD7; Q6NTG7; Q6UW36; Q8NFD7; Q96NX3; Q96NX4; Q9BRZ8			1																1	1
Q9BQE4	Selenoprotein S OS=Homo sapiens (Human) OX=9606 GN=SELENOS PE=1 SV=3	189	21.2	9.7	protein metabolism;other metabolic processes;stress response;transport;signal transduction;other biological processes	non-structural extracellular;plasma membrane;other membranes;cytoskeleton;ER/Golgi	other molecular function	Pf06936	55829	ENSG00000131871	SELENOS	hsa:55829; Q3B771; Q9BQE4; Q9P0I6	Selenium micronutrient network	E3 ubiquitin ligases ubiquitinate target proteins	2	2	0	3	1		1	2	2	2	3		1		1	1	1	1	2	1	1	2	1			3	2		1	typeII	1
Q9BXN1	Asporin OS=Homo sapiens (Human) OX=9606 GN=ASPN PE=1 SV=2	380	43.4	7.08	developmental processes;other biological processes	non-structural extracellular;extracellular matrix	other molecular function	Pf01462, Pf13855	54829	ENSG00000106819	ASPN	hsa:54829; Q5TBF3; Q96K79; Q96LD0; Q9BXN1; Q9NXP3		ECM proteoglycans	7	7	14	4	7	3	4	8	12	6	4	6	7	7	9	11	9	11	13	3	3	2	3	3	1	1	3	2	3	cytoplasmic	0
O95232	Luc7-like protein 3 OS=Homo sapiens (Human) OX=9606 GN=LUC7L3 PE=1 SV=2	432	51.4	9.79	cell organization and biogenesis;RNA metabolism OR transcription;other metabolic processes	nucleus	nucleic acid binding activity	Pf03194	51747	ENSG00000108848	LUC7L3	B3KN54; D3DTY1; hsa:51747; O95232; Q6PHR9; Q9NUY0; Q9P2S7			6	9	5	7	3	9	6	7	9	5	9	4	8	6	6	8	7	14	9	5	5	5	7	4	2	8	14	5	8	cytoplasmic	0
Q56VL3	OCIA domain-containing protein 2 OS=Homo sapiens (Human) OX=9606 GN=OCIAD2 PE=1 SV=1	154	16.9	9.03	transport;other biological processes	ER/Golgi;other cytoplasmic organelle		Pf07051	132299	ENSG00000145247	OCIAD2	B4DPE7; hsa:132299; Q56VL3; Q8N544			6	5	4	6	2	4	7	5	4	5	6	6	4	4	6	4	5	3	5	2	4	4	5	2	5	4	4	2	5	mtmp	1
Q9Y5Y6	Suppressor of tumorigenicity 14 protein OS=Homo sapiens (Human) OX=9606 GN=ST14 PE=1 SV=2	855	94.7	6.55	protein metabolism;developmental processes	non-structural extracellular;plasma membrane;other membranes	other molecular function	Pf00057, Pf00089, Pf00431, Pf01390	6768	ENSG00000149418	ST14	hsa:6768; Q9BS01; Q9H3S0; Q9HB36; Q9HCA3; Q9Y5Y6		Formation of the cornified envelope	3	7	2	4	4	4	7	6	6	8	6	3	6	4	3	4	6	4	4	5	3	4	4	2	2	3	11	3	5	typeII	1
Q9NZJ9	Diphosphoinositol polyphosphate phosphohydrolase 2 OS=Homo sapiens (Human) OX=9606 GN=NUDT4 PE=1 SV=2	180	20.3	6.35	other metabolic processes;signal transduction	cytosol;nucleus;other cell component	nucleic acid binding activity;other molecular function	Pf00293	11163	ENSG00000173598	NUDT4	B7Z916; hsa:11163; Q4AEJ6; Q53EZ2; Q68DD7; Q9NPC5; Q9NS30; Q9NZJ9; Q9NZK0; Q9NZK1		Synthesis of pyrophosphates in the cytosol	3	7	4	5	3	4	5	6	4	4	7	5	4	6	7	6	5	4	4	7		3	5	3	1	1	6	1	1	cytoplasmic	0
P07911	Uromodulin OS=Homo sapiens (Human) OX=9606 GN=UMOD PE=1 SV=1	640	69.7	5.24	cell adhesion;stress response;other biological processes	non-structural extracellular;plasma membrane;other membranes;cytoskeleton;ER/Golgi;other cell component	extracellular structural activity;other molecular function	Pf00100, Pf07645, Pf12947	7369	ENSG00000169344	UMOD	B3KP48; B3KRN9; E9PEA4; hsa:7369; P07911; Q540J6; Q6ZS84; Q8IYG0		Asparagine N-linked glycosylation	3							5									1						14	3					3	secretome	0
Q9BWU0	Kanadaptin OS=Homo sapiens (Human) OX=9606 GN=SLC4A1AP PE=1 SV=1	796	88.8	5.19		plasma membrane;other membranes;nucleus;other cell component	nucleic acid binding activity	Pf00498	22950	ENSG00000163798	SLC4A1AP	A6NJ39; hsa:22950; Q4KMT1; Q4KMX0; Q7Z5Q9; Q9BWU0; Q9NVN2			3	3	1	2	2		1	2	2	1	4	2	2	2	3	3	1	2	1	1	1	1	2	1			3	1		cytoplasmic	0
Q9NPD3	Exosome complex component RRP41 OS=Homo sapiens (Human) OX=9606 GN=EXOSC4 PE=1 SV=3	245	26.4	6.52	DNA metabolism;RNA metabolism OR transcription;other metabolic processes;stress response;other biological processes	cytosol;nucleus;other cytoplasmic organelle;other cell component	nucleic acid binding activity;other molecular function	Pf01138, Pf03725	54512	ENSG00000178896	EXOSC4	hsa:54512; Q9NPD3	Ciliary landscape	Major pathway of rRNA processing in the nucleolus and cytosol; ATF4 activates genes in response to endoplasmic reticulum stress; KSRP (KHSRP) binds and destabilizes mRNA; Tristetraprolin (TTP, ZFP36) binds and destabilizes mRNA; Butyrate Response Factor 1 (BRF1) binds and destabilizes mRNA; mRNA decay by 3' to 5' exoribonuclease	1	1	1	4	3	1	2	3	2	3	2	1	3	2	2	4	3	1	2	2	1		1	1	1	2	2	0	1	cytoplasmic	0
Q9NXS2	Glutaminyl-peptide cyclotransferase-like protein OS=Homo sapiens (Human) OX=9606 GN=QPCTL PE=1 SV=2	382	42.9	9.82	protein metabolism;other metabolic processes	other membranes;ER/Golgi	other molecular function	Pf04389	54814	ENSG00000011478	QPCTL	hsa:54814; Q53HE4; Q96F74; Q9NXS2			1				1	1		2	1	2	1	2		1	2	1		1	1				1	1			1			typeII	1
O60504	Vinexin OS=Homo sapiens (Human) OX=9606 GN=SORBS3 PE=1 SV=2	671	75.3	9.45	cell adhesion;cell organization and biogenesis;other biological processes	cytosol;cytoskeleton;nucleus	cytoskeletal activity	Pf00018, Pf02208, Pf14604	10174	ENSG00000120896	SORBS3	hsa:10174; O60504; Q5BJE4; Q6NX54; Q96FY4; Q9UQE4		Smooth Muscle Contraction	5	3	7	4	6	4	2	7	8	8	5	10	5	8	8	5	6	7	8	2	3	2	4	3	3	3	10	2	3	cytoplasmic	0
Q96L46	Calpain small subunit 2 OS=Homo sapiens (Human) OX=9606 GN=CAPNS2 PE=2 SV=2	248	27.6	5.73	protein metabolism	plasma membrane;other membranes;cytosol	other molecular function	Pf13833	84290	ENSG00000256812	CAPNS2	hsa:84290; Q96L46; Q9BPV4		Degradation of the extracellular matrix; Deregulated CDK5 triggers multiple neurodegenerative pathways in Alzheimer's disease models	2	4	1	3	2	2	2	4	2	2	3	4	4	4	3	2	3	1	4	2	2	2	3	1	1	3	4	5	3
Q9Y385	Ubiquitin-conjugating enzyme E2 J1 OS=Homo sapiens (Human) OX=9606 GN=UBE2J1 PE=1 SV=2	318	35.2	6.74	protein metabolism;other metabolic processes;stress response;other biological processes	other membranes;ER/Golgi;nucleus	other molecular function	Pf00179	51465	ENSG00000198833	UBE2J1	A8K3F9; hsa:51465; Q53F25; Q5W0N4; Q9BZ32; Q9NQL3; Q9NY66; Q9P011; Q9P0S0; Q9UF10; Q9Y385	Parkin-ubiquitin proteasomal system pathway; Parkinson's disease pathway	Antigen processing: Ubiquitination & Proteasome degradation	1		1	1	2	2			2	1	1	3	1	1	1	3	1	2		2	1	1	1	1	1	1	1	1	2	typeII	1
Q96A57	Transmembrane protein 230 OS=Homo sapiens (Human) OX=9606 GN=TMEM230 PE=1 SV=1	120	13.2	9.31	transport	other membranes;ER/Golgi;other cytoplasmic organelle		Pf05915	29058	ENSG00000089063	TMEM230	B2RDM8; D3DVZ9; hsa:29058; Q0VGC8; Q5TDS5; Q96A57; Q96ES2; Q9P0A7			2	2	1	1	1	1	1	2	2	1	1	1	1	1	1			0	1	2	1	1	1	2	2	1	2	1	2	mtmp	1
Q8NBJ4	Golgi membrane protein 1 OS=Homo sapiens (Human) OX=9606 GN=GOLM1 PE=1 SV=1	401	45.3	4.97	cell organization and biogenesis;other biological processes	plasma membrane;other membranes;ER/Golgi			51280	ENSG00000135052	GOLM1	hsa:51280; Q6IAF4; Q8NBJ4; Q9NRB9		Regulation of Insulin-like Growth Factor (IGF) transport and uptake by Insulin-like Growth Factor Binding Proteins (IGFBPs); Post-translational protein phosphorylation	3	2	0	3	2	2	4	3	2	3		1	1	2		3	1	2	3		1	2	3	1	2	3	2	3	1	typeII	1
Q99715	Collagen alpha-1(XII) chain OS=Homo sapiens (Human) OX=9606 GN=COL12A1 PE=1 SV=2	3063	332.9	5.53	cell adhesion;cell organization and biogenesis;developmental processes	extracellular matrix;ER/Golgi	extracellular structural activity	Pf00041, Pf00092, Pf01391	1303	ENSG00000111799	COL12A1	hsa:1303; O43853; Q15955; Q5VYK1; Q5VYK2; Q71UR3; Q99715; Q99716		Collagen degradation; Assembly of collagen fibrils and other multimeric structures; Collagen chain trimerization	102	134	134	140	106	129	102	119	106	112	108	127	105	127	115	149	123	137	122	55	62	123	109	82	82	83	156	67	97	secretome	0
Q14444	Caprin-1 OS=Homo sapiens (Human) OX=9606 GN=CAPRIN1 PE=1 SV=2	709	78.3	5.25	developmental processes;other biological processes	cytosol;other cell component		Pf12287, Pf18293	4076	ENSG00000135387	CAPRIN1	A6NMY7; D3DR06; hsa:4076; Q14444; Q15074; Q6IMN4; Q6IMN7; Q9BV09			11	10	7	13	9	11	10	10	7	4	9	9	11	8	6	6	10	7	11	4	5	9	9	6	4	6	14	12	6	cytoplasmic	0
Q9BU76	Multiple myeloma tumor-associated protein 2 OS=Homo sapiens (Human) OX=9606 GN=MMTAG2 PE=1 SV=1	263	29.4	10.02	transport	non-structural extracellular;other cell component		Pf10159	79169	ENSG00000143793	MMTAG2	hsa:79169; Q6P5Y0; Q6ZTZ6; Q6ZWA6; Q8IZH3; Q9BU76		Neutrophil degranulation	2	4	2	0	2	2	3	3	1	2	2	2	2	2	2	3	2	3	2	1	1	1	2	1	1	2	3	2	1	cytoplasmic	0
Q16512	Serine/threonine-protein kinase N1 OS=Homo sapiens (Human) OX=9606 GN=PKN1 PE=1 SV=2	942	103.9	6.37	protein metabolism;other metabolic processes;stress response;developmental processes;signal transduction;other biological processes	plasma membrane;other membranes;cytosol;nucleus;other cytoplasmic organelle;other cell component	kinase activity;other molecular function	Pf00069, Pf00433, Pf02185	5585	ENSG00000123143	PKN1	A8K7W5; B2R9R4; B3KVN3; hsa:5585; Q15143; Q16512; Q504U4; Q8IUV5; Q9UD44	Apoptosis-related network due to altered Notch3 in ovarian cancer; PI3K-Akt signaling pathway; IL-18 signaling pathway; G13 signaling pathway	RAC1 GTPase cycle; Activated PKN1 stimulates transcription of AR (androgen receptor) regulated genes KLK2 and KLK3; RHOC GTPase cycle; RHOA GTPase cycle; RHOB GTPase cycle	2					6	3	4	1	3	2	1	1	1	4	5	3	2	2	1	1	2	1	1	1	1	2	0	4	cytoplasmic	0
Q86SX6	Glutaredoxin-related protein 5, mitochondrial OS=Homo sapiens (Human) OX=9606 GN=GLRX5 PE=1 SV=2	157	16.6	6.79	cell organization and biogenesis;protein metabolism;other metabolic processes;developmental processes	mitochondrion;nucleus;other cell component	other molecular function	Pf00462	51218	ENSG00000182512	GLRX5	hsa:51218; Q0X088; Q3YML0; Q86SX6; Q86WY3; Q8IZ54		Mitochondrial iron-sulfur cluster biogenesis	2	2	3	2	2	2	2	3	3	2	3	3	3	2	3	3	2	2	2	2	1			2	1	1	2	2	3	cytoplasmic	0
P60468	Protein transport protein Sec61 subunit beta OS=Homo sapiens (Human) OX=9606 GN=SEC61B PE=1 SV=2	96	10	11.56	protein metabolism;other metabolic processes;stress response;transport	other membranes;cytosol;ER/Golgi	translation activity;other molecular function	Pf03911	10952	ENSG00000106803	SEC61B	hsa:10952; P38390; P38391; P60468; Q6IBC1		ER-Phagosome pathway; Insertion of tail-anchored proteins into the endoplasmic reticulum membrane; SRP-dependent cotranslational protein targeting to membrane	4	2	4	5	5	5	4	4	4	3	4	4	3	4	3	1	3	4	3	4	3	4	5	3	4	5	4	5	5	typeII	1
Q9C0J8	pre-mRNA 3' end processing protein WDR33 OS=Homo sapiens (Human) OX=9606 GN=WDR33 PE=1 SV=2	1336	145.8	9.17	DNA metabolism;RNA metabolism OR transcription;other metabolic processes;stress response;other biological processes	nucleus;other cell component		Pf00400	55339	ENSG00000136709	WDR33	hsa:55339; Q05DP8; Q53FG9; Q587J1; Q69YF7; Q6NUQ0; Q9C0J8; Q9NUL1		mRNA Splicing - Major Pathway; mRNA 3'-end processing; RNA Polymerase II Transcription Termination; Processing of Intronless Pre-mRNAs; Transport of Mature mRNA Derived from an Intronless Transcript	3	2	4	4	3	6	4	6		2	4	3	2	3	5	5	4	2	4	2	1	3	1	2	0	2	4	1	1	cytoplasmic	0
Q04837	Single-stranded DNA-binding protein, mitochondrial OS=Homo sapiens (Human) OX=9606 GN=SSBP1 PE=1 SV=1	148	17.2	9.6	cell organization and biogenesis;other metabolic processes;other biological processes	mitochondrion;other cell component	nucleic acid binding activity;other molecular function	Pf00436	6742	ENSG00000106028; ENSG00000262771	SSBP1	hsa:6742; Q04837		Transcriptional activation of mitochondrial biogenesis	8	9	6	10	6	10	11	8	9	5	10	5	8	6	6	8	6	7	6	6	4	10	9	5	4	6	8	3	8	cytoplasmic	0
P00491	Purine nucleoside phosphorylase OS=Homo sapiens (Human) OX=9606 GN=PNP PE=1 SV=2	289	32.1	6.95	other metabolic processes;other biological processes	non-structural extracellular;cytosol;nucleus;other cell component	other molecular function	Pf01048	4860	ENSG00000198805	PNP	B2R8S5; D3DS00; hsa:4860; P00491; Q15160; Q5PZ03	VEGFA-VEGFR2 signaling pathway	Neutrophil degranulation; Purine catabolism; Purine salvage	9	18	14	14	12	14	16	16	18	16	17	17	17	15	12	15	13	20	10	6	11	10	16	11	3	5	15	7	15	cytoplasmic	0
Q7L576	Cytoplasmic FMR1-interacting protein 1 OS=Homo sapiens (Human) OX=9606 GN=CYFIP1 PE=1 SV=1	1253	145.1	6.9	cell organization and biogenesis;developmental processes;signal transduction;other biological processes	non-structural extracellular;cytosol;other cell component	cytoskeletal activity;nucleic acid binding activity;other molecular function	Pf05994, Pf07159	23191	ENSG00000273749; ENSG00000288461	CYFIP1	A8K6D9; hsa:23191; Q14467; Q5IED0; Q6ZSX1; Q7L576; Q9BSD9; Q9BVC7	Brain-derived neurotrophic factor (BDNF) signaling pathway; Prader-Willi and Angelman syndrome; Fragile X syndrome; Disruption of postsynaptic signaling by CNV; 15q11.2 copy number variation syndrome; G13 signaling pathway	Regulation of actin dynamics for phagocytic cup formation; FCGR3A-mediated phagocytosis; Neutrophil degranulation; RHO GTPases Activate WASPs and WAVEs; RAC1 GTPase cycle; RHOG GTPase cycle; RAC2 GTPase cycle; RAC3 GTPase cycle; VEGFA-VEGFR2 Pathway	7	14	12	20	24	12	12	12	7	14	13	10	10	21	10	9	13	10	28	20	10	9	20	9	14	9	14	6	8	cytoplasmic	0
Q9BUK6	Protein misato homolog 1 OS=Homo sapiens (Human) OX=9606 GN=MSTO1 PE=1 SV=1	570	61.8	6.11	cell organization and biogenesis	other membranes;cytosol;mitochondrion;other cell component		Pf10644, Pf14881	55154	ENSG00000125459	MSTO1	hsa:55154; Q53GR8; Q5CZ69; Q5T717; Q68CT6; Q7LBZ8; Q7Z3M7; Q7Z558; Q8TE05; Q9BUK6; Q9NQX2; Q9NVU4			1	2		2		2		1	1	1						1		1	1	1	0						1			secretome	0
Q9UI08	Ena/VASP-like protein OS=Homo sapiens (Human) OX=9606 GN=EVL PE=1 SV=2	416	44.6	8.84	cell organization and biogenesis;developmental processes;signal transduction;other biological processes	cytosol;cytoskeleton;other cell component	cytoskeletal activity;other molecular function	Pf00568, Pf08776	51466	ENSG00000196405	EVL	A8K105; B7Z3I5; hsa:51466; O95884; Q7Z522; Q8TBV1; Q9UF25; Q9UI08; Q9UIC2		RHO GTPases Activate Formins; Generation of second messenger molecules; Signaling by ROBO receptors	4	4	6	11	3	14	2	6	7	6	4	9	1	5	10	7	3	9	4	1	2	5	8	1	2	2	6	3	5	cytoplasmic	0
Q8TED1	Probable glutathione peroxidase 8 OS=Homo sapiens (Human) OX=9606 GN=GPX8 PE=1 SV=2	209	23.9	9.35	stress response;other biological processes	other membranes;ER/Golgi	other molecular function	Pf00255	493869	ENSG00000164294	GPX8	hsa:493869; Q8TED1		Detoxification of Reactive Oxygen Species	3	2	2		4	3	1	2	1		2		2	2		2	2	1		1		1	1			1	3	1		typeII	1
Q15067	Peroxisomal acyl-coenzyme A oxidase 1 OS=Homo sapiens (Human) OX=9606 GN=ACOX1 PE=1 SV=3	660	74.4	8.16	cell organization and biogenesis;other metabolic processes;other biological processes	other membranes;cytosol;other cytoplasmic organelle	other molecular function	Pf01756, Pf02770, Pf14749	51	ENSG00000161533	ACOX1	A8K6X8; A8KAA0; B4DK61; F5GYQ8; hsa:51; Q12863; Q15067; Q15068; Q15101; Q16131; Q7Z3W5; Q9UD31	Estrogen receptor pathway; Nuclear receptors meta-pathway; PPAR signaling pathway; Eicosanoid metabolism via cyclooxygenases (COX); Eicosanoid metabolism via lipooxygenases (LOX); Omega-3 / omega-6 fatty acid synthesis	TYSND1 cleaves peroxisomal proteins	9	18	14	19	15	21	15	23	15	13	15	10	12	8	17	22	18	19	22	8	5	10	9	11	4	11	4	7	18	cytoplasmic	0
P63167	Dynein light chain 1, cytoplasmic OS=Homo sapiens (Human) OX=9606 GN=DYNLL1 PE=1 SV=1	89	10.4	7.4	cell organization and biogenesis;other biological processes	plasma membrane;other membranes;cytosol;cytoskeleton;mitochondrion;nucleus;other cell component	enzyme regulator activity;other molecular function	Pf01221	8655	ENSG00000088986	DYNLL1	hsa:8655; P63167; Q15701	Ciliary landscape; Intraflagellar transport proteins binding to dynein; Genes related to primary cilium development (based on CRISPR); 3q29 copy number variation syndrome	Neutrophil degranulation; Separation of Sister Chromatids; MHC class II antigen presentation; COPI-mediated anterograde transport; HCMV Early Events; Macroautophagy; Recruitment of NuMA to mitotic centrosomes; Regulation of PLK1 Activity at G2/M Transition; Loss of Nlp from mitotic centrosomes; Recruitment of mitotic centrosome proteins and complexes; Anchoring of the basal body to the plasma mem…	5	6	3	6	2	3	4	5	4	4	3	4	4	5	5	3	3	2	4	3	4	3	4	3	2	3	11	4	2	cytoplasmic	0
Q86U44	N6-adenosine-methyltransferase catalytic subunit OS=Homo sapiens (Human) OX=9606 GN=METTL3 PE=1 SV=2	580	64.4	6.42	cell organization and biogenesis;RNA metabolism OR transcription;other metabolic processes;stress response;developmental processes;other biological processes	nucleus;other cell component	nucleic acid binding activity;other molecular function	Pf05063	56339	ENSG00000165819	METTL3	hsa:56339; O14736; Q86U44; Q86V05; Q9HB32	mRNA processing	Processing of Capped Intron-Containing Pre-mRNA	2	2	3	1	2	4	4	1	2	1	3	3	0	2	2	3	2	2	2	1	2	3	3	0	2	3	3	4	4	cytoplasmic	0
Q9UPU5	Ubiquitin carboxyl-terminal hydrolase 24 OS=Homo sapiens (Human) OX=9606 GN=USP24 PE=1 SV=3	2620	294.2	6.14	protein metabolism;other metabolic processes	cytosol;nucleus	other molecular function	Pf00443, Pf12030	23358	ENSG00000162402	USP24	hsa:23358; Q6ZSY2; Q8N2Y4; Q9NXD1; Q9UPU5		Ub-specific processing proteases	4	1	3	3	3	5	3	3	5	5	5	3	2	3	2	2	4	1	3	3		3	1	3		4	5	2	2	cytoplasmic	0
Q8IVN8	Somatomedin-B and thrombospondin type-1 domain-containing protein OS=Homo sapiens (Human) OX=9606 GN=SBSPON PE=1 SV=2	264	29.6	7.5		non-structural extracellular		Pf19028	157869	ENSG00000164764	SBSPON	A8KAA5; hsa:157869; Q8IVN8; Q96J64		Defective B3GALTL causes PpS; O-glycosylation of TSR domain-containing proteins	2		5		2	2			5	3		2	3	4	2		3	2		2			1		1		2	1		secretome	0
Q9NV96	Cell cycle control protein 50A OS=Homo sapiens (Human) OX=9606 GN=TMEM30A PE=1 SV=1	361	40.7	8.59	cell organization and biogenesis;transport;other biological processes	plasma membrane;other membranes;ER/Golgi;other cytoplasmic organelle;other cell component	transporter activity	Pf03381	55754	ENSG00000112697	TMEM30A	A8K9V8; E1P539; hsa:55754; Q658Z3; Q96H09; Q9NSL9; Q9NV96		Neutrophil degranulation	2	0	2	3	2	3	4	3	3	1		2	2	3	2	2	2	2	3	0		2	2		2	1	3	2	2	mtmp	1
Q9NXF1	Testis-expressed protein 10 OS=Homo sapiens (Human) OX=9606 GN=TEX10 PE=1 SV=2	929	105.6	9.36	RNA metabolism OR transcription;other metabolic processes	mitochondrion;nucleus		Pf12333	54881	ENSG00000136891	TEX10	B4DYV2; hsa:54881; Q5T722; Q5T723; Q8NCN8; Q8TDY0; Q9NXF1		Major pathway of rRNA processing in the nucleolus and cytosol	1	1			2	1	2	1	2	2	2	2	1	4	2	2		2	1	1	1	2	3	2		1	1	2	3	mtmp	1
Q9UKT5	F-box only protein 4 OS=Homo sapiens (Human) OX=9606 GN=FBXO4 PE=1 SV=2	387	44.1	6.16	cell cycle OR cell proliferation;cell organization and biogenesis;protein metabolism;DNA metabolism;other metabolic processes;other biological processes	cytosol;other cell component	other molecular function	Pf00646	26272	ENSG00000151876	FBXO4	hsa:26272; Q68CU8; Q86VT8; Q9UK98; Q9UKT5		Antigen processing: Ubiquitination & Proteasome degradation; Neddylation; Association of TriC/CCT with target proteins during biosynthesis	2			1			1	2		2					1		1	2			1		1				0		1
Q96L93	Kinesin-like protein KIF16B OS=Homo sapiens (Human) OX=9606 GN=KIF16B PE=1 SV=2	1317	151.9	6.16	other metabolic processes;transport;developmental processes;signal transduction;other biological processes	other membranes;cytosol;cytoskeleton;other cytoplasmic organelle;other cell component	cytoskeletal activity;other molecular function	Pf00225, Pf00498, Pf00787	55614	ENSG00000089177	KIF16B	A6NKJ9; A7E2A8; B1AKG3; B1AKT7; C9JDN5; C9JI52; C9JSM8; C9JWJ7; hsa:55614; Q2TBF5; Q5HYC0; Q5HYK1; Q5JWW3; Q5TFK5; Q86VL9; Q86YS5; Q8IYU0; Q96L93; Q9BQJ8; Q9BQM0; Q9BQM1; Q9BQM5; Q9H5U0; Q9HCI2; Q9NXN9		COPI-dependent Golgi-to-ER retrograde traffic; Kinesins	1							0			1						1					1		1		0				cytoplasmic	0
P41567	Eukaryotic translation initiation factor 1 OS=Homo sapiens (Human) OX=9606 GN=EIF1 PE=1 SV=1	113	12.7	7.44	protein metabolism;other metabolic processes;other biological processes	translational apparatus;nucleus;other cell component	translation activity;nucleic acid binding activity	Pf01253	10209	ENSG00000173812	EIF1	hsa:10209; P41567; Q9UNQ9	Translation factors; nsp1 from SARS-CoV-2 inhibits translation initiation in the host cell		3	2	2	7	1	4	2	4	2	2	2	2	3	2	0	3	2	2		4	2	5	6	3	1	3	8	4	0	cytoplasmic	0
Q9UBS4	DnaJ homolog subfamily B member 11 OS=Homo sapiens (Human) OX=9606 GN=DNAJB11 PE=1 SV=1	358	40.5	6.18	protein metabolism;other metabolic processes;other biological processes	ER/Golgi;other cell component	other molecular function	Pf00226, Pf01556	51726	ENSG00000090520	DNAJB11	hsa:51726; Q542Y5; Q542Y9; Q6IAQ8; Q96JC6; Q9UBS4	Photodynamic therapy-induced unfolded protein response	XBP1(S) activates chaperone genes	7	8	8	13	10	10	10	12	8	8	11	7	8	9	11	13	8	11	9	4	2	6	7	7	4	10	6	7	5	secretome	0
P07108	Acyl-CoA-binding protein OS=Homo sapiens (Human) OX=9606 GN=DBI PE=1 SV=2	87	10	6.57	other metabolic processes;other biological processes	ER/Golgi;other cell component	signal transduction activity or receptor binding;other molecular function	Pf00887	1622	ENSG00000155368	DBI	B8ZWD2; B8ZWD6; B8ZWD7; hsa:1622; P07108; P08869; Q4VWZ6; Q53SQ7; Q6IB48; Q9UCI8	Sterol regulatory element-binding proteins (SREBP) signaling; PPAR-alpha pathway; Nuclear receptors meta-pathway; PPAR signaling pathway; Fatty acid transporters	Mitochondrial Fatty Acid Beta-Oxidation	6	7	2	6	3	7	9	5	3	4	6	6	4	7	9	7	6	9	8	4	3	6	3	5	4	4	7	3	7	cytoplasmic	0
[truncated: 8,826 more rows]

## Sheet: Legend
# Proteins by uniprot ID
[truncated: 18 more rows]
