# Supplementary material for: Proteomic analysis of the urothelial cancer landscape
Source: Nat Commun. 2024 May 27;15:4513. doi: 10.1038/s41467-024-48096-5 (PMC11130393; doi:10.1038/s41467-024-48096-5)
Supplement: Supplementary file 6 — Supplementary Data 3 [file 41467_2024_48096_MOESM6_ESM.xlsx]

## Sheet: Clinical data
	PAULA-MAD-29_H	PAULA-MUR-68_H	PAULA-GEP-86_T	PAULA-PEC-04_T	PAULA-MUP-89_T	PAULA-PEG-34_H	PAULA-PEU-01_H	PAULA-PEU-01_T	PAULA-MUR-68_T	PAULA-YEH-51_T	PAULA-MUP-89_H	PAULA-MAD-29_T	PAULA-GEP-86_H	PAULA-PEG-34_T	PAULA-PEC-04_H	PAULA-XET-92_H	PAULA-CEL-33_T	PAULA-ROB-79_H	PAULA-SAC-91_T	PAULA-REA-57_H	PAULA-XIK-79_H	PAULA-CEL-33_H	PAULA-XET-92_T	PAULA-ROB-79_T	PAULA-XUV-03_H	PAULA-REA-57_T	PAULA-BAU-12_H	PAULA-XUV-03_T	PAULA-XIK-79_T	PAULA-BAU-12_T	PAULA-QED-00_T	PAULA-FIO-95_T	PAULA-CEU-81_H	PAULA-ZOW-07_T	PAULA-CEU-81_T	PAULA-NIU-77_H	PAULA-NUM-19_H	PAULA-QED-00_H	PAULA-DEC-78_T	PAULA-ZOW-07_H	PAULA-NUM-19_T	PAULA-JII-12_T	PAULA-FIO-95_H	PAULA-DEC-78_H	PAULA-NIU-77_T	PAULA-XIJ-13_H	PAULA-HAZ-26_T	PAULA-NEL-19_H	PAULA-WOP-65_H
Stage	0	0	1	6	2	0	0	7	2	5	0	3	0	2	0	0	1	0	6	0	0	0	4	7	0	2	0	2	6	1	6	2	0	5	3	0	0	0	4	0	6	6	0	0	6	0	6	0	0
PAULA			2	4	0			4	3	3		3		0			0		0				1	4		0		0	1	0	2	1		3	3				0		3	4			2		4
Event_restricted			0	0	0			1	0	1		0		1			1		1				0	0		0		0	0	1	1	0		0	0				0		1	1			0		1
S_restricted			60	60	60			52.1333	60	8.66667		60		49.5			51.3		53.5667				60	60		60		60	60	21.3	2.23333	60		60	60				60		4	5.66667			15.5		11
Event_restricted_PFS			0	0	0			0	0	0		0		0			0		0				0			0		0	0			0		0	0				0			1					0
S_restricted_PFS			24	24	24			24	24	7.76667		0.8		24			24		24				0.233333			24		24	3.76667			0.133333		24	24				4.9			4.53333					6.86667
Event_restricted_RFS			0	0	0			0	0	0		1		0			0		0				1			0		0	0			1		0	0				1			1					0
S_restricted_RFS			24	24	24			24	24	7.76667		0.8		24			24		24				0.233333			24		24	3.76667			0.133333		24	24				4.9			4.53333					6.86667
[truncated: 385 more columns]

## Sheet: Legend
# Stage: Histopathological pTNM stage: 0=healthy; 1=pTa low-grade; 2=pTa high-grade; 3=pTis; 4=pT1a/b G1/G2; 5=pT1c G3; 6=pT2; 7=>pT2; 8=pN1
# PAULA: 0=PAULA I; 1=PAULA IIa; 2=PAULA IIb; 3=PAULA IIc; 4=PAULA III
# Event_restricted: Death within 60 months
# S_restricted: Months to death or loss of follow-up
# Event_restricted_PFS: Progression within 24 months
# S_restricted_PFS: Months to progression or loss of follow-up
# Event_restricted_RFS: Recurrence within 24 months
# S_restricted_RFS: Months to recurrence or loss of follow-up
