# Supplementary material for: Proteomic analysis of the urothelial cancer landscape
Source: Nat Commun. 2024 May 27;15:4513. doi: 10.1038/s41467-024-48096-5 (PMC11130393; doi:10.1038/s41467-024-48096-5)
Supplement: Supplementary file 7 — Supplementary Data 4 [file 41467_2024_48096_MOESM7_ESM.xlsx]

## Sheet: Data paired
	O15344	Q00613	Q8TB36	Q14135	O60936	O14795	Q13438	Q9Y5U2	Q86VW2	P51965	P34059	O95639	P17028	Q9NQZ5	Q96LM5	Q70EL4	Q9Y2K7	Q53ET0	Q5T9L3	Q9NUM4	Q96ER3	Q86WT1	P43363	Q13042	P01893	Q7Z5J4	P62487	P0CG38	Q9Y312	P28289	Q9BVT8	Q9Y3Y2	Q9H6R3	Q9Y3C4	Q9NZI7	P21860	P16298	Q96N11	Q7Z2X7	Q9H0Q0	O00165	Q9HC21	Q9UJC3	P39900	P28702	Q9BYX2	Q6PJ69	Q9ULW0	Q9NYP7
U-GEP-86_T	0.0386332	-0.644224	-1.48046	0.747867	0.423967	0.365455	1.13145	0.114243	-0.0841803	-0.0406093	0.932564	-0.198513	0.636275	-0.434253	0.000474856	1.04358	0.413154	-0.314727	0.652624	-0.714434	0.128962	1.52086	0.27202	0.00370158	-0.215586	0.49426	0.547623	-1.5336	-0.107571	-0.275926	-0.136943	1.08277	0.665688	0.0944714	-0.271576	0.212641	0.321733	1.14463	-0.166223	0.42714	0.0193781	0.0811043	-0.166582	0.337988	0.790777	1.09731	0.486223	0.263237	0.621294
U-PEC-04_T	-0.308636	0.465305	0.353702	1.12171	0.6393	0.803929	0.794113	-0.0682078	-1.76155	-1.60986	1.05062	0.426936	0.270842	-0.539388	-0.238553	0.536211	0.513072	1.17803	-1.01645	-1.54532	-0.337949	0.798931	1.02436	-0.719709	-0.706107	0.188818	0.206622	0.769377	-0.533347	-1.09689	-0.819689	-0.237479	-0.40048	0.916563	1.48125	0.590235	0.549612	0.810047	-1.19505	0.168377	-0.29385	0.925126	-1.23584	-0.0749207	0.66134	0.757169	-0.743126	0.293382	0.928575
U-MUP-89_T	-0.267773	0.0347902	-1.65681	4.43065	4.43065	-1.29202	4.43065	-0.146094	-3.17466	4.43065	-0.687881	4.43065	0.0425675	0.357832	-0.311716	0.151766	4.43065	4.43065	4.43065	4.43065	-1.13904	-1.05365	4.43065	-0.768671	4.43065	4.43065	4.43065	4.43065	4.43065	-1.81209	-1.88116	4.43065	4.43065	4.43065	-1.73555	-1.13027	-2.36731	-1.90164	4.43065	-0.919849	-0.983043	4.43065	4.43065	-0.394685	-1.05997	-0.248624	4.43065	-0.624466	-1.56662
U-PEU-01_T	-0.408574	9.29375	9.29375	9.29375	-0.609677	9.29375	0.207016	0.446399	1.78355	-0.512767	0.177429	0.211135	9.29375	0.214378	9.29375	-1.83312	0.168297	0.089778	-0.927641	-0.456085	-0.0277293	0.373026	0.84877	0.0804791	9.29375	0.277644	-0.622243	0.0784656	0.552407	-0.903408	-0.932113	-1.18376	9.29375	9.29375	9.29375	9.29375	0.698462	-0.0332107	-0.653952	1.24942	-0.672307	0.651929	-1.85338	9.29375	0.507462	2.37299	0.105908	-0.481312	-0.67721
U-MUR-68_T	4.44476	4.44476	-2.11742	4.44476	-0.00939519	4.44476	1.88804	-0.711427	4.44476	-0.8775	4.44476	4.44476	-1.54242	0.220111	-0.216662	-0.765515	-0.359892	-0.0802561	4.44476	-0.337678	-1.06824	-0.872014	-0.986434	-1.24681	-1.25556	0.675229	-0.102049	4.44476	-0.0802561	0.402608	0.335494	0.584966	-0.479697	-0.263968	0.229072	-0.464267	-0.0594975	4.44476	4.44476	-0.268834	-0.468658	4.44476	0.199979	0.0374127	0.117955	-1.0005	4.44476	-0.367804	-0.995772
U-MAD-29_T	3.17271	3.17271	3.17271	0.061783	3.17271	3.17271	3.17271	3.17271	0.061783	3.17271	3.17271	3.17271	3.17271	3.17271	3.17271	3.17271	3.17271	3.17271	3.17271	3.17271	3.17271	0.061783	3.17271	3.17271	3.17271	3.17271	3.17271	3.17271	3.17271	3.17271	3.17271	3.17271	3.17271	0.061783	0.061783	0.061783	3.17271	3.17271	0.061783	3.17271	3.17271	3.17271	3.17271	3.17271	3.17271	3.17271	3.17271	3.17271	3.17271
U-PEG-34_T	-0.0197082	-0.752807	1.01281	-0.460737	-0.521014	-0.0581437	-0.9654	0.1081	-1.52054	0.03867	-1.22632	0.739878	-0.454817	1.67812	-1.44515	3.98883	-0.600359	-1.06282	0.308353	3.98883	0.417671	-2.02494	1.3521	-0.399965	-0.281801	-1.00385	-0.357884	-1.31962	0.451753	-0.84086	-0.975545	3.98883	1.07161	-0.932467	-0.091483	-0.604264	-1.65804	-1.75236	3.98883	-0.0512939	1.40914	0.458165	3.98883	3.98883	-1.08443	-1.49109	3.98883	-1.85918	-1.17485
U-CEL-33_T	-0.179607	0.451805	-0.235416		1.17942		-0.16918	0.517208		0.224423		0.358431	-0.272677	-0.716204			-0.0501619	-0.0753367		-0.373823		-0.498747			-0.588702	-0.56762	-0.00952414	0.24846	0.0544714	-1.36946	0.547245	0.574627	-0.317416	0.557876	0.248923	0.338536	-0.111508			0.262352	0.104673		0.0615491	-0.876123	-0.137294	-0.726356	-0.655318		-0.258082
U-XET-92_T	0.359425	0.583958	-0.0511319		-0.0559479		0.0452482	0.245802		0.175484		0.0687054	0.551379	0.46412			0.22122	0.155799		0.0208144		0.307729			-0.111649	-0.530614	0.258429	0.18186	-0.192607	0.500876	-0.25327	0.472779	-0.171728	-0.417411	-0.0108551	-0.39661	-0.0338069			0.00745299	0.122742		-0.831782	-0.276176	0.719849	-0.115966	0.390894		0.519588
U-ROB-79_T	-1.96516	1.82136	-0.175019		1.08481		0.575776	0.448231		0.580366		0.711591	0.17308	-1.17551			0.549087	0.689303		-0.494492		0.438915			1.22878	-1.66022	0.607411	0.749585	0.317372	-0.46995	-0.751053	-0.584789	-0.246146	0.275883	0.0481228	0.929767	0.136342			0.0501582	0.13825		-2.04777	0.726904	-0.179127	0.0414079	0.0514766		0.236578
U-REA-57_T	0.377711	3.47202	3.47202		-0.323609		-0.266542	0.717698		-0.0197258		-0.347885	-2.12204	-0.553426			0.355145	0.133115		-0.671201		-1.31233			3.47202	-1.63531	0.530971	-1.18024	-0.664723	-1.70207	3.47202	0.817023	-1.12175	3.47202	-0.123922	-0.87287	-0.581184			-1.72279	1.22931		3.47202	0.228193	3.47202	-0.544227	-0.70669		3.47202
U-XUV-03_T	-0.989162	1.36689	0.357732		-0.0923409		-0.029772	0.254447		-0.597738		0.126708	-0.34587	-1.23632			1.71824	0.0558139		-0.585271		0.28612			0.312345	-1.9761	0.45912	-0.094222	0.244651	-0.705844	0.409551	0.846255	-0.413415	0.146378	0.591208	0.293997	-0.430623			-0.765253	0.499865		-0.0853828	-0.785939	0.545182	-0.174217	-0.345657		0.475365
U-XIK-79_T	1.2448	-0.862498	-1.00301		-0.0391441		-0.524844	-1.35845		0.350227		-0.750351	-0.791077	0.3715			-1.41926	-0.799166		-0.169921		-0.708446			-0.129923	0.389528	-0.616503	-0.715036	-0.438224	-0.984461	0.782902	0.550936	-1.03052	-0.793217	0.596894	0.141137	-0.414698			-0.484768	0.214081		1.03784	0.180877	-0.972903	0.119653	0.222605		-1.17012
U-BAU-12_T	-0.326931	0.10858	-0.914611		-0.207064		-0.400901	0.0112098		0.212447		0.151878	0.20044	0.258733			0.307625	0.140532		-0.0224747		0.334096			-0.498281	0.413071	-0.17584	-0.0502867	0.0247779	-0.370773	-0.537385	-0.488148	0.0284526	0.187743	-0.0967754	-0.0833928	-0.182385			-0.650415	-0.982923		0.145288	-0.664317	-0.261186	-0.493173	-0.810813		0.157948
U-QED-00_T	0.944307		-0.36675		0.283911		-0.0438892	0.196966				0.435		0.073368			-0.117128	0.639659	0.103926	-0.480977				0.322959		-0.564322	0.50456	2.98249	1.16745	0.313491	-0.0897335	-0.135739			0.989862						-0.520493			2.47695	-0.325108	0.419033			-0.547251
U-FIO-95_T	0.357483		-0.413035		-0.212833		-6.44987	-6.44987				-6.44987		-0.0485091			-0.235048	0.541908	0.215105	0.289312				0.730942		0.46182	-0.770662	-6.44987	0.203585	-6.44987	-0.357847	0.0501737			-0.095029						0.5603			-0.214356	-0.363801	4.36201			-0.00764604
U-ZOW-07_T	0.109994		-0.282475		0.191026		-0.367565	-0.100988				0.568688		0.0987131			0.0910626	-0.227291	-0.11917	0.126759				0.24311		-0.295351	-0.0548041	-0.240068	0.22961	-0.270857	-0.0107102	-0.14086			0.0260128						-0.175693			-0.0429177	0.179025	-0.526019			0.24517
U-CEU-81_T	0.636736		-0.337668		-0.622746		-0.0710833	-0.0873327				-0.312521		-0.615404			0.0645947	0.588469	0.231727	0.0544476				0.219607		0.0804428	0.00946095	-1.99025	-0.883641	0.298866	0.11678	0.00222367			-0.305493						-0.23547			-1.64846	0.603431	-0.587363			-0.965743
U-DEC-78_T	0.764382		-0.524289		-0.174221		-1.02651	-0.725274				-0.167779		-0.462503			0.609804	-0.546718	-0.141646	-0.35884				0.100879		-0.0420991	0.393981	-0.885798	0.692772	-0.541802	-0.131042	0.42737			0.33902						-0.619573			0.0597706	1.04101	-0.27602			-0.366114
U-NUM-19_T	-0.363707		0.206174		0.168357		0.263435	0.356795				0.582941		-0.336711			-0.0321368	-0.163485	0.103632	-0.0125597				0.0700117		-0.537428	-0.0483367	-0.150834	0.00129588	0.323624	-0.436708	0.0811638			0.064051						-0.0574749			-0.849011	-0.180417	0.68994			-0.580139
U-NIU-77_T	0.321337		-0.333755		-0.488816		0.0326438	-0.606838				0.03826		-0.169065			-0.381536	-0.0649525	0.0257299	0.315719				-0.256811		0.977108	-0.293988	0.281013	0.268258	-0.0872709	0.126323	0.210231			-0.00404873						0.491475			0.234348	-0.201515	-0.563441			0.0896587
U-RAK-91_T	0.482865	-0.0303297	-2.50215		-1.9054		-0.974646						-3.29948	0.987443			-2.23396	-1.08025		-0.362005		-2.94634		0.500098	-0.468685	1.41998	-0.973301	-4.07938			1.42206	0.998991				0.371304	0.382622	-1.37312		-0.603589			-1.58328			-1.32411		-2.01964	2.37663
U-NEL-19_T	-0.832638	-0.443692	3.59826		-0.637339		2.11462						3.59826	-0.721521			-0.152741	1.93683		-0.171128		0.852238		-0.339393	0.823008	-0.929646	0.0616899	3.59826			0.0282472	-0.5272				1.43718	-0.302489	3.59826		-0.266409			0.902642			0.336788		3.59826	-0.282687
U-CUV-03_T	-0.384935	0.0100226	-0.610256		0.0241757		0.354468						-0.360675	0.0113246			-0.227319	-0.210703		-0.0919827		-1.13352		-0.304483	1.1289	-0.61238	0.363975	0.425463			0.282638	-0.123072				-0.0464076	0.148524	-0.237142		-0.397502			0.34676			0.529554		-0.0275202	-0.540941
U-XIJ-13_T	0.0793606	0.121221	2.85591		-0.320964		0.784068						1.29281	-0.786711			-0.176248	0.230411		0.0314318		0.383819		0.0543139	0.399732	-0.302807	0.450942	0.176268			0.0558034	-0.482011				0.484998	0.0038866	0.656616		0.214029			0.622053			0.0235965		0.916644	-0.322509
U-WOP-65_T	-0.980113	-0.375696	0.662413		0.923018		0.105935						0.54046	-1.10045			-0.294448	0.772868		-0.0704239		1.40768		0.416017	-0.499047	-1.06098	0.545425	1.19585			0.113219	-0.504221				0.561781	-0.160524	0.232246		-0.131356			0.654859			-0.129122		-0.398562	-1.22003
U-XOC-46_T	-0.348318	-0.0873924	3.84126		0.814808		0.502939						1.38124	-2.23161			1.30332	0.724689		-0.248997		1.95214		0.419642	-0.209856	-0.77331	0.485696	1.45258			-0.423662	-0.376296				0.491647	-0.369607	0.530898		-0.0906821			0.548082			0.288634		0.374399	-1.23755
U-QUY-71_T	-0.654511	-0.149585	6.20053		-1.09314		0.0219295						-1.35328	-0.0154499			-0.571301	-0.387625		-0.679483		6.20053		0.20437	-0.695742	-0.887021	-0.31395	-1.11791			-0.0140228	-0.429449				0.710799	-0.496601	0.651956		0.0250214			0.722488			-0.478926		0.440009	-0.11693
U-NEI-45_T	-1.70479	-1.54268			3.72602		-0.415149			0.452731	0.266727		3.72602					3.72602	-0.986881	3.72602		-1.25434	-0.835342	-0.457785	-2.72682		-0.129883	-1.5068	-1.06473	-0.591047	-0.0518741	0.0454736								-1.1371	0.858145			0.129477		0.104237	-0.994102
U-BUR-38_T	0.222235	-0.303314			-0.0651359		0.306369			-0.189262	0.109623		0.571952					-0.121755	0.167013	0.13612		0.779787	-0.0941586	0.0360811	0.899879		0.00320897	0.683132	0.235037	-0.292715	0.603077	0.325498								0.0429594	-0.136917			-0.0984087		-0.519601	-0.422717
U-MEL-46_T	-0.50827	0.372885			4.00149		0.250844			-0.29215	0.27849		-0.814257					0.903676	0.13738	4.00149		-1.11335	0.545988	0.385681	-3.80215		0.0134743	-1.66247	0.636094	-0.0924613	-0.602611	0.200411								0.748013	-0.482905			0.326264		-0.133034	0.157789
U-LOS-85_T	1.32115	0.965238			-6.56689		-0.967664			-0.551471	0.448529		2.13516					-6.56689	-0.499187	1.17496		-6.56689	0.611652	-6.56689	-6.56689		0.179342	0.70505	-0.760873	0.665636	-0.45481	-1.30255								0.412003	-1.19976			1.5821		0.34444	0.641174
U-CIL-46_T	-0.984582	-1.01306			-1.79507		-0.718792			0.759504	-0.0146974		-0.860988					0.598214	-0.581063	-0.230938		-0.587822	-1.07622	-0.243819	4.21139		0.23563	-1.0099	-0.497866	-0.922188	-0.0870814	-0.525073								-0.616829	0.150417			-0.439272		1.36933	-0.299885
U-HEU-63_T	0.158574	-0.321164			-0.87975		0.146002			-0.0390084	-0.351687		0.234873					-0.333123	0.183437	-0.470015		0.87956	0.0620313	0.577158	2.07928		-0.143555	-0.0315467	-0.0226516	-1.04514	0.536553	0.557591								0.572017	-0.0096981			0.449954		-1.59819	-0.345
U-PAB-83_T	0.021288	0.123313			0.0897088		-0.609293					0.246393	0.097089	-0.310682				0.123367	0.378824	0.616316				0.220616	0.0195589	0.557396	-0.179863	0.773305	-0.0880396	-0.0651337	0.341343	0.49702			0.0396248				0.290081	0.829735	-0.346199	0.232499	-0.0563989		-0.136067	0.165802	-0.137769	0.581388	0.486404
U-CAW-20_T	-0.732261	0.3839			-0.193463		-0.0972519					-0.644401	-0.25495	-0.487508				-0.240403	-0.843817	-0.654474				0.453268	-1.37621	-1.67553	0.483245	-1.42996	-0.208674	-1.06144	0.41518	0.669744			1.79223				-2.00635	-0.827989	0.175624	-0.161353	-0.763378		-0.341059	-1.15468	-0.698868	-0.709515	-0.0545271
U-GAW-04_T	0.00387671	0.196172			-0.036846		0.191157					0.385423	0.152485	-0.586282				1.09842	-1.0705	0.0854378				-0.181806	-0.0337641	-2.13088	0.0771427	0.532917	0.120901	-0.201152	0.302805	-0.327106			0.339792				-0.107975	0.345374	0.110954	0.160324	-0.407972		0.121006	0.0826359	0.107297	-1.25725e-05	1.12481
U-PAK-27_T	-0.0853342	0.417343			-0.0403996		0.253618					-0.238816	0.364174	-0.623003				0.0033069	-1.46489	-0.539186				0.46785	-0.124819	-1.39254	-0.0114181	0.136982	0.322745	-0.807427	0.254391	0.197272			-0.220779				3.42425	-0.478534	0.365906	0.0692539	-0.788869		-0.000711748	-0.274493	-0.0214278	-0.211088	-0.143734
U-FOV-60_T	-0.414334	-0.402649			0.693657		0.0739056					-0.461918	-0.49707	0.240556				-1.88151	0.437474	-0.230506				0.96177	-0.855574	0.318283	0.103709	-1.39113	-0.674895	-0.120668	1.08721	1.29352			-0.338809				-1.73204	-0.586163	0.578259	-0.749635	-2.05246		-0.351238	-0.953564	-0.708688	-0.0307886	-0.523003
U-QOT-34_T	-0.96694	-0.289238			-0.22208		-0.0994119					-0.20898	-0.281685	-0.234545				-0.423062	-0.069356	-0.0371977				-0.0262949	1.31136	-1.89741	-0.0542072	-0.82395	-0.808909	-1.34126	0.889551	0.382494			-0.456494				-2.01187	0.32233	-0.333571	-0.379741	-0.168251		-0.0707893	-0.145843	-0.1553	0.363527	-0.287787
U-CUA-20_T		4.81756	-0.218698	-0.174569	-0.0335198		-0.194476			0.393246	-0.366249	-0.416314	-1.14232	0.170015			-0.786641	4.81756	-1.07584					-0.42844	0.431067			-0.929873	0.0263782	-1.30626	0.289576	0.154277				-0.216905	0.241243	-0.348029				0.451832	-0.307143	-0.388671	-0.196441	-0.150858		1.70243	0.4087
U-BOS-56_T		-0.816232	-0.536949	-0.111056	-0.414724		-0.397944			0.683359	-0.718926	0.105394	-1.34586	-0.00691852			-0.221569	-1.01088	-0.134473					-0.392085	-0.351839			-0.789582	-0.447207	-0.481032	-0.117377	-0.401278				0.12905	-0.375922	-1.45244				-0.491648	-0.0640342	-0.91591	-0.183523	0.360484		0.61674	-0.293512
U-YOS-82_T		0.00351368	-1.14459	0.8142	1.02069		0.461982			-0.371247	0.0677589	0.686793	-0.179371	0.229947			0.522257	0.618226	0.458181					0.499114	-0.618888			0.415037	0.22709	0.0106716	-0.279757	-1.16939				0.0717924	-0.514499	1.12142				-0.159807	0.0340686	-0.0642131	0.301158	0.708613		-0.0486711	-0.738694
U-CAX-11_T		0.773248	0.361853	-0.352977	0.986713		0.748138			-1.05341	-0.0207786	0.537315	1.38569	-0.141089			1.52992	0.944652	-0.426426					1.10816	0.853799			1.90115	-0.295507	0.783439	0.243437	-0.574028				1.21031	0.883431	3.60712				0.451284	0.149604	-0.421006	0.0380432	-0.149968		0.00241934	-1.36392
U-QAA-54_T		4.4803	-0.187529	0.701311	2.16284		1.02752			-0.471322	-0.681166	4.4803	4.4803	-1.19761			1.51321	4.4803	1.37004					1.45118	-0.580076			1.83676	1.03543	-1.5032	-0.49102	-0.0995213				4.4803	0.353941	4.4803				-0.25551	-0.226643	-1.30028	0.159152	2.40838		-0.791414	-2.73252
U-COY-98_T		-0.545993	0.574706	-0.302119	0.36036		-0.383504			-0.0780572	-1.4934	-0.655891	-1.19923	-0.171219			0.0247619	-0.0740502	-0.343846					0.0111447	0.15202			-0.461501	-0.110534	-0.680847	0.136088	1.64117				-0.328188	-0.105631	-0.78789				-0.178681	-0.538737	-0.193472	0.105226	-0.133695		-0.114188	-0.651108
U-DEE-10_T	0.116294	0.0981052		0.71339	-0.301849		-0.30788			0.266158	-0.341525	-0.607816	-0.123926	-0.292965			-0.199063	-0.66291	0.331978	-0.591177	-0.656386			0.310778	-0.393278		-0.0569323	-2.99162	0.0214928	-1.08086	0.618375	0.619554						-0.0397783			-0.0589198	-0.530888	0.0988067	-0.313773	-1.04923	0.13029	-0.58532
U-YAW-86_T	-1.64699	-0.26889		0.487155	0.607631		0.753285			0.555101	0.961219	-0.124882	1.48799	-0.344209			1.03574	0.516082	-1.04329	-0.449829	-0.731629			0.203356	-0.276394		0.796448	0.176938	0.19853	-1.19167	-0.353423	-0.374552						1.21324			-0.469435	0.677632	0.62752	0.243076	0.238732	0.604777	0.0427202
U-DAN-35_T	-0.10433	-0.126521		0.459737	0.356909		-0.196099			-0.420269	-0.0604397	-0.333419	-0.325467	-0.535109			-0.0732164	0.240661	0.626526	-0.479719	-0.8697			0.0225587	0.380032		0.198733	-0.858574	0.681452	-1.30986	0.125012	-0.000194969						0.459178			-0.154075	0.260361	0.224418	0.162555	-0.0376469	-0.00185081	-0.484876
U-DIN-85_T	-0.410241	0.167873		0.211667	0.137843		0.232421			-0.285149	-0.628606	-0.44917	-0.0485427	-0.118454			0.229727	0.0197173	-0.0387617	0.00712148	0.000192967			0.288337	-0.483018		-0.0777709	-1.63008	0.225335	-1.36081	0.0314079	0.16393						-0.247088			0.0967676	0.222015	0.129085	0.161401	-0.0719473	0.497271	-0.140581
U-FOQ-50_T	0.610133	-0.657756		-0.270474	0.595241		-0.340684			-1.10567	0.00644458	-0.511965	-1.03161	0.333939			-0.647466	-0.463191	0.267202	-0.53801	0.676662			-0.500481	-0.134546		-0.55334	-2.32038	-0.741233	-0.80609	0.170321	-0.133563						-0.789709			0.662796	-0.816091	-0.313142	-0.252223	-0.318078	-0.54456	-0.750506
U-YIA-39_T	-0.170209	-0.533418		0.512656	-0.556755		0.485511			0.327824	-0.332936	-0.192526	-0.244898	-0.708683			0.335115	0.445964	-0.177696	-0.307678	-0.217347			-0.001625	-0.0612926		0.230011	-0.2882	0.545051	-0.793587	0.121745	0.191283						0.286528			-0.0479251	0.317252	0.916345	-0.449448	0.661967	-0.0224732	-0.0288771
U-JEM-50_T		0.0324148	-0.0273251	-0.852896	-1.03363					0.418331	-0.741028		-0.782979						-0.213969					-0.125523	-0.841925	0.151895	-0.456081	-1.23647	0.409472	-2.088	-0.754534	0.422088	-0.707807		-1.11117	-0.264616	-0.484322				-0.526046		1.13293	-0.808959	-0.17662	-0.65518	-0.898067		-0.0489342
U-XIJ-58_T		-0.126285	0.430805	0.294643	-0.000808897					-0.0242914	0.158192		-0.25298						0.253853					0.183487	-0.551712	-0.342065	-0.0879678	-0.609222	0.229341	-0.220298	-0.37621	0.216364	-0.298994		0.367654	-0.29356	-0.151582				-0.298239		0.104404	0.199345	0.136852	-0.061868	-0.186237		0.0180841
U-MOD-95_T		0.228823	-0.384592	-0.289382	-0.991572					1.68429	0.149739		-2.09314						0.261469					-0.115019	0.696328	1.22744	-0.7024	-0.174926	-0.812221	-0.0643995	-0.457192	-0.789262	-1.22929		0.101116	0.399711	0.0404867				-0.183319		0.463494	0.793565	-0.674235	-0.303862	-0.190015		0.446968
U-VEI-60_T		-0.130193	-0.819504	-1.05519	-0.360202					0.399935	-0.170158		-0.687968						-0.683979					-0.0766015	-0.210363	-2.21272	0.307096	-0.111903	0.501967	-1.4409	0.145551	0.705409	-0.954971		-0.444697	-0.353684	-0.508254				-0.446096		0.821234	0.127593	0.214671	0.048971	-1.1775		-1.63694
U-JIP-32_T		-0.207249	0.307434	0.132594	0.00509968					-0.221816	0.0303547		-0.318794						-0.230713					-0.12001	-0.327251	-0.575517	0.119771	-0.401024	-0.519627	-0.905632	-0.36769	0.2199	-0.51987		-0.172267	-0.223247	-0.400365				-0.120134		0.107509	-0.648381	-0.0584036	-0.291959	-0.724002		-0.332111
U-KUR-25_T		-0.359142	0.16566	-0.134461	-0.672903					-0.500726	0.741092		0.13296						0.0164767					-0.0169149	0.00370123	-1.07683	0.208335	0.466483	0.0258059	-1.21061	-0.308903	-0.0183707	0.605821		0.0154482	0.0166014	-0.0643885				-0.496365		0.367201	0.268834	0.335263	0.185839	-0.240371		-0.726978
U-YEC-71_T		0.254864	0.0954757	-0.597165	-0.583716					1.09498	-0.378171		0.338442						0.306694					-0.296567	0.540249	1.7215	-0.0730239	-0.313609	-0.430874	-0.0981724	-0.168688	0.145797	0.167886		-0.334525	0.877365	-0.726469				0.20441		0.714641	1.24324	-0.16854	-0.178621	-0.70176		1.18796
U-YAB-21_T	-0.648034	0.723108			0.177047		-0.57795			0.306662	-0.0695253	0.606088	0.0487795	-2.31389					-0.2392	-1.04482				0.0582587	-0.593253	-2.40476	0.370447	-0.813581	0.397226	-0.971171	-0.198788	1.26252	-1.51469	0.203832		-0.35342	-0.119129						0.297388		-0.0577623	0.699307	0.173559
U-QED-33_T	0.682312	-1.62736			-0.851359		0.679851			0.171384	-0.70367	-1.17459	0.0970852	-0.046993					-0.915949	0.975679				-0.164492	-0.268674	-1.27212	-0.426025	-0.882485	0.296023	-2.20196	0.519389	1.19628	-0.827202	-0.784341		-0.825393	-0.887931						0.66391		-0.73818	-1.31209	-0.896207
U-KOS-74_T	0.251797	-0.631982			0.687997		-0.6445			0.745191	-0.982323	-1.03152	0.141271	-0.127101					-0.123603	6.74388				0.331258	2.50917	-1.07796	0.991276	-0.829085	0.103035	-0.677046	0.871378	0.579841	-0.0678759	-1.03977		0.888624	-0.84744						-0.24888		3.38438	-0.421175	0.522278
U-QOU-11_T	-0.78306	-0.850434			0.0530343		0.133278			1.48123	-1.07077	-1.02048	-0.167039	-2.24151					-0.0266715	-0.546143				1.1611	-1.89787	-0.778284	-0.432973	-3.53631	-0.0154035	-0.355614	1.90077	1.52399	-0.794082	-0.315941		-1.28937	3.64126						-0.156168		-1.99169	1.00462	-0.193321
U-BOF-22_T	1.2833	-0.73327			-0.841672		-0.583436			0.508128	-1.23932	-1.3614	1.33235	-2.3573					-0.421461	0.117407				5.33422	-1.43673	5.33422	0.950826	-1.90792	0.929536	-2.05796	2.42938	2.13769	0.0490905	-0.999527		-0.829289	-1.62423						1.00421		-0.57763	1.47537	-1.08316
U-TOW-96_T	-0.514626	-0.175313			-0.65854		-0.203032			-0.0559314	-0.569902	-0.272412	0.203566	-1.47227					-0.265224	1.1495				-0.707135	-0.484877	-0.940122	0.141924	0.0718402	-0.423536	-2.14909	-0.150458	0.206388	0.527313	0.251613		-0.483561	-0.294124						1.38584		0.401786	0.0608197	-0.00911916
U-XIK-65_T	-0.284966	-0.0649229			0.340931		-0.243893			-0.187252	-0.350325	0.212372	-0.075124	0.656526					-0.352193	0.550628				-0.266875	0.0120548	0.179549	-0.198064	-0.383284	0.149017	-0.404274	0.533687	0.324148	0.103821	0.0685601		-0.460724	0.293174						-0.280505		-0.235275	-0.341615	-0.108777
U-FIW-96_T	-0.144448		0.0776584		1.32434		0.365625	-0.223354			1.68886	0.312629		-0.618593			1.03344	0.720776	-0.52469			2.08604		0.389872	-0.0817492	-0.317533	0.280574	1.41697	0.935769	-0.596425	0.153081	0.138378	0.027287	0.282659	0.204104							0.464895	0.2788	-0.188111	0.202707	0.032691		-0.973675
U-TAM-48_T	-1.09764		-0.435547		0.519686		-0.044116	-0.431081			0.335354	0.801679		-0.553248			0.526154	0.806479	-0.983556			1.12018		0.320097	0.559022	-2.27357	-0.0464232	1.14795	-0.0566341	-0.538065	0.251559	-0.0232803	1.01947	-0.408888	1.65909							0.572503	-0.123957	-0.497225	0.389766	0.494995		-1.06804
U-DAV-78_T	-0.101115		-0.245326		0.210548		-0.17431	0.0090929			-0.0433004	0.0518453		-0.0513566			0.634287	0.236662	0.135384			0.00141966		0.0619917	-1.64522	-0.729927	-0.269565	-0.0819924	0.186957	-0.951707	0.0478793	-0.206845	0.00106307	-0.0167366	0.254923							-0.00609704	0.145522	-0.146026	-0.199086	0.185816		-1.13011
U-FEF-90_T	0.360929		-0.0690136		-0.238849		0.10614	-0.130748			-0.240923	-0.571345		-0.658279			-0.138386	-0.0265689	0.199479			0.962313		0.0704877	0.578455	-1.22984	0.0169541	-0.867231	0.25843	-0.556315	0.216264	-0.433646	-0.00429588	-0.0843926	0.820415							0.377537	-0.140194	-0.389925	-0.254911	0.0959077		-0.478147
U-MUH-89_T	-0.284869		-1.2191		0.261311		-0.115358	0.757471			-0.40377	-0.908194		-0.644827			0.887647	-1.01679	-0.837009			0.554778		0.322144	1.40674	-0.188389	0.0740882	6.09842	1.99107	-0.606686	0.35683	0.589775	0.183406	-0.275126	0.0831148							0.216466	-0.369262	-0.346919	-0.292125	-0.556398		-0.6396
U-DIW-60_T	-0.411731		-0.576474		0.49749		-0.203852	0.581414			-1.12369	6.57179		-0.511495			0.16152	-0.689054	-0.0901185			-0.0905213		0.174532	-0.200175	-0.0575709	0.383643	0.339319	0.118451	-0.0846646	0.0781609	-0.0471665	0.314412	-0.639366	0.280752							-0.273704	0.239072	-0.212827	-0.918996	0.179468		0.1359
U-XAQ-39_T		-1.24897			0.129413		0.558055			1.45746	-0.18395	0.316791					0.406288		-0.264389					-0.693773	0.713476	-1.25542	0.180107	-0.118026		-1.30224	0.229077	-0.920617	0.395229			-0.140603							-0.237133	-0.759045	0.726759	1.1147
U-LUA-93_T		0.111862			-0.43858		0.568955			0.0208302	0.661082	0.480486					0.332351		-0.189168					-0.702545	-1.17276	-0.818429	0.294937	0.225471		-0.192637	-0.289058	-1.74823	0.126289			0.274681							0.63087	0.798733	0.529495	0.610415
U-QAH-42_T		0.833597			0.967302		0.0122858			-0.254438	-0.400859	0.0841027					1.97677		-1.16988					0.109035	-0.146692	0.0613658	0.282299	-0.349636		-0.677949	-1.40146	-0.210433	0.679867			0.54409							-0.174108	0.441643	0.1641	0.83759
U-MUZ-74_T		0.496567			-0.594456		-0.280275			-0.0548294	0.426277	0.180821					0.257856		0.365013					0.0605157	-0.139448	1.78752	0.690456	0.485949		-0.383641	0.476883	0.623372	0.0405106			0.0349612							-0.0714704	0.084602	-0.550589	-0.560469
U-TIW-53_T		0.946115			0.237921		-0.0306501			-0.272286	0.236086	0.246938					0.611001		-0.105281					-0.581296	-0.827116	-1.77115	0.0797864	0.264812		-0.59309	-0.49885	-0.137129	-0.34341			0.273762							-0.0836551	0.143876	-0.113431	0.188254
U-BUH-46_T		0.154698			0.350961		0.538405			-0.360194	0.0744912	0.0717365					0.482796		-0.233417					-0.842813	0.458405	-2.03792	0.126424	-0.58513		-1.21309	0.0161005	-0.490341	0.3091			-0.283098							-0.534228	-0.940138	0.291975	0.780447
U-DAS-20_T	0.791186		0.838732		0.184346		-0.40635	-0.748066		0.763964	0.246745	-0.0641647						-0.405317	-0.0275633	0.927463	0.142107			-0.420943	-0.552783	0.388261	0.037696	-0.137353		0.12058	0.359662	-0.0330847	-0.0744547				0.27015	0.11961			-0.341152		-0.244795	-0.423685		0.341295	0.249958
U-FOP-44_T	3.693		3.693		3.693		-1.13264	-0.156094		-1.13264	0.243928	-0.71489						-2.17703	-0.749307	0.75489	-0.706872			-0.258607	3.693	-0.36901	-0.220574	-0.213904		-0.248602	-0.165509	-0.317852	0.838175				-0.101609	-0.217524			-0.810707		3.693	-0.98051		0.113856	2.50592
U-FOC-95_T	-0.12409		-1.2733		8.94021		-0.245154	-0.530629		8.94021	-1.36108	-1.54795						-2.27867	-0.562811	0.0646346	0.182202			-0.0407533	-1.46056	-2.86657	0.404603	-2.37935		-2.44657	2.73368	-0.00440963	-2.62129				8.94021	-1.57889			8.94021		-1.72512	-1.65897		-1.04195	0.399448
U-YEE-12_T	-0.240846		-0.309187		0.0185659		0.699296	0.283134		-0.251497	0.573442	0.306121						0.313281	-0.0524188	0.19943	-0.0542069			0.307553	-0.265162	-0.327019	-0.0947906	0.988626		0.480489	0.0820611	-0.331705	0.521124				0.318983	0.121802			-1.2208		-0.411763	0.00755782		0.244246	-0.0926549
U-YUJ-30_T	0.462677		-0.751011		-0.0224689		0.575982	-1.47827		0.141626	0.25568	0.472675						0.256889	0.315353	0.247767	-0.371868			0.255985	-1.53053	-1.14198	0.471481	-0.15739		-1.41341	-0.109068	0.341512	-0.188537				-0.533458	-0.294085			-2.28846		-0.358008	-1.17177		0.0579032	-0.987772
U-XUX-99_T	0.0337916		-0.104753		0.0342083		0.0578266	0.092196		-0.447041	0.533082	-0.00336296						0.704353	0.0112462	-0.143842	-0.139867			-0.179639	-0.27566	-0.207757	0.232427	1.13468		-0.269246	-0.261532	-0.0973399	0.408091				0.115808	0.501874			-0.883259		0.472629	0.751565		-0.0035742	-0.108097
U-CIR-68_T	-0.376145		0.0661242		0.201877		0.901647	-0.511752		0.317817	-0.0852619	-0.0859516						0.325369	-0.242317	0.11219	0.661824			0.675747	0.774046	0.12571	0.0166648	-1.02856		-1.33297	0.600103	0.381366	0.00994122				-0.561249	-0.446211			-0.310764		-0.524004	0.760381		-0.0762859	-0.108218
U-FIY-94_T	1.44493	0.514907		-0.572107	-2.50297		0.590907			-1.01075	0.841046	-2.35638							0.164501	1.6025				0.0902903		-1.05278	0.200892	-4.92938		-1.77388	0.0309528	1.07945	-0.264811	-0.071631		-0.82555	-1.11203	-1.45874			0.336146		-1.01734	-0.977356	-1.06867	-0.357164	-0.54381
U-YUY-82_T	-0.455755	0.160451		0.196145	0.433189		0.488695			0.193262	0.433332	0.370577							-0.872088	-0.268174				0.0551025		-1.27569	0.323701	-0.133616		-0.190741	0.00443399	0.383734	0.245592	0.40704		-0.21844	-0.271334	0.548523			-0.128539		-0.108546	-0.0379422	0.20711	-0.0138876	0.0141992
U-YID-74_T	-0.330407	-0.0765242		0.82446	-0.784063		0.30763			-0.084397	0.314756	0.423711							-0.609032	0.304411				0.365297		-0.558792	0.572965	-0.189417		-0.264934	0.0419566	-0.661374	-0.0551211	0.314946		0.070808	0.3033	0.313214			0.314588		-0.404272	-1.4685	0.437767	0.153956	-0.782658
U-MUH-94_T	0.648468	-0.252128		-3.74745	-0.491806		0.835359			-1.17702	-0.281258	-6.1258							0.0883047	0.772818				-0.755477		0.58338	-0.445111	-0.264773		0.190541	-0.35544	0.729484	-0.579678	-0.140393		-0.217883	0.407266	-0.309031			0.155283		-0.414222	-1.42767	-1.42634	-0.875715	0.513431
U-XOG-17_T	0.158466	-0.42076		-0.765486	-0.0839773		1.0223			-0.389842	0.144964	-0.221625							0.559318	-0.397362				-0.243172		-1.26717	0.000525265	0.264798		-0.401812	-0.0770933	-0.0195079	0.0530972	0.165261		-0.072383	0.0175697	-0.00943498			0.0418422		0.0421548	0.360259	0.0121485	0.383226	0.0416613
U-XIV-85_T	-0.476915	-0.173707		-0.755864	-0.200755		0.150748			-0.0999134	-0.018371	-0.434795							0.0372708	-1.05463				-0.00217129		-0.84505	0.209125	0.186361		-1.19709	0.209818	0.126699	0.000709998	-0.210103		0.0677433	-0.121398	-0.362167			-0.36646		-0.0507911	1.68121	0.128946	0.209674	-0.615508
U-VAW-90_T	-0.684996	1.12911	0.581035	1.64864	0.614933		-0.396155			-0.124039	0.197808	0.594831							0.63857	-1.53407		-0.966154		-0.209158	-0.0103986	-1.69396	0.343697	-0.407162		-0.934944	0.446268	0.20709	0.349686	0.534917		0.0655002	-0.00314985		2.72764		-1.19956		-0.542344	-0.0301481	0.374994		-0.0855983	1.78373
U-PEX-24_T	0.60517	3.92529	3.92529	-0.737713	0.318352		-0.548891			3.92529	0.354295	3.92529							0.225222	-1.4434		-0.711131		-0.370717	-1.35647	-1.65722	0.279411	3.92529		-0.955674	0.241264	0.222383	-0.0585895	0.373268		-0.045264	-1.15716		3.92529		-1.76351		-0.14251	0.370534	0.138293		-0.621848	-0.462657
U-XEP-62_T	-0.433122	0.213176	0.369725	0.282509	0.206851		-0.279848			-0.23123	0.0887177	-0.391422							-0.6912	-1.17226		-0.49745		0.0686376	-0.352534	-0.639051	0.407911	-0.727741		-0.430208	0.531709	0.507084	0.0752501	-0.106414		0.0569009	-0.290772		-0.268741		-1.24364		-0.395867	0.161909	0.111779		-0.466975	-0.210261
U-VUL-81_T	-0.235928	0.755783	0.578326	-0.0339272	0.34944		0.490663			-0.434987	0.132513	-0.637621							0.840426	0.91904		-0.85996		0.0943025	0.184339	-0.146986	-0.261984	-0.762565		-1.17463	0.247506	-0.0270431	-0.316504	0.0380042		-0.0571506	-0.594983		0.20935		0.00120051		0.403628	-0.0325702	0.477134		-0.179407	0.746152
U-RUB-58_T	-0.102536	0.144843	0.346421	0.163904	0.0566637		-0.178453			0.43426	-0.0270754	-0.270391							-0.683144	-0.337787		1.06805		-0.0144878	-0.24399	-0.690397	0.368087	0.426012		-1.00073	-0.260174	-0.123824	-0.237881	0.0946299		0.014845	-0.0659379		-1.22077		-0.539319		-0.0446569	0.88208	0.114856		-0.171035	0.32899
U-XAW-09_T	-0.159653	-0.28787	-0.517767	0.333901	0.57507		0.875543			0.19599	0.325639	-0.370926							-0.82126	-0.542514		-0.0196491		-0.126395	-0.197777	-1.36227	0.147163	0.960047		-0.654953	1.07814	0.0133315	-0.36673	0.242675		0.0614125	0.0357962		-0.832506		-0.549568		0.450329	-0.0280499	0.259667		-0.0608858	0.283655
U-ZEU-60_T	-0.393182	0.743057	-0.0391608	0.166012	0.302256		0.0415322			-0.128977	-1.19185	-0.329465							-0.228347	-0.580881		0.341643		-0.256353	-0.556045	-1.01431	0.270952	2.60138		0.0225919	0.371829	-0.692248	0.65897	-0.498509		0.1439	0.306486		-0.366987		-0.696964		0.320184	1.10632	0.168155		0.176983	0.0978488
U-BIV-03_T	-0.351758				-1.01576		-0.436789	0.484776		-1.07721	5.23773	5.23773	-0.667176						1.05973					-0.0710105	-0.931088		0.241219	-0.851599	1.10873	-1.69968	-0.607196	-0.433904		-2.82622			0.731259			0.0512624	-0.758546	-0.109165		-0.219265	-0.743168	-0.0205298	1.66147
U-ZIP-21_T	-0.455232				-0.102678		0.578438	-0.528466		-0.155271	0.457808	0.418179	-0.525121						-0.52086					-0.311556	-0.479087		-0.0563795	0.604975	-0.0542698	-0.496517	0.151792	-0.372652		0.296042			0.00703264			-0.526827	-0.194486	0.307843		-0.244941	0.298386	0.558138	-0.369229
U-WUL-80_T	-0.727747				-0.203948		0.710563	-0.047781		0.764089	0.315079	0.37669	-0.45242						-0.463784					0.148171	-0.35866		0.0797902	0.48865	-0.0470569	-1.19032	0.389891	0.0241552		1.10869			0.301933			-0.950233	-0.606128	0.703266		0.848338	0.686159	1.09822	-0.177196
U-SES-95_T	0.0660104				0.050452		-0.141576	-0.46386		-0.667419	-0.256265	-0.311057	-0.819964						-1.15811					0.516181	-1.18709		0.287845	-0.303942	-1.01986	-0.828606	-0.109393	-0.36828		-0.311057			-0.162289			-1.10638	-0.791815	0.0331624		-0.634841	-0.381423	0.38743	0.27623
U-QOK-04_T	-0.0399848				-0.109423		0.332017	-0.473361		0.619191	-0.104685	-0.220671	0.076421						-0.0768669					0.498909	0.0823572		0.511971	0.0193125	-0.401181	-0.555508	0.0633229	0.00102047		1.14989			0.182304			0.448651	-0.170273	0.274607		0.269474	0.277832	-0.513075	-0.194268
U-JID-66_T	-0.615911				0.622175		0.410127	0.134072		-1.34859	-0.360519	0.0703632	-0.22169						-0.106852					0.837965	-0.575931		-0.142297	-0.170556	-0.902311	-0.225694	-0.00989387	-0.278581		0.407473			0.180308			-0.370751	-1.05329	0.149221		2.4668	0.339605	1.54181	-0.24448
U-YOI-30_T	-0.17189				-0.604296		0.511149			-0.801905	-0.196676	-0.165227		-0.392167			-0.129933	-0.439509	-0.110102		0.321704		-0.436987	0.157632	-0.830299		0.255378	0.693152	0.212835	-1.36503	-0.309763	0.220564							0.305332				0.16411	-3.06678	0.289827	0.674712
U-XIE-81_T	-0.349733				-0.915198		-0.0180089			-0.0439311	-0.535935	-0.370877		-0.242144			-1.05457	0.777825	1.15775		-0.408238		0.488158	-0.0461169	-0.475377		-0.0317036	-0.275373	0.0251553	-0.718126	0.742261	0.340876							-1.57465				-1.02182	0.843018	1.54423	-0.385089
U-MAX-47_T	-0.364706				0.637416		-0.228475			0.422225	0.413834	-4.77578		-0.0913759			0.940255	2.0067	0.546133		-0.367023		0.564409	0.267491	0.776667		0.298747	-0.0171183	0.0219663	1.5677	0.699206	-0.402419							1.1113				0.31875	1.2981	-0.873689	-0.502542
U-DEG-48_T	-0.178486				0.570556		0.452438			-0.101007	0.177566	-0.19639		-0.181128			0.00214152	-0.444679	0.0233228		0.0350113		0.269363	0.314823	-0.685895		-0.318578	-0.33984	0.180464	-0.832297	0.401748	-0.246469							3.02344				0.235857	-1.36149	0.464779	0.690143
U-XUI-72_T	0.233347				4.94246		3.35653			-0.142928	-1.43428	4.94246		-0.361663			-0.339279	-1.61059	1.00321		-1.6243		4.94246	0.767169	-1.10958		-0.33224	-0.877133	-0.690746	-1.6682	1.15377	0.496263							-1.15523				-1.4218	-1.50819	0.163744	-0.93334
U-LAZ-44_T	0.492447				0.144268		0.0457289			-0.400811	-0.00537659	-0.160238		0.233114			-0.0907564	-0.442435	0.0389973		-0.29267		-0.267243	-0.0126877	0.138365		-0.0193507	-0.235592	0.101899	-0.469165	0.0245188	0.118916							0.0933026				0.0298207	-0.260205	0.107531	-0.0434452
U-MIY-51_T	-5.4885				-5.4885		7.54246			9.99989	9.99989	-5.4885		9.95288			8.84261	9.99989	9.99989		9.37084		9.13597	8.78191	9.99989		9.79202	-5.4885	9.82971	-1.35014	9.48224	-0.852889							9.0838				9.7196	9.98779	9.79025	9.99989
U-MEA-05_T	0.135052		0.659642	0.0780601	0.2456		-0.407835	0.110045	-0.171277		0.0553285	-0.554376		0.10978			-0.292997	0.359973	-0.508944	0.513509	-0.315894			0.471769	0.247937	0.785366	-0.213149	0.0857587	-0.354092	0.934564	0.0340125	0.145093	0.76733				0.0890448	-0.563934		-0.0142684		0.0125344	-0.034063	-1.16996	-0.256111	-0.275893	-0.576255	-0.84164
U-REB-60_T	-0.19386		0.849953	0.981132	0.167084		0.460498	-0.899272	1.09712		1.39849	0.581041		-0.990784			1.87945	1.05611	-0.795223	0.479577	1.71387			0.0821787	-0.720988	-1.62187	1.17025	1.38172	0.224877	-0.142973	-1.16008	-0.0648992	1.03349				-0.1971	1.29106		1.50132		2.01999	-0.165109	0.508404	2.23769	1.43524	-0.493386	1.67751
U-CEE-85_T	-0.0683736		-0.0286393	-0.128337	0.702142		-0.0317765	-0.306593	0.688163		0.537944	-0.0333653		-0.110186			0.247576	0.753263	0.0659492	0.459434	0.385091			0.293856	-0.0366716	-0.330233	0.466124	0.518665	-0.154587	-0.222767	0.0285674	-0.146545	0.22143				-0.0477559	0.318155		1.29982		0.94677	-0.223231	0.267571	1.19223	0.289401	-0.962893	-0.101155
U-CUM-84_T	-0.164322		0.594222	-0.562503	-0.228239		-0.0980434	-0.40962	-0.192784		0.114083	0.368219		-0.610597			0.223579	0.187108	0.244026	-0.554641	0.0763741			0.564952	-0.0815254	-0.953265	-0.339149	-0.0358448	0.0684937	-0.279336	-0.0233384	-0.0907118	0.476679				-0.59185	-1.05922		-0.173182		0.44099	-0.052244	-0.0948769	0.677991	0.400572	0.392964	-0.0951716
U-GEQ-18_T	0.366709		0.524663	0.615337	-0.319357		0.0519831	0.565246	0.337409		0.723182	0.0172734		0.319511			0.059992	0.726527	-0.00588002	0.116152	0.475736			-0.014257	-0.040761	0.25316	0.0220244	0.903804	0.327487	0.25263	0.0788556	-0.2332	-0.359987				0.436348	0.450404		0.494238		0.447472	0.345451	0.500368	0.551345	-0.106658	0.0193957	0.739472
U-WUC-91_T	-0.344946		-0.0915912	1.13595	-0.222836		0.195447	-1.26055	-0.273022		0.955754	0.519711		-0.233838			1.03608	0.320707	0.289223	0.241314	0.355432			-0.107207	-0.267904	-1.35811	0.878642	0.0238949	0.35318	-0.281069	-0.603898	-0.278211	-0.12614				-0.328426	-0.11783		0.233335		1.18142	0.0982192	-0.431282	1.14781	0.327331	-0.4057	0.358675
U-FIT-14_T	-0.563158				0.530623		0.0613737			0.824556	-0.104499			-0.699592			0.239002		-0.0425159					0.28973	-0.952823		0.527948	-1.98286	-0.476939	-1.78761	-0.1636	0.313567	-0.975232					0.490669					-0.165739		-0.0716508	0.0780145		0.268962
U-FIP-43_T	-0.414253				1.1978		0.00532866			-0.60071	-0.268839			0.331787			-0.372127		0.0470587					-0.298604	0.626612		0.0610781	-0.717072	-0.896148	-0.693282	0.299838	0.322634	0.288736					-0.782063					0.057434		0.231674	-0.308104		0.511029
U-CAA-74_T	-0.181984				0.0248483		-0.943913			-0.194657	-1.12906			-0.991683			0.840945		0.0203762					0.547463	-1.12071		0.620581	1.54541	1.1195	-0.336964	-1.16418	-0.0733691	-0.34955					0.623783					0.332339		-0.591164	0.394248		1.12371
U-LUR-38_T	-0.455607				1.58305		1.20493			0.289503	0.205222			-0.093537			1.50698		0.239412					0.447558	0.0117692		0.915304	2.79422	0.64644	0.0206526	0.591208	-0.0151082	0.548737					0.807275					0.839721		0.244874	0.111718		1.22178
U-YOA-50_T	-0.389561				-0.483922		0.726453			-0.643413	-0.766736			-0.340647			-0.0736431		-0.808979					0.320059	-0.394217		0.796928	-0.118983	0.445968	-1.01314	-0.386014	-0.599662	-0.47427					0.953932					0.552573		-0.541289	0.71645		0.827849
U-COK-80_T	-0.167248				0.162128		0.51757			0.213225	0.150516			0.335448			0.0385671		0.296855					-0.0258241	0.105164		0.167487	-2.79898	-0.128682	-1.25918	0.136153	0.5414	0.338015					-0.258869					-0.187327		0.24883	0.745239		-0.340544
U-ZIT-10_T	0.547268				0.938175		-0.619701			0.379321	-0.100492			0.246095			-0.288535		0.403985					-0.208014	-0.0140602		-0.376975	-0.0643847	-1.00385	-0.387695	-0.0269603	0.6241	-0.872958					-1.12029					-0.0724742		0.274576	-0.753425		-0.75417
U-RUQ-26_T			-0.298187		-0.505951		0.184914			0.0367339	-0.0471365	-0.435083	-0.66107	-0.0774757										-0.0851415	-0.507383	-0.297006	0.535591			-0.609955	-0.152308	-0.222711	-0.00808916				0.0342031									0.0484801
U-YIK-51_T			0.226721		-0.657918		-0.71213			-0.480661	-0.467875	-0.663434	-1.06522	-0.127788										-0.361535	-0.588695	-3.21809	0.916273			-1.0542	0.592938	1.32806	-0.463032				-0.972942									-1.06778
U-LEA-72_T			0.582811		-0.983063		0.523875			-0.14917	0.390319	-0.274135	-1.0418	-1.1938										-0.329031	-1.99139	-4.49336	0.712694			-0.128737	0.547354	1.53605	-1.00312				-0.0774587									-0.556958
U-JOO-40_T			-0.139829		-0.785821		-0.101113			-0.318463	0.32248	-0.460478	-0.359121	-0.148506										-0.353212	-0.476805	-0.122229	-0.253566			-1.34364	-0.162025	0.794432	-0.589451				-0.25849									-0.661717
U-VOU-97_T			-0.27752		0.0635829		0.145941			-0.298089	-0.230779	-0.206927	-0.804124	0.0295238										0.19728	-0.576374	-1.19713	0.796117			-2.10841	-0.42525	0.722849	-1.06842				-0.62594									-0.609206
U-VAK-62_T			-0.364892		-0.00839382		0.418417			-0.357802	0.0915386	-0.794333	-0.491748	-0.220985										-0.0417892	-0.949854	-0.678017	0.481758			-0.404609	0.531619	0.923658	-0.0581749				-0.468941									-0.209005
U-PUV-75_T			-0.424497		-1.00122		-0.0682529			-0.805053	0.457198	-0.592972	-1.37262	-1.00521										-1.41301	-0.714162	-3.46948	1.12456			-0.92871	0.0799142	0.957632	-0.824344				-0.172165									-1.03558
U-MIA-91_T	0.0134913				-0.348737		-0.0848121										-0.208513		0.398176						0.438939		0.130957				-0.306474	0.804721										-0.52229	-0.622118	0.661501	0.20762	-0.101396
U-GOV-52_T	0.382325				-0.450563		-0.0506426										-0.0542955		0.0757861						-1.2487		0.202145				-0.247895	-0.328019										0.755082	0.201115	-0.420442	-0.443886	0.972623
U-FAR-26_T	0.0350876				0.110313		-0.116574										0.173767		-0.00931748						-0.844741		0.442914				0.354846	0.314546										0.401134	0.196577	0.277636	0.194216	0.648892
U-BEG-81_T	2.3404				-0.17828		-0.34554										-0.790059		0.288353						0.0241064		-0.480835				1.43239	-0.111292										-0.138932	5.30539	0.0267682	-0.177954	0.554965
U-FOC-35_T	0.852282				-0.146225		-0.346156										-0.306755		0.0182						-0.609001		-0.122758				0.397735	1.99312										0.670525	0.400951	0.272133	0.774914	0.00690542
U-YUQ-93_T	-0.0622868				0.069086		-0.32116										0.221699		-0.112792						-0.503101		-0.270074				0.196679	0.13523										0.208361	-0.680608	-0.975169	0.182876	-0.442055
U-KEJ-61_T	-0.987424				0.768624		0.599218										0.796293		0.00580548						-1.13118		0.171015				-0.0335683	-0.406138										1.16795	0.565737	0.55274	-0.0578761	0.946733
U-YUZ-41_T	-0.346015			0.0628237			0.197207					0.219062		0.00448599						0.279183	-0.681495				-0.439693		-0.312038		-0.54145		-0.726035	-0.155641								-0.743089		0.278324	1.43482	-0.152592			-0.71133
U-DIX-96_T	-0.69676			-0.128476			-0.460668					0.216482		0.0453966						3.28965	0.232357				-1.24921		-0.272116		-0.849017		-1.08481	-0.265158								0.806196		0.124643	0.0248584	-0.152197			-0.974893
U-PUV-45_T	0.0872587			-0.314739			-0.291142					0.184447		0.979973						0.0236936	-0.0547603				0.292285		0.104495		-0.450263		0.211917	0.139108								0.230691		-0.252228	0.55598	-0.540772			-0.0629839
U-KIB-27_T	0.269952			-0.248791			-0.0597353					-0.373214		0.171341						0.391306	0.495877				0.786188		-0.177637		-0.713106		0.169614	-0.168212								0.0287946		-0.196659	-0.321542	-0.590905			0.113099
U-FEE-98_T	-0.296583			-0.0556813			-0.237175					0.0974365		1.10296						0.391884	-0.00599304				-0.458503		0.0333956		-0.408091		-0.061929	-0.34523								-0.383217		-0.0930498	0.0973017	-0.89727			2.71646
U-YID-30_T	1.02658			-0.0215227			0.125761					0.131535		0.184179						0.816212	1.36788				-1.09027		0.0100303		0.365074		-0.160276	0.294027								0.394471		-0.687104	-0.601167	-0.054557			0.34208
U-YEZ-30_T	0.704362			0.106489			0.375856					0.262599		-1.10181						-1.34197	-0.421373				0.162128		0.593068		-0.432988		-0.560086	0.144453								-0.149544		0.578724	0.435984	1.56985			-0.358179
U-NEL-90_T	0.0306623				0.323038		-0.148448			0.691034	0.00138096							-0.166998	0.171266					0.135411	-0.847549	0.0634413	0.347029	-0.753966	0.481181	-0.294233	0.242078	-0.0508412	-0.600114				-0.65679			-0.357087			0.169467	0.672394	0.127491	0.060689	-0.10549		-0.100168
U-WUC-55_T	-0.352319				0.19063		-0.086983			-0.0333578	0.0286627							-0.778428	-0.421317					-0.16609	0.449603	-0.485474	0.424601	-0.487019	-0.769483	0.11031	-0.249018	-0.0855015	0.509947				0.136585			0.0353659			-0.208826	-0.247822	0.564503	-0.67674	0.0747451		0.0466751
U-PES-50_T	-0.571575				1.96283		-0.0589474			-0.740096	-0.109888							-0.989586	-0.294081					-0.418014	-0.769849	-0.388349	-0.532593	6.18224	0.470214	-1.88203	-0.875415	0.582916	-0.995346				0.199276			-0.36777			0.494723	6.18224	0.729304	-0.950231	0.785791		-0.134842
U-XAI-95_T	-0.15221				1.54715		-0.0148994			-0.109749	-0.335565							0.659471	-0.26823					-0.0625619	0.179647	0.234686	0.283579	-0.818576	0.105862	-0.994023	-0.37139	0.267051	-0.188526				-0.125044			-0.24567			-0.558069	-0.559084	-0.58534	-0.754353	-0.113791		-0.271411
U-ZOY-37_T	0.308433				-0.112689		-0.328912			-1.03548	1.03091							-0.284583	-0.620046					-0.157935	-0.956944	-1.42543	0.273474	0.811401	-0.657801	-0.509458	-0.511537	-0.206862	0.986585				-0.205703			-0.757929			0.278536	0.129426	0.274288	0.152237	0.151245		-1.68718
U-VAK-27_T	0.083989				-0.998986		0.0141481			0.322783	-0.39961							-0.28488	0.308788					0.714505	-0.46402	1.06374	0.331785	0.0712794	-0.451126	0.177964	-0.970265	0.673668	-0.494461				-0.591316			-0.185828			-1.00113	0.38181	0.858986	-0.155576	0.176948		0.463047
U-XEH-90_T	0.394775				-0.607813		-0.275351			0.323086	-0.273875								0.941415								0.00761216		0.0804476	-0.832556		0.366226												0.101718		-1.02174	0.0101559	-0.432127
U-ZEN-38_T	0.313961				-0.313486		0.647206			-0.0921064	0.862228								-1.36731								-0.102682		-0.652488	-0.558945		-0.00494348												-0.19185		-0.623341	0.0220972	-0.297719
U-YOS-54_T	-0.337696				0.21224		-0.300516			0.0424171	0.309512								-0.74511								1.40292		-0.729868	-1.09519		-0.0464599												0.280388		1.10716	0.266972	0.745429
U-JEH-88_T	-0.822828				-1.72613		-0.593669			-0.92701	-2.1365								1.66428								-1.3144		-0.606689	0.659022		-0.429381												-0.840125		-2.6501	-0.461789	-1.43822
U-BAC-18_T	0.123188				-0.248031		-0.500231			0.0229988	0.183738								-0.453104								-0.504413		0.179652	-1.70507		0.05577												0.248576		-0.792611	-0.0979076	-0.177709
U-QAP-01_T	-0.413239				-0.138213		-0.185156			0.62586	0.45375								-0.216186								0.412785		-0.536518	-1.03331		0.385312												2.17557		0.146915	0.284035	0.152659
U-PUJ-07_T	-0.468685				3.5246		0.677774			0.198747	-0.993985								-0.429047								3.5246		0.123184	0.12624		-0.0770856												1.29304		-0.836692	-0.309809	-0.971535
U-HIA-90_T	-5.87509		0.686894																-0.376388				-5.87509	-5.87509						-5.87509	-5.87509	1.15127													1.03652
U-HUW-53_T	-0.0609821		-0.202667																-0.492879				-0.300921	-0.168573						-0.581068	0.227066	0.0237717													0.367952
U-FIZ-27_T	0.0655676		-0.763914																0.481854				0.164709	-0.115693						-0.612826	6.02085	0.389776													-0.345175
U-TIB-99_T	-0.686651		1.00202																-0.844619				6.16334	0.158502						-0.0606148	1.26422	0.257996													0.0242741
U-GOZ-23_T	0.36642		-0.2883																0.178888				0.22363	0.606468						-1.13762	1.1756	-0.144834													-0.447391
U-YAG-42_T	3.77477		-3.50842																0.593141				-0.872523	0.105451						-0.0362427	3.77477	0.95203													0.227013
U-YOS-47_T	0.220305		-0.268878																-0.391335				1.03198	-0.135368						-0.320346	0.166328	-0.0290744													-0.419456
U-FEY-23_T	0.0686375	0.170726	-1.38075	0.729112	-0.370383			0.126525		-0.310402				-0.693479				-0.669783	-0.0413458		0.370203			0.479449	-0.271278		0.27304		-0.213271	0.372182	-0.414343	0.0357333				-0.502263	-0.11219						1.45254		-0.316655		0.218437	-1.17122
U-BAC-63_T	-5.30965	-0.501149	-5.30965	0.620622	-0.172794			-5.30965		-0.255501				0.586804				1.33807	-0.295049		1.62757			0.36322	-0.113873		1.11986		0.839016	1.12828	-1.37302	-0.939585				0.283033	-5.30965						-5.30965		0.895162		0.558611	-5.30965
U-TUY-90_T	0.820872	0.890158	4.26413	-0.984878	-0.301416			0.194858		0.748365				0.740463				-1.50479	1.60219		4.26413			-0.398267	0.199502		-0.259002		0.510472	0.00131278	-0.00222225	0.711859				-1.36868	4.26413						4.26413		-0.0800229		0.0427028	-1.09847
U-CAC-83_T	1.47949	0.303611	4.72373	-0.388559	0.343623			-0.35508		0.984288				0.467685				-1.14808	4.72373		4.72373			-0.561103	0.282237		-0.315134		0.378007	-0.632625	0.0584115	-0.354091				-0.776116	4.72373						-0.563122		-0.495264		-0.0634249	0.330083
U-LUK-07_T	-0.233968	0.390714	-5.20781	0.278502	1.41343			0.922446		-0.825878				-0.214266				0.370363	-1.32728		-1.44218			1.28891	-0.585507		-0.523247		0.337196	-0.917948	0.0496496	-1.13704				0.859875	0.583357						4.58862		0.290161		0.540729	-0.834956
U-YUD-43_T	-0.302934	0.556629	-0.61774	-0.294008	-0.2807			-0.385864		-0.160784				0.233867				-1.69408	-1.21061		-0.0631115			0.11649	-0.13826		0.0884233		0.37115	-1.03447	-0.0472337	0.989672				0.00147144	-0.250854						0.689645		-0.172925		0.196142	0.485836
U-DEF-97_T	0.441319	-0.000548741	3.53778	-1.06107	-0.586905			0.31213		-1.19528				-0.192422				-0.856964	0.0689176		-0.254287			-0.227983	1.12086		0.00895013		-0.145413	0.135128	0.0633093	1.11443				-1.35478	3.53778						0.0535022		-0.353523		0.388571	-1.42143
U-TUK-33_T	-0.482346	-0.291816			-1.1983		-0.272705	0.13883		0.596874	-1.63557	-0.328851	-1.42784				-0.711213	-1.21647	-0.312647	-0.166783			-0.781958	-0.355908	0.5004	-0.313847	-0.0989721	-1.13677	0.0377451		-0.36378	0.919737				0.468464				-0.121046	-0.706725		0.865917	-0.830473	0.468716	-0.69326	-0.0946473	-0.684917
U-TID-91_T	0.0881148	-0.634473			-0.39417		0.474243	-0.683483		1.24377	0.362031	-0.0512593	-1.656				-0.578959	-0.900057	1.49274	-0.173183			-0.624541	-0.695734	-0.752026	-0.509795	0.893757	-2.44331	0.449328		1.42592	1.41629				-0.0341826				0.322225	-0.314495		0.267688	-0.302733	1.0965	-1.64586	-0.136042	-1.1733
U-FAF-29_T	-0.0641383	0.1375			0.395236		0.173646	-0.208728		-0.106663	0.674543	0.331991	0.385824				0.23881	-0.246864	0.286988	-0.277582			0.23861	0.207704	0.232973	0.424926	-0.321503	1.17899	-0.326254		-0.209906	0.365338				-0.0854356				0.0278736	0.168362		0.755181	-0.435625	-0.510759	-0.647304	0.279931	0.308719
U-NEY-55_T	-0.0616053	0.385264			0.901479		0.316354	0.831793		-0.406209	-0.162203	-0.0128025	0.114138				-0.055404	0.226608	0.472903	0.134924			0.78718	-0.533146	0.812439	0.529088	-0.108069	-1.40931	0.516304		0.194273	0.170549				-0.270849				-0.107042	-0.676488		-0.0611793	1.014	0.423914	-0.146316	0.517055	0.429319
U-WUY-75_T	-0.113842	-0.556814			0.405054		0.263481	-0.719942		1.00195	0.531479	0.717892	-0.799552				-0.0399557	-0.137728	-0.156817	0.117977			-1.05894	0.510062	-0.622701	-0.837799	0.0876437	-0.868659	-0.504955		-0.610943	0.502713				1.00539				-0.654817	0.216123		0.779109	-0.901789	0.775249	-1.2168	-0.252931	0.388812
U-GAD-44_T	-0.72304	-0.301336			-0.238853		0.931096	-0.915087		-0.555506	2.26097	-0.0143017	3.14758				0.0535021	0.0593161	0.366897	-0.701532			-0.651187	0.597451	0.634314	-1.0017	-0.00265737	3.14758	-0.497767		0.735948	0.676523				0.479872				-0.0331535	0.354814		0.312343	-1.20329	0.365128	-1.31834	-0.0908715	0.394034
U-FUG-66_T	1.25807	1.79683			-0.899553		0.191569	2.30617		-0.0419962	1.0583	-0.203135	7.16988				-0.697083	-1.82818	3.13954	0.168354			-1.32962	-0.0285833	-1.1221	-0.840568	0.604422	-4.43763	-0.444721		3.84927	1.30671				-2.02393				-0.409334	3.21907		-0.185727	2.34419	7.16988	-1.69757	-0.723567	-0.261
U-REJ-73_T		1.09541			-0.731263		-0.115356				1.15697			-0.234245			0.18988		-0.68104				-0.063647	0.0930184					-0.279015	-0.303732	-0.00420206	-0.104415								-0.686841			0.180286		0.634244
U-KIQ-29_T		0.443408			0.570108		0.382648				0.27625			-0.378703			1.86341		1.06842				0.682161	-0.010794					-0.245333	0.525754	-0.991915	-0.561239								-0.0524543			0.182966		-0.00599015
U-YOC-23_T		0.210361			0.389313		-0.0863358				-0.147039			-0.207422			-0.891837		-0.330336				-0.171349	0.877974					-0.628863	-0.880857	-0.292322	0.34304								-0.374234			-0.901011		0.376696
U-XAO-16_T		-0.33383			-0.539041		-0.536265				-0.939212			-0.613506			-1.28909		0.222236				0.0613658	-0.787029					-0.0612628	-0.480089	0.150225	0.240318								0.106742			-0.817118		0.00400406
U-ZUF-27_T		-0.50214			-0.451929		-0.0091802				-0.328884			-0.46895			0.404786		0.433822				-0.0821172	0.354602					-0.248324	0.718515	0.391962	-0.145778								0.110963			-0.652031		0.0934762
U-ZOW-92_T		0.744809			0.269254		-0.206877				0.302693			-0.0705826			0.289608		-0.333077				-0.140084	0.804336					-0.166612	-0.510137	-0.0836601	0.906046								-0.150422			0.0351448		-0.111925
U-QOM-74_T		0.809034			9.93233		0.858587				-1.85954			-0.910033			-1.38699		-0.8715				-0.239208	-0.241712					-0.252765	0.337737	-0.032806	1.00054								9.93233			-0.678242		9.93233
U-JAR-99_T	-0.66303		-0.211102		-0.0949141		0.46497	0.307907		-0.683981	0.264236		0.288669				-0.0310034		-0.283999		-0.0252701	0.0545653	-0.485113			0.0717849	-0.151542	-0.140543	-0.147937	-1.4585	0.355823	-0.146193					-0.327073	-0.0450916			0.214783		0.119319	-0.418573	0.0909856		0.108306		-0.0616751
U-TEA-60_T	-0.502705		0.145301		0.308246		1.1246	1.04846		-0.0677644	0.112073		-0.0646703				0.942694		-0.58171		0.243876	0.0802115	0.342193			-0.403623	0.18929	0.853758	0.232517	0.321658	0.209995	-0.257534					0.378329	0.643111			-0.574182		0.465112	0.464221	-0.121838		0.642095		-1.13551
U-BUA-76_T	0.526347		-1.80499		0.110446		1.11176	-0.332114		0.691904	0.611925		-0.106765				0.132241		-0.242254		0.0331704	0.610778	0.547967			0.438235	0.70711	1.64451	0.150255	-0.597701	0.455941	-0.973281					0.12608	-0.150092			-0.237477		0.406056	0.299924	1.08959		-0.549861		-0.489606
U-SOW-67_T	-0.352744		-0.358094		0.752497		0.366803	0.967829		-0.154971	-0.353235		-0.44441				0.832126		-0.568888		-0.450456	0.433361	-0.177742			0.0480293	0.195008	0.970443	0.139613	0.396065	-0.326202	-0.299739					0.153104	2.36704			-1.13046		0.289244	-0.0616725	-0.163735		0.884544		-1.54457
U-JUA-22_T	-0.601748		-0.78682		0.695049		0.988748	0.958084		0.681981	-0.324714		0.371928				0.531411		-0.167044		0.869334	0.786317	0.624369			-0.606535	0.723552	-3.53423	0.303029	0.620326	-0.869188	0.0402619					-0.0366662	0.863032			-0.948023		-0.0105864	2.67412	0.136009		0.860539		0.012043
U-SEU-81_T	-0.175844		0.6144		0.511246		0.998908	1.16196		0.0886888	0.588116		0.18999				0.615715		-0.212803		0.28748	-1.32485	-1.07565			-0.870724	0.0669105	1.11004	-0.268524	-0.0636606	0.0472829	0.128297					0.473177	0.272163			-0.0130869		0.11802	1.05794	-0.199843		0.321295		-0.236953
[truncated: 5,000 more columns]

## Sheet: Legend
# Log2 differences tumor/healthy; rows=Uniprot IDs; columns=samples
