# Supplementary material for: Proteomic analysis of the urothelial cancer landscape
Source: Nat Commun. 2024 May 27;15:4513. doi: 10.1038/s41467-024-48096-5 (PMC11130393; doi:10.1038/s41467-024-48096-5)
Supplement: Supplementary file 8 — Supplementary Data 5 [file 41467_2024_48096_MOESM8_ESM.xlsx]

## Sheet: Data over- & underexpression
	O15344	Q00613	Q8TB36	Q14135	O60936	O14795	Q13438	Q9Y5U2	Q86VW2	P51965	P34059	O95639	P17028	Q9NQZ5	Q96LM5	Q70EL4	Q9Y2K7	Q53ET0	Q5T9L3	Q9NUM4	Q96ER3	Q86WT1	P43363	Q13042	P01893	Q7Z5J4	P62487	P0CG38	Q9Y312	P28289	Q9BVT8	Q9Y3Y2	Q9H6R3	Q9Y3C4	Q9NZI7	P21860	P16298	Q96N11	Q7Z2X7	Q9H0Q0	O00165	Q9HC21	Q9UJC3	P39900	P28702	Q9BYX2	Q6PJ69	Q9ULW0	Q9NYP7
ALL_direction	-0.192645	2.32193	0.530515	0.736966	1.28011	2	2.45943	-1	0	1.41504	1	0.847997	0.893085	-1	1.58496	0.584963	1.73697	0.36257	0.222392	0.847997	2.58496	0.847997	0.736966	0	0	-1.8365	2.58496	-0.0671142	2.58496	-3.66297	1.41504	1.32193	-0.584963	1.32193	1.32193	1.58496	1.22239	0.807355	0.584963	1.32193	0	2.58496	1.37851	1.32193	2	0.415037	1.80735	0	-0.584963
ALL_UP_n	6	9	12	4	16	3	10	2	2	7	9	8	12	2	2	2	9	8	6	8	5	8	4	3	10	6	5	20	5	2	7	14	3	4	4	2	6	6	8	4	3	5	12	19	7	7	6	5	5
ALL_UP_fraction	0.03125	0.046875	0.0625	0.0208333	0.0833333	0.015625	0.0520833	0.0104167	0.0104167	0.0364583	0.046875	0.0416667	0.0625	0.0104167	0.0104167	0.0104167	0.046875	0.0416667	0.03125	0.0416667	0.0260417	0.0416667	0.0208333	0.015625	0.0520833	0.03125	0.0260417	0.104167	0.0260417	0.0104167	0.0364583	0.0729167	0.015625	0.0208333	0.0208333	0.0104167	0.03125	0.03125	0.0416667	0.0208333	0.015625	0.0260417	0.0625	0.0989583	0.0364583	0.0364583	0.03125	0.0260417	0.0260417
ALL_UP_fraction-available	0.0377358	0.0909091	0.12766	0.0677966	0.0898876	0.428571	0.0584795	0.030303	0.153846	0.0530303	0.0656934	0.0677966	0.141176	0.0186916	0.285714	0.285714	0.0909091	0.0816327	0.0365854	0.0860215	0.0943396	0.173913	0.0851064	0.0189873	0.0657895	0.0535714	0.0290698	0.13986	0.0362319	0.0121951	0.0378378	0.0729167	0.0348837	0.0869565	0.1	0.027027	0.0606061	0.103448	0.296296	0.0555556	0.0352941	0.0877193	0.0789474	0.138686	0.0463576	0.0463576	0.0508475	0.0684932	0.0847458
ALL_UP_median	3.43285	3.92529	3.76713	4.43771	3.34865	4.44476	1.54648	2.16734	3.11416	3.17271	2.26097	4.46253	3.16014	2.42542	6.23323	3.58077	1.86341	3.44937	3.80168	3.85743	3.17271	1.46427	4.68656	3.17271	3.32237	2.48011	3.17271	2.6978	3.17271	2.05364	3.47202	1.47617	4.43065	3.95133	1.72566	6.88703	3.95269	3.60269	3.95706	2.33702	3.21907	3.17271	3.84091	2.17557	3.38438	2.40838	3.58077	1.78373	2.37663
ALL_UP_mean	3.11174	4.08829	4.38153	4.95445	3.58256	5.63708	2.03915	2.16734	3.11416	3.52937	3.35445	4.65071	3.52262	2.42542	6.23323	3.58077	2.15349	3.20865	3.5856	3.86947	3.04846	2.03972	4.67729	3.20503	3.54021	2.97776	2.6819	2.79411	4.07198	2.05364	3.44872	1.93153	5.63237	4.57628	3.55658	6.88703	4.7133	3.6117	4.38108	3.97655	5.11066	3.04991	3.88794	2.94879	4.36589	3.56514	3.54322	2.38693	2.26683
ALL_UP_min	1.2448	1.36689	2.85591	1.64864	1.17942	3.17271	0.988748	1.16196	1.78355	1.09498	0.955754	3.17271	1.29281	1.67812	3.17271	3.17271	1.30332	1.09842	1.60219	1.6025	1.36788	0.962313	3.17271	1.10816	1.22878	1.41998	0.878642	0.903804	0.935769	0.934564	1.42206	0.919737	3.17271	1.10869	1.48125	4.4803	3.17271	2.36704	2.72764	1.29982	3.17271	1.18142	1.13293	0.848338	1.19223	1.09822	2.50592	1.67751	1.12481
ALL_UP_max	4.44476	9.29375	9.29375	9.29375	9.93233	9.29375	4.43065	3.17271	4.44476	8.94021	9.99989	6.57179	9.29375	3.17271	9.29375	3.98883	4.43065	4.81756	4.72373	6.74388	4.72373	6.20053	6.16334	5.33422	9.29375	5.33422	4.43065	6.18224	9.82971	3.17271	6.02085	4.43065	9.29375	9.29375	9.29375	9.29375	8.94021	4.4803	9.0838	9.93233	8.94021	4.44476	9.7196	9.98779	9.93233	9.99989	4.44476	3.59826	3.47202
ALL_UP_p25	2.54848	3.17271	3.52134	3.73515	1.57408	3.80874	1.11497	1.66465	2.44885	1.57088	1.39849	4.30431	1.46241	2.05177	4.70297	3.37674	1.52992	1.98924	3.14783	3.26041	1.71387	1.10715	4.11616	2.14043	2.18675	1.738	1.40292	1.44368	1.99107	1.4941	2.80104	1.1592	3.80168	2.88119	1.61463	5.68366	3.56365	3.2791	3.32405	1.45095	3.19589	2.01999	2.74267	1.26814	2.7052	1.9574	2.83052	1.70243	1.18796
ALL_UP_p75	3.75432	4.4803	4.37903	5.65701	4.10878	6.86926	2.90819	2.67002	3.77946	4.17797	4.44476	5.01628	3.91459	2.79906	7.76349	3.7848	1.97677	4.44306	4.44123	4.10878	4.26413	1.98561	5.24768	4.25346	4.08179	4.11616	3.5246	3.68002	4.43065	2.61317	3.81202	2.10155	6.8622	5.64642	3.66761	8.09039	4.60883	4.23535	4.43418	4.86262	6.07964	4.43065	4.47014	2.92342	5.32095	3.76736	4.32019	3.17271	3.17271
ALL_DN_n	7	1	8	2	6	0	1	5	2	2	4	4	6	5	0	1	2	6	5	4	0	4	2	3	10	24	0	21	0	37	2	5	5	1	1	0	2	3	5	1	3	0	4	7	1	5	1	5	8
ALL_DN_fraction	0.0364583	0.00520833	0.0416667	0.0104167	0.03125	0	0.00520833	0.0260417	0.0104167	0.0104167	0.0208333	0.0208333	0.03125	0.0260417	0	0.00520833	0.0104167	0.03125	0.0260417	0.0208333	0	0.0208333	0.0104167	0.015625	0.0520833	0.125	0	0.109375	0	0.192708	0.0104167	0.0260417	0.0260417	0.00520833	0.00520833	0	0.0104167	0.015625	0.0260417	0.00520833	0.015625	0	0.0208333	0.0364583	0.00520833	0.0260417	0.00520833	0.0260417	0.0416667
ALL_DN_fraction-available	0.0440252	0.010101	0.0851064	0.0338983	0.0337079	0	0.00584795	0.0757576	0.153846	0.0151515	0.0291971	0.0338983	0.0705882	0.046729	0	0.142857	0.020202	0.0612245	0.0304878	0.0430108	0	0.0869565	0.0425532	0.0189873	0.0657895	0.214286	0	0.146853	0	0.22561	0.0108108	0.0260417	0.0581395	0.0217391	0.025	0	0.020202	0.0517241	0.185185	0.0138889	0.0352941	0	0.0263158	0.0510949	0.00662252	0.0331126	0.00847458	0.0684932	0.135593
ALL_DN_median	-1.70479	-1.62736	-2.30979	-2.40132	-1.85023		-6.44987	-1.47827	-2.46811	-1.47922	-1.34262	-5.45079	-1.81778	-2.24151		-1.83312	-1.82661	-1.78779	-1.21061	-1.43802		-2.48564	-3.47537	-5.87509	-1.58788	-1.67709		-2.32038		-1.36081	-3.87813	-1.16939	-1.12175	-2.82622	-1.11117		-3.83848	-1.75236	-1.73204	-1.72279	-1.24364		-2.05011	-1.42767	-1.42634	-1.59819	-1.1775	-1.85918	-1.45425
ALL_DN_mean	-2.65232	-1.62736	-2.91396	-2.40132	-2.50038		-6.44987	-3.17136	-2.46811	-1.47922	-1.36113	-4.92696	-1.93369	-2.04922		-1.83312	-1.82661	-2.5068	-1.25428	-1.39841		-3.21576	-3.47537	-4.61833	-2.32478	-1.9144		-2.62324		-1.73083	-3.87813	-1.2661	-1.17024	-2.82622	-1.11117		-3.83848	-1.70215	-1.70914	-1.72279	-1.55419		-2.81581	-1.54767	-1.42634	-1.70732	-1.1775	-2.348	-1.56978
ALL_DN_min	-5.87509	-1.62736	-5.30965	-3.74745	-6.56689		-6.44987	-6.44987	-3.17466	-1.60986	-1.63557	-6.44987	-3.29948	-2.3573		-1.83312	-2.23396	-6.56689	-1.46489	-1.54532		-6.56689	-5.87509	-6.56689	-6.56689	-4.49336		-6.44987		-6.44987	-5.87509	-1.74823	-1.51469	-2.82622	-1.11117		-5.30965	-1.90164	-2.01187	-1.72279	-2.28846		-5.30965	-3.06678	-1.42634	-2.6501	-1.1775	-5.30965	-2.73252
ALL_DN_max	-0.96694	-1.62736	-1.38075	-1.05519	-1.03363		-6.44987	-1.26055	-1.76155	-1.34859	-1.12369	-2.35638	-1.19923	-1.10181		-1.83312	-1.41926	-1.21647	-1.0705	-1.17226		-1.32485	-1.07565	-1.41301	-1.17276	-1.06098		-0.82395		-0.828606	-1.88116	-0.973281	-0.954971	-2.82622	-1.11117		-2.36731	-1.45244	-1.22077	-1.72279	-1.13046		-1.85338	-0.849011	-1.42634	-1.31834	-1.1775	-1.13011	-1.13551
ALL_DN_p25	-3.6374	-1.62736	-3.93327	-3.07439	-2.35358		-6.44987	-5.30965	-2.82139	-1.54454	-1.52894	-6.20682	-2.11481	-2.31389		-1.83312	-2.03028	-2.10315	-1.36731	-1.53688		-3.85148	-4.67523	-6.22099	-2.54296	-2.15134		-3.53423		-1.78761	-4.87661	-1.30255	-1.22929	-2.82622	-1.11117		-4.57406	-1.827	-2.00635	-1.72279	-1.76605		-2.86676	-1.55848	-1.42634	-1.64586	-1.1775	-2.01964	-1.6495
ALL_DN_p75	-1.37232	-1.62736	-1.72386	-1.72826	-1.34749		-6.44987	-1.35845	-2.11483	-1.41391	-1.17481	-4.17093	-1.395	-2.23161		-1.83312	-1.62293	-1.55212	-1.15811	-1.29954		-1.84992	-2.27551	-3.64405	-1.28058	-1.36123		-1.5336		-1.21061	-2.87964	-1.13704	-1.03052	-2.82622	-1.11117		-3.10289	-1.6024	-1.57465	-1.72279	-1.18705		-1.99917	-1.18663	-1.42634	-1.32411	-1.1775	-1.42143	-1.23317
pTa low_direction	0	1	-1.58496	-1	0.736966	0	1.58496	-1	0	1	-2	1	-0.584963	-1.58496	0	0	1	0	-1	-1	0	1	1	0	-1.32193	-1	1.58496	-2.32193	0	-2.80735	0	1.58496	-1.58496	0	0	1	0	1	0	0	-1	0	1	0.415037	-1	1	0	-1	-1
pTa low_UP_n	0	1	0	0	4	0	2	0	0	1	0	3	1	0	0	0	1	1	0	0	0	1	1	0	1	0	2	0	0	0	0	2	0	0	0	1	0	1	0	0	0	0	1	3	0	1	0	0	0
pTa low_UP_fraction	0	0.0357143	0	0	0.142857	0	0.0714286	0	0	0.0357143	0	0.107143	0.0357143	0	0	0	0.0357143	0.0357143	0	0	0	0.0357143	0.0357143	0	0.0357143	0	0.0714286	0	0	0	0	0.0714286	0	0	0	0.0357143	0	0.0357143	0	0	0	0	0.0357143	0.107143	0	0.0357143	0	0	0
pTa low_UP_fraction-available	0	0.0625	0	0	0.148148	0	0.0769231	0	0	0.0454545	0	0.157895	0.0666667	0	0	0	0.0666667	0.0714286	0	0	0	0.142857	0.142857	0	0.047619	0	0.0833333	0	0	0	0	0.0714286	0	0	0	0.0909091	0	0.111111	0	0	0	0	0.0454545	0.136364	0	0.0434783	0	0	0
pTa low_UP_median		4.4803			2.84372		2.17264			1.68429		4.94246	4.4803				1.86341	4.4803				1.52086	4.94246		4.21139		2.46376					1.28045				4.4803		4.4803					1.45254	1.56985		2.40838
pTa low_UP_mean		4.4803			2.95233		2.17264			1.68429		5.33152	4.4803				1.86341	4.4803				1.52086	4.94246		4.21139		2.46376					1.28045				4.4803		4.4803					1.45254	1.84567		2.40838
pTa low_UP_min		4.4803			1.17942		0.988748			1.68429		4.4803	4.4803				1.86341	4.4803				1.52086	4.94246		4.21139		1.40292					0.919737				4.4803		4.4803					1.45254	1.29304		2.40838
pTa low_UP_max		4.4803			4.94246		3.35653			1.68429		6.57179	4.4803				1.86341	4.4803				1.52086	4.94246		4.21139		3.5246					1.64117				4.4803		4.4803					1.45254	2.67412		2.40838
pTa low_UP_p25		4.4803			1.91699		1.58069			1.68429		4.71138	4.4803				1.86341	4.4803				1.52086	4.94246		4.21139		1.93334					1.1001				4.4803		4.4803					1.45254	1.43144		2.40838
pTa low_UP_p75		4.4803			3.87906		2.76458			1.68429		5.75712	4.4803				1.86341	4.4803				1.52086	4.94246		4.21139		2.99418					1.46081				4.4803		4.4803					1.45254	2.12198		2.40838
pTa low_DN_n	0	0	2	1	2	0	0	1	0	0	3	1	2	2	0	0	0	1	1	1	0	0	0	0	4	1	0	4	0	6	0	0	2	0	0	0	0	0	0	0	1	0	0	2	1	0	0	1	1
pTa low_DN_fraction	0	0	0.0714286	0.0357143	0.0714286	0	0	0.0357143	0	0	0.107143	0.0357143	0.0714286	0.0714286	0	0	0	0.0357143	0.0357143	0.0357143	0	0	0	0	0.142857	0.0357143	0	0.142857	0	0.214286	0	0	0.0714286	0	0	0	0	0	0	0	0.0357143	0	0	0.0714286	0.0357143	0	0	0.0357143	0.0357143
pTa low_DN_fraction-available	0	0	0.153846	0.1	0.0740741	0	0	0.1	0	0	0.130435	0.0526316	0.133333	0.117647	0	0	0	0.0714286	0.0434783	0.0833333	0	0	0	0	0.190476	0.0714286	0	0.210526	0	0.24	0	0	0.166667	0	0	0	0	0	0	0	0.0769231	0	0	0.0909091	0.047619	0	0	0.111111	0.142857
pTa low_DN_median			-1.4306	-3.74745	-1.49668			-1.47827			-1.4934	-6.1258	-1.64618	-1.70785				-1.21647	-1.15811	-1.34197					-1.38962	-2.40476		-2.656		-1.22516			-1.37199								-2.28846			-1.44809	-1.42634			-1.13011	-2.73252
pTa low_DN_mean			-1.4306	-3.74745	-1.49668			-1.47827			-1.41755	-6.1258	-1.64618	-1.70785				-1.21647	-1.15811	-1.34197					-1.40288	-2.40476		-2.59496		-1.29207			-1.37199								-2.28846			-1.44809	-1.42634			-1.13011	-2.73252
pTa low_DN_min			-1.48046	-3.74745	-1.79507			-1.47827			-1.63557	-6.1258	-2.09314	-2.31389				-1.21647	-1.15811	-1.34197					-1.64522	-2.40476		-3.53423		-2.10841			-1.51469								-2.28846			-1.4685	-1.42634			-1.13011	-2.73252
pTa low_DN_max			-1.38075	-3.74745	-1.1983			-1.47827			-1.12369	-6.1258	-1.19923	-1.10181				-1.21647	-1.15811	-1.34197					-1.18709	-2.40476		-1.5336		-0.828606			-1.22929								-2.28846			-1.42767	-1.42634			-1.13011	-2.73252
pTa low_DN_p25			-1.45553	-3.74745	-1.64587			-1.47827			-1.56449	-6.1258	-1.86966	-2.01087				-1.21647	-1.15811	-1.34197					-1.5592	-2.40476		-3.12727		-1.40242			-1.44334								-2.28846			-1.4583	-1.42634			-1.13011	-2.73252
pTa low_DN_p75			-1.40568	-3.74745	-1.34749			-1.47827			-1.30854	-6.1258	-1.42271	-1.40483				-1.21647	-1.15811	-1.34197					-1.2333	-2.40476		-2.12369		-0.983995			-1.30064								-2.28846			-1.43788	-1.42634			-1.13011	-2.73252
pTa high_direction	0.584963	1.32193	1	1.58496	0.415037	1	1	-1	0	2.58496	1.58496	0.415037	-0.415037	0	0	1	1	0	2	1.32193	1	0.415037	1	-1	0	-1.16993	1	0	1.58496	-2.32193	0.584963	2.16993	0	1.58496	1.58496	0	1	0.415037	1	-1	-0.584963	1.58496	2	1.32193	1	0	2	-1	0.415037
pTa high_UP_n	2	4	7	2	3	1	3	0	1	5	2	3	2	1	0	1	3	2	3	4	1	3	1	0	2	3	1	7	2	1	2	8	1	2	2	0	3	3	5	0	1	2	7	4	1	2	3	1	3
pTa high_UP_fraction	0.0444444	0.0888889	0.155556	0.0444444	0.0666667	0.0222222	0.0666667	0	0.0222222	0.111111	0.0444444	0.0666667	0.0444444	0.0222222	0	0.0222222	0.0666667	0.0444444	0.0666667	0.0888889	0.0222222	0.0666667	0.0222222	0	0.0444444	0.0666667	0.0222222	0.155556	0.0444444	0.0222222	0.0444444	0.177778	0.0222222	0.0444444	0.0444444	0	0.0666667	0.0666667	0.111111	0	0.0222222	0.0444444	0.155556	0.0888889	0.0222222	0.0444444	0.0666667	0.0222222	0.0666667
pTa high_UP_fraction-available	0.0540541	0.142857	0.259259	0.142857	0.0697674	0.333333	0.0769231	0	0.25	0.16129	0.0689655	0.115385	0.0869565	0.0384615	0	0.333333	0.125	0.0769231	0.0882353	0.166667	0.0833333	0.2	0.0909091	0	0.0526316	0.0833333	0.0232558	0.2	0.0714286	0.0285714	0.0444444	0.177778	0.0416667	0.181818	0.181818	0	0.1	0.2	0.625	0	0.05	0.222222	0.175	0.142857	0.0285714	0.0571429	0.107143	0.047619	0.15
pTa high_UP_median	3.39258	3.69866	3.84126	4.43771	4.43065	4.44476	2.11462		4.44476	3.92529	7.22232	4.43065	2.48975	1.67812		3.98883	1.71824	3.18374	4.43065	3.63924	4.26413	1.95214	4.43065		3.95133	1.7215	4.43065	3.92529	7.13018	0.934564	2.44704	1.37217	4.43065	3.95133	1.72566		4.26413	3.59826	4.43065		8.94021	4.43771	4.43065	5.08553	3.47202	7.18095	4.43065	3.59826	2.37663
pTa high_UP_mean	3.39258	3.30224	4.11989	4.43771	5.11123	4.44476	2.8111		4.44476	3.96972	7.22232	4.2669	2.48975	1.67812		3.98883	2.48407	3.18374	3.49253	3.32791	4.26413	3.09095	4.43065		3.95133	2.52404	4.43065	3.59739	7.13018	0.934564	2.44704	2.02341	4.43065	3.95133	1.72566		5.5807	3.47002	5.17467		8.94021	4.43771	5.10989	5.35052	3.47202	7.18095	4.28808	3.59826	2.34554
pTa high_UP_min	2.3404	1.36689	3.47202	4.43065	1.96283	4.44476	1.88804		4.44476	1.09498	4.44476	3.92529	1.38124	1.67812		3.98883	1.30332	1.93683	1.60219	1.6025	4.26413	1.12018	4.43065		3.47202	1.41998	4.43065	1.14795	4.43065	0.934564	1.42206	1.07945	4.43065	3.47202	1.65909		3.53778	2.36704	3.92529		8.94021	4.43065	3.47202	1.24324	3.47202	4.36201	3.98883	3.59826	1.18796
pTa high_UP_max	4.44476	4.44476	6.20053	4.44476	8.94021	4.44476	4.43065		4.44476	8.94021	9.99989	4.44476	3.59826	1.67812		3.98883	4.43065	4.43065	4.44476	4.43065	4.26413	6.20053	4.43065		4.43065	4.43065	4.43065	6.18224	9.82971	0.934564	3.47202	4.43065	4.43065	4.43065	1.79223		8.94021	4.44476	9.0838		8.94021	4.44476	9.7196	9.98779	3.47202	9.99989	4.44476	3.59826	3.47202
pTa high_UP_p25	2.86649	2.94574	3.56802	4.43418	3.19674	4.44476	2.00133		4.44476	1.45746	5.83354	4.17797	1.9355	1.67812		3.98883	1.51078	2.56029	3.01642	2.86786	4.26413	1.53616	4.43065		3.71168	1.57074	4.43065	2.52542	5.78041	0.934564	1.93455	1.24875	4.43065	3.71168	1.69237		3.90095	2.98265	3.98883		8.94021	4.43418	4.12648	3.30243	3.47202	5.77148	4.20974	3.59826	1.78229
pTa high_UP_p75	3.91867	4.05516	4.09471	4.44123	6.68543	4.44476	3.27264		4.44476	4.43065	8.61111	4.43771	3.044	1.67812		3.98883	3.07444	3.80719	4.43771	4.09928	4.26413	4.07633	4.43065		4.19099	3.07607	4.43065	4.43771	8.47994	0.934564	2.95953	2.14925	4.43065	4.19099	1.75894		6.60217	4.02151	4.44476		8.94021	4.44123	4.947	7.13363	3.47202	8.59042	4.43771	3.59826	2.92432
pTa high_DN_n	1	1	3	0	2	0	1	1	1	0	0	2	3	1	0	0	1	2	0	1	0	2	0	1	2	8	0	7	0	9	1	1	1	0	0	0	1	2	2	1	2	0	1	1	0	2	0	3	2
pTa high_DN_fraction	0.0222222	0.0222222	0.0666667	0	0.0444444	0	0.0222222	0.0222222	0.0222222	0	0	0.0444444	0.0666667	0.0222222	0	0	0.0222222	0.0444444	0	0.0222222	0	0.0444444	0	0.0222222	0.0444444	0.177778	0	0.155556	0	0.2	0.0222222	0.0222222	0.0222222	0	0	0	0.0222222	0.0444444	0.0444444	0.0222222	0.0444444	0	0.0222222	0.0222222	0	0.0444444	0	0.0666667	0.0444444
pTa high_DN_fraction-available	0.027027	0.0357143	0.111111	0	0.0465116	0	0.025641	0.0588235	0.25	0	0	0.0769231	0.130435	0.0384615	0	0	0.0416667	0.0769231	0	0.0416667	0	0.133333	0	0.025641	0.0526316	0.222222	0	0.2	0	0.257143	0.0222222	0.0222222	0.0416667	0	0	0	0.0333333	0.133333	0.25	0.047619	0.1	0	0.025	0.0357143	0	0.0571429	0	0.142857	0.1
pTa high_DN_median	-1.09764	-1.62736	-2.50215		-2.20418		-6.44987	-6.44987	-3.17466			-4.40312	-2.12204	-2.23161			-2.23396	-1.69315		-1.17226		-2.48564		-1.41301	-1.6838	-2.12483		-2.44331		-1.77388	-1.88116	-1.13704	-1.12175				-2.36731	-1.827	-1.8692	-1.72279	-1.18705		-2.05246	-1.16996		-1.48498		-1.85918	-1.39106
pTa high_DN_mean	-1.09764	-1.62736	-3.27579		-2.20418		-6.44987	-6.44987	-3.17466			-4.40312	-2.32131	-2.23161			-2.23396	-1.69315		-1.17226		-2.48564		-1.41301	-1.6838	-2.51409		-3.30034		-2.22809	-1.88116	-1.13704	-1.12175				-2.36731	-1.827	-1.8692	-1.72279	-1.18705		-2.05246	-1.16996		-1.48498		-1.76675	-1.39106
pTa high_DN_min	-1.09764	-1.62736	-5.20781		-2.50297		-6.44987	-6.44987	-3.17466			-6.44987	-3.29948	-2.23161			-2.23396	-1.88151		-1.17226		-2.94634		-1.41301	-1.99139	-4.49336		-6.44987		-6.44987	-1.88116	-1.13704	-1.12175				-2.36731	-1.90164	-2.00635	-1.72279	-1.24364		-2.05246	-1.16996		-1.64586		-2.01964	-1.54457
pTa high_DN_max	-1.09764	-1.62736	-2.11742		-1.9054		-6.44987	-6.44987	-3.17466			-2.35638	-1.54242	-2.23161			-2.23396	-1.50479		-1.17226		-2.02494		-1.41301	-1.37621	-1.27569		-1.39113		-0.905632	-1.88116	-1.13704	-1.12175				-2.36731	-1.75236	-1.73204	-1.72279	-1.13046		-2.05246	-1.16996		-1.32411		-1.42143	-1.23755
pTa high_DN_p25	-1.09764	-1.62736	-3.85498		-2.35358		-6.44987	-6.44987	-3.17466			-5.4265	-2.71076	-2.23161			-2.23396	-1.78733		-1.17226		-2.71599		-1.41301	-1.8376	-3.28094		-4.50438		-2.20196	-1.88116	-1.13704	-1.12175				-2.36731	-1.86432	-1.93777	-1.72279	-1.21535		-2.05246	-1.16996		-1.56542		-1.93941	-1.46782
pTa high_DN_p75	-1.09764	-1.62736	-2.30979		-2.05479		-6.44987	-6.44987	-3.17466			-3.37975	-1.83223	-2.23161			-2.23396	-1.59897		-1.17226		-2.25529		-1.41301	-1.53001	-1.73719		-1.90466		-1.4585	-1.88116	-1.13704	-1.12175				-2.36731	-1.78968	-1.80062	-1.72279	-1.15876		-2.05246	-1.16996		-1.40455		-1.64031	-1.3143
pTis_direction	1	1	1	0	1.58496	1	1	1	0	1	0	1	1	1	1	1	1	1	1	1.58496	1	1	1.58496	1	0	0	1	0	1	1	1	1	1	0	0	0	1	1	0	1	1	1	1	0.584963	1	0	1.58496	1	1
pTis_UP_n	1	1	1	0	2	1	1	1	0	1	1	1	1	1	1	1	1	1	1	2	1	1	2	1	1	1	1	2	1	1	1	1	1	0	0	0	1	1	0	1	1	1	1	2	1	1	2	1	1
pTis_UP_fraction	0.0833333	0.0833333	0.0833333	0	0.166667	0.0833333	0.0833333	0.0833333	0	0.0833333	0.0833333	0.0833333	0.0833333	0.0833333	0.0833333	0.0833333	0.0833333	0.0833333	0.0833333	0.166667	0.0833333	0.0833333	0.166667	0.0833333	0.0833333	0.0833333	0.0833333	0.166667	0.0833333	0.0833333	0.0833333	0.0833333	0.0833333	0	0	0	0.0833333	0.0833333	0	0.0833333	0.0833333	0.0833333	0.0833333	0.166667	0.0833333	0.0833333	0.166667	0.0833333	0.0833333
pTis_UP_fraction-available	0.1	0.2	0.166667	0	0.2	1	0.1	0.333333	0	0.2	0.142857	0.2	0.333333	0.2	1	1	0.166667	0.25	0.0909091	0.4	0.5	0.25	0.5	0.125	0.125	0.2	0.1	0.333333	0.125	0.111111	0.0909091	0.0833333	0.25	0	0	0	0.333333	1	0	0.25	0.2	0.2	0.125	0.2	0.111111	0.125	0.333333	0.25	0.333333
pTis_UP_median	3.17271	3.17271	3.17271		3.5871	3.17271	3.17271	3.17271		3.17271	3.17271	3.17271	3.17271	3.17271	3.17271	3.17271	3.17271	3.17271	3.17271	3.5871	3.17271	0.962313	4.66802	3.17271	3.17271	3.17271	3.17271	2.88705	3.17271	3.17271	3.17271	3.17271	3.17271				3.17271	3.17271		3.17271	3.17271	3.17271	3.17271	2.13952	3.17271	3.17271	2.94459	3.17271	3.17271
pTis_UP_mean	3.17271	3.17271	3.17271		3.5871	3.17271	3.17271	3.17271		3.17271	3.17271	3.17271	3.17271	3.17271	3.17271	3.17271	3.17271	3.17271	3.17271	3.5871	3.17271	0.962313	4.66802	3.17271	3.17271	3.17271	3.17271	2.88705	3.17271	3.17271	3.17271	3.17271	3.17271				3.17271	3.17271		3.17271	3.17271	3.17271	3.17271	2.13952	3.17271	3.17271	2.94459	3.17271	3.17271
pTis_UP_min	3.17271	3.17271	3.17271		3.17271	3.17271	3.17271	3.17271		3.17271	3.17271	3.17271	3.17271	3.17271	3.17271	3.17271	3.17271	3.17271	3.17271	3.17271	3.17271	0.962313	3.17271	3.17271	3.17271	3.17271	3.17271	2.60138	3.17271	3.17271	3.17271	3.17271	3.17271				3.17271	3.17271		3.17271	3.17271	3.17271	3.17271	1.10632	3.17271	3.17271	2.71646	3.17271	3.17271
pTis_UP_max	3.17271	3.17271	3.17271		4.00149	3.17271	3.17271	3.17271		3.17271	3.17271	3.17271	3.17271	3.17271	3.17271	3.17271	3.17271	3.17271	3.17271	4.00149	3.17271	0.962313	6.16334	3.17271	3.17271	3.17271	3.17271	3.17271	3.17271	3.17271	3.17271	3.17271	3.17271				3.17271	3.17271		3.17271	3.17271	3.17271	3.17271	3.17271	3.17271	3.17271	3.17271	3.17271	3.17271
pTis_UP_p25	3.17271	3.17271	3.17271		3.3799	3.17271	3.17271	3.17271		3.17271	3.17271	3.17271	3.17271	3.17271	3.17271	3.17271	3.17271	3.17271	3.17271	3.3799	3.17271	0.962313	3.92037	3.17271	3.17271	3.17271	3.17271	2.74421	3.17271	3.17271	3.17271	3.17271	3.17271				3.17271	3.17271		3.17271	3.17271	3.17271	3.17271	1.62292	3.17271	3.17271	2.83052	3.17271	3.17271
pTis_UP_p75	3.17271	3.17271	3.17271		3.79429	3.17271	3.17271	3.17271		3.17271	3.17271	3.17271	3.17271	3.17271	3.17271	3.17271	3.17271	3.17271	3.17271	3.79429	3.17271	0.962313	5.41568	3.17271	3.17271	3.17271	3.17271	3.02988	3.17271	3.17271	3.17271	3.17271	3.17271				3.17271	3.17271		3.17271	3.17271	3.17271	3.17271	2.65611	3.17271	3.17271	3.05865	3.17271	3.17271
pTis_DN_n	0	0	0	0	0	0	0	0	0	0	1	0	0	0	0	0	0	0	0	0	0	0	0	0	1	1	0	2	0	0	0	0	0	0	0	0	0	0	0	0	0	0	0	1	0	1	0	0	0
pTis_DN_fraction	0	0	0	0	0	0	0	0	0	0	0.0833333	0	0	0	0	0	0	0	0	0	0	0	0	0	0.0833333	0.0833333	0	0.166667	0	0	0	0	0	0	0	0	0	0	0	0	0	0	0	0.0833333	0	0.0833333	0	0	0
pTis_DN_fraction-available	0	0	0	0	0	0	0	0	0	0	0.142857	0	0	0	0	0	0	0	0	0	0	0	0	0	0.125	0.2	0	0.333333	0	0	0	0	0	0	0	0	0	0	0	0	0	0	0	0.1	0	0.125	0	0	0
pTis_DN_median											-1.19185														-3.80215	-1.22984		-1.82636																-1.64846		-2.6501
pTis_DN_mean											-1.19185														-3.80215	-1.22984		-1.82636																-1.64846		-2.6501
pTis_DN_min											-1.19185														-3.80215	-1.22984		-1.99025																-1.64846		-2.6501
pTis_DN_max											-1.19185														-3.80215	-1.22984		-1.66247																-1.64846		-2.6501
pTis_DN_p25											-1.19185														-3.80215	-1.22984		-1.90831																-1.64846		-2.6501
pTis_DN_p75											-1.19185														-3.80215	-1.22984		-1.74442																-1.64846		-2.6501
pT1a/b/G1/G2_direction	-0.584963	1	1	-1	1	0	0	-1	0	0	1.58496	0	1	-1	0	0	1.58496	0.584963	0	1	1	0	0	1.58496	0	-0.415037	1	-0.584963	0	-3	1	1.58496	-1	0	-1	0	0	0	0	0	0	1	2	-1	0	0	0	1	-2
pT1a/b/G1/G2_UP_n	1	1	1	0	3	0	0	0	0	0	2	0	3	0	0	0	2	2	0	1	1	0	0	2	1	2	1	1	0	0	1	2	0	0	0	0	0	1	0	0	0	1	3	0	0	0	1	1	0
pT1a/b/G1/G2_UP_fraction	0.0357143	0.0357143	0.0357143	0	0.107143	0	0	0	0	0	0.0714286	0	0.107143	0	0	0	0.0714286	0.0714286	0	0.0357143	0.0357143	0	0	0.0714286	0.0357143	0.0714286	0.0357143	0.0357143	0	0	0.0357143	0.0714286	0	0	0	0	0	0.0357143	0	0	0	0.0357143	0.107143	0	0	0	0.0357143	0.0357143	0
pT1a/b/G1/G2_UP_fraction-available	0.05	0.0769231	0.0769231	0	0.12	0	0	0	0	0	0.0952381	0	0.272727	0	0	0	0.153846	0.142857	0	0.0714286	0.111111	0	0	0.0909091	0.037037	0.125	0.04	0.0454545	0	0	0.0357143	0.0714286	0	0	0	0	0	0.111111	0	0	0	0.1	0.12	0	0	0	0.0588235	0.166667	0
pT1a/b/G1/G2_UP_median	3.693	4.81756	3.693		3.693						0.993331		1.48799				1.75334	4.27179		3.72602	1.36788			3.22119	3.693	3.56087	0.878642	1.90115			2.42938	2.0654						3.60712				1.18142	1.43482				2.50592	1.70243
pT1a/b/G1/G2_UP_mean	3.693	4.81756	3.693		2.98872						0.993331		2.1999				1.75334	4.27179		3.72602	1.36788			3.22119	3.693	3.56087	0.878642	1.90115			2.42938	2.0654						3.60712				1.18142	2.08691				2.50592	1.70243
pT1a/b/G1/G2_UP_min	3.693	4.81756	3.693		1.54715						0.955754		1.38569				1.52992	3.72602		3.72602	1.36788			1.10816	3.693	1.78752	0.878642	1.90115			2.42938	1.99312						3.60712				1.18142	1.13293				2.50592	1.70243
pT1a/b/G1/G2_UP_max	3.693	4.81756	3.693		3.72602						1.03091		3.72602				1.97677	4.81756		3.72602	1.36788			5.33422	3.693	5.33422	0.878642	1.90115			2.42938	2.13769						3.60712				1.18142	3.693				2.50592	1.70243
pT1a/b/G1/G2_UP_p25	3.693	4.81756	3.693		2.62007						0.974543		1.43684				1.64163	3.99891		3.72602	1.36788			2.16467	3.693	2.67419	0.878642	1.90115			2.42938	2.02926						3.60712				1.18142	1.28387				2.50592	1.70243
pT1a/b/G1/G2_UP_p75	3.693	4.81756	3.693		3.70951						1.01212		2.607				1.86505	4.54468		3.72602	1.36788			4.2777	3.693	4.44754	0.878642	1.90115			2.42938	2.10155						3.60712				1.18142	2.56391				2.50592	1.70243
pT1a/b/G1/G2_DN_n	2	0	0	1	1	0	0	1	0	0	0	0	1	1	0	0	0	1	0	0	0	0	0	0	1	3	0	2	0	7	0	0	1	0	1	0	0	1	0	0	0	0	0	1	0	0	1	0	3
pT1a/b/G1/G2_DN_fraction	0.0714286	0	0	0.0357143	0.0357143	0	0	0.0357143	0	0	0	0	0.0357143	0.0357143	0	0	0	0.0357143	0	0	0	0	0	0	0.0357143	0.107143	0	0.0714286	0	0.25	0	0	0.0357143	0	0.0357143	0	0	0.0357143	0	0	0	0	0	0.0357143	0	0	0.0357143	0	0.107143
pT1a/b/G1/G2_DN_fraction-available	0.1	0	0	0.0909091	0.04	0	0	0.166667	0	0	0	0	0.0909091	0.0666667	0	0	0	0.0714286	0	0	0	0	0	0	0.037037	0.1875	0	0.0909091	0	0.304348	0	0	0.0625	0	0.25	0	0	0.111111	0	0	0	0	0	0.0416667	0	0	0.0588235	0	0.333333
pT1a/b/G1/G2_DN_median	-1.67589			-1.05519	-1.03363			-1.26055					-1.34586	-2.3573				-2.17703							-2.72682	-1.42543		-1.37164		-1.4409			-0.954971		-1.11117			-1.45244						-3.06678			-1.1775		-1.63694
pT1a/b/G1/G2_DN_mean	-1.67589			-1.05519	-1.03363			-1.26055					-1.34586	-2.3573				-2.17703							-2.72682	-1.66542		-1.37164		-1.62979			-0.954971		-1.11117			-1.45244						-3.06678			-1.1775		-1.56268
pT1a/b/G1/G2_DN_min	-1.70479			-1.05519	-1.03363			-1.26055					-1.34586	-2.3573				-2.17703							-2.72682	-2.21272		-1.5068		-2.14909			-0.954971		-1.11117			-1.45244						-3.06678			-1.1775		-1.68718
pT1a/b/G1/G2_DN_max	-1.64699			-1.05519	-1.03363			-1.26055					-1.34586	-2.3573				-2.17703							-2.72682	-1.35811		-1.23647		-1.17463			-0.954971		-1.11117			-1.45244						-3.06678			-1.1775		-1.36392
pT1a/b/G1/G2_DN_p25	-1.69034			-1.05519	-1.03363			-1.26055					-1.34586	-2.3573				-2.17703							-2.72682	-1.81908		-1.43922		-2.07298			-0.954971		-1.11117			-1.45244						-3.06678			-1.1775		-1.66206
pT1a/b/G1/G2_DN_p75	-1.66144			-1.05519	-1.03363			-1.26055					-1.34586	-2.3573				-2.17703							-2.72682	-1.39177		-1.30405		-1.24897			-0.954971		-1.11117			-1.45244						-3.06678			-1.1775		-1.50043
pT1c/G3_direction	1	0	0	0	0	0	1.58496	0	0	0	1	1	1.58496	-1	0	0	1	-1.58496	-1	0	0	-1	0	-1	-1	0	0	0	0	-1.58496	1.58496	-0.584963	0	-1	0	0	1	0	1	0	0	0	0	1	0	0	0	0	-1
pT1c/G3_UP_n	1	0	1	0	1	0	2	0	0	0	1	1	2	0	0	0	1	0	0	0	0	0	0	0	0	0	0	1	0	0	2	1	0	0	0	0	1	0	1	0	0	0	0	1	0	0	0	0	0
pT1c/G3_UP_fraction	0.0625	0	0.0625	0	0.0625	0	0.125	0	0	0	0.0625	0.0625	0.125	0	0	0	0.0625	0	0	0	0	0	0	0	0	0	0	0.0625	0	0	0.125	0.0625	0	0	0	0	0.0625	0	0.0625	0	0	0	0	0.0625	0	0	0	0	0
pT1c/G3_UP_fraction-available	0.0666667	0	0.111111	0	0.0833333	0	0.181818	0	0	0	0.111111	0.166667	0.285714	0	0	0	0.166667	0	0	0	0	0	0	0	0	0	0	0.1	0	0	0.133333	0.0625	0	0	0	0	0.142857	0	1	0	0	0	0	0.142857	0	0	0	0	0
pT1c/G3_UP_median	3.77477		2.85591		1.58305		1.16477				5.23773	5.23773	1.71399				1.50698											2.79422			4.89781	0.989672					3.64126		3.02344					1.5821
pT1c/G3_UP_mean	3.77477		2.85591		1.58305		1.16477				5.23773	5.23773	1.71399				1.50698											2.79422			4.89781	0.989672					3.64126		3.02344					1.5821
pT1c/G3_UP_min	3.77477		2.85591		1.58305		1.1246				5.23773	5.23773	1.29281				1.50698											2.79422			3.77477	0.989672					3.64126		3.02344					1.5821
pT1c/G3_UP_max	3.77477		2.85591		1.58305		1.20493				5.23773	5.23773	2.13516				1.50698											2.79422			6.02085	0.989672					3.64126		3.02344					1.5821
pT1c/G3_UP_p25	3.77477		2.85591		1.58305		1.14468				5.23773	5.23773	1.5034				1.50698											2.79422			4.33629	0.989672					3.64126		3.02344					1.5821
pT1c/G3_UP_p75	3.77477		2.85591		1.58305		1.18485				5.23773	5.23773	1.92458				1.50698											2.79422			5.45933	0.989672					3.64126		3.02344					1.5821
pT1c/G3_DN_n	0	0	1	0	1	0	0	0	0	0	0	0	0	1	0	0	0	2	1	0	0	1	0	1	1	0	0	1	0	2	0	2	0	1	0	0	0	0	0	0	0	0	0	0	0	0	0	0	1
pT1c/G3_DN_fraction	0	0	0.0625	0	0.0625	0	0	0	0	0	0	0	0	0.0625	0	0	0	0.125	0.0625	0	0	0.0625	0	0.0625	0.0625	0	0	0.0625	0	0.125	0	0.125	0	0.0625	0	0	0	0	0	0	0	0	0	0	0	0	0	0	0.0625
pT1c/G3_DN_fraction-available	0	0	0.111111	0	0.0833333	0	0	0	0	0	0	0	0	0.125	0	0	0	0.333333	0.0666667	0	0	0.333333	0	0.0714286	0.111111	0	0	0.1	0	0.133333	0	0.125	0	0.333333	0	0	0	0	0	0	0	0	0	0	0	0	0	0	0.25
pT1c/G3_DN_median			-3.50842		-6.56689									-2.24151				-4.13049	-1.21061			-6.56689		-6.56689	-6.56689			-3.53631		-1.70237		-1.23597		-2.82622															-1.13551
pT1c/G3_DN_mean			-3.50842		-6.56689									-2.24151				-4.13049	-1.21061			-6.56689		-6.56689	-6.56689			-3.53631		-1.70237		-1.23597		-2.82622															-1.13551
pT1c/G3_DN_min			-3.50842		-6.56689									-2.24151				-6.56689	-1.21061			-6.56689		-6.56689	-6.56689			-3.53631		-1.70507		-1.30255		-2.82622															-1.13551
pT1c/G3_DN_max			-3.50842		-6.56689									-2.24151				-1.69408	-1.21061			-6.56689		-6.56689	-6.56689			-3.53631		-1.69968		-1.16939		-2.82622															-1.13551
pT1c/G3_DN_p25			-3.50842		-6.56689									-2.24151				-5.34869	-1.21061			-6.56689		-6.56689	-6.56689			-3.53631		-1.70372		-1.26926		-2.82622															-1.13551
pT1c/G3_DN_p75			-3.50842		-6.56689									-2.24151				-2.91228	-1.21061			-6.56689		-6.56689	-6.56689			-3.53631		-1.70102		-1.20268		-2.82622															-1.13551
pT2_direction	-0.584963	0	0	0	1.58496	0	1	-0.584963	-1	-1.58496	1	0	1.58496	0	0	0	-1	1	-0.415037	-1	1	0.584963	-1.58496	-1	-1	-2.58496	0	1.80735	1	-2.80735	0	-1	-1	0	1	0	0	0	-0.584963	1	1	0	-1	1.22239	1.58496	0	0	-1	0
pT2_UP_n	1	0	1	0	2	0	1	1	0	0	1	0	2	0	0	0	0	1	2	0	1	2	0	0	0	0	0	6	1	0	1	0	0	0	1	0	1	0	1	1	1	0	0	6	2	1	0	0	1
pT2_UP_fraction	0.025641	0	0.025641	0	0.0512821	0	0.025641	0.025641	0	0	0.025641	0	0.0512821	0	0	0	0	0.025641	0.0512821	0	0.025641	0.0512821	0	0	0	0	0	0.153846	0.025641	0	0.025641	0	0	0	0.025641	0	0.025641	0	0.025641	0.025641	0.025641	0	0	0.153846	0.0512821	0.025641	0	0	0.025641
pT2_UP_fraction-available	0.03125	0	0.0588235	0	0.0526316	0	0.0285714	0.0588235	0	0	0.0357143	0	0.117647	0	0	0	0	0.0454545	0.0555556	0	0.1	0.285714	0	0	0	0	0	0.206897	0.03125	0	0.0277778	0	0	0	0.1	0	0.0714286	0	0.166667	0.0588235	0.05	0	0	0.230769	0.0625	0.0322581	0	0	0.0909091
pT2_UP_median	1.2448		4.72373		5.56507		0.998908	1.16196			2.26097		5.15873					1.09842	3.93164		4.72373	1.23787						2.26395	1.99107		3.84927				1.48125		4.72373		3.42425	9.93233	3.21907			2.25988	8.55111	1.54181			1.12481
pT2_UP_mean	1.2448		4.72373		5.56507		0.998908	1.16196			2.26097		5.15873					1.09842	3.93164		4.72373	1.23787						2.63129	1.99107		3.84927				1.48125		4.72373		3.42425	9.93233	3.21907			1.90059	8.55111	1.54181			1.12481
pT2_UP_min	1.2448		4.72373		1.1978		0.998908	1.16196			2.26097		3.14758					1.09842	3.13954		4.72373	1.06805						0.903804	1.99107		3.84927				1.48125		4.72373		3.42425	9.93233	3.21907			0.88208	7.16988	1.54181			1.12481
pT2_UP_max	1.2448		4.72373		9.93233		0.998908	1.16196			2.26097		7.16988					1.09842	4.72373		4.72373	1.40768						6.09842	1.99107		3.84927				1.48125		4.72373		3.42425	9.93233	3.21907			2.47695	9.93233	1.54181			1.12481
pT2_UP_p25	1.2448		4.72373		3.38143		0.998908	1.16196			2.26097		4.15315					1.09842	3.53559		4.72373	1.15296						1.21889	1.99107		3.84927				1.48125		4.72373		3.42425	9.93233	3.21907			1.33735	7.86049	1.54181			1.12481
pT2_UP_p75	1.2448		4.72373		7.7487		0.998908	1.16196			2.26097		6.16431					1.09842	4.32768		4.72373	1.32277						3.10631	1.99107		3.84927				1.48125		4.72373		3.42425	9.93233	3.21907			2.43615	9.24172	1.54181			1.12481
pT2_DN_n	2	0	1	0	0	0	0	2	1	2	0	0	0	0	0	0	1	0	3	1	0	1	2	1	1	5	0	1	0	6	1	1	1	0	0	0	1	0	2	0	0	0	1	2	0	1	0	1	1
pT2_DN_fraction	0.0512821	0	0.025641	0	0	0	0	0.0512821	0.025641	0.0512821	0	0	0	0	0	0	0.025641	0	0.0769231	0.025641	0	0.025641	0.0512821	0.025641	0.025641	0.128205	0	0.025641	0	0.153846	0.025641	0.025641	0.025641	0	0	0	0.025641	0	0.0512821	0	0	0	0.025641	0.0512821	0	0.025641	0	0.025641	0.025641
pT2_DN_fraction-available	0.0625	0	0.0588235	0	0	0	0	0.117647	0.333333	0.08	0	0	0	0	0	0	0.0434783	0	0.0833333	0.0526316	0	0.142857	0.181818	0.0294118	0.0357143	0.227273	0	0.0344828	0	0.171429	0.0277778	0.025641	0.0769231	0	0	0	0.0714286	0	0.333333	0	0	0	0.0357143	0.0769231	0	0.0322581	0	0.0526316	0.0909091
pT2_DN_median	-5.59237		-5.30965					-3.33405	-1.76155	-1.47922							-1.41926		-1.36731	-1.54532		-1.32485	-3.47537	-5.87509	-1.17276	-1.39254		-4.43763		-1.26148	-5.87509	-1.74823	-1.03052				-5.30965		-1.39771				-5.30965	-1.02615		-1.31834		-5.30965	-1.22003
pT2_DN_mean	-5.59237		-5.30965					-3.33405	-1.76155	-1.47922							-1.41926		-1.3009	-1.54532		-1.32485	-3.47537	-5.87509	-1.17276	-1.53983		-4.43763		-1.99217	-5.87509	-1.74823	-1.03052				-5.30965		-1.39771				-5.30965	-1.02615		-1.31834		-5.30965	-1.22003
pT2_DN_min	-5.87509		-5.30965					-5.30965	-1.76155	-1.60986							-1.41926		-1.46489	-1.54532		-1.32485	-5.87509	-5.87509	-1.17276	-2.13088		-4.43763		-5.87509	-5.87509	-1.74823	-1.03052				-5.30965		-1.57465				-5.30965	-1.20329		-1.31834		-5.30965	-1.22003
pT2_DN_max	-5.30965		-5.30965					-1.35845	-1.76155	-1.34859							-1.41926		-1.0705	-1.54532		-1.32485	-1.07565	-5.87509	-1.17276	-1.06098		-4.43763		-1.00073	-5.87509	-1.74823	-1.03052				-5.30965		-1.22077				-5.30965	-0.849011		-1.31834		-5.30965	-1.22003
pT2_DN_p25	-5.73373		-5.30965					-4.32185	-1.76155	-1.54454							-1.41926		-1.4161	-1.54532		-1.32485	-4.67523	-5.87509	-1.17276	-2.03792		-4.43763		-1.3352	-5.87509	-1.74823	-1.03052				-5.30965		-1.48618				-5.30965	-1.11472		-1.31834		-5.30965	-1.22003
pT2_DN_p75	-5.45101		-5.30965					-2.34625	-1.76155	-1.41391							-1.41926		-1.2189	-1.54532		-1.32485	-2.27551	-5.87509	-1.17276	-1.07683		-4.43763		-1.21123	-5.87509	-1.74823	-1.03052				-5.30965		-1.30924				-5.30965	-0.937581		-1.31834		-5.30965	-1.22003
>pT2_direction	-1.58496	1.58496	0	1.58496	1	1	1	0	1	0	1.58496	-1	1	0	1	-1	1	1	0	0	1	1	0	0	2.32193	-2.80735	0	-0.321928	1	-2.80735	0	-1	1	1	1	1	0	0	0	1.58496	0	1	-1.58496	1.58496	2	1	0	1.58496	0
>pT2_UP_n	0	2	1	2	1	1	1	0	1	0	2	0	1	0	1	0	1	1	0	1	1	1	0	0	4	0	0	3	1	0	0	0	1	1	1	1	0	0	1	2	0	1	0	2	3	1	0	2	0
>pT2_UP_fraction	0	0.0952381	0.047619	0.0952381	0.047619	0.047619	0.047619	0	0.047619	0	0.0952381	0	0.047619	0	0.047619	0	0.047619	0.047619	0	0.047619	0.047619	0.047619	0	0	0.190476	0	0	0.142857	0.047619	0	0	0	0.047619	0.047619	0.047619	0.047619	0	0	0.047619	0.0952381	0	0.047619	0	0.0952381	0.142857	0.047619	0	0.0952381	0
>pT2_UP_fraction-available	0	0.222222	0.111111	0.25	0.047619	1	0.047619	0	0.333333	0	0.111111	0	0.142857	0	1	0	0.0833333	0.0909091	0	0.0833333	0.125	0.166667	0	0	0.222222	0	0	0.15	0.0666667	0	0	0	0.0714286	0.111111	0.25	0.142857	0	0	0.166667	0.285714	0	0.125	0	0.117647	0.15	0.0555556	0	0.222222	0
>pT2_UP_median		5.55756	9.29375	5.4712	1.32434	9.29375	1.11176		1.78355		1.54368		9.29375		9.29375		1.87945	2.0067		6.74388	1.71387	2.08604			1.91027			1.41697	0.935769				9.29375	9.29375	9.29375	9.29375			2.72764	1.40057		2.01999		5.48748	2.23769	2.37299		1.73062
>pT2_UP_mean		5.55756	9.29375	5.4712	1.32434	9.29375	1.11176		1.78355		1.54368		9.29375		9.29375		1.87945	2.0067		6.74388	1.71387	2.08604			3.58577			1.48107	0.935769				9.29375	9.29375	9.29375	9.29375			2.72764	1.40057		2.01999		5.48748	2.27143	2.37299		1.73062
>pT2_UP_min		1.82136	9.29375	1.64864	1.32434	9.29375	1.11176		1.78355		1.39849		9.29375		9.29375		1.87945	2.0067		6.74388	1.71387	2.08604			1.22878			1.38172	0.935769				9.29375	9.29375	9.29375	9.29375			2.72764	1.29982		2.01999		1.68121	1.19223	2.37299		1.67751
>pT2_UP_max		9.29375	9.29375	9.29375	1.32434	9.29375	1.11176		1.78355		1.68886		9.29375		9.29375		1.87945	2.0067		6.74388	1.71387	2.08604			9.29375			1.64451	0.935769				9.29375	9.29375	9.29375	9.29375			2.72764	1.50132		2.01999		9.29375	3.38438	2.37299		1.78373
>pT2_UP_p25		3.68946	9.29375	3.55992	1.32434	9.29375	1.11176		1.78355		1.47108		9.29375		9.29375		1.87945	2.0067		6.74388	1.71387	2.08604			1.29072			1.39934	0.935769				9.29375	9.29375	9.29375	9.29375			2.72764	1.35019		2.01999		3.58434	1.71496	2.37299		1.70407
>pT2_UP_p75		7.42566	9.29375	7.38248	1.32434	9.29375	1.11176		1.78355		1.61627		9.29375		9.29375		1.87945	2.0067		6.74388	1.71387	2.08604			4.20532			1.53074	0.935769				9.29375	9.29375	9.29375	9.29375			2.72764	1.45095		2.01999		7.39062	2.81104	2.37299		1.75718
>pT2_DN_n	2	0	1	0	0	0	0	0	0	0	0	1	0	0	0	1	0	0	0	1	0	0	0	0	0	6	0	4	0	6	0	1	0	0	0	0	0	0	1	0	0	0	2	0	0	0	0	0	0
>pT2_DN_fraction	0.0952381	0	0.047619	0	0	0	0	0	0	0	0	0.047619	0	0	0	0.047619	0	0	0	0.047619	0	0	0	0	0	0.285714	0	0.190476	0	0.285714	0	0.047619	0	0	0	0	0	0	0.047619	0	0	0	0.0952381	0	0	0	0	0	0
>pT2_DN_fraction-available	0.0952381	0	0.111111	0	0	0	0	0	0	0	0	0.0625	0	0	0	1	0	0	0	0.0833333	0	0	0	0	0	0.428571	0	0.2	0	0.3	0	0.047619	0	0	0	0	0	0	0.166667	0	0	0	0.1	0	0	0	0	0	0
>pT2_DN_median	-1.46605		-1.80499									-4.77578				-1.83312				-1.53407						-1.64105		-1.80647		-1.33711		-0.973281							-2.01187				-1.95057
>pT2_DN_mean	-1.46605		-1.80499									-4.77578				-1.83312				-1.53407						-1.58382		-1.80897		-1.37982		-0.973281							-2.01187				-1.95057
>pT2_DN_min	-1.96516		-1.80499									-4.77578				-1.83312				-1.53407						-1.89741		-2.79898		-1.78761		-0.973281							-2.01187				-2.04777
>pT2_DN_max	-0.96694		-1.80499									-4.77578				-1.83312				-1.53407						-1.26717		-0.82395		-1.19709		-0.973281							-2.01187				-1.85338
>pT2_DN_p25	-1.7156		-1.80499									-4.77578				-1.83312				-1.53407						-1.68553		-2.18689		-1.35592		-0.973281							-2.01187				-1.99917
>pT2_DN_p75	-1.21649		-1.80499									-4.77578				-1.83312				-1.53407						-1.42717		-1.42855		-1.27763		-0.973281							-2.01187				-1.90197
pN1_direction	0	0	0	0	0	0	0	0	0	0	0	0	0	0	0	0	0	0	0	0	0	0	0	0	1	0	0	0	0	-1	0	0	0	1	0	0	0	0	0	0	0	0	0	1	0	0	0	0	0
pN1_UP_n	0	0	0	0	0	0	0	0	0	0	0	0	0	0	0	0	0	0	0	0	0	0	0	0	1	0	0	0	0	0	0	0	0	1	0	0	0	0	0	0	0	0	0	1	0	1	0	0	0
pN1_UP_fraction	0	0	0	0	0	0	0	0	0	0	0	0	0	0	0	0	0	0	0	0	0	0	0	0	0.333333	0	0	0	0	0	0	0	0	0.333333	0	0	0	0	0	0	0	0	0	0.333333	0	0.333333	0	0	0
pN1_UP_fraction-available	0	0	0	0	0	0	0	0	0	0	0	0	0	0	0	0	0	0	0	0	0	0	0	0	0.333333	0	0	0	0	0	0	0	0	1	0	0	0	0	0	0	0	0	0	0.333333	0	0.5	0	0	0
pN1_UP_median																									2.07928									1.10869										0.848338		1.09822
pN1_UP_mean																									2.07928									1.10869										0.848338		1.09822
pN1_UP_min																									2.07928									1.10869										0.848338		1.09822
pN1_UP_max																									2.07928									1.10869										0.848338		1.09822
pN1_UP_p25																									2.07928									1.10869										0.848338		1.09822
pN1_UP_p75																									2.07928									1.10869										0.848338		1.09822
pN1_DN_n	0	0	0	0	0	0	0	0	0	0	0	0	0	0	0	0	0	0	0	0	0	0	0	0	0	0	0	0	0	1	0	0	0	0	0	0	0	0	0	0	0	0	0	0	0	1	0	0	0
pN1_DN_fraction	0	0	0	0	0	0	0	0	0	0	0	0	0	0	0	0	0	0	0	0	0	0	0	0	0	0	0	0	0	0.333333	0	0	0	0	0	0	0	0	0	0	0	0	0	0	0	0.333333	0	0	0
pN1_DN_fraction-available	0	0	0	0	0	0	0	0	0	0	0	0	0	0	0	0	0	0	0	0	0	0	0	0	0	0	0	0	0	0.5	0	0	0	0	0	0	0	0	0	0	0	0	0	0	0	0.5	0	0	0
pN1_DN_median																														-1.19032																-1.59819
pN1_DN_mean																														-1.19032																-1.59819
pN1_DN_min																														-1.19032																-1.59819
pN1_DN_max																														-1.19032																-1.59819
pN1_DN_p25																														-1.19032																-1.59819
pN1_DN_p75																														-1.19032																-1.59819
PAULA I_direction	-2	2.58496	1.80735	1	2.32193	0	2	-2	-1	2.32193	0	2.32193	0.736966	-1	0	1	2.32193	1.58496	-0.584963	1	0	1	1.58496	1	-1	-1.41504	2.32193	0.192645	1.58496	-4.08746	0.584963	1.58496	-0.584963	1.58496	1.58496	1	0	0.415037	0.415037	-1	-1	1.58496	0.736966	1	1	0	1.58496	-0.736966	-1
PAULA I_UP_n	0	5	6	1	9	0	3	0	0	4	1	4	4	1	0	1	4	5	1	3	0	3	2	1	3	2	4	7	2	0	2	8	1	2	2	1	2	3	3	0	1	2	4	3	1	1	2	2	1
PAULA I_UP_fraction	0	0.0833333	0.1	0.0166667	0.15	0	0.05	0	0	0.0666667	0.0166667	0.0666667	0.0666667	0.0166667	0	0.0166667	0.0666667	0.0833333	0.0166667	0.05	0	0.05	0.0333333	0.0166667	0.05	0.0333333	0.0666667	0.116667	0.0333333	0	0.0333333	0.133333	0.0166667	0.0333333	0.0333333	0.0166667	0.0333333	0.05	0.05	0	0.0166667	0.0333333	0.0666667	0.05	0.0166667	0.0166667	0.0333333	0.0333333	0.0166667
PAULA I_UP_fraction-available	0	0.147059	0.193548	0.0714286	0.155172	0	0.0535714	0	0	0.0869565	0.0217391	0.105263	0.133333	0.0277778	0	0.5	0.121212	0.147059	0.0204082	0.115385	0	0.166667	0.153846	0.0204082	0.06	0.0526316	0.0754717	0.148936	0.0444444	0	0.0357143	0.133333	0.0333333	0.133333	0.153846	0.037037	0.0606061	0.176471	0.375	0	0.0454545	0.133333	0.0833333	0.0714286	0.0222222	0.02	0.0571429	0.0740741	0.0454545
PAULA I_UP_median		3.92529	3.71976	4.43065	3.5246		3.35653			4.17797	0.955754	4.45547	3.66214	1.67812		3.98883	1.8475	4.43065	4.43065	3.98883		1.95214	4.68656	5.33422	4.21139	4.88243	2.46376	3.92529	3.21086		2.9507	1.58861	4.43065	3.95133	1.72566	4.4803	6.23899	3.59826	3.98883		8.94021	2.80603	3.73043	3.98883	3.47202	2.40838	4.20974	2.65034	3.47202
PAULA I_UP_mean		3.61241	4.09585	4.43065	3.6018		3.3006			4.6884	0.955754	4.44467	3.29645	1.67812		3.98883	2.35724	3.87827	4.43065	4.0485		3.09095	4.68656	5.33422	4.03802	4.88243	2.5592	3.83363	3.21086		2.9507	2.19483	4.43065	3.95133	1.72566	4.4803	6.23899	3.48187	4.11492		8.94021	2.80603	3.33158	3.82137	3.47202	2.40838	4.20974	2.65034	3.47202
PAULA I_UP_min		1.36689	3.47202	4.43065	1.17942		2.11462			1.45746	0.955754	3.92529	1.38124	1.67812		3.98883	1.30332	1.93683	4.43065	3.72602		1.12018	4.43065	5.33422	3.47202	4.43065	0.878642	1.14795	1.99107		2.42938	1.11443	4.43065	3.47202	1.65909	4.4803	3.53778	2.36704	3.92529		8.94021	1.18142	1.43482	1.29304	3.47202	2.40838	3.98883	1.70243	3.47202
PAULA I_UP_max		4.81756	6.20053	4.43065	8.94021		4.43065			8.94021	0.955754	4.94246	4.4803	1.67812		3.98883	4.43065	4.81756	4.43065	4.43065		6.20053	4.94246	5.33422	4.43065	5.33422	4.43065	6.18224	4.43065		3.47202	4.43065	4.43065	4.43065	1.79223	4.4803	8.94021	4.4803	4.43065		8.94021	4.43065	4.43065	6.18224	3.47202	2.40838	4.43065	3.59826	3.47202
PAULA I_UP_p25		3.47202	3.5529	4.43065	1.96283		2.73558			3.30833	0.955754	4.30431	3.044	1.67812		3.98883	1.61451	3.72602	4.43065	3.85743		1.53616	4.5586	5.33422	3.84171	4.65654	1.27185	2.52542	2.60096		2.69004	1.38559	4.43065	3.71168	1.69237	4.4803	4.88838	2.98265	3.95706		8.94021	1.99373	2.96272	2.64093	3.47202	2.40838	4.09928	2.17639	3.47202
PAULA I_UP_p75		4.4803	3.90428	4.43065	4.43065		3.89359			5.55804	0.955754	4.59584	3.91459	1.67812		3.98883	2.59024	4.4803	4.43065	4.20974		4.07633	4.81451	5.33422	4.32102	5.10833	3.75111	5.26453	3.82075		3.21136	2.60048	4.43065	4.19099	1.75894	4.4803	7.5896	4.03928	4.20974		8.94021	3.61834	4.09928	5.08553	3.47202	2.40838	4.32019	3.1243	3.47202
PAULA I_DN_n	3	0	1	0	1	0	0	3	1	0	1	0	2	3	0	0	0	1	2	1	0	1	0	0	7	7	0	6	0	16	1	2	2	0	0	0	2	2	2	1	3	0	2	1	0	1	0	4	3
PAULA I_DN_fraction	0.05	0	0.0166667	0	0.0166667	0	0	0.05	0.0166667	0	0.0166667	0	0.0333333	0.05	0	0	0	0.0166667	0.0333333	0.0166667	0	0.0166667	0	0	0.116667	0.116667	0	0.1	0	0.266667	0.0166667	0.0333333	0.0333333	0	0	0	0.0333333	0.0333333	0.0333333	0.0166667	0.05	0	0.0333333	0.0166667	0	0.0166667	0	0.0666667	0.05
PAULA I_DN_fraction-available	0.0652174	0	0.0322581	0	0.0172414	0	0	0.15	0.333333	0	0.0217391	0	0.0666667	0.0833333	0	0	0	0.0294118	0.0408163	0.0384615	0	0.0555556	0	0	0.14	0.184211	0	0.12766	0	0.296296	0.0178571	0.0333333	0.0666667	0	0	0	0.0606061	0.117647	0.25	0.0434783	0.136364	0	0.0416667	0.0238095	0	0.02	0	0.148148	0.136364
PAULA I_DN_median	-1.70479		-5.30965		-1.79507			-1.47827	-3.17466		-1.4934		-1.66064	-2.31389				-1.88151	-1.26271	-1.17226		-2.02494			-1.53053	-1.9761		-1.94308		-1.43595	-1.88116	-1.45881	-1.31822				-3.83848	-1.827	-1.8692	-1.72279	-1.24364		-3.68105	-3.06678		-1.64586		-1.64031	-1.54457
PAULA I_DN_mean	-2.70403		-5.30965		-1.79507			-2.68282	-3.17466		-1.4934		-1.66064	-2.30093				-1.88151	-1.26271	-1.17226		-2.02494			-1.66143	-2.2732		-2.0237		-1.53737	-1.88116	-1.45881	-1.31822				-3.83848	-1.827	-1.8692	-1.72279	-1.55419		-3.68105	-3.06678		-1.64586		-2.43009	-1.83821
PAULA I_DN_min	-5.30965		-5.30965		-1.79507			-5.30965	-3.17466		-1.4934		-2.12204	-2.3573				-1.88151	-1.36731	-1.17226		-2.02494			-2.72682	-4.49336		-2.99162		-2.44657	-1.88116	-1.74823	-1.51469				-5.30965	-1.90164	-2.00635	-1.72279	-2.28846		-5.30965	-3.06678		-1.64586		-5.30965	-2.73252
PAULA I_DN_max	-1.09764		-5.30965		-1.79507			-1.26055	-3.17466		-1.4934		-1.19923	-2.23161				-1.88151	-1.15811	-1.17226		-2.02494			-1.17276	-1.35811		-1.39113		-0.828606	-1.88116	-1.16939	-1.12175				-2.36731	-1.75236	-1.73204	-1.72279	-1.13046		-2.05246	-3.06678		-1.64586		-1.13011	-1.23755
PAULA I_DN_p25	-3.50722		-5.30965		-1.79507			-3.39396	-3.17466		-1.4934		-1.89134	-2.33559				-1.88151	-1.31501	-1.17226		-2.02494			-1.81831	-2.33916		-2.42732		-1.87356	-1.88116	-1.60352	-1.41645				-4.57406	-1.86432	-1.93777	-1.72279	-1.76605		-4.49535	-3.06678		-1.64586		-2.7218	-2.13855
PAULA I_DN_p75	-1.40122		-5.30965		-1.79507			-1.36941	-3.17466		-1.4934		-1.42993	-2.27275				-1.88151	-1.21041	-1.17226		-2.02494			-1.28165	-1.70323		-1.44917		-1.2469	-1.88116	-1.3141	-1.21998				-3.10289	-1.78968	-1.80062	-1.72279	-1.18705		-2.86676	-3.06678		-1.64586		-1.3486	-1.39106
PAULA IIa_direction	1	-1	0	-1.58496	-2.58496	0	-1	-1.58496	0	1.58496	0.584963	-1	-1	-1	0	0	-1.58496	-2.32193	0	1	1.58496	-1.58496	0	-1.58496	-1	-1	0	-2.80735	0	-2.80735	1	1.58496	-2	-1	-1	0	1.58496	-1	0	0	0	0	1.58496	0	-1	0	-1	-1	0
PAULA IIa_UP_n	1	0	1	0	0	0	0	0	0	2	2	1	1	0	0	0	0	0	1	1	2	0	0	0	0	2	0	0	0	0	1	5	0	0	0	0	2	0	0	0	0	0	2	2	0	1	0	0	2
PAULA IIa_UP_fraction	0.03125	0	0.03125	0	0	0	0	0	0	0.0625	0.0625	0.03125	0.03125	0	0	0	0	0	0.03125	0.03125	0.0625	0	0	0	0	0.0625	0	0	0	0	0.03125	0.15625	0	0	0	0	0.0625	0	0	0	0	0	0.0625	0.0625	0	0.03125	0	0	0.0625
PAULA IIa_UP_fraction-available	0.0416667	0	0.0666667	0	0	0	0	0	0	0.0769231	0.0909091	0.05	0.0526316	0	0	0	0	0	0.0416667	0.0625	0.4	0	0	0	0	0.0952381	0	0	0	0	0.03125	0.15625	0	0	0	0	0.0833333	0	0	0	0	0	0.0833333	0.0909091	0	0.037037	0	0	0.181818
PAULA IIa_UP_median	1.2448		4.26413							1.38964	3.13432	5.23773	2.13516						1.60219	1.6025	2.816					1.57074					1.42206	1.07945					3.95269						2.69853	1.41267		4.36201			1.78229
PAULA IIa_UP_mean	1.2448		4.26413							1.38964	3.13432	5.23773	2.13516						1.60219	1.6025	2.816					1.57074					1.42206	1.26201					3.95269						2.69853	1.41267		4.36201			1.78229
PAULA IIa_UP_min	1.2448		4.26413							1.09498	1.03091	5.23773	2.13516						1.60219	1.6025	1.36788					1.41998					1.42206	0.919737					3.64126						1.13293	1.24324		4.36201			1.18796
PAULA IIa_UP_max	1.2448		4.26413							1.68429	5.23773	5.23773	2.13516						1.60219	1.6025	4.26413					1.7215					1.42206	1.99312					4.26413						4.26413	1.5821		4.36201			2.37663
PAULA IIa_UP_p25	1.2448		4.26413							1.24231	2.08261	5.23773	2.13516						1.60219	1.6025	2.09194					1.49536					1.42206	0.989672					3.79697						1.91573	1.32795		4.36201			1.48513
PAULA IIa_UP_p75	1.2448		4.26413							1.53697	4.18603	5.23773	2.13516						1.60219	1.6025	3.54006					1.64612					1.42206	1.32806					4.10841						3.48133	1.49739		4.36201			2.07946
PAULA IIa_DN_n	0	1	1	2	5	0	1	2	0	0	1	3	3	1	0	0	2	4	1	0	0	2	0	2	1	5	0	6	0	6	0	1	3	1	1	0	0	1	0	0	0	0	0	2	1	1	1	1	2
PAULA IIa_DN_fraction	0	0.03125	0.03125	0.0625	0.15625	0	0.03125	0.0625	0	0	0.03125	0.09375	0.09375	0.03125	0	0	0.0625	0.125	0.03125	0	0	0.0625	0	0.0625	0.03125	0.15625	0	0.1875	0	0.1875	0	0.03125	0.09375	0.03125	0.03125	0	0	0.03125	0	0	0	0	0	0.0625	0.03125	0.03125	0.03125	0.03125	0.0625
PAULA IIa_DN_fraction-available	0	0.05	0.0666667	0.142857	0.172414	0	0.04	0.25	0	0	0.0454545	0.15	0.157895	0.0625	0	0	0.25	0.333333	0.0416667	0	0	0.5	0	0.0740741	0.0384615	0.238095	0	0.26087	0	0.222222	0	0.03125	0.166667	0.0909091	0.142857	0	0	0.142857	0	0	0	0	0	0.0909091	0.04	0.037037	0.0416667	0.2	0.181818
PAULA IIa_DN_median		-1.62736	-2.50215	-2.40132	-1.9054		-6.44987	-3.90416			-1.63557	-6.1258	-2.09314	-2.24151			-1.82661	-1.59944	-1.21061			-4.75662		-3.98995	-6.56689	-2.21272		-3.80785		-1.93094		-1.30255	-1.03052	-2.82622	-1.11117			-1.45244						-1.44809	-1.42634	-1.32411	-1.1775	-2.01964	-1.66206
PAULA IIa_DN_mean		-1.62736	-2.50215	-2.40132	-2.64144		-6.44987	-3.90416			-1.63557	-4.97735	-2.24616	-2.24151			-1.82661	-2.74556	-1.21061			-4.75662		-3.98995	-6.56689	-2.32028		-3.75863		-2.60905		-1.30255	-1.07159	-2.82622	-1.11117			-1.45244						-1.44809	-1.42634	-1.32411	-1.1775	-2.01964	-1.66206
PAULA IIa_DN_min		-1.62736	-2.50215	-3.74745	-6.56689		-6.44987	-6.44987			-1.63557	-6.44987	-3.29948	-2.24151			-2.23396	-6.56689	-1.21061			-6.56689		-6.56689	-6.56689	-3.46948		-6.44987		-6.44987		-1.30255	-1.22929	-2.82622	-1.11117			-1.45244						-1.4685	-1.42634	-1.32411	-1.1775	-2.01964	-1.68718
PAULA IIa_DN_max		-1.62736	-2.50215	-1.05519	-1.03363		-6.44987	-1.35845			-1.63557	-2.35638	-1.34586	-2.24151			-1.41926	-1.21647	-1.21061			-2.94634		-1.41301	-6.56689	-1.27569		-1.23647		-1.4409		-1.30255	-0.954971	-2.82622	-1.11117			-1.45244						-1.42767	-1.42634	-1.32411	-1.1775	-2.01964	-1.63694
PAULA IIa_DN_p25		-1.62736	-2.50215	-3.07439	-2.50297		-6.44987	-5.17702			-1.63557	-6.28784	-2.69631	-2.24151			-2.03028	-2.91228	-1.21061			-5.66175		-5.27842	-6.56689	-3.21809		-4.71688		-2.17347		-1.30255	-1.1299	-2.82622	-1.11117			-1.45244						-1.4583	-1.42634	-1.32411	-1.1775	-2.01964	-1.67462
PAULA IIa_DN_p75		-1.62736	-2.50215	-1.72826	-1.1983		-6.44987	-2.6313			-1.63557	-4.24109	-1.7195	-2.24151			-1.62293	-1.43271	-1.21061			-3.85148		-2.70148	-6.56689	-1.42543		-2.62436		-1.71823		-1.30255	-0.992744	-2.82622	-1.11117			-1.45244						-1.43788	-1.42634	-1.32411	-1.1775	-2.01964	-1.6495
PAULA IIb_direction	0	0	-1	0	0	0	0	0	0	0	-1	0	0	0	0	0	0	0	0	1	0	1.58496	0	0	1.58496	0	0	0.736966	0	-1.58496	0	0	0	0	0	0	0	0	-1.58496	1	0	0	0	1.32193	1.58496	-1.58496	0	0	0
PAULA IIb_UP_n	0	0	0	0	0	0	0	0	0	0	0	0	0	0	0	0	0	0	0	1	0	2	0	0	2	1	0	4	0	1	0	0	0	0	0	0	0	0	0	1	0	0	0	4	2	0	0	0	0
PAULA IIb_UP_fraction	0	0	0	0	0	0	0	0	0	0	0	0	0	0	0	0	0	0	0	0.0416667	0	0.0833333	0	0	0.0833333	0.0416667	0	0.166667	0	0.0416667	0	0	0	0	0	0	0	0	0	0.0416667	0	0	0	0.166667	0.0833333	0	0	0	0
PAULA IIb_UP_fraction-available	0	0	0	0	0	0	0	0	0	0	0	0	0	0	0	0	0	0	0	0.0769231	0	0.5	0	0	0.105263	0.0625	0	0.2	0	0.0434783	0	0	0	0	0	0	0	0	0	0.125	0	0	0	0.210526	0.105263	0	0	0	0
PAULA IIb_UP_median																				6.74388		1.29445			2.29422	1.78752		2.0734		0.934564										1.29982				1.39377	2.2883
PAULA IIb_UP_mean																				6.74388		1.29445			2.29422	1.78752		2.00827		0.934564										1.29982				1.53664	2.2883
PAULA IIb_UP_min																				6.74388		1.06805			2.07928	1.78752		0.903804		0.934564										1.29982				0.88208	1.19223
PAULA IIb_UP_max																				6.74388		1.52086			2.50917	1.78752		2.98249		0.934564										1.29982				2.47695	3.38438
PAULA IIb_UP_p25																				6.74388		1.18125			2.18675	1.78752		1.38501		0.934564										1.29982				1.05026	1.74027
PAULA IIb_UP_p75																				6.74388		1.40766			2.4017	1.78752		2.69666		0.934564										1.29982				1.88014	2.83634
PAULA IIb_DN_n	0	0	1	0	0	0	0	0	0	0	1	0	0	0	0	0	0	0	0	0	0	0	0	0	0	1	0	2	0	5	0	0	0	0	0	0	0	0	2	0	0	0	0	1	0	2	0	0	0
PAULA IIb_DN_fraction	0	0	0.0416667	0	0	0	0	0	0	0	0.0416667	0	0	0	0	0	0	0	0	0	0	0	0	0	0	0.0416667	0	0.0833333	0	0.208333	0	0	0	0	0	0	0	0	0.0833333	0	0	0	0	0.0416667	0	0.0833333	0	0	0
PAULA IIb_DN_fraction-available	0	0	0.0833333	0	0	0	0	0	0	0	0.047619	0	0	0	0	0	0	0	0	0	0	0	0	0	0	0.0625	0	0.1	0	0.217391	0	0	0	0	0	0	0	0	0.4	0	0	0	0	0.0526316	0	0.1	0	0	0
PAULA IIb_DN_median			-1.48046								-1.19185															-1.07683		-2.16629		-1.21061									-1.39771					-1.16996		-2.12414
PAULA IIb_DN_mean			-1.48046								-1.19185															-1.07683		-2.16629		-1.20225									-1.39771					-1.16996		-2.12414
PAULA IIb_DN_min			-1.48046								-1.19185															-1.07683		-2.79898		-1.34364									-1.57465					-1.16996		-2.6501
PAULA IIb_DN_max			-1.48046								-1.19185															-1.07683		-1.5336		-1.00073									-1.22077					-1.16996		-1.59819
PAULA IIb_DN_p25			-1.48046								-1.19185															-1.07683		-2.48264		-1.25918									-1.48618					-1.16996		-2.38712
PAULA IIb_DN_p75			-1.48046								-1.19185															-1.07683		-1.84995		-1.19709									-1.30924					-1.16996		-1.86116
PAULA IIc_direction	0.736966	1.58496	-0.321928	1	2	1.58496	2.80735	1.58496	1	1	1	1	1.32193	1	1	1	2	0.584963	1.58496	2	1	0	0	0.584963	0	0	1	0.584963	1.58496	-1	1	0	1	0	0	0	1	2	1.58496	1	1	1.58496	2.32193	0.736966	1	1.58496	2.32193	1	-0.584963
PAULA IIc_UP_n	4	2	3	1	3	2	6	2	1	1	3	3	4	1	1	1	3	2	2	3	1	1	2	2	2	1	1	5	2	1	3	1	1	0	0	0	1	3	2	1	1	2	4	4	1	2	4	1	1
PAULA IIc_UP_fraction	0.114286	0.0571429	0.0857143	0.0285714	0.0857143	0.0571429	0.171429	0.0571429	0.0285714	0.0285714	0.0857143	0.0857143	0.114286	0.0285714	0.0285714	0.0285714	0.0857143	0.0571429	0.0571429	0.0857143	0.0285714	0.0285714	0.0571429	0.0571429	0.0571429	0.0285714	0.0285714	0.142857	0.0571429	0.0285714	0.0857143	0.0285714	0.0285714	0	0	0	0.0285714	0.0857143	0.0571429	0.0285714	0.0285714	0.0571429	0.114286	0.114286	0.0285714	0.0571429	0.114286	0.0285714	0.0285714
PAULA IIc_UP_fraction-available	0.125	0.166667	0.142857	0.111111	0.103448	1	0.2	0.133333	0.5	0.0588235	0.15	0.157895	0.307692	0.05	0.5	0.5	0.130435	0.1	0.0625	0.1875	0.0588235	0.1	0.133333	0.0769231	0.0909091	0.0625	0.0357143	0.217391	0.0833333	0.0344828	0.0857143	0.0285714	0.142857	0	0	0	0.0833333	0.214286	0.4	0.111111	0.0588235	0.142857	0.148148	0.153846	0.0357143	0.0909091	0.235294	0.125	0.0833333
PAULA IIc_UP_median	3.73388	3.80874	3.17271	4.44476	3.693	3.80874	1.11818	2.16734	4.44476	3.17271	4.44476	4.44476	1.43684	3.17271	3.17271	3.17271	1.86341	2.58971	3.80874	3.28965	3.17271	0.962313	4.66802	2.14043	3.43285	3.17271	3.17271	1.90115	6.50121	3.17271	3.77477	3.17271	3.17271				3.17271	3.60712	6.76428	3.17271	3.17271	3.80874	3.43285	2.92342	3.17271	6.5863	2.94459	3.17271	3.17271
PAULA IIc_UP_mean	3.77131	3.80874	3.24054	4.44476	3.6224	3.80874	1.54746	2.16734	4.44476	3.17271	5.87245	4.72975	1.8348	3.17271	3.17271	3.17271	2.18868	2.58971	3.80874	3.48795	3.17271	0.962313	4.66802	2.14043	3.43285	3.17271	3.17271	2.45463	6.50121	3.17271	4.32277	3.17271	3.17271				3.17271	3.74153	6.76428	3.17271	3.17271	3.80874	4.50946	4.22314	3.17271	6.5863	3.20996	3.17271	3.17271
PAULA IIc_UP_min	3.17271	3.17271	2.85591	4.44476	3.17271	3.17271	0.988748	1.16196	4.44476	3.17271	3.17271	3.17271	1.29281	3.17271	3.17271	3.17271	1.52992	2.0067	3.17271	3.17271	3.17271	0.962313	3.17271	1.10816	3.17271	3.17271	3.17271	1.11004	3.17271	3.17271	3.17271	3.17271	3.17271				3.17271	3.17271	4.44476	3.17271	3.17271	3.17271	1.45254	1.05794	3.17271	3.17271	2.50592	3.17271	3.17271
PAULA IIc_UP_max	4.44476	4.44476	3.693	4.44476	4.00149	4.44476	3.17271	3.17271	4.44476	3.17271	9.99989	6.57179	3.17271	3.17271	3.17271	3.17271	3.17271	3.17271	4.44476	4.00149	3.17271	0.962313	6.16334	3.17271	3.693	3.17271	3.17271	4.44476	9.82971	3.17271	6.02085	3.17271	3.17271				3.17271	4.44476	9.0838	3.17271	3.17271	4.44476	9.7196	9.98779	3.17271	9.99989	4.44476	3.17271	3.17271
PAULA IIc_UP_p25	3.56293	3.49072	3.01431	4.44476	3.43285	3.49072	1.02712	1.66465	4.44476	3.17271	3.80874	3.80874	1.36247	3.17271	3.17271	3.17271	1.69666	2.29821	3.49072	3.23118	3.17271	0.962313	3.92037	1.6243	3.30278	3.17271	3.17271	1.64451	4.83696	3.17271	3.47374	3.17271	3.17271				3.17271	3.38991	5.60452	3.17271	3.17271	3.49072	2.74267	2.27008	3.17271	4.8795	2.66383	3.17271	3.17271
PAULA IIc_UP_p75	3.94226	4.12675	3.43285	4.44476	3.84724	4.12675	1.69718	2.67002	4.44476	3.17271	7.22232	5.50827	1.90917	3.17271	3.17271	3.17271	2.51806	2.88121	4.12675	3.64557	3.17271	0.962313	5.41568	2.65657	3.56293	3.17271	3.17271	3.17271	8.16546	3.17271	4.89781	3.17271	3.17271				3.17271	4.02594	7.92404	3.17271	3.17271	4.12675	5.19965	4.87648	3.17271	8.29309	3.49072	3.17271	3.17271
PAULA IIc_DN_n	2	0	4	0	0	0	0	0	0	0	1	1	1	0	0	0	0	1	0	0	0	1	2	1	2	1	0	3	0	3	1	1	0	0	0	0	0	0	0	0	0	0	0	2	0	0	0	0	2
PAULA IIc_DN_fraction	0.0571429	0	0.114286	0	0	0	0	0	0	0	0.0285714	0.0285714	0.0285714	0	0	0	0	0.0285714	0	0	0	0.0285714	0.0571429	0.0285714	0.0571429	0.0285714	0	0.0857143	0	0.0857143	0.0285714	0.0285714	0	0	0	0	0	0	0	0	0	0	0	0.0571429	0	0	0	0	0.0571429
PAULA IIc_DN_fraction-available	0.0625	0	0.190476	0	0	0	0	0	0	0	0.05	0.0526316	0.0769231	0	0	0	0	0.05	0	0	0	0.1	0.133333	0.0384615	0.0909091	0.0625	0	0.130435	0	0.103448	0.0285714	0.0285714	0	0	0	0	0	0	0	0	0	0	0	0.0769231	0	0	0	0	0.166667
PAULA IIc_DN_median	-3.76104		-1.96121								-1.12369	-4.77578	-1.54242					-2.17703				-1.32485	-3.47537	-5.87509	-2.52543	-1.22984		-1.99025		-1.30986	-5.87509	-0.973281												-1.24873					-1.24972
PAULA IIc_DN_mean	-3.76104		-2.2029								-1.12369	-4.77578	-1.54242					-2.17703				-1.32485	-3.47537	-5.87509	-2.52543	-1.22984		-2.39565		-2.79221	-5.87509	-0.973281												-1.24873					-1.24972
PAULA IIc_DN_min	-5.87509		-3.50842								-1.12369	-4.77578	-1.54242					-2.17703				-1.32485	-5.87509	-5.87509	-3.80215	-1.22984		-3.53423		-5.87509	-5.87509	-0.973281												-1.64846					-1.36392
PAULA IIc_DN_max	-1.64699		-1.38075								-1.12369	-4.77578	-1.54242					-2.17703				-1.32485	-1.07565	-5.87509	-1.2487	-1.22984		-1.66247		-1.19167	-5.87509	-0.973281												-0.849011					-1.13551
PAULA IIc_DN_p25	-4.81806		-2.46517								-1.12369	-4.77578	-1.54242					-2.17703				-1.32485	-4.67523	-5.87509	-3.16379	-1.22984		-2.76224		-3.59248	-5.87509	-0.973281												-1.44859					-1.30682
PAULA IIc_DN_p75	-2.70401		-1.69893								-1.12369	-4.77578	-1.54242					-2.17703				-1.32485	-2.27551	-5.87509	-1.88706	-1.22984		-1.82636		-1.25077	-5.87509	-0.973281												-1.04887					-1.19262
PAULA III_direction	-0.584963	1.58496	0.584963	1.58496	2.32193	1	1	0	0	-1.58496	2	0	2	-1	1	-1	1.58496	1	0	-2	1.58496	1.58496	0	0	2	-3.45943	0	0	1	-3	1	-1	1	1.58496	1.58496	1	1	0	1	1.58496	1	1	0	1.80735	2	1	0	1.58496	0
PAULA III_UP_n	1	2	2	2	4	1	1	0	1	0	3	0	3	0	1	0	2	1	2	0	2	2	0	0	3	0	0	4	1	0	1	0	1	2	2	1	1	0	3	2	1	1	2	6	3	3	0	2	1
PAULA III_UP_fraction	0.0243902	0.0487805	0.0487805	0.0487805	0.097561	0.0243902	0.0243902	0	0.0243902	0	0.0731707	0	0.0731707	0	0.0243902	0	0.0487805	0.0243902	0.0487805	0	0.0487805	0.0487805	0	0	0.0731707	0	0	0.097561	0.0243902	0	0.0243902	0	0.0243902	0.0487805	0.0487805	0.0243902	0.0243902	0	0.0731707	0.0487805	0.0243902	0.0243902	0.0487805	0.146341	0.0731707	0.0731707	0	0.0487805	0.0243902
PAULA III_UP_fraction-available	0.0263158	0.0869565	0.133333	0.166667	0.102564	0.5	0.0263158	0	0.25	0	0.107143	0	0.176471	0	0.5	0	0.0869565	0.047619	0.0540541	0	0.2	0.2	0	0	0.0857143	0	0	0.133333	0.0344828	0	0.025641	0	0.0666667	0.181818	0.285714	0.0625	0.0588235	0	0.333333	0.0952381	0.05	0.0625	0.0588235	0.214286	0.0882353	0.09375	0	0.0833333	0.125
PAULA III_UP_median	2.3404	5.55756	7.00874	5.4712	1.4537	9.29375	1.20493		1.78355		1.68886		7.16988		9.29375		1.69322	1.09842	3.93164		3.2188	1.74686			1.31136			2.10559	0.935769		3.84927		9.29375	5.20122	5.3875	9.29375	4.72373		3.02344	5.71683	3.21907	2.01999	4.947	2.25988	7.16988	1.54181		1.73062	1.12481
PAULA III_UP_mean	2.3404	5.55756	7.00874	5.4712	3.50938	9.29375	1.20493		1.78355		1.78277		6.53707		9.29375		1.69322	1.09842	3.93164		3.2188	1.74686			3.94463			2.18512	0.935769		3.84927		9.29375	5.20122	5.3875	9.29375	4.72373		3.05844	5.71683	3.21907	2.01999	4.947	3.11642	6.44664	1.671		1.73062	1.12481
PAULA III_UP_min	2.3404	1.82136	4.72373	1.64864	1.1978	9.29375	1.20493		1.78355		1.39849		3.14758		9.29375		1.50698	1.09842	3.13954		1.71387	1.40768			1.22878			1.38172	0.935769		3.84927		9.29375	1.10869	1.48125	9.29375	4.72373		2.72764	1.50132	3.21907	2.01999	4.58862	0.848338	2.23769	1.09822		1.67751	1.12481
PAULA III_UP_max	2.3404	9.29375	9.29375	9.29375	9.93233	9.29375	1.20493		1.78355		2.26097		9.29375		9.29375		1.87945	1.09842	4.72373		4.72373	2.08604			9.29375			3.14758	0.935769		3.84927		9.29375	9.29375	9.29375	9.29375	4.72373		3.42425	9.93233	3.21907	2.01999	5.30539	9.29375	9.93233	2.37299		1.78373	1.12481
PAULA III_UP_p25	2.3404	3.68946	5.86624	3.55992	1.29271	9.29375	1.20493		1.78355		1.54368		5.15873		9.29375		1.6001	1.09842	3.53559		2.46633	1.57727			1.27007			1.40815	0.935769		3.84927		9.29375	3.15496	3.43438	9.29375	4.72373		2.87554	3.60907	3.21907	2.01999	4.76781	1.72128	4.70379	1.32001		1.70407	1.12481
PAULA III_UP_p75	2.3404	7.42566	8.15125	7.38248	3.67037	9.29375	1.20493		1.78355		1.97491		8.23182		9.29375		1.78633	1.09842	4.32768		3.97126	1.91645			5.30256			2.88256	0.935769		3.84927		9.29375	7.24749	7.34063	9.29375	4.72373		3.22384	7.82458	3.21907	2.01999	5.1262	2.43615	8.55111	1.9574		1.75718	1.12481
PAULA III_DN_n	2	0	1	0	0	0	0	0	1	2	0	0	0	1	0	1	0	0	2	3	0	0	0	0	0	10	0	4	0	7	0	1	0	0	0	0	0	0	1	0	0	0	2	1	0	1	0	0	1
PAULA III_DN_fraction	0.0487805	0	0.0243902	0	0	0	0	0	0.0243902	0.0487805	0	0	0	0.0243902	0	0.0243902	0	0	0.0487805	0.0731707	0	0	0	0	0	0.243902	0	0.097561	0	0.170732	0	0.0243902	0	0	0	0	0	0	0.0243902	0	0	0	0.0487805	0.0243902	0	0.0243902	0	0	0.0243902
PAULA III_DN_fraction-available	0.0526316	0	0.0666667	0	0	0	0	0	0.25	0.0769231	0	0	0	0.047619	0	0.5	0	0	0.0540541	0.136364	0	0	0	0	0	0.47619	0	0.133333	0	0.225806	0	0.0243902	0	0	0	0	0	0	0.111111	0	0	0	0.0588235	0.0357143	0	0.03125	0	0	0.125
PAULA III_DN_median	-1.46605		-5.20781						-1.76155	-1.47922				-1.10181		-1.83312			-1.2677	-1.53407						-1.64105		-1.80647		-1.33297		-1.13704							-2.01187				-1.95057	-1.20329		-1.31834			-1.22003
PAULA III_DN_mean	-1.46605		-5.20781						-1.76155	-1.47922				-1.10181		-1.83312			-1.2677	-1.47379						-1.61252		-2.21863		-1.34296		-1.13704							-2.01187				-1.95057	-1.20329		-1.31834			-1.22003
PAULA III_DN_min	-1.96516		-5.20781						-1.76155	-1.60986				-1.10181		-1.83312			-1.46489	-1.54532						-2.13088		-4.43763		-1.78761		-1.13704							-2.01187				-2.04777	-1.20329		-1.31834			-1.22003
PAULA III_DN_max	-0.96694		-5.20781						-1.76155	-1.34859				-1.10181		-1.83312			-1.0705	-1.34197						-1.06098		-0.82395		-1.17463		-1.13704							-2.01187				-1.85338	-1.20329		-1.31834			-1.22003
PAULA III_DN_p25	-1.7156		-5.20781						-1.76155	-1.54454				-1.10181		-1.83312			-1.36629	-1.5397						-1.84654		-2.59655		-1.35103		-1.13704							-2.01187				-1.99917	-1.20329		-1.31834			-1.22003
PAULA III_DN_p75	-1.21649		-5.20781						-1.76155	-1.41391				-1.10181		-1.83312			-1.1691	-1.43802						-1.36984		-1.42855		-1.20171		-1.13704							-2.01187				-1.90197	-1.20329		-1.31834			-1.22003
[truncated: 5,000 more columns]

## Sheet: Legend
# _direction	Direction of fold change (FC [log2]) regulation: UP = overexpression >0; DN = downregulation <0
# _UP/DN_n	Number of samples with significant (p<0.05) overexpression
# _UP/DN_fraction	Fraction of samples with significant (p<0.05) overexpression of all samples in this group
# _UP/DN_fraction-available	Fraction of samples with significant (p<0.05) overexpression of all samples in this group with identification of the respective protein
# _UP/DN_median	Median FC of significantly regulated samples
# _UP/DN_mean	Mean FC of significantly regulated samples
# _UP/DN_min	Minimum FC of significantly regulated samples
# _UP/DN_max	Maximum FC of significantly regulated samples
# _UP/DN_p25	25th percentile of FCs of significantly regulated samples
# _UP/DN_p75	75th percentile of FCs of significantly regulated samples
