# Supplementary material for: Proteomic analysis of the urothelial cancer landscape
Source: Nat Commun. 2024 May 27;15:4513. doi: 10.1038/s41467-024-48096-5 (PMC11130393; doi:10.1038/s41467-024-48096-5)
Supplement: Supplementary file 9 — Supplementary Data 6 [file 41467_2024_48096_MOESM9_ESM.xlsx]

## Sheet: Differential expression
protein	FC	q	N1	N2
MID1	0.110931	0.101081	200	159
HSF1	1.12441	0.594596	126	99
GDAP1	1.42298	0.621098	116	94
VGLL4	0.877434	0.353972	76	59
NOL3	0.533727	0.928006	226	178
OS9	0.20866	0.205946	218	171
TSSC4	-0.35876	0.189581	84	66
UBE2E1	0.403119	0.659794	167	132
GALNS	0.30022	0.881256	177	137
CPSF4	0.456267	0.903301	152	117
ZNF24	0.912705	0.060434	110	85
STARD7	-0.136564	0.000198735	133	106
KDM2A	0.427974	0.261842	126	98
CRTC2	0.565021	0.826317	126	98
WLS	0.210911	0.0425017	210	164
TMEM106B	1.12155	0.75611	117	93
SAAL1	0.901836	0.917299	67	52
TTC30A	0.0750596	0.789146	59	46
MAGEA10	1.02795	0.835934	58	46
CDC16	0.0796562	0.357882	201	158
HLA-H	0.0687169	0.00138264	192	152
RAI1	-0.208229	8.96321e-07	142	113
POLR2G	0.409543	0.00020769	217	172
POTEI	0.314498	0.0990823	186	143
AAR2	0.1921	0.707616	176	138
TMOD1	-0.643641	4.09764e-18	210	164
TMUB1	0.334388	0.403919	234	185
CHTOP	0.361678	0.0222353	242	192
ACSS3	0.397694	0.142734	108	87
TPRKB	1.09358	0.350598	59	46
UBP1	0.57843	0.308363	50	40
ERBB3	0.417641	0.959547	91	74
PPP3CB	0.421148	0.0889332	125	100
C7orf26	1.37637	0.545059	77	58
CYRIA	0.317512	0.133004	92	73
HAX1	-0.00407485	0.0143276	110	85
SLC25A19	0.992909	0.0151659	78	57
HOOK1	0.779232	0.368937	192	152
MMP12	0.390678	0.381513	177	137
RXRB	0.49311	0.0375219	193	151
TBC1D2	0.14213	0.688846	193	151
TRIM65	0.582277	0.401284	151	119
TPX2	0.239632	0.86326	92	73
ELOVL5	0.195766	0.0666465	75	60
EIF2B2	-0.058725	0.261719	234	185
PLEKHA7	0.0214099	0.353042	169	130
GATA3	0.97866	0.0262989	100	79
NFIA	-0.00645479	0.000683274	142	112
ODAD3	-0.363585	0.00147482	74	60
NAT1	0.434753	0.245213	218	171
MFSD6	-0.241704	7.63551e-11	169	130
TMEM237	0.947192	0.0288822	108	86
WASH2P	0.337069	0.254173	142	113
ATP11B	1.14568	0.851034	109	85
POTEF	-0.0866319	0.0682022	177	138
VPS39	-0.0123975	0.907717	201	158
DMAP1	0.368072	0.597166	194	150
ANKS1A	0.13542	0.900167	225	179
CNOT11	0.0129927	0.0132469	118	91
ARRDC1	0.204782	0.0827082	49	41
DECR2	0.404936	0.796578	84	66
DEPTOR	0.238574	0.513027	60	45
BRAT1	0.355349	0.941495	82	68
GTF2F2	0.325315	0.40001	218	171
HEATR6	1.00323	0.801633	49	40
GIMAP5	0.214006	0.161675	58	47
TMBIM6	0.961839	1.66466e-08	218	171
ATXN1L	0.796247	0.61631	58	47
RNF31	0.223628	0.0653227	193	151
NPEPL1	0.16471	0.104318	234	185
CRBN	1.09972	0.197005	76	59
SRPX2	0.341355	0.576813	160	124
FRYL	0.147457	0.0879723	193	151
APBB1IP	0.00933254	3.99148e-06	160	125
ACTR3B	0.59493	0.20818	69	51
UGT2A3	0.38513	0.0111803	66	53
PCP4	-0.0253053	0.000274359	174	140
SPARCL1	0.245042	0.381199	134	106
RNF170	0.471186	0.0348485	192	152
NSD3	0.602456	0.0837828	116	93
LY6D	-0.171041	0.00512286	242	192
HSP90AB4P	0.683902	3.29414e-05	175	139
MZB1	-0.221691	0.0107307	242	192
SERPINB3	-0.54377	1.52787e-06	242	192
MAFF	0.449344	0.755584	160	124
THBS1	0.0907777	0.789514	242	192
TMSB15A	0.144407	0.978786	100	79
IGFBP7	-0.0040882	0.860582	234	185
SF3B4	0.125449	0.916293	233	186
DOK1	0.976316	0.820668	76	59
MT1X	-0.50419	0.109486	91	74
OLFM4	-0.83321	9.20731e-12	242	192
OPLAH	-0.0701327	0.0502021	234	185
PSTPIP2	0.162699	0.0537416	142	112
IGBP1	0.108496	0.15591	234	185
DR1	0.258599	0.0128436	225	179
SDF2L1	0.0881704	0.494543	234	185
CD99	-0.519062	1.33399e-11	242	192
NUDCD3	0.0592859	0.0644735	215	174
HLA-DQA2	0.366232	0.792581	84	65
XPOT	-0.0291997	0.579968	234	185
STK38	0.0203929	0.350308	192	152
UGT1A10	0.438757	0.182858	184	145
MMP1	0.0347218	0.672786	152	117
PPP1R14B	0.492054	0.000249833	208	166
BPI	-0.354621	8.10659e-06	226	178
POTEJ	0.242887	0.445096	167	132
DEFA1
NLRP2	-0.0733656	0.158222	200	159
IRAG2	0.0937812	0.0201999	115	94
PIK3C3	-0.164477	0.0912591	200	159
POLR1G	0.375472	0.334956	209	165
DUOXA2	0.147486	0.811209	94	71
BAG5	0.052061	0.165649	234	185
ISCA2	0.158145	0.518599	137	103
DAP	-0.0792356	0.0251235	242	192
SNAP29	0.010753	0.057993	234	185
COL10A1	0.731666	0.0101582	149	120
HTRA2	-0.0640256	0.108567	242	192
ASCC1	0.489258	0.121869	110	84
CD36	-0.187749	0.00243035	183	146
ELANE	-0.541155	1.5972e-06	242	192
CIAO2B	0.315119	0.304125	148	121
MIPEP	-0.0105339	0.899786	208	166
FILIP1L	-0.474509	5.80863e-08	192	152
NMES1	0.781023	0.0029452	143	112
PDCD5	-0.0343201	0.882563	242	192
ZNF462	-0.266575	0.131231	159	125
UNC13D	-0.192349	2.29634e-08	226	178
UFC1	0.435567	1.39373e-09	242	192
VKORC1	-0.182333	0.0196042	226	178
MPZ	-0.416061	0.00281723	75	60
CISD1	-0.046234	0.0556075	242	192
IGKV1-37	0.0186803	0.477696	184	145
FBXO2	-0.272684	0.309789	82	68
INTS10	0.219149	0.327148	109	85
RXRA	-0.0855959	0.502402	209	165
CASP7	0.0894556	0.167839	242	192
SNF8	-0.178846	0.000620449	168	132
ZC3H7B	0.0790003	0.0566876	136	103
LYPD3	-0.0308408	0.0544523	185	145
CTSC	0.0375843	0.442416	242	192
ANO10	0.0956366	0.882563	234	185
SLC2A1	0.106052	0.589532	242	192
PRTN3	-0.232544	0.201698	210	164
CTSG	-0.66926	4.63007e-15	242	192
S100A8	-0.414387	3.93653e-06	242	192
TAF15	0.244275	0.000122843	234	185
PLEKHF1	0.0658866	0.87039	117	92
CLIC3	0.205044	0.815434	201	158
LPCAT4	0.304786	0.224808	202	157
ELMO2	-0.224067	2.59481e-07	193	151
BCCIP	0.718181	6.37744e-06	176	138
ANXA8L1	0.499883	4.64045e-06	218	172
ENO3	0.678827	0.058308	153	117
IMPDH1	0.494756	0.401954	127	98
H2AC21	0.129409	0.963707	242	192
RAB15	0.136971	0.12404	50	40
ATAD3B	0.395963	0.00762876	109	85
PATJ	0.688792	0.941347	66	54
MMP10	0.0264455	0.233433	209	165
CXADR	0.0540315	0.941888	225	179
IFT27	0.055254	0.244918	226	178
CRP	-0.483777	0.000777918	190	154
RAC2	-0.294946	9.42949e-07	242	192
C11orf68	0.602878	0.530508	135	104
CASP3	0.181365	0.0599374	234	185
MRPL22	-0.107845	0.00261883	226	178
PCF11	-0.283673	0.0413923	127	97
HINT1	0.226358	0.000239991	242	192
HK3	-0.395227	8.22366e-06	242	192
NDUFAF3	-0.0395996	0.6261	242	192
PTBP3	-0.0222967	0.456876	242	192
RETN	0.0969088	0.122104	194	150
THBS2	0.119087	0.960305	242	192
STARD10	0.0429454	0.882563	233	186
OSBPL10	-0.0120964	3.80552e-08	207	167
SURF4	-0.0857018	0.376829	242	192
SAA2	-0.426451	0.00670696	158	127
CFP	-0.57656	1.88693e-09	132	107
PRXL2A	0.195378	0.0245808	242	192
OAS1	0.280817	0.0534161	202	157
TMEM97	0.54954	0.000964844	210	164
APOL3	-0.282059	2.93972e-06	159	126
FKBP11	0.102631	0.263358	242	192
MICOS10	-0.147326	0.348045	93	72
ERO1A	0.202694	7.36147e-06	242	192
RPS27	0.183264	0.000631087	234	185
INPP1	-0.15278	0.000797239	234	185
G3BP2	0.0398614	0.744949	242	192
ZFP36L2	0.0200495	4.50456e-05	149	121
SDC1	0.198921	0.0162949	242	192
EXOC5	-0.0229491	0.355514	242	192
MAP2K4	0.0190737	0.00556259	225	179
RPS6KA3	-0.0565046	0.177739	242	192
EGFR	-0.0170866	0.446183	242	192
MOV10	-0.0335782	0.157069	234	185
ARMT1	0.180726	0.000572318	233	186
FOSL2	0.680696	0.0378924	116	93
MTURN	0.158968	0.564295	68	52
TST	0.144451	0.00512286	242	192
MARK3	-0.537745	1.19753e-08	192	152
USE1	-0.0425537	0.991057	100	79
FBLIM1	-0.144829	0.00938458	242	192
CLCA4	-0.00983324	0.278225	234	185
SERPINE1	0.16674	0.899786	158	126
SH3GL1	-0.0589422	0.0427409	242	192
TSPO	0.378392	0.0141237	242	192
ANXA8	0.417307	0.00053674	226	178
SLC16A3	0.112631	0.332287	226	178
CALML3	-0.072771	0.150894	242	192
SEC62	-0.051997	0.0904509	242	192
GIT2	-0.227476	1.74957e-06	242	192
ARHGAP12	-0.0815741	0.68923	194	150
TMEM63A	0.091689	0.878754	209	165
PGRMC2	0.16967	0.0688053	242	192
SH3GL2	-0.0240567	0.495579	61	44
RANBP3	-0.0723187	0.0758299	242	192
PRKAB2	-0.650058	0.00925992	100	79
S100A12	-0.119088	0.150667	194	150
MAP2K3	-0.135076	0.0634792	234	185
GNPNAT1	-0.0646006	0.633234	192	152
RPS27L	0.511972	0.0327158	201	158
EIF4E	0.0763788	0.00136271	242	192
BNIP5	-1.16358	2.13671e-13	208	166
AGO1	-0.275076	4.01316e-09	200	159
MCEE	-0.138543	0.00314181	218	171
TBC1D5	0.11816	0.967968	242	192
COMMD8	0.327498	0.0158151	210	164
ARF4	0.140201	0.00387247	242	192
DSG3	-0.254395	0.00109996	183	146
SLC4A2	0.154971	0.735734	99	81
HSDL1	0.150286	0.979864	126	98
LRPAP1	-0.198135	0.153521	242	192
CTSA	0.19537	0.00039024	242	192
FCSK	0.0875854	0.469296	242	192
SCD	1.00683	0.00475324	108	86
DLGAP4	0.0221032	0.173336	192	152
NDUFB4	-0.033554	0.166229	242	192
UBQLN1	-0.10808	0.299326	234	185
C8A	-0.522852	1.7858e-19	242	192
PPP1CA	0.667209	1.77236e-16	242	192
PDE4DIP	0.0282	0.915782	59	46
METTL26	0.0651355	0.107466	218	171
EOGT	0.0211649	0.863741	234	185
ABCC1	-0.163264	0.000202719	234	185
ZBTB8OS	0.252403	0.58339	83	66
SEC11A	0.124918	0.163456	242	192
HLA-DRB4	-0.212217	0.028809	107	87
PEX19	0.0601714	0.410981	226	178
CLCA2	-0.190708	0.00127274	200	159
SYNJ2BP	0.0308198	0.962808	226	178
COL21A1	-0.2644	6.03284e-05	165	134
AHSP	-0.359962	2.47069e-06	140	115
LGALS8	-0.0733904	0.280862	226	178
ATP6V0D1	0.20985	3.69372e-06	242	192
PAWR	-0.178479	1.22702e-05	242	192
VARS2	0.344082	0.930037	117	92
VPS51	0.213941	0.481484	242	192
MT-CO3	-0.175208	0.00265599	161	123
S100A14	0.0777252	0.518133	242	192
RBBP7	0.0913893	0.0516077	242	192
ACSL5	0.0517238	0.546495	242	192
GPX3	-0.725205	1.20502e-17	242	192
HDAC1	0.0337708	0.113542	242	192
NCF1B	-0.200703	0.00139352	202	157
XPO5	0.103849	0.0209615	234	185
RASA1	-0.0135567	0.190486	186	144
RNASEH1	0.973005	0.0365154	108	86
FLAD1	0.488897	1.32266e-05	226	178
ALDOC	-0.0180657	0.460028	242	192
PIGR	-0.594948	2.24683e-11	242	192
STING1	-0.186134	0.000229583	234	185
PPIAL4H	0.329863	0.437348	92	73
DDI2	0.136621	0.000268057	242	192
PPFIA1	0.146764	0.130726	242	192
SLC33A1	-0.103656	0.0662373	108	87
CD81	-0.317888	4.71129e-12	242	192
CLPTM1L	0.310477	0.584729	218	171
WDR11	0.00125791	0.930837	202	157
PSMD7	0.110504	0.141398	242	192
RRP1B	0.00732729	0.529475	226	178
SQSTM1	-0.0382757	0.784428	234	185
MAP2K7	0.794528	0.558536	50	40
USP11	0.295949	0.0019449	201	158
TAPBPL	-0.0653091	0.0271631	209	165
ANAPC2	0.21435	0.485789	57	48
PAPOLA	-0.0419792	0.532822	242	192
NDRG1	-0.0606886	0.0672779	242	192
DDR1	0.280099	0.213256	193	151
GPRC5C	0.414849	0.601541	182	147
COG1	-0.0804102	0.0726624	210	164
ERAP2	0.0515037	0.321732	242	192
PTRH2	0.0367558	0.035409	208	166
VPS35L	-0.0995976	0.0565555	234	185
RHOC	0.190907	0.452607	242	192
FHL3	-0.0444373	0.183754	209	165
DHTKD1	-0.213399	0.0414233	177	137
VPS52	-0.122508	0.0480587	202	157
S100A16	-0.101399	0.0858506	242	192
CHD2	-0.00673657	0.957471	193	151
FCER1G	-0.339987	0.00039024	234	185
TMLHE	0.309205	0.515651	152	117
INTS13	0.0110335	0.548765	125	99
CERS2	0.50089	7.38899e-11	193	151
PRCC	-0.132217	0.30572	183	146
MRPL18	-0.0645639	0.691841	199	160
MBD2	0.0058411	0.575241	226	178
CROCC2	0.903777	0.00194287	181	148
STK26	0.164496	0.190343	175	139
LTF	-0.564883	1.06252e-11	242	192
TMBIM1	0.324285	3.91638e-05	242	192
SF3B5	0.170783	0.884772	242	192
REPS1	-0.212405	0.0604233	242	192
SDHAF2	0.318987	0.967766	57	48
KIF5A	0.149797	0.12388	110	84
EXOC3	-0.0549776	0.0788836	242	192
MRPL37	-0.0428357	0.523023	233	186
SBNO1	0.0862639	0.197582	194	150
ADA	-0.199326	0.00109996	194	151
MPO	-0.45602	5.52342e-08	242	192
COLGALT1	0.0030023	0.500777	242	192
CRIP1	-0.136809	0.0204265	242	192
PTGIS	-0.547974	1.25518e-11	210	164
TACSTD2	0.0864369	0.122226	242	192
EHHADH	0.138374	0.126359	242	192
RPS21	-0.0715374	0.0123897	242	192
ERAP1	0.096139	0.0301157	242	192
NUBP1	0.0871202	0.0637645	185	144
EGLN1	-0.228844	1.10449e-05	177	137
ESF1	0.165966	0.772849	109	85
RSRC2	0.542693	0.00153065	208	166
GLUL	-0.354671	9.55704e-09	242	192
MT-ND5	0.118524	0.246687	234	185
ABCB7	0.0153046	0.00572566	242	192
SFXN2	-0.0940418	0.288722	83	67
NF2	0.0836767	0.287411	142	113
TRPM4	0.0421259	0.541024	176	138
NFIX	0.272297	0.117469	83	67
AP3M2	0.182757	0.0592707	176	138
ENPEP	0.197199	0.383169	66	53
BTF3L4	0.11301	0.0051166	242	192
ECI2	0.0333536	0.523139	153	117
TMX4	-0.252706	1.0727e-13	225	179
CD58	0.535629	0.899511	109	85
PHF6	0.382578	0.033034	233	186
DAP3	-0.1338	0.810553	226	178
ORM2	-0.381386	3.16653e-05	225	179
ZNF512B	0.175396	0.000444664	151	118
MTHFS	-0.174787	0.00022964	174	140
MRPS23	0.0885078	0.0628507	242	192
YBX1	0.0272005	0.929241	242	192
ABR	-0.0474501	0.165921	202	157
E2F4	0.657784	0.123568	73	62
LGALS9	-0.0418696	0.491758	193	151
SPINK1	0.751111	0.000986372	202	157
ANP32B	0.172797	0.020535	242	192
CTHRC1	-0.0349807	0.190279	226	178
RAB8A	-0.0710601	0.235721	242	192
PYCR2	0.0854448	0.382675	225	179
AMACR	0.346801	0.0566897	158	126
ALAD	-0.270571	1.6749e-08	242	192
SH2D4A	0.113081	0.298071	233	186
COG5	-0.184021	0.00414392	233	186
PHF3	-0.375727	0.102772	101	78
SLAIN2	0.190823	0.273236	218	171
ACSL4	-0.0890035	0.012257	234	185
S100A13	0.0129638	0.582323	242	192
UBLCP1	-0.136874	0.279847	191	153
TMEM43	0.0405772	0.61119	242	192
ANKRD44	0.026699	0.0136942	184	145
TNIK	-0.314705	6.02729e-06	108	87
TFAP2D	0.190626	0.973987	201	159
OSTC	0.621538	1.49843e-06	218	171
COL17A1	-0.160325	0.000954132	143	111
PDLIM3	-0.333095	2.58515e-06	242	192
CALU	-0.024893	0.382675	242	192
SH3BGRL3	-0.0379001	0.500777	242	192
PPP2R5E	0.131597	1	234	185
MAPK13	0.239271	2.24072e-07	226	178
TXNDC12	0.258068	1.69942e-09	242	192
GBP1	-0.0133443	0.0974334	242	192
POLR1F	0.185323	0.70512	124	100
PLP2	-0.3105	8.5568e-07	242	192
VCAN	-0.318461	4.15626e-07	242	192
PRELP	-0.701752	1.79862e-20	242	192
PDLIM5	-0.0805876	0.00998165	242	192
BAG3	-0.258635	2.76544e-08	242	192
ATP6V0C	0.144168	0.261934	50	40
PDLIM4	-0.459116	3.6466e-08	242	192
INPPL1	0.300787	0.698209	226	178
KHDRBS3	-0.0726734	0.97571	50	39
MRPL53	0.186214	0.872148	225	179
CD9	0.0279564	0.880132	242	192
SNX4	0.0417735	0.00311383	234	185
PTK2	0.0460393	0.123371	234	185
TIMM9	-0.0391144	0.629475	226	178
SPINT2	0.380715	0.107612	209	166
NKX6-1	0.228159	0.064775	49	41
MYLK	-0.775955	4.93338e-21	242	192
IL4I1	-0.0476218	0.677228	217	172
TYMP	-0.0496225	0.332002	242	192
FARS2	0.101739	0.418545	207	167
SEC23IP	-0.0207482	0.19553	242	192
LPCAT1	0.11712	0.0104485	234	185
ARFGAP3	-0.0899288	0.0242276	242	192
HSPA12B	0.0693709	0.0666465	49	40
IRF2BPL	0.0376812	0.17206	234	185
ETF1	0.0275247	0.108696	242	192
TBC1D22A	0.0120063	0.328627	131	108
CYB5R2	-0.101919	0.0956589	217	172
ARPP19	-0.192849	0.0607755	242	192
PAFAH1B2	0.134902	0.00998165	242	192
FERMT3	-0.25076	9.02364e-07	242	192
COPS7B	-0.149121	0.000103484	176	138
AZU1	-0.465114	0.000260884	217	172
GTPBP10	0.144453	0.551731	160	124
PGM5	-0.842609	3.07684e-20	242	192
TPM1	-0.846565	2.96046e-14	242	192
PRDX4	0.0625255	0.42086	242	192
MYO1G	-0.15073	1.04541e-06	234	185
PPP1R13L	0.0715115	0.0296405	242	192
PLOD2	0.0165573	0.633248	234	185
FOLR2	-0.297963	3.53663e-08	151	119
ADGRE5	-0.196328	7.02922e-05	159	126
DDX51	-0.219999	3.12952e-06	134	106
ARIH1	0.0143476	0.688281	242	192
FAM20B	-0.0986757	0.396225	119	91
TAF1L	-0.865605	0.000571006	83	67
FKBP7	-0.212958	0.000258207	143	111
LCN2	-0.391949	2.84901e-08	242	192
RPL36	0.309775	3.92648e-10	242	192
PRKD2	0.329693	0.647131	176	138
KRI1	0.0999566	0.536585	233	186
CD276	0.192445	0.908414	201	158
GALNT3	-0.157662	0.330264	209	165
SGTA	0.560093	0.575241	234	185
LAMP2	0.553707	2.03452e-08	226	178
INTS5	0.0329639	0.906267	194	150
MTMR9	-0.238056	0.000567208	177	138
CYBB	-0.357656	3.38292e-05	242	192
HSPB8	-0.209859	6.90815e-07	199	160
TES	-0.10861	0.00352984	242	192
NFU1	0.388414	7.15817e-07	226	178
DDX39A	-0.0119254	0.753726	242	192
HTRA1	-0.257642	8.71118e-05	234	185
CNOT9	0.144339	0.439378	169	130
THEMIS2	-0.0715206	0.355401	125	99
ANKZF1	-0.12993	0.999599	92	72
CASK	-0.00760261	0.0930849	242	192
ATXN3	0.0759129	0.874287	242	192
GFPT1	0.0970257	0.0120961	242	192
ITCH	0.236385	0.556343	217	172
FCN1	-0.360596	0.13166	50	40
SPRR3	-0.35098	0.000240213	233	186
CCDC34	-0.514214	0.242209	60	45
TRMT10C	0.123096	0.00163063	242	192
DNAJC5	0.253423	0.34811	184	145
CPOX	0.226749	7.68881e-05	242	192
SLC25A22	0.295091	0.151189	209	165
GPR89A	0.394526	0.0386703	174	140
RRM2B	-0.0405665	0.388795	226	178
GAR1	0.449984	4.25296e-06	242	192
SEC11C	-0.197492	0.0780619	234	185
MAL2	0.499826	2.08732e-13	242	192
CYB5R1	0.130243	0.0959849	242	192
PRSS29P	0.289713	0.622995	92	73
FBXO22	-0.0677121	0.0416047	242	192
C5AR1	-0.259353	0.146233	58	47
MKKS	0.251508	0.655163	158	126
MIEN1	0.288151	0.000131614	242	192
PPP1R2	-0.0962143	0.0134688	184	145
C11orf54	0.0815354	0.820418	226	178
CEPT1	0.0151312	0.814717	176	138
HSP90AA4P	0.657614	0.00142764	191	153
MXRA7	-0.743998	1.18609e-13	242	192
CLEC3B	-0.0596761	0.0948395	159	125
PADI4	-0.194865	6.01198e-06	186	143
TNS4	0.144658	0.441028	132	107
IMUP	-0.094243	0.262114	242	192
ACSL6	1.00603	0.258828	49	41
PSMD1	0.0147174	0.610225	242	192
FCGRT	-0.174242	0.00487453	234	185
IGBP1P2	1.45941	0.388068	67	53
PXDN	-0.0536797	0.184981	242	192
CYP4B1	-0.0673268	0.849146	124	100
IKBIP	0.164015	0.3473	176	138
GALM	0.060807	0.467996	242	192
PLEKHA2	0.0396079	0.610225	193	151
UPK3BL1	0.0264693	0.742342	242	192
LTBP2	-0.290803	7.275e-07	242	192
C22orf23	0.143372	0.741068	66	54
DDX3X	0.040576	0.311308	242	192
MEMO1	0.261672	7.60352e-05	233	186
HMGCS1	0.0503295	0.561178	209	165
PROS1	-0.612662	2.23121e-13	193	151
PSAP	0.0616491	0.104421	242	192
BECN1	0.203906	0.0719363	133	106
SPINT1	0.210062	9.33302e-09	242	192
EPS8L2	0.0996974	0.00199479	242	192
UCHL3	0.0884443	0.0306749	242	192
CAVIN3	-0.672581	1.71787e-21	242	192
SMS	-0.0432965	0.470069	242	192
PITPNB	0.000567742	0.832578	242	192
VASP	-0.140873	0.000128986	242	192
SPTBN5	-0.177491	0.0650242	177	137
SERPINB4	0.0758258	0.000273914	160	125
MRPL2	0.214178	0.456915	201	158
CPNE1	0.0888558	0.0695584	242	192
DDX50	0.0474724	0.93441	210	164
PALS2	-0.0911104	0.400359	58	47
TIMMDC1	0.173658	0.1924	242	192
SCIN	-0.12771	0.00147177	242	192
HS1BP3	0.011923	0.381281	242	192
CHPF	0.135175	0.605989	101	79
PLS3	-0.0274347	0.806752	242	192
GSTT1	0.0981378	0.367864	242	192
SNRPA1	0.165672	3.08072e-06	242	192
NUP37	0.0429642	0.673879	242	192
ACP6	0.183136	0.133977	209	165
SPATA5L1	0.0515967	0.526482	175	139
TBXAS1	-0.0229754	0.01331	177	138
PPIP5K2	-0.0917197	0.00401625	226	178
GSTM2	0.167928	0.950039	207	167
P3H1	0.0928585	0.307879	242	192
GET4	0.164825	0.351646	132	107
PGRMC1	-0.0369213	0.140968	242	192
GDI1	0.0048354	0.962131	242	192
PDLIM2	-0.340734	4.41218e-12	234	185
KIAA2013	0.011601	0.856095	115	94
HID1	-0.0254624	0.033311	242	192
CMPK2	0.193302	0.15046	217	172
SLC16A1	-0.221983	0.0397952	148	121
MAPK1	0.0936461	0.00865758	242	192
G3BP1	0.0325078	0.380134	242	192
NUDT16	0.181391	0.237672	152	117
CBFB	0.110768	0.00225496	234	185
DENR	-0.00352193	0.874078	242	192
LRATD1	0.092769	0.78603	50	39
AIF1	-0.273321	9.45917e-05	226	178
GNAI2	-0.244246	1.03827e-11	242	192
FAM91A1	0.506968	0.0488508	208	166
MYO18A	-0.173573	3.69304e-07	242	192
UBXN4	-0.00947173	0.424645	242	192
LACTB2	0.511222	0.000345021	159	125
GIMAP8	0.0387894	0.251102	94	71
NT5C	0.0731039	0.875639	218	171
AKT2	0.00645591	0.190781	201	158
NIBAN2	0.0159158	0.793131	242	192
AACS	0.0622	0.0564892	226	178
RETREG2	0.772533	0.089302	132	107
UBAP2	0.242346	0.558536	190	154
PTK2B	0.0317704	0.278963	167	132
NBAS	-0.098714	0.00280237	242	192
DIMT1	0.260751	0.703242	167	133
ATP13A1	0.0647011	0.152519	242	192
EWSR1	0.0196804	0.155492	242	192
PLCD3	-0.171752	0.118428	175	139
ATAD3A	0.180485	0.000158579	242	192
PEX11B	-0.0457082	0.279416	234	185
NUCB1	0.0298096	0.601306	242	192
NDUFB10	-0.106233	0.0165497	242	192
NDUFS2	-0.0470618	0.554783	242	192
SHC1	-0.0931475	0.233667	242	192
CHERP	0.357791	1.0873e-06	242	192
RAD23A	-0.0540661	0.105353	242	192
RPL37A	0.0773266	0.432338	242	192
PSMF1	0.112399	0.00140798	226	178
COMMD4	0.0769855	0.625004	152	117
THY1	0.141582	0.279847	242	192
LAMB1	-0.204839	5.1609e-08	242	192
IARS1	0.067369	0.00336502	242	192
GTF2A1	-0.175341	0.0392197	200	159
HLA-E	0.679733	0.0408865	149	121
ACP2	0.0835919	0.667645	234	185
NNMT	-0.102703	0.0447217	242	192
H2BC1	0.207183	0.0629444	168	131
HM13	0.110934	0.00309794	242	192
CCDC22	0.0609208	0.814556	242	192
TRIM2	0.137209	0.347373	100	79
MMP9	-0.54211	4.36417e-10	242	192
WARS1	0.008688	0.152391	242	192
UBA6	0.0621076	0.00306483	242	192
COPS5	0.00572983	0.0173234	242	192
IGLV1-44	0.524032	0.0436406	101	79
EIF3D	0.0201186	0.0150893	242	192
ARCN1	0.0216114	0.394837	242	192
RANGAP1	0.0535633	0.00351242	242	192
SRSF7	0.0711558	0.160493	242	192
STAT2	-0.0706913	0.57503	242	192
ITGAV	-0.0999999	0.00173646	242	192
ITGB2	-0.4462	9.0247e-12	242	192
NOL7	0.0583842	0.93352	159	125
BCR	0.226864	0.155754	218	171
GNAQ	-0.0498265	1.26859e-07	226	178
PFDN2	0.0618584	0.262114	242	192
IGHV2-70D	0.0411332	0.0358502	169	131
RPL32	0.0785909	0.0213501	242	192
YME1L1	0.0065793	0.250548	218	171
BCAP29	-0.376441	1.60975e-06	191	153
MAVS	0.197681	0.0224952	242	192
CAPS	0.221367	0.00117096	242	192
PSMD12	0.0495336	0.0617779	242	192
TRABD	0.160852	0.336997	151	118
ARFGEF1	0.166927	0.690774	242	192
TIMM8B	0.279263	2.1234e-06	226	178
CD63	-0.0342533	0.655726	242	192
ATPAF2	0.172017	0.074683	157	127
WASHC4	-0.0798083	0.167981	209	165
PFDN6	0.127581	5.70942e-06	242	192
ATP5F1EP2	-0.24466	0.825668	68	52
LBP	-0.164639	0.00675139	242	192
HBG1	-0.449973	3.83798e-05	201	158
LSM4	0.109151	0.400839	226	178
PMM2	0.0283777	0.833796	242	192
HOOK3	0.0845871	0.00962565	233	186
DNM2	0.151241	3.26665e-05	242	192
IDH3B	-0.083897	0.0100194	242	192
ZC2HC1A	-0.114771	0.00730512	210	165
CNN2	0.051489	0.481046	242	192
MYCBP2	-0.389923	4.16991e-07	218	171
DCAF8	0.476921	0.234872	101	78
PAF1	-0.00930649	0.873836	234	185
RPL6	0.135824	0.000380735	242	192
ANKLE2	0.126857	0.251109	151	118
FAM177A1	-0.0657957	0.640339	176	139
TRA2A	0.12018	0.010372	234	185
ATL3	0.00644854	0.807254	242	192
FBP2	0.0589387	0.789146	201	159
SELENOS	0.0619656	0.526437	183	146
ASPN	-0.249105	0.00048455	242	192
LUC7L3	-0.0376882	0.147536	242	192
OCIAD2	0.180345	0.000652424	242	192
ST14	0.0217459	0.561801	242	192
NUDT4	-0.0862748	0.213403	234	185
UMOD	-0.237377	0.061732	50	39
SLC4A1AP	0.275916	0.0814266	208	166
EXOSC4	0.15072	0.826317	226	178
QPCTL	0.207404	0.000372335	136	104
SORBS3	-0.439698	2.94787e-16	242	192
CAPNS2	-0.0388873	0.775931	242	192
UBE2J1	-0.260811	1.50396e-06	208	166
TMEM230	-0.027688	0.243002	216	174
GOLM1	-0.241847	1.94436e-05	209	165
COL12A1	0.0128216	0.786766	242	192
CAPRIN1	0.0811943	0.0477591	242	192
MMTAG2	0.164778	0.051526	234	185
PKN1	0.00337133	0.0183702	201	158
GLRX5	0.296935	2.48192e-06	226	178
SEC61B	0.0346618	0.475803	242	192
WDR33	-0.184007	0.000620449	226	178
SSBP1	0.0333021	0.316698	242	192
PNP	-0.0820579	0.048247	242	192
CYFIP1	-0.0618773	0.0039625	242	192
MSTO1	-0.0805995	0.503618	100	80
EVL	-0.257421	1.24956e-05	242	192
GPX8	-0.15145	0.0185958	168	131
ACOX1	0.245645	0.000149897	242	192
DYNLL1	0.0838965	0.0930849	242	192
METTL3	-0.104248	0.00719634	226	178
USP24	-0.103918	6.36772e-05	226	178
SBSPON	-0.553565	7.24495e-08	141	113
TMEM30A	-0.244849	5.54025e-07	201	158
TEX10	-0.10264	0.42086	210	165
FBXO4	-0.218732	0.654732	92	72
EIF1	0.0409515	0.779531	217	172
DNAJB11	-0.0201624	0.691841	242	192
DBI	0.280346	4.60209e-05	242	192
PSMB2	0.124718	0.00179802	242	192
LILRB2	-0.46139	0.00125552	60	45
FOXP1	0.11156	0.227901	208	166
RMDN1	0.00858662	0.588507	234	185
MRPL20	0.269373	0.785648	201	158
ZNF512	-0.0744419	2.35176e-05	242	192
MRPL39	-0.0106703	0.17645	233	186
OSGEP	-0.00429351	0.611606	242	192
ATP2B4	-0.385494	4.09103e-14	242	192
GNPDA1	0.0136202	0.201237	242	192
TIMP1	-0.0860842	0.17357	200	159
BABAM1	-0.0760043	0.0384721	242	192
PADI3	-0.00444748	0.973987	242	192
TMA7	0.335835	0.00467062	225	179
GIPC1	0.106566	0.000327773	242	192
NSUN2	0.15386	1.94563e-07	242	192
ARMCX3	0.169558	3.21033e-05	242	192
GPATCH8	0.63036	0.27102	116	94
SUMO3	-0.102404	0.00710104	217	172
ERLIN1	-0.221572	3.44213e-05	242	192
COPS2	-0.0490587	0.0437224	242	192
ACTR10	-0.333623	1.81696e-06	242	192
NDUFS7	-0.0108375	0.857848	242	192
PHLDA3	-0.130726	0.0560896	110	85
SREK1IP1	0.0122306	0.239261	181	148
NAMPT	0.0949772	0.0395758	242	192
CNPY3	0.0811214	0.985611	242	192
DDX21	0.0635122	0.0717841	242	192
POP1	-0.158167	0.31779	209	165
CISD2	0.278091	4.25079e-11	242	192
ORM1	-0.397962	1.05858e-09	242	192
ILK	-0.385265	6.8708e-16	242	192
PKP1	-0.272542	6.48149e-07	242	192
HDHD3	0.0712175	0.456021	234	185
ANKRD28	0.202772	0.00833214	185	144
TGFB1I1	-0.477383	7.54158e-09	242	192
C8B	-0.549248	3.04312e-16	242	192
SMG9	-0.157398	0.346649	91	73
THNSL1	0.275803	0.917299	142	112
RHOB	-0.138349	0.0293035	207	167
CENPE	0.0188448	0.0136416	82	68
IRF6	-0.017444	0.876487	234	185
PRPS2	0.0624213	0.0297479	242	192
ECI1	0.038586	0.408569	242	192
POLB	0.0395943	0.477469	193	151
NEDD8	0.16774	0.262066	234	185
TMX3	0.00874735	0.973651	242	192
TMED4	0.170263	0.000578452	242	192
OSTF1	0.0334771	0.767295	234	185
TGFB1	-0.105135	0.622995	191	153
ARHGAP27	0.0773167	0.00286035	184	145
THUMPD3	-0.0719474	0.0895314	183	146
CLTB	-0.132582	0.000827315	242	192
PGM1	-0.0978232	0.0360653	242	192
MZT2B	-0.0165129	0.00984429	183	146
LACTB	-0.0278253	0.485434	226	178
NKIRAS2	0.441921	0.0386503	85	64
GRK2	-0.0787951	0.278877	234	185
CSTA	-0.0332586	0.353356	242	192
RNASE2	-0.130291	0.0041583	242	192
ESYT1	0.0227016	0.255663	242	192
WDR61	0.0344032	0.0068902	242	192
UFSP2	0.134987	0.384062	218	171
CASKIN2	0.383783	0.777664	83	66
PDCL3	0.192482	0.000679559	242	192
POGLUT1	-0.00989528	0.751669	185	144
SH3BGRL	-0.339306	5.23522e-15	242	192
TMEM19	0.709342	0.00127274	84	66
HLA-B	-0.0495057	0.0506138	242	192
ARHGEF11	0.281208	0.117469	156	128
NPTN	-0.136781	0.0114216	233	186
SLC35B2	0.310714	9.49791e-07	242	192
EIF4A2	-0.0362233	0.5244	242	192
LAMB3	-0.12986	0.00433037	234	185
CTPS1	0.166029	0.000332215	242	192
NDUFA13	0.0299852	0.65683	242	192
PRRC1	0.23954	4.02117e-05	242	192
PLEKHF2	-0.0923056	0.183287	177	138
TPMT	0.0244111	0.585355	242	192
RNPEP	0.104229	0.000396577	242	192
TPT1	0.187808	4.93896e-06	242	192
LAMA3	-0.28771	7.77668e-08	242	192
ME3	-0.184022	0.0352475	175	139
AP1G1	0.0510562	0.207069	242	192
TUBB6	-0.277773	3.54344e-07	242	192
TM7SF2	0.286502	0.0959849	167	132
MRPS14	0.10644	0.527403	144	110
CRIP2	-0.285829	4.84705e-06	242	192
PPIL3	-0.0730953	0.344939	226	178
MMP2	-0.0438176	0.0148428	242	192
RWDD4	0.722806	0.000262072	133	106
RAB8B	-0.327473	6.40828e-14	225	179
SLC25A4	0.132909	0.234408	242	192
FLNC	-0.783414	1.80845e-20	242	192
APOC1	-0.0941077	6.38736e-05	217	172
ELP6	-0.379105	0.011076	58	47
ECM1	-0.455214	1.33757e-08	210	164
NCF2	-0.406683	1.15594e-07	242	192
SLMAP	-0.72665	1.52823e-21	233	186
TLE5	-0.144574	0.0734552	58	47
GNG10	0.118684	0.737442	99	81
STXBP1	-0.517126	0.000178239	91	73
ELOVL1	0.108401	0.712209	226	178
DCTN1	-0.115423	5.20354e-09	242	192
RDH11	-0.0884991	0.586783	242	192
ENO2	-0.0557546	0.273236	242	192
KLF5	0.224884	0.0477066	192	152
ARHGAP17	-0.260033	1.10437e-10	210	164
PCK2	0.0835826	0.00207918	242	192
TMEM205	-0.12105	0.0467164	242	192
DST	0.0261109	0.0010768	234	185
TFAM	-0.110691	0.0161559	242	192
ANXA3	-0.140198	0.00715199	242	192
RAPH1	0.0494291	0.101187	150	120
PLOD1	0.108463	0.863134	234	185
ERP44	0.0718552	0.140299	242	192
BCAS3	-0.0237419	0.0171886	184	145
CD46	0.0884206	0.299615	234	185
RANBP1	0.238334	2.50318e-06	242	192
ISYNA1	-0.0664493	0.186766	234	185
MVD	0.038454	0.526601	242	192
ARPC2	0.00764332	0.859082	242	192
GEMIN5	0.700914	0.944607	234	185
HK2	0.0389946	0.31062	242	192
MTM1	-0.0176721	0.000246305	101	78
TACO1	0.431447	0.0231868	174	140
ACAD8	-0.166342	0.0526222	218	171
POLR2F	0.155281	0.188466	83	67
POLR2B	0.0193486	0.526601	242	192
CDC37L1	-0.103873	0.0226114	109	85
BID	0.0361176	0.593952	226	178
TEX264	0.297419	0.0216498	242	192
PHKA1	-0.231282	0.329878	51	39
MRPL50	-0.0124782	0.531653	242	192
MRE11	0.112733	1.90029e-06	242	192
KRAS	0.126508	0.137909	234	185
MBNL1	0.0580143	0.475698	191	153
TRIM29	0.0107403	0.975732	242	192
RAB5B	-0.0455992	0.267824	242	192
SDC4	0.271805	0.214415	183	146
DNAJA3	0.0121472	0.704689	225	179
TMEM179B	0.700693	3.43357e-08	217	172
GNPDA2	0.301845	0.255999	102	78
CYC1	0.0824631	0.0565555	242	192
RPS15	0.0102115	0.951707	242	192
LRRC59	0.134101	0.000249833	242	192
RRM1	0.116034	0.469956	210	164
ASPSCR1	-0.0403471	0.0731607	234	185
PLEK	-0.131524	0.000474173	153	117
CCDC86	0.115166	0.279389	183	146
SEC24D	-0.1358	0.00225496	242	192
MYL9	-0.617779	3.3073e-13	242	192
DOCK7	-0.172117	0.00260765	242	192
VPS35	-0.00123415	0.713278	242	192
DPYSL3	-0.479002	1.28672e-13	242	192
USP4	0.118809	0.960305	218	171
IRAG1	-0.296283	1.07037e-13	226	178
RAB7A	0.0592885	0.00820271	242	192
GNA13	-0.0549885	0.115636	242	192
TNC	-0.129846	0.00257756	242	192
NCKAP1L	-0.106583	3.25844e-07	234	185
SPARC	-0.00783313	0.0353589	242	192
COL7A1	-0.252518	3.12349e-07	242	192
PPP1CC	0.0988339	0.158249	217	172
PLGRKT	-0.204907	0.4223	233	186
MRPL54	-0.0748051	0.42504	124	100
IRF3	-0.0671588	0.232221	217	172
AGR2	0.15765	0.032176	242	192
BCKDK	0.131198	0.28178	193	151
RABGGTB	0.207505	0.68183	174	140
NUP42	0.423316	0.795275	73	62
HSPA6	0.55526	0.833796	135	104
TPM3	-0.00106627	0.587259	242	192
KPNA1	-0.00467678	0.205329	217	172
HSD17B12	0.06719	0.134621	242	192
COL2A1	-1.0182	4.09764e-18	242	192
CAPNS1	-0.263876	1.08974e-07	242	192
ZYX	-0.375406	2.80174e-12	242	192
SLC39A11	0.014975	0.841151	226	178
PYCARD	0.0394076	0.961937	242	192
DHX57	0.130537	0.948405	109	86
COX5A	0.0615487	0.244057	242	192
VAMP7	0.227632	0.0466202	209	165
SNRNP40	0.0566315	0.079502	242	192
MAN1A1	0.0662355	0.47029	234	185
GNG12	-0.319213	2.35637e-11	242	192
AP2S1	-0.151136	0.172251	218	171
FTL	-0.274986	0.000622063	242	192
PPP3CC	-0.10592	0.0325323	224	180
FUBP1	-0.0369438	0.396885	242	192
CPNE3	0.117162	5.46481e-05	242	192
RAB31	0.113602	0.811209	209	165
CYB5R3	-0.162756	0.000835936	242	192
CRELD1	-0.0847391	0.659794	226	178
CDC42BPG	-0.00679596	0.746673	209	165
LSM6	0.292719	0.000269446	242	192
ABLIM1	-0.364478	7.76141e-09	210	164
LRRC47	0.0433848	0.107011	242	192
SCAF11	-0.143451	0.067043	175	139
RALA	0.0218067	0.547456	226	178
SNX18	-0.148681	4.93839e-08	234	185
NT5C3A	0.159523	0.0549888	226	178
OPTN	-0.227697	3.11532e-06	234	185
RSU1	-0.365907	2.6814e-15	242	192
EI24	0.127632	0.12051	141	113
XPNPEP1	0.0592819	0.0295442	242	192
ACSL3	0.0608905	0.40184	242	192
PTTG1IP	-0.0990627	0.0163231	233	186
NOP58	0.0289416	0.367262	242	192
HLA-DRB3	-0.273593	0.0196006	167	132
COASY	-0.0320071	0.128714	242	192
EXOSC3	-0.230579	0.980091	153	116
BLOC1S3	-0.350383	0.00161104	158	127
AP1S1	0.277351	2.38982e-06	242	192
RFTN1	-0.154315	0.00162117	226	178
CANX	0.00719214	0.876614	242	192
HNRNPAB	0.111382	0.0293095	242	192
VPS11	0.0183778	0.640036	200	159
ATP5MK	0.130195	0.929166	151	118
STX5	0.000417776	0.497417	234	185
LAD1	0.210576	0.00510555	242	192
KIFBP	0.0196175	0.985442	234	185
MADD	0.71483	0.356435	93	72
MRPS33	0.430558	0.000297927	242	192
PALLD	-0.533592	3.47381e-16	242	192
DUOX1	0.0935212	0.146233	135	104
PAK1	-0.0394122	0.18714	234	185
COX4I1	-0.110422	0.00464908	242	192
UPK1B	0.100124	0.856095	208	166
LAMC2	-0.166407	0.00193249	242	192
MAGT1	-0.0575085	0.0783683	242	192
TRIP11	-0.452845	4.69652e-08	242	192
EPPK1	0.0424006	0.752721	242	192
RAB3GAP2	-0.0540415	0.401779	234	185
NTPCR	0.107598	0.635903	234	185
PPA1	0.219974	5.89188e-09	242	192
SLITRK6	0.697025	0.000811226	209	165
CNPY2	-0.00716653	0.930059	242	192
LRCH4	0.152879	0.0614338	234	185
CYP51A1	-0.0452657	0.244125	200	159
IDO1	1.18206	0.818884	68	52
LRRC40	0.0828703	0.0543836	242	192
MRPL1	0.0565179	0.0234091	234	185
LXN	-0.207543	4.69843e-08	226	178
SLC38A2	0.463178	0.0689946	134	106
GATM	-0.194108	0.000107951	242	192
RPL7L1	0.434968	0.00913958	194	150
LRG1	-0.395287	7.15432e-13	242	192
BCL2L13	-0.0623489	0.346	242	192
DNAJB1	0.0446918	0.0452908	242	192
ZC3H15	-0.0190742	0.431091	242	192
SLC29A1	-0.162558	0.0638812	93	71
TRIOBP	-0.272975	3.91737e-12	242	192
RARS1	0.0691178	4.09554e-05	242	192
PTPN6	-0.184797	3.97803e-07	242	192
BHMT	-0.0362405	0.161485	233	186
EIF4H	0.0374896	0.423909	242	192
FADD	0.432439	0.0423414	134	106
APPL2	-0.117317	0.250198	209	165
SEMA4B	0.271618	0.419432	193	151
KPNA6	0.0267305	0.473998	234	185
RPA4	-0.468976	0.00190969	116	93
C1orf198	-0.327389	8.35012e-09	234	185
NAA10	0.0795946	0.0383245	242	192
SF1	-0.154808	0.00112046	242	192
GOSR1	0.322145	7.79982e-06	234	185
HDGF	0.0746897	0.151888	242	192
UBE2L6	0.437529	0.123206	160	125
ACBD3	0.150665	0.000932299	242	192
SLC9A3R1	-0.171916	0.0020685	242	192
LSM2	-0.135199	0.357467	234	185
CCNY	0.197174	0.873836	200	159
HLTF	-0.164006	0.376488	101	78
HMGN5	-0.220883	0.000413259	141	113
ARHGAP1	-0.0637478	0.034603	242	192
LSM3	0.403684	1.46785e-13	242	192
HDAC6	0.0540941	0.0745438	202	157
POTEKP	0.107664	0.931636	233	186
MIA3	-0.10529	0.00175084	226	178
ARF6	0.0732602	0.0593775	242	192
HMGB3	0.43574	8.64445e-11	242	192
PSMC1	0.109942	3.55979e-06	242	192
MTIF2	-0.168185	0.0257282	210	164
SFXN1	-0.0212812	0.206859	242	192
MTMR1	0.302906	0.00365725	176	138
DUSP23	0.0355623	0.770709	242	192
SLC27A3	-0.241452	1.20852e-05	218	171
TAOK3	-0.0466986	0.124439	226	178
C19orf18	0.128989	0.973865	242	192
LONP1	0.0748204	0.0304174	242	192
TIMP3	-0.453999	2.39335e-08	242	192
COMMD3	-0.0189578	0.956781	242	192
NPC1	-0.152662	0.660078	217	172
RBM15	-0.0399994	0.00397184	234	185
SEC24A	-0.0291871	0.88835	234	185
CAPN2	-0.176896	3.29047e-06	242	192
CBR4	0.104447	0.949128	217	173
SERINC1	-0.257244	4.0425e-06	210	164
PSMD5	-0.0578046	0.222159	242	192
MFAP2	-0.532696	2.5999e-13	242	192
ARFGEF3	0.365824	0.458033	176	138
OTUB1	0.0425269	0.140104	242	192
ZNF185	-0.162917	0.0428885	242	192
PRUNE1	0.252168	0.868648	201	158
PDCD10	0.29159	3.67035e-13	242	192
STAMBP	-0.0511534	0.450906	160	124
AKAP1	0.0887638	0.830061	166	133
THOC3	0.268196	4.00344e-08	242	192
MYOF	-0.072292	0.0119757	242	192
RNASET2	0.422416	6.37345e-08	242	192
NPEPPS	0.117198	4.45587e-06	242	192
PITPNA	-0.138218	0.000176973	242	192
UBE2H	0.0772232	0.0762056	176	138
HSPA14	0.0433134	0.201237	226	178
PSCA	0.302945	0.0775837	242	192
SLC25A1	0.199205	1.94696e-06	242	192
SERF2	0.0765681	0.264779	242	192
KCTD12	-0.308692	3.43172e-10	242	192
RBP1	-0.414338	3.7029e-13	242	192
NUCKS1	-0.102003	0.103768	242	192
MAPK14	-0.156765	0.011635	234	185
UTRN	-0.434112	8.46799e-28	242	192
ATAD1	-0.0536118	0.456021	242	192
ATRX	-0.0917819	0.0071768	210	164
LIMCH1	-0.228568	1.65074e-05	218	171
NRDC	0.0450138	0.379252	234	185
PRMT5	0.0847235	0.00260765	242	192
C8G	-0.425445	7.46748e-16	242	192
UBE2K	0.307742	1.10251e-11	242	192
FRK	-0.0635622	0.414216	66	54
GSK3B	0.0742234	0.00145535	208	166
NPLOC4	-0.0683007	0.470314	242	192
UBA3	0.0879692	0.0029652	242	192
VIPAS39	0.082966	0.504526	193	151
PITRM1	0.0579847	0.07419	242	192
BLOC1S1	0.286286	0.0817229	176	139
NMD3	0.18032	0.00147482	226	178
TMSB10	0.565999	8.68383e-05	242	192
MTA1	-0.0832216	0.558536	234	185
EIF3L	0.0748683	0.00384499	242	192
PPP1R37	0.570568	0.390339	83	67
IRGQ	-0.116521	0.0951112	242	192
PRPF38B	-0.0621105	0.301688	168	131
RBM10	-0.0731649	0.0417829	226	178
CCDC9	-0.169763	0.00565943	200	159
DNAJC1	0.121342	0.403315	210	164
LHFPL2	-0.141293	0.000718247	92	73
SRSF2	-0.0896251	0.0130956	242	192
PPP1R9B	-0.257422	2.93972e-06	218	171
EEF1A2	0.369687	0.000251484	234	185
FUCA1	0.0175753	0.744706	242	192
FNTB	-0.0609539	0.755584	136	103
FKBP3	0.00299201	0.62018	242	192
MVK	0.167661	8.46153e-05	242	192
UBAP2L	-0.0240087	0.373363	242	192
CCDC93	0.22229	0.00523856	233	186
NCK1	-0.102215	0.0252506	234	185
SLC25A20	-0.133542	0.228702	194	150
EIF3I	-0.0615067	0.0666939	242	192
GALE	0.130167	0.00378686	242	192
ACTBL2	-0.241501	0.0240381	234	185
SYNM	-0.963031	4.52757e-21	242	192
TBCD	0.108973	0.817428	242	192
MYH10	-0.1924	1.27528e-07	242	192
VAMP3	-0.127353	0.395329	149	120
FMOD	-0.139851	2.44353e-05	209	165
MRPL15	0.314738	7.52174e-07	242	192
GPI	0.0764794	0.0158258	242	192
ARPC1A	-0.0113634	0.492077	242	192
GMPPB	-0.0795542	0.00665226	242	192
ATP6V1H	0.00485585	0.134621	242	192
ASH2L	0.0435204	0.250829	217	172
CZIB	0.0149529	0.790017	242	192
GLB1	0.0151207	0.515866	242	192
CLNS1A	0.0101495	0.826363	234	185
ERLIN2	-0.0634094	0.190328	242	192
DHX38	0.15042	0.417422	242	192
P4HA2	-0.0183012	0.153312	242	192
RAB9A	-0.0245216	0.625376	234	185
MAP7	0.122719	0.0243769	242	192
DCPS	-0.206896	4.0023e-07	242	192
ISOC2	0.0875122	0.297924	217	172
FN1	-0.220524	1.67034e-05	242	192
IVL	-0.0410844	0.160884	242	192
TTC37	-0.170235	2.20871e-05	234	185
ITGA6	-0.085457	0.0527769	242	192
CASP8	0.052374	0.0392874	242	192
FKBP9	0.0903801	0.151721	242	192
NECAP2	0.190085	0.00172339	242	192
GM2A	0.00864802	0.836966	242	192
TBCC	0.00479109	0.038712	234	185
SCAMP1	-0.105878	0.000676303	218	171
BZW1	0.0403501	0.484538	242	192
ADPRH	-0.0309281	0.0227282	118	91
AHSA1	0.198232	2.02484e-11	242	192
SEC31A	0.038135	0.209267	242	192
GTF2I	0.0715333	0.00214322	242	192
SELENOT	0.0964719	0.0756072	93	71
AK4	-0.344657	2.86851e-06	242	192
DNTTIP1	0.537305	0.265323	152	118
CAB39	-0.0645493	0.152855	242	192
NFATC2	-0.278081	0.0386135	118	92
EXOC4	-0.0696681	0.0240532	242	192
COL5A1	-0.854931	2.52912e-20	242	192
CD82	-0.516247	2.9003e-10	201	158
PON2	0.206783	0.0326836	226	178
AKAP2	-0.448505	1.17994e-15	217	172
CASP1	-0.152015	3.93557e-08	242	192
INTS7	0.258701	0.232023	127	97
LUZP1	-0.0908846	0.000513756	242	192
MRPL30	-0.194781	0.0106935	209	165
PPCS	0.13048	0.000163842	242	192
CTSH	0.0457685	0.255361	242	192
LAMA4	-0.324599	1.94243e-10	242	192
DPM1	0.17774	0.0170116	242	192
HAND2	0.0383436	0.0757783	139	115
FARSA	-0.0265968	0.395944	242	192
ASS1	-0.419868	6.79386e-09	242	192
RER1	0.257161	0.000121677	242	192
GSTZ1	0.0251413	0.853382	242	192
IER3IP1	0.13049	0.326238	84	66
ACP1	-0.0259886	0.500777	242	192
SLC27A4	0.157437	5.09442e-05	234	185
NCCRP1	-0.12569	0.181509	200	159
CA2	-0.334953	3.99014e-07	242	192
LGALS7
SLC25A24	0.0536289	0.0827082	242	192
VRK1	0.24277	0.190866	167	132
EHD2	-0.63721	3.80626e-23	242	192
TCEAL4	0.26124	0.0601655	191	153
TMEM214	0.010257	0.962808	201	158
PTPRA	0.316257	0.457755	209	165
AP1B1	0.124863	3.29414e-05	242	192
MIA2	0.158364	0.018206	234	185
GGA2	-0.11168	1.91781e-06	167	133
SLC12A7	-0.113894	0.0253824	217	172
PODN	-0.399285	3.43172e-10	218	171
NDUFS4	-0.106832	0.0121087	226	178
ITGA2B	-0.248354	0.00487071	168	131
SLC12A4	-0.119403	0.0742494	115	94
BOLA2
ARHGEF12	-0.179372	8.82601e-06	242	192
NXN	-0.255523	2.29178e-07	218	171
TXNDC9	0.481006	0.0120999	193	152
LOC111155749
NRM	0.0556534	0.803498	101	78
DIAPH1	-0.0422129	0.207904	242	192
FERMT2	-0.592974	2.20917e-19	242	192
BET1L	-0.0355067	0.617166	134	105
GLTP	0.132446	0.0284497	242	192
GNAI1	-0.236759	1.33708e-08	217	172
BCL2L1	0.280206	0.0071768	118	91
UQCRFS1	0.0342335	0.746584	242	192
METTL7A	-0.0752102	0.421965	242	192
HDHD2	0.0636721	0.859082	242	192
ARMC10	0.0412699	0.182838	234	185
NEK7	0.147181	0.712209	242	192
DPYD	-0.285135	1.18737e-06	242	192
RPLP1	0.204884	4.50456e-05	242	192
GSR	-0.133288	0.000188745	242	192
SQOR	-0.063099	0.0847489	242	192
MIS12	-0.608263	0.113193	50	39
NXF1	-0.0388439	0.677103	226	178
QDPR	-0.0584393	0.0148137	242	192
HEATR3	0.275094	0.833569	67	53
LIMD1	-0.149502	0.0128436	226	178
RFC5	-0.0293725	0.811209	218	171
RAB11B	0.0535759	0.262819	242	192
THUMPD1	-0.152641	4.69786e-05	234	185
JPT1	0.174983	0.00567152	242	192
GNA11	-0.334053	2.54865e-11	242	192
CNPY4	0.0985088	0.383418	108	86
CRK	0.042779	0.088557	234	185
CBR3	0.153325	0.272655	242	192
ELMO3	0.407501	0.00834736	159	125
MBD1	-0.210539	0.0014572	152	118
ERGIC3	0.110545	0.813188	242	192
RAB24	-0.142956	0.0756595	126	99
GK3P	-0.164061	0.157069	151	118
NT5E	-0.215927	0.00307399	226	178
RPL7A	0.0715026	0.0105673	242	192
HDAC7	-0.361881	1.37303e-06	132	107
TMEM63B	-0.182182	0.116994	66	53
COPZ1	0.0331868	0.117469	218	171
SYTL1	-0.0755042	0.493212	242	192
SRGAP2	0.278024	0.383131	59	46
DNAJC10	0.0841133	0.244918	234	185
LASP1	-0.0918362	0.0138478	242	192
MYL12B	0.1111	0.0405224	242	192
NECTIN4	0.277122	0.0119343	217	172
RAD23B	0.0097631	0.961937	242	192
CDH1	0.0768605	0.00743054	242	192
ADAM17	-0.0128314	0.259455	208	166
NIFK	-0.221602	0.0113235	242	192
KPNB1	-0.0071414	0.969859	242	192
COMMD2	0.616625	1.16708e-05	200	159
ZNF207	0.18874	2.81358e-09	242	192
HRAS	0.331787	0.437348	134	105
MLYCD	-0.0293735	0.345591	201	158
NUP35	0.0602396	0.0366157	242	192
TFRC	0.125403	0.0497692	242	192
SNX12	-0.0714386	0.69015	242	192
USO1	0.0317946	0.0426818	242	192
SMPD4	0.00590461	0.986484	218	171
EIF4G1	0.171757	1.07282e-09	242	192
IGLV3-21	-0.484529	0.000535174	158	126
CCDC47	0.105968	8.28327e-05	242	192
ITPRIPL2	-0.166946	0.145261	83	67
LMOD1	-0.845414	1.92692e-23	242	192
DBR1	-0.0688048	0.121977	226	178
PRKCD	-0.0393066	0.222433	242	192
MFN2	0.00330205	0.0210968	242	192
RCC1L	0.211465	0.0901652	166	133
FKBP8	-0.0405185	0.789514	242	192
PRKRA	0.0227988	0.583979	234	185
GSTT2B	0.217104	0.730783	66	53
ACYP1	-0.00367102	0.714618	201	158
MICALL1	-0.0335409	0.349582	234	185
NDUFA10	-0.122115	0.0014042	242	192
ITGB5	-0.0918921	0.615359	102	78
GNB1	-0.136241	4.18192e-06	242	192
CARS2	0.273102	0.929166	150	119
ERGIC1	0.00945075	0.929053	242	192
MRPS24	0.149094	0.869558	101	79
GFM1	0.098847	0.00284211	242	192
LIPA	0.246495	0.00720406	168	131
GZMA	0.0949359	0.327193	75	60
LRRN1	0.264859	0.992697	82	67
C9	-0.447938	6.27985e-16	242	192
ESYT2	-0.114872	7.06634e-06	242	192
PSPC1	0.0494103	0.305562	242	192
RIPK1	0.00282183	0.775281	234	185
RTN3	0.0589393	0.8424	242	192
DDX20	0.0234395	0.622302	142	112
CCS	-0.277866	8.19061e-08	242	192
CARD11	0.159537	0.523447	119	91
PPP1R7	-0.0393335	0.0820451	242	192
GALNT1	0.173387	7.59432e-06	242	192
MOB1A	0.325445	0.0812933	150	119
MAP1S	-0.010093	0.2178	242	192
EMC4	0.127482	0.0814266	242	192
SLK	-0.0320543	0.431091	242	192
UQCRC1	0.0177611	0.838186	242	192
IARS2	0.0674778	0.0121102	242	192
LRRC41	0.116226	0.0783683	175	139
FRMD6	-0.355673	7.37483e-05	92	72
CNDP2	0.084134	0.131281	242	192
THSD4	-0.286435	2.13624e-09	208	166
GET3	0.0890969	0.00156881	242	192
LOXL1	-0.650129	3.39478e-08	159	125
CERT1	0.156324	0.853758	226	178
RPL10	0.0954731	0.000164481	242	192
NCF4	-0.27174	9.36187e-06	242	192
CHMP4C	0.0251838	0.712209	123	101
P4HA1	0.241138	8.99644e-07	242	192
SRSF10	-0.0114401	0.643781	242	192
PPP1R12A	-0.336541	1.3493e-13	242	192
SLC25A3	0.127981	0.00498446	242	192
NDUFAF4	0.107913	0.874287	160	125
VDAC2	0.0161955	0.983898	242	192
RPA3	0.308831	3.21033e-05	242	192
TIMM50	0.0179522	0.983583	242	192
SRSF9	0.0239906	0.537419	242	192
UBA2	0.12069	7.80516e-07	242	192
MRPS17	0.119729	0.006365	226	178
UBE2O	-0.0157636	0.644572	226	178
LSP1	-0.229758	0.000224234	242	192
EIF2S1	0.0438951	0.0390824	242	192
NFKB1	-0.105155	0.000927241	242	192
COPS3	-0.279172	2.65069e-05	242	192
CUL3	-0.0972755	1.14869e-05	242	192
NIPSNAP2	-0.0718102	0.0770375	225	179
CKAP4	-0.0331762	0.159374	242	192
AAAS	0.315241	0.0385622	226	178
SMIM12	-0.123792	0.339767	58	47
EIF3C	0.0121267	0.808075	233	186
CLINT1	-0.0819684	0.00298532	242	192
ERMP1	0.100426	0.106666	242	192
GGT5	-0.3433	3.99787e-12	242	192
PRDX6	0.0392183	0.212225	242	192
MNDA	-0.456705	1.0991e-10	242	192
MRTFA	0.288126	0.0654423	66	53
SULT1A1	0.0861516	0.574879	209	165
PLOD3	0.0739466	0.815434	242	192
UFD1	0.0519522	0.232872	242	192
ARHGEF7	-0.0346625	0.615369	201	158
THAP3	-0.933389	7.21433e-10	109	85
CFDP1	0.0855346	0.795973	183	146
TNRC6B	-0.891951	9.44777e-09	142	112
AGFG1	-0.138587	0.00656728	218	171
HLA-C	0.136254	0.101508	242	192
GCA	0.0811902	0.403274	242	192
COX7A2L	0.160847	0.820489	210	164
RPLP2	-0.0166282	0.793364	242	192
NUP88	-0.0564889	0.0499883	242	192
GNAS	-0.0529359	0.0584506	242	192
PLEC	-0.0403602	0.267138	242	192
THEM6	0.461383	4.96264e-07	242	192
CIAPIN1	0.126695	0.000667092	242	192
EIF2S2	0.117088	1.07626e-05	242	192
BCLAF1	0.0335181	0.461223	242	192
DAB2	-0.113518	0.0198327	225	179
COG2	0.183659	0.796978	242	192
RAD50	-0.0627136	0.125607	242	192
DCP1A	0.163286	0.818008	166	133
KIAA0930	0.170575	0.762521	67	52
GSTP1	0.0686997	0.152687	242	192
SIPA1	-0.458751	3.66155e-12	193	151
GPD1L	0.157735	0.035409	242	192
NOP16	0.826046	0.000321112	101	79
VAC14	-0.0110149	0.273236	242	192
TGM2	-0.329125	2.88825e-09	242	192
PPP1R12C	-0.319971	1.31762e-13	242	192
NUP50	-0.0688548	0.0985471	242	192
ATP8B1	0.0557195	0.53647	234	185
ACOT7	0.0215536	0.725375	234	185
DDX46	0.0639872	8.71118e-05	242	192
CFAP298	1.03219	0.000107727	108	87
UPF3B	0.781886	0.942855	141	113
NUDT5	-0.0488249	0.680458	242	192
GINS2	1.2306	0.0323733	92	72
NKRF	0.0674052	0.212994	184	145
SEPTIN11	-0.196731	6.04918e-08	242	192
LANCL2	0.0328892	0.625682	202	157
ERG28	0.274806	0.00489399	176	139
DDOST	0.168859	2.26514e-08	242	192
ATP6V1B2	-0.0850114	0.000688003	242	192
TMEM87A	0.234657	4.51144e-05	242	192
COPS6	-0.0320315	0.611623	234	185
EIF2B1	0.116651	0.00413259	226	178
HNRNPH3	-0.0585139	0.975566	242	192
MYL6	-0.341464	3.3865e-10	242	192
PRPF38A	0.41276	0.0719831	201	158
CD2AP	0.161815	8.28327e-05	242	192
NENF	0.0875549	0.217017	234	185
NDUFS1	-0.139744	3.11488e-06	242	192
ACOT1	-0.0288755	0.272907	242	192
COPA	0.0852202	0.000199161	242	192
C9orf64	-0.106783	0.00540118	242	192
TNS2	-0.542835	1.32435e-13	174	140
HECTD1	0.0163289	0.163237	208	166
USP14	0.0297946	0.634162	242	192
SNAP23	-0.119726	1.79802e-06	242	192
ASPH	0.021005	0.693514	242	192
SEC23A	-0.148615	4.39452e-06	242	192
GBP2	-0.0679858	0.0498366	242	192
NAE1	0.0361848	0.152223	242	192
MRPL4	0.0210412	0.917299	242	192
KTN1	-0.0154796	0.621544	242	192
NSFL1C	0.0125894	0.834023	242	192
JMJD4	0.762009	0.000554898	98	81
RAB13	0.0210445	0.973865	234	185
WDR82	-0.00968029	0.749305	218	171
MICAL1	-0.27354	1.10713e-09	218	171
TBCA	0.0876966	0.00581312	242	192
PLA2G2A	-0.874438	7.83856e-09	242	192
MAP4K4	-0.396706	6.04492e-07	185	144
FBXO7	0.140319	0.949542	192	152
CNN1	-0.633181	7.77816e-12	242	192
MGAT1	0.0883637	0.0160556	242	192
SARS2	-0.0460125	0.121869	242	192
SNX5	-0.0997022	0.00171442	242	192
SCFD1	-0.021835	0.648478	242	192
DRAP1	-0.138973	0.684205	182	147
HDLBP	-0.0305347	0.0163835	242	192
LSR	0.0689886	0.11137	242	192
GNS	0.180143	0.00101202	242	192
RO60	-0.0834614	0.0150243	242	192
MRPL33	0.214805	0.00253262	118	91
CHMP2B	-0.0399366	0.232191	242	192
HACD3	0.19193	5.10364e-05	242	192
PARP4	-0.094313	0.000979654	242	192
NCEH1	0.127157	0.00727827	234	185
LSS	-0.152615	8.87184e-05	218	171
CIC	0.291981	0.984766	117	93
CDK2	0.278552	0.000534529	210	164
COPB1	0.00758723	0.373747	242	192
FASN	0.324258	9.40392e-14	242	192
DAG1	-0.439513	1.16115e-17	233	186
SIAE	0.245676	0.112949	208	166
YWHAQ	-0.0118253	0.671493	242	192
PECAM1	-0.30042	1.53678e-11	242	192
LEMD3	0.103755	0.679215	242	192
PURB	-0.037673	0.50863	242	192
RTN4	-0.0382578	0.209478	242	192
PSMB1	0.0762516	0.0298665	242	192
PHF5A	0.0203986	0.842898	242	192
RPL15	0.143128	0.000655662	242	192
CTBP1	0.0763418	0.166631	242	192
BCAT2	0.148997	0.00525835	242	192
CTNNA1	0.0374366	0.261267	242	192
GYS1	-0.0532723	0.864965	242	192
TRAFD1	-0.0796441	0.00222208	200	159
MCTS1	0.145703	0.00168956	151	119
HADHA	-0.0145695	0.605038	242	192
C19orf53	-0.347447	3.60962e-07	226	178
MFAP5	-0.772685	9.41335e-13	159	125
LBR	-0.187925	6.47128e-05	242	192
FLNB	0.132124	5.45078e-06	242	192
ACAD9	0.0438872	0.328362	242	192
HLA-DRB1	-0.121482	0.0321811	234	185
CCDC124	-0.0590214	0.0154412	242	192
RAB5C	-0.028544	0.751345	242	192
ZDHHC13	0.142789	0.0225625	216	173
PFKP	-0.00157571	0.946416	242	192
NDUFS5	0.150834	0.417392	234	185
MT-CO2	0.0593994	0.0602783	242	192
PPP6C	0.0892984	0.355685	226	178
CSNK1G3	-0.0946694	0.405845	126	98
MRPL16	0.207208	0.00200004	209	165
PCYT1A	-0.135256	0.000296398	242	192
COL4A2	-0.202316	3.02658e-05	242	192
SH3KBP1	-0.248816	4.43149e-07	242	192
CKMT1A
MAPK1IP1L	0.508586	0.884091	150	119
SEPTIN5	0.0383104	0.124851	183	146
WASHC5	-0.158309	0.0566104	226	178
SERPINB5	0.11326	0.450906	242	192
SLC25A10	0.0770767	0.0368265	209	165
TBCK	-0.0572169	0.0936238	83	66
ASCC3	0.0481824	0.326238	234	185
UBR5	-0.105409	0.727597	233	186
HSD17B4	0.016611	0.531653	242	192
GLYR1	0.0177716	0.776434	242	192
H2AZ2	0.101594	0.0151659	242	192
NIPSNAP1	0.36064	5.01268e-06	242	192
PAPSS1	0.0762508	0.00246272	242	192
HIP1R	0.0458841	0.289721	242	192
HYOU1	0.0752464	0.0589703	242	192
HPRT1	0.124113	0.00152536	242	192
SLC3A2	0.107968	0.0128625	242	192
CD59	-0.165615	0.0004326	242	192
EPN1	0.0179095	0.00182946	234	185
TACC2	0.061893	1.9976e-05	185	144
IGFBP5	-0.402061	2.02974e-05	159	125
ERGIC2	-0.085958	0.88835	77	58
PDIA5	-0.183988	4.42114e-05	242	192
TMEM209	0.300969	0.0609549	177	137
SNX3	0.0340936	0.241605	242	192
MTOR	-0.104618	0.0160819	234	185
PRKAR1A	-0.104483	0.000290911	242	192
DBNL	-0.189758	8.39208e-13	242	192
EIF3A	0.0464828	0.0399776	242	192
FLOT2	-0.114728	5.10364e-05	242	192
FKBP4	0.237925	5.53488e-12	242	192
VPS36	-0.199238	4.36795e-05	234	185
HPCAL1	0.0233596	0.98313	151	118
INF2	-0.0577119	0.158222	242	192
HSPA2	-0.252452	7.1608e-08	242	192
CMTM4	-0.23349	0.0323987	135	104
APOBEC3G	-0.0954467	0.156574	209	165
AIP	0.130259	0.00230715	242	192
IGLV1-51	-0.649569	6.92972e-16	242	192
COX5B	-0.103231	0.00923871	242	192
CDS2	-0.266876	3.46011e-12	242	192
SNX2	-0.0618706	0.0151659	242	192
BMP2K	0.0090193	0.0416509	152	117
EMD	-0.166797	5.29804e-08	242	192
DTX3L	-0.0352137	0.0265137	234	185
BCKDHA	0.0284425	0.884279	242	192
CLTA	-0.01015	0.268886	242	192
PARVA	-0.358114	9.35963e-13	242	192
TRIP12	-0.0559419	0.034726	242	192
WDR4	0.0278576	0.595025	225	179
DNAJC2	0.131874	0.868497	135	105
MPI	-0.0421032	0.727562	226	178
SMC2	0.305252	0.915881	226	178
ARL1	0.348906	1.36367e-06	242	192
CHMP4B	0.0514172	0.0898365	242	192
MTPAP	0.192719	0.0612484	218	172
HPGD	-0.0476822	0.356919	242	192
DIS3	0.159143	0.0533254	242	192
APOC2	-0.350366	2.09239e-07	134	106
CIB1	0.166362	0.474856	218	171
ITGA3	-0.0478696	0.453978	242	192
LRPPRC	0.158494	4.42071e-09	242	192
PDCD6IP	0.0818222	0.00463895	242	192
PRDX3	0.0929843	0.00534332	242	192
VCPIP1	-0.104091	0.00950137	202	157
CSNK2A2	0.0124952	0.273236	242	192
TMEM109	-0.235209	1.64342e-06	242	192
SP100	-0.187575	0.0268194	226	178
SNX6	-0.0800914	0.0273307	242	192
TACC3	0.712905	0.903103	66	53
TECR	-0.0169299	0.262583	242	192
RAB3GAP1	0.0214635	0.166357	234	185
PSMD4	-0.0839523	0.978563	242	192
PPP3CA	0.0159896	0.856666	242	192
EHBP1L1	-0.306227	4.40681e-17	242	192
RHOG	-0.158371	1.02881e-05	242	192
KRR1	0.0478182	0.516248	218	171
MCAM	-0.526078	9.12956e-22	242	192
GON7	0.391967	0.706808	85	65
HK1	-0.105521	0.00221299	242	192
CTNND1	-0.0578831	0.159783	242	192
TPR	-0.0352242	0.0357358	242	192
GABPA	-0.277521	1.72013e-05	167	132
RUSF1	0.0961168	0.975017	226	178
SPECC1	-0.0770992	0.519565	132	107
GRHL1	0.236012	0.00491032	134	105
PSMD13	0.0917825	9.29828e-05	242	192
CALD1	-0.648117	4.54975e-15	242	192
OASL	-0.0642979	0.421658	118	92
IFT172	0.672611	0.0437224	108	86
COPB2	-0.0234047	0.513705	242	192
SFT2D2	-0.158858	0.237145	76	58
GRIPAP1	-0.0480621	0.113243	242	192
CBWD2	0.447957	0.495542	94	71
TNFAIP2	0.078094	0.0354593	242	192
EMC3	0.0925908	0.00899168	194	150
DHCR7	0.384629	9.88112e-11	242	192
PDK1	-0.259789	0.0405618	161	123
MTAP	-0.168754	0.00131998	242	192
USP7	-0.0128207	0.986077	242	192
AUP1	0.0651273	0.129516	242	192
ARL6IP1	0.266367	7.59969e-05	242	192
EIF1AY	0.0451967	0.62059	69	51
MAT2A	0.0255059	0.565235	242	192
SORBS1	-0.713613	1.63383e-20	242	192
DYNLL2	-0.105807	0.0637085	234	185
GSTK1	0.114652	0.0039625	242	192
TMEM263	-0.142241	0.00423481	209	165
IGFBP3	0.0415998	0.952812	242	192
SPCS1	0.50579	0.453833	142	112
SKP1	0.0836879	0.102419	242	192
ARGLU1	0.0408937	0.352319	242	192
UBL4A	-0.00456867	0.810661	218	171
PLPBP	-0.0357105	0.0326748	242	192
CLPP	-0.180645	2.82551e-06	242	192
ZC3HC1	-0.266182	0.0113368	167	132
PPP2CA	0.218206	0.0326748	218	171
POR	-0.0117242	0.840463	242	192
MORC2	0.280718	0.449936	135	105
SRPRB	0.0626278	0.0324536	242	192
SAMM50	-0.0528282	0.0846558	234	185
ASCC2	0.452086	0.451664	193	151
AJUBA	0.124023	0.303125	118	92
MYH14	0.019513	0.370919	242	192
TMEM33	0.260214	1.20654e-10	242	192
HMG20A	0.316462	0.716129	117	92
	-0.0955882	0.129883	242	192
SUCLG2	-0.0941784	0.0106624	242	192
RAB11FIP1	0.233404	0.879639	242	192
PEF1	-0.0289949	0.68555	242	192
TTC1	-0.06552	0.82417	242	192
PREB	-0.0574777	0.278556	225	179
RPN1	0.0552888	0.0774622	242	192
PRPS1	-0.0510957	0.355542	234	185
SOD3	-0.930594	1.21862e-20	242	192
RNH1	-0.178173	5.04547e-09	242	192
CMA1	-0.626171	5.35271e-16	225	179
NCK2	-0.062198	0.000175672	234	185
CETN2	0.241202	0.254173	242	192
FLII	-0.0888356	0.000177439	242	192
UBE2D2	0.204656	0.211513	135	105
WDR12	-0.0082577	0.965589	209	165
UGDH	0.0458671	0.45874	242	192
STAP2	0.324011	0.0636432	168	131
LETM1	0.132962	0.000224234	242	192
NDUFA8	-0.0405793	0.328362	234	185
THOP1	-0.0932544	0.74197	242	192
SLIRP	0.212155	1.68142e-05	242	192
CBX1	-0.126053	0.0530676	234	185
FARSB	-0.0042778	0.851608	242	192
GDPD3	0.30092	0.622894	226	178
PFKFB2	0.20638	0.681078	209	165
TBC1D10A	0.0857493	0.565814	200	159
COMMD10	0.0149186	0.648292	210	164
DDX28	0.0505027	0.000815471	166	133
SUMF1	0.217219	0.780901	167	133
PAICS	0.117183	7.69843e-06	242	192
S100A6	0.32778	1.36777e-06	242	192
SERPINH1	0.0801005	0.336997	242	192
CARMIL1	-0.0188708	0.484538	209	165
RHEB	0.0712037	0.0158151	234	185
PPP2R5D	0.0129213	0.960846	234	185
CRTAP	0.00256486	0.322551	176	138
EXOSC7	-0.0490506	0.0826052	226	179
UBXN6	-0.131436	0.000882336	242	192
BSG	-0.100422	0.0200508	242	192
TUBA1C	0.270702	0.00170736	234	185
NAA25	0.213269	0.0374333	218	171
SMAP	0.112651	0.860644	242	192
GATC	0.113585	0.278822	60	45
PGM2L1	-0.246411	5.70942e-06	226	178
TMED9	0.126122	0.000914438	242	192
RPS11	0.104227	0.00258667	242	192
AIMP2	-0.0192252	0.62059	242	192
PPP1R12B	-0.295325	2.19349e-11	218	171
PNPLA6	-0.0458295	0.00286156	209	165
EHD4	-0.0421664	0.323275	242	192
LMO7	-0.196846	4.35028e-05	226	178
KIAA1522	-0.191154	6.41603e-06	234	185
LARS2	0.0287302	0.500777	242	192
C1QA	-0.500753	9.8373e-14	234	185
VILL	-0.0876153	0.000520152	226	178
GPKOW	0.206095	0.441765	210	164
YIPF6	0.259442	0.0773993	143	112
ZNF638	-0.00268648	0.672786	242	192
DYNC1LI2	-0.00494553	0.864067	242	192
ADAM10	0.123975	0.022647	242	192
IKBKB	0.118186	0.717176	209	165
AKAP13	-0.301992	8.75319e-10	242	192
ITPKC	0.161926	0.170929	165	134
NAXE	0.206774	3.04133e-07	242	192
MFSD1	0.0607187	0.386422	157	127
EHD1	-0.247273	3.11538e-11	242	192
TMC4	0.0974244	0.975948	160	124
RRAS	-0.722764	1.28194e-22	242	192
MTIF3	0.276158	0.290547	93	72
EFNB1	0.162428	0.13912	225	179
SEPTIN6	-0.23098	8.23615e-05	218	171
ALDH1L2	-0.0358735	0.000331779	159	126
NUBP2	0.0981839	0.0443114	218	171
BAP18	0.10005	0.85823	242	192
DNMBP	0.0609964	0.333648	101	79
UQCRB	0.046694	0.479389	242	192
UQCC1	0.513884	0.387455	142	113
OXR1	0.115089	0.783951	242	192
KANK1	0.208971	0.205144	59	46
MESD	0.0674419	0.0392874	242	192
OVCA2	-0.0909494	0.175148	226	178
PPP2CB	0.0772232	0.371301	242	192
DNM1L	0.04965	0.0374219	242	192
MACROH2A1	0.0557645	0.132325	242	192
DCUN1D1	-0.024776	0.989556	217	172
FCGR3A	0.293861	0.410969	184	146
ACY1	0.158068	0.0220608	242	192
RTKN	0.0998754	0.0674719	226	178
LMF2	-0.262979	6.17374e-07	225	179
ATP6V1A	-0.0313771	0.381589	242	192
CKAP5	-0.0636923	0.0266974	242	192
POLR2L	0.206857	4.00346e-06	242	192
SLC25A13	0.165116	5.58627e-07	242	192
AFG3L2	0.08993	0.0142635	242	192
PPIF	0.0968982	0.119258	242	192
RPSA	0.0429857	0.0410605	242	192
RPL10A	0.121499	0.000630989	242	192
ARHGEF17	-0.012055	3.87969e-09	182	148
STRN4	0.0915757	0.829079	216	173
PAAF1	-0.258649	0.00219157	116	94
EPS15	-0.0830561	0.000151312	242	192
PSMC3	0.0609224	0.0105132	242	192
DOK2	-0.280372	0.000294344	144	111
ARL6IP6	-0.185935	0.59975	92	72
KIAA0100	0.407786	0.358345	116	94
TBL2	-0.00452889	0.779352	242	192
SUPV3L1	0.0865724	0.406181	185	144
WDR77	0.219449	0.0903051	234	185
WDFY1	-0.277149	1.20757e-07	242	192
SLC25A5	0.208591	1.70534e-05	242	192
ALDH6A1	-0.129034	0.00155693	242	192
ALCAM	0.0523548	0.84711	242	192
SF3A1	0.00749022	0.86043	242	192
NAA50	0.037934	0.4676	242	192
MTARC1	-0.0927187	0.593952	75	60
NCOR2	0.150013	0.0865387	192	152
PTPN9	0.205368	0.180809	160	124
HNRNPCL4	0.500336	0.169903	95	70
HEBP2	0.112463	0.0603577	242	192
REXO2	0.0190126	0.983174	242	192
TP63	0.0725032	0.0827082	242	192
NFKB2	0.0491935	0.109047	242	192
MMAA	0.0678837	0.463086	193	151
CTSZ	-0.194164	0.100754	242	192
RIC8A	0.00166955	0.596287	242	192
COX6C	0.145927	0.273223	242	192
TMX1	0.169123	2.73431e-07	242	192
RPN2	0.014787	0.337891	242	192
FGL2	-0.417889	3.33334e-06	160	124
SUMO1	0.111597	0.285015	242	192
PDCD6	0.227076	6.77958e-05	242	192
MALT1	0.237065	0.805523	134	105
PSMD2	0.110003	5.91237e-07	242	192
PLEKHA1	-0.27965	6.98497e-05	226	178
ITGAM	-0.253775	3.77963e-08	234	185
FAM114A1	-0.151031	0.000453031	242	192
GLE1	-0.0269967	0.0044888	103	76
SBF1	-0.313609	3.2882e-06	209	165
ZRANB2	0.129487	0.311308	242	192
PTPA	-0.168483	2.38982e-06	242	192
CHMP4A	-0.0379863	0.00246806	242	192
FKBP15	-0.262995	6.20046e-07	234	185
PROM2	0.197834	0.780032	233	186
ITGB4	-0.112737	0.00309408	242	192
ATXN2	-0.289926	2.12228e-08	209	165
GCLM	0.0882351	0.0424208	242	192
RABGEF1	-0.234751	0.204344	150	119
CCDC127	0.165869	0.367684	93	72
SORD	0.0985531	0.194331	242	192
PHF10	0.828707	1	118	91
SH3BP1	0.0551122	0.223478	242	192
EPHA2	0.0949618	0.080144	168	131
TINAGL1	-0.0521217	0.0524426	242	192
PLIN3	-0.0543409	0.059768	242	192
RPL26	0.0501442	0.436524	233	186
GRHPR	-0.0290122	0.669669	242	192
IMPA1	-0.0514656	0.0192137	242	192
SAMD9	0.0496089	0.93352	217	172
TXNL1	-0.0434728	0.413604	242	192
SYAP1	0.1062	0.0760461	217	172
CPT2	0.0125477	0.868924	242	192
EIF3B	0.0709505	0.000351985	242	192
UBR4	-0.0862544	6.92306e-06	242	192
RPS8	0.0544654	0.0801482	242	192
CALM1	-0.191599	0.000117277	242	192
ATP6V0A1	0.00389248	0.206863	234	185
RASAL3	-0.0181795	3.55836e-09	184	145
TRIM16	-0.0825919	0.635609	192	152
DTYMK	0.0556885	0.104355	242	192
GPNMB	-0.155347	0.0646712	242	192
ANO6	-0.129568	0.00353771	242	192
TRMT1L	-0.181864	0.219374	176	138
GMEB1	0.21375	0.649936	111	83
TRAPPC1	0.360258	0.355685	110	84
SMAD3	0.221855	0.669809	134	105
LAMA2	-0.298266	1.62292e-10	242	192
RBCK1	-0.0437295	0.000620449	184	145
DPP9	0.0267058	0.00309794	234	185
ZNF787	1.35386	0.243171	85	65
SPTLC2	0.069726	0.113381	226	178
DCXR	0.0464329	0.647131	242	192
PAM16	0.449796	0.0564209	218	171
AIMP1	0.00998636	0.0538804	242	192
TMX2	0.000182869	0.960305	242	192
SSR4	0.0614443	0.336868	234	185
PML	-0.00944694	0.674871	242	192
TOMM40	0.14629	5.74794e-06	242	192
NOP9	0.0450322	0.497455	226	178
GLO1	0.144551	0.00190711	242	192
CNIH4	0.475994	0.0651909	210	164
COL4A1	-0.228461	8.1432e-05	242	192
USP9X	-0.0778089	3.0858e-05	242	192
OSBPL2	0.254431	0.0903936	210	164
CHMP1A	-0.0205463	0.761562	234	185
MARS1	0.118743	4.46172e-05	242	192
PACSIN2	-0.0755433	0.0258858	242	192
COPG1	-0.0343423	0.62411	242	192
TRAPPC3	0.0269178	0.107552	242	192
NDUFS3	-0.0185595	0.925039	242	192
XYLB	-0.102438	0.963019	150	119
USP10	0.0224933	0.531653	242	192
PSME2	0.0136443	0.744706	242	192
DDX6	-0.0242736	0.121171	242	192
COL1A1	-1.21054	2.10684e-25	242	192
VIRMA	-0.109747	0.755136	151	118
H6PD	-0.163092	1.72155e-05	242	192
MED24	0.460772	0.085611	141	113
HLA-DRA	-0.0732803	0.271143	242	192
RBM47	0.400527	1.55762e-05	242	192
EIF3J	0.0561488	0.0609549	242	192
PPP2R2A	0.074934	0.0994999	242	192
CPA3	-1.0909	1.5542e-22	242	192
WDR44	-0.0228026	0.00598004	218	171
CHI3L1	-0.10365	0.191571	142	112
SDHB	0.0343977	0.558883	242	192
EMILIN2	-0.238235	5.7301e-08	234	185
PTCD3	-0.0417186	0.338179	242	192
TRAF6	0.159038	0.0477066	84	65
PRKAA1	-0.0259454	0.728326	242	192
KRT6B	-0.345292	0.00243267	242	192
KRTCAP2	0.573611	0.0119605	167	132
DNAJA4	0.206253	0.00808847	218	171
SPART	0.0144559	3.20166e-06	233	186
GSS	0.107373	2.43876e-05	242	192
ACTN1	-0.264279	3.17391e-08	242	192
MSRA	-0.181634	1.44264e-06	217	172
TMEM51	0.0619215	0.398946	193	151
TOR4A	0.0193189	0.114187	201	158
CNTRL	-0.187712	0.0472437	126	99
MAP1B	-0.551257	2.15936e-23	242	192
CA9	0.020836	0.960648	57	48
ATIC	0.0398513	0.322219	242	192
DDX17	0.0974909	3.59021e-08	242	192
IFI44L	0.277031	0.828057	56	49
STX10	0.0192549	0.0103697	74	61
HDHD5	-0.046489	0.832578	242	192
AP2A1	-0.069009	0.0488378	242	192
SSR1	0.146446	0.0318662	242	192
TMTC3	0.0323933	0.690386	201	158
TP53RK	-0.159903	1.76101e-05	234	185
ME2	0.00751074	0.561078	242	192
DNAJC21	-0.0627929	0.528481	135	104
ATP2A2	-0.00774967	0.582798	242	192
GLRX	-0.123421	0.0032808	242	192
FAF2	-0.168709	0.000977286	242	192
VTA1	0.32272	0.433766	242	192
SAR1B	0.424277	6.47477e-07	226	178
PDIA4	0.0686805	0.0772196	242	192
PPP6R2	-0.149709	0.0596934	174	140
UBXN1	0.0217331	0.653134	242	192
PCDH1	-0.00542344	0.946416	167	132
PSMC5	-0.0342228	0.419432	242	192
BPGM	-0.274802	1.12664e-07	242	192
AHCYL1	-0.0328844	0.531045	242	192
MAGEA9
LSM14A	0.118098	0.474322	242	192
QKI	0.0566805	0.0260479	210	164
FHIP2A	-0.0533206	0.66396	218	171
ARPC3	-0.00915377	0.678964	242	192
UBE2V1	-0.0435231	0.228198	242	192
ELOB	0.170816	3.33322e-06	242	192
RELA	-0.151075	3.7444e-08	242	192
NAPA	-0.0454549	0.213131	242	192
JUNB	0.0562383	0.833277	202	157
RAB6A	0.10782	0.000554112	242	192
SORL1	0.0161429	0.621323	234	185
PLEKHA6	-0.308217	0.000202625	210	164
RCN1	0.087356	0.209478	242	192
SMNDC1	0.398663	0.703428	151	118
AMT	0.798323	0.393647	58	47
DGKA	-0.023266	0.442747	242	192
MMP14	0.0786007	0.505649	242	192
VKORC1L1	0.0559049	0.0568294	200	159
PPP1R3D	0.081624	0.668521	119	91
MXRA5	-0.0428646	0.00744611	242	192
PDLIM1	-0.118438	0.00745838	242	192
NRXN2	0.730291	0.123153	84	66
PPP1R8	0.105306	0.236236	242	192
PYM1	-0.0854196	0.0276522	242	192
ATXN2L	0.0335466	0.286708	242	192
HNRNPUL1	-0.00672616	0.657934	242	192
RBBP4	0.133281	0.000230023	242	192
ALDH1B1	-0.294012	1.64846e-07	242	192
BAG6	-0.0542572	0.046069	242	192
OGDH	-0.149266	1.6044e-07	242	192
RAB1B	-0.142196	4.03235e-05	242	192
CDK5	0.052144	0.996527	210	164
FAF1	0.195638	0.645131	226	178
PGM3	0.0774058	0.22803	242	192
RPL23A	0.0854432	0.0285948	242	192
NSUN5	0.309447	0.940206	68	51
EIF3M	0.292329	0.0119757	242	192
OXSR1	-0.0554464	0.722207	242	192
HSPB1	-0.0303342	0.513253	242	192
EMC8	0.10108	0.863741	226	178
HEXIM1	0.178818	6.35879e-06	242	192
RASA4B	-0.254766	0.00437035	102	78
LMAN1	-0.049804	0.169903	242	192
ITSN2	0.0230164	0.688224	218	171
FIBP	0.240413	0.971311	151	118
SERPINB6	-0.101093	0.00395792	242	192
ATP6AP2	0.205931	0.272339	201	158
EIF4A1	0.133344	6.24157e-06	242	192
PRKCSH	0.0428978	0.198192	242	192
DDX5	0.150247	6.20987e-07	242	192
MRPS7	-0.142187	0.0757354	234	185
MMAB	-0.055977	0.917977	210	164
MRC1	-0.277028	8.10277e-11	218	171
CPNE2	0.661818	0.841274	59	45
PSMA5	0.027634	0.0672779	242	192
MYO1B	-0.0931364	0.0240307	242	192
CEP290	-0.338991	0.364169	58	46
CLIP1	-0.011051	0.0737942	242	192
MYO5B	0.382968	0.812835	225	179
ITGB1	-0.211012	2.0831e-07	242	192
TBK1	0.0298232	0.229543	218	171
STRIP1	-0.0934256	0.337062	200	159
LAP3	0.0308029	0.794601	242	192
AIDA	-0.182017	0.000684546	234	185
MRPS10	0.022585	0.649137	74	61
GPN1	-0.202816	0.173791	142	113
ST13	0.00318853	0.625221	242	192
STXBP2	-0.0129635	0.91024	242	192
ZNRF2	-0.432655	5.51252e-06	176	138
TRMT6	0.0169675	0.262114	201	158
RABGAP1L	-0.237794	2.26312e-05	152	118
ARF3	0.085593	0.02914	242	192
HSPG2	-0.401232	4.16552e-17	242	192
HTATIP2	0.0104432	0.47671	242	192
CLCC1	0.0113372	0.00510555	193	151
PPME1	0.144715	7.57904e-05	242	192
TCERG1	0.135477	4.85915e-09	242	192
SSRP1	0.213672	6.71992e-10	242	192
CD55	-0.408832	1.29553e-13	234	185
CARHSP1	-0.071221	0.0240307	242	192
MKRN2	0.744416	0.377132	59	46
PDCD11	-0.0508848	0.592356	242	192
HSPB7	-0.257392	0.0102601	140	114
	0.171033	0.0605758	225	179
H2BC20P	0.220051	0.346	202	157
HDGFL2	-0.0278679	0.0727945	242	192
AGPS	0.122225	0.104402	234	185
SERPINB8	0.0860524	0.841509	234	185
CHORDC1	0.148829	0.068142	234	185
FAM83B	0.103637	0.203533	125	99
CTTN	-0.00106727	0.625004	242	192
WARS2	0.558125	0.242843	157	128
ATXN10	0.270092	7.00895e-08	242	192
MYO9B	-0.240065	1.11882e-10	234	185
ACTR2	-0.0714113	0.000472596	242	192
MPHOSPH6	-0.0731465	0.575528	57	48
ELMOD2	0.123523	0.322014	208	166
CDA	-0.280163	9.39319e-05	143	112
ASL	-0.137234	0.000108987	242	192
DNAJC8	0.0425837	0.331286	242	192
TGFBI	-0.444454	2.49683e-14	242	192
SLC12A9	-0.0253673	0.688963	218	171
GOLGB1	-0.075561	0.000864349	242	192
NPC2	-0.00872763	0.46334	242	192
STT3A	-0.118346	5.47989e-05	242	192
RPS14	-0.011212	0.913309	242	192
ARL2	0.0726915	0.0553418	233	186
ITGA2	0.0358548	0.826849	242	192
FAM169A	-0.214692	2.4107e-07	151	118
NAPG	0.160313	0.0208404	242	192
SPR	0.059891	0.158598	242	192
EMC2	-0.00425096	0.457259	234	185
POSTN	-0.314899	2.17885e-06	242	192
PRPF39	0.259579	0.248439	76	59
DDT	0.118367	0.0225373	242	192
PMPCB	-0.0531862	0.69874	242	192
PQBP1	0.00161292	0.161948	233	186
MEPCE	-0.168686	0.000229583	209	165
RPL24	-0.0257361	0.278822	242	192
PELP1	-0.0550283	0.0112052	242	192
WDR36	-0.0175256	0.278556	218	171
EEF2K	-0.119082	0.896936	99	80
EIF2S3	0.0708214	0.00447241	242	192
MYO3A	0.439684	0.849146	60	45
KPNA2	0.109501	0.0192504	242	192
NOP56	0.0717344	0.00328816	242	192
CEMIP2	0.0723833	0.1341	226	178
AHNAK2	-0.316214	1.48188e-07	242	192
NRF1	-0.1781	0.00173703	168	132
SREK1	0.199342	0.00762861	185	144
RPL36A	0.0987539	0.843259	242	192
TRIO	0.12634	0.300319	184	145
PSME3	0.311154	4.02224e-10	242	192
TIMM8A	0.177773	0.0375272	242	192
FBN1	-0.736771	3.3976e-26	242	192
AGPAT3	0.0633925	0.794186	217	172
LNPEP	0.0211253	0.733833	226	178
AHNAK	-0.213645	1.84127e-09	242	192
FAM114A2	-0.174403	2.96723e-07	167	132
ADSS2	0.0978176	0.000433693	242	192
EIF3G	-0.0327292	0.187501	242	192
AKR1C3	0.11083	0.320679	242	192
PXN	-0.114684	0.000162862	242	192
ALDH1A1	-0.519738	1.7858e-19	242	192
SYNPO	-0.411748	2.29201e-12	225	179
GGCX	0.0211774	0.967087	185	144
TNKS1BP1	-0.123776	0.000306333	242	192
ACTN4	0.0225022	0.345039	242	192
MRPS18A	-0.127437	0.259761	110	84
GMIP	0.166697	0.0177833	217	172
OSBPL8	0.0702502	0.0903658	242	192
NARS1	0.0669425	0.0313697	242	192
AOC3	-0.954326	6.03818e-27	242	192
MPDU1	0.107422	0.24482	168	131
TRIP10	-0.0823892	0.243238	242	192
CCAR2	0.0579732	0.103153	242	192
TNPO1	-0.00163501	0.304543	242	192
CSNK2A1	0.0535978	0.0139632	242	192
EML4	-0.108457	0.000109412	242	192
CGGBP1	-0.122749	0.00212219	200	159
RICTOR	0.222258	0.763173	66	54
GSN	-0.336742	1.26429e-13	242	192
DCTD	0.401499	0.863741	199	160
NAPRT	0.00585934	0.573351	242	192
CCDC25	0.0984439	0.0669029	143	111
HSP90B1	0.00565224	0.654489	242	192
NSMCE1	-0.0357269	0.825862	51	39
DNAJA2	0.0747217	0.782944	242	192
GRHL3	0.061143	0.619471	66	53
DDX1	-0.0344911	0.0951112	242	192
JUP	-0.0761566	0.187111	242	192
TPD52	0.074643	0.690774	242	192
G6PD	0.000570679	0.567804	242	192
MRPL14	-0.184788	0.00194015	168	131
VAPB	0.00953168	0.810542	242	192
KIAA1217	-0.0201928	0.618127	242	192
CDC42	-0.0266832	0.570778	242	192
EPS8	-0.0797833	0.23418	242	192
SH3PXD2B	-0.0173411	0.356919	242	192
CYBC1	-0.024468	0.841901	242	192
NDUFS8	0.185523	0.0936238	234	185
PLXNA1	0.156306	0.532601	68	52
UFL1	-0.0890919	0.00225496	242	192
PSMB3	-0.0179833	0.618127	242	192
SH3GLB1	0.113628	0.459598	242	192
IGLL1	-0.910284	1.33046e-08	160	124
VMP1	0.672165	0.549533	168	131
PARP9	-0.0607799	0.971558	233	186
COPG2	0.188302	1.50884e-09	242	192
MRPS35	-0.0132154	0.4807	176	138
TIGAR	0.186339	0.80504	218	171
VPS8	-0.0933127	3.32642e-05	209	165
GOLM2	0.107517	0.372214	124	100
VPS37B	0.447457	0.927907	218	171
UBA5	0.146913	0.121869	234	185
NT5DC1	-0.0266777	0.449814	242	192
NID1	-0.402858	4.28381e-14	242	192
NUP93	0.0757074	0.00286356	242	192
CLTC	0.0312541	0.103153	242	192
TNPO3	0.0207891	0.511999	242	192
SCYL1	-0.0241022	0.856499	242	192
ATP5PO	0.00761507	0.755473	242	192
XDH	-0.159359	0.125146	58	46
S100A11	0.211051	0.000721374	242	192
RING1	0.0118472	0.000174808	200	159
BZW2	0.100981	0.00174269	242	192
CCDC125	-0.20852	0.699764	116	94
DHRS4	-0.0100838	0.553744	242	192
IDE	0.00468866	0.294878	242	192
PSMD11	0.155059	6.22254e-13	242	192
DRG1	0.135966	4.6716e-05	242	192
PCNP	0.0233179	0.484463	242	192
GPAA1	0.125845	0.856095	174	140
PPIE	0.169933	0.421431	217	172
MT-ATP8	-0.126361	0.0152614	216	173
STAM	0.0183359	0.437187	218	171
CLASP2	-0.10127	0.0449284	233	186
DYNC1LI1	-0.084789	0.00658144	242	192
UQCRH	0.104252	0.0737939	234	185
AP3S1	0.0809556	0.658194	226	179
WASL	-0.00778549	0.930394	242	192
COL3A1	-1.0261	3.64538e-21	242	192
SERPING1	-0.388698	2.02883e-10	242	192
MOB2	-0.156627	0.000641513	168	132
FHL1	-0.988926	2.01941e-25	242	192
RPAP1	0.341471	0.740371	161	123
RPS4Y1	-0.146835	0.195031	234	185
DRG2	-0.0216963	0.226413	242	192
DCTN2	-0.102198	7.43309e-05	242	192
ANKRD13A	-0.292765	3.64141e-06	226	178
PUS7	0.149752	0.176163	152	117
CLYBL	0.184867	0.0497201	192	152
XRCC6	0.0288242	0.259761	242	192
EMC7	0.13879	0.0107462	234	185
STX6	0.110889	0.000446497	242	192
[truncated: 4,514 more rows]
[truncated: 9 more columns]

## Sheet: Legend
# protein: gene name
# FC: log2 fold change (difference) of tumor/healthy
# q: B-H corrected p-values from MWU
# N1: valid measurements in the tumor group
# N2: valid measurements in the healthy mucosa group
