# Supplementary material for: Proteomic analysis of the urothelial cancer landscape
Source: Nat Commun. 2024 May 27;15:4513. doi: 10.1038/s41467-024-48096-5 (PMC11130393; doi:10.1038/s41467-024-48096-5)
Supplement: Supplementary file 10 — Supplementary Data 7 [file 41467_2024_48096_MOESM10_ESM.xlsx]

## Sheet: OS
Subgroup #1	Subgroup #2	p_value
PAULA I	PAULA IIa	0.12
PAULA I	PAULA IIb	0.03
PAULA I	PAULA IIb	0.02
PAULA I	PAULA III	<0.005
PAULA IIa	PAULA IIb	0.5
PAULA IIa	PAULA IIc	0.53
PAULA IIa	PAULA III	0.01
PAULA IIb	PAULA IIc	0.93
PAULA IIb	PAULA III	0.11
PAULA IIb	PAULA III	0.05

## Sheet: PFS
Subgroup #1	Subgroup #2	p_value
PAULA I	PAULA IIa	<0.005
PAULA I	PAULA IIb	0.42
PAULA I	PAULA IIb	0.36
PAULA I	PAULA III	<0.005
PAULA IIa	PAULA IIb	0.12
PAULA IIa	PAULA IIc	0.14
PAULA IIa	PAULA III	0.98
PAULA IIb	PAULA IIc	0.99
PAULA IIb	PAULA III	0.16
PAULA IIb	PAULA III	0.11

## Sheet: Legend
p_value	log-rank test
