# Supplementary material for: Proteomic analysis of the urothelial cancer landscape
Source: Nat Commun. 2024 May 27;15:4513. doi: 10.1038/s41467-024-48096-5 (PMC11130393; doi:10.1038/s41467-024-48096-5)
Supplement: Supplementary file 11 — Supplementary Data 8 [file 41467_2024_48096_MOESM11_ESM.xlsx]

## Sheet: Data
Gene_symbol	Freq. [%]	PAULA I [%]	PAULA IIa [%]	PAULA IIb [%]	PAULA IIc [%]	PAULA III [%]	p_I/IIa	p_I/IIb	p_I/IIc	p_I/III	p_IIa/IIb	p_IIa/IIc	p_IIa/III	p_IIb/IIc	p_IIb/III	p_IIc/III	q_I/IIa	q_I/IIb	q_I/IIc	q_I/III	q_IIa/IIb	q_IIa/IIc	q_IIa/III	q_IIb/IIc	q_IIb/III	q_IIc/III
TP53	0.418685	31	64	32	24	62	0.0928503	1	0.690776	0.00794915	0.287276	0.0820663	1	0.773528	0.20128	0.0199312	0.232126	1	0.96691	0.0794915	0.478793	0.232126	1	0.96691	0.40256	0.0996562
PIK3CA	0.141869	16	18	14	16	9	0.768984	1	1	0.22422	1	1	0.292663	1	0.698431	0.370566	1	1	1	1	1	1	1	1	1	1
ERBB2	0.0899654	11	5	5	5	9	0.698531	0.698531	0.528857	0.820275	1	1	0.685604	1	0.685604	0.722554	1	1	1	1	1	1	1	1	1	1
FGFR3	0.0795848	17	0	0	0	2	0.0795612	0.0795612	0.00852117	0.00245461	1	1	1	1	1	1	0.198903	0.198903	0.0426059	0.0245461	1	1	1	1	1	1
ARID1A	0.0726644	5	9	5	5	12	0.612846	1	1	0.117528	1	0.63178	1	1	0.689315	0.507842	1	1	1	1	1	1	1	1	1	1
ERBB3	0.0519031	7	9	5	8	1	0.655559	1	0.721673	0.08988	1	1	0.119359	1	0.379035	0.0940212	1	1	1	0.397862	1	1	0.397862	1	0.947587	0.397862
FBXW7	0.0519031	4	9	0	8	6	0.307987	1	0.398968	0.744476	0.489855	1	0.636843	0.546272	0.580972	0.700994	0.930595	1	0.930595	0.930595	0.930595	1	0.930595	0.930595	0.930595	0.930595
RB1	0.0484429	2	5	0	5	9	0.494994	1	0.593427	0.0578206	1	1	0.685604	0.531148	0.349945	0.722554	1	1	1	0.578206	1	1	1	1	1	1
KRAS	0.0484429	5	5	0	3	7	1	0.592889	1	0.560502	1	1	1	1	0.595063	0.672908	1	1	1	1	1	1	1	1	1	1
CDKN2A	0.0380623	3	5	0	8	4	0.572948	1	0.360828	1	1	1	1	0.546272	1	0.37571	1	1	1	1	1	1	1	1	1	1
HRAS	0.0380623	6	0	0	5	2	0.594237	0.594237	1	0.318954	1	0.531148	1	0.531148	1	0.586996	0.990396	0.990396	1	0.990396	1	0.990396	1	0.990396	1	0.990396
KDM6A	0.0346021	6	0	0	0	4	0.594237	0.594237	0.350488	0.743403	1	1	1	1	1	0.554253	1	1	1	1	1	1	1	1	1	1
KMT2D	0.0346021	2	9	5	3	5	0.123309	0.402073	0.554112	0.238506	1	0.553887	0.605716	1	1	1	1	1	1	1	1	1	1	1	1	1
RXRA	0.0346021	5	9	0	3	1	0.612846	0.592889	1	0.24628	0.489855	0.553887	0.119359	1	1	0.520719	0.875494	0.875494	1	0.875494	0.875494	0.875494	0.875494	1	1	0.875494
ERCC2	0.0311419	3	0	0	5	4	1	1	0.627431	1	1	0.531148	1	0.531148	1	0.64228	1	1	1	1	1	1	1	1	1	1
STAG2	0.0311419	6	5	0	3	0	1	0.594237	0.684028	0.0436752	1	1	0.212963	1	1	0.308943	1	1	1	0.436752	1	1	1	1	1	1
ATM	0.0276817	3	5	0	3	2	0.572948	1	1	1	1	1	0.508873	1	1	1	1	1	1	1	1	1	1	1	1	1
NFE2L2	0.0276817	2	0	0	3	6	1	1	0.554112	0.134057	1	1	0.580972	1	0.580972	0.6688	1	1	1	1	1	1	1	1	1	1
CREBBP	0.0276817	2	5	9	0	2	0.494994	0.183178	1	1	1	0.383333	0.508873	0.15082	0.203578	1	0.848122	0.678594	1	1	1	0.848122	0.848122	0.678594	0.678594	1
EP300	0.0242215	0	5	9	0	5	0.158621	0.0260746	1	0.0304214	1	0.383333	1	0.15082	0.605716	0.319628	0.396552	0.152107	1	0.152107	1	0.638889	1	0.396552	0.865308	0.638889

## Sheet: Legend
Freq. [%]	Overall frequency of the mutation across all samples
PAULA X [%]	Frequency across the respective subgroup
p_subgroup#1/subgroup#2	Fisher's exact test p-value for subgroup #1 vs. subgroup #2
q_subgroup#1/subgroup#2	Gene-wise BH-corrected p-values
