# Supplementary material for: Proteomic analysis of the urothelial cancer landscape
Source: Nat Commun. 2024 May 27;15:4513. doi: 10.1038/s41467-024-48096-5 (PMC11130393; doi:10.1038/s41467-024-48096-5)
Supplement: Supplementary file 13 — Source Data [file 41467_2024_48096_MOESM13_ESM.xlsx]

## Sheet: 1C
Accession	Ctrl_for_norm	Ctrl	Repl. #1	Repl. #2	Repl. #3
P21333	61198.6	58521.4	53924.4	56953.2	55760.4
P12111	59471.9	76305.4	59606.6	69000.5	56470.4
P02751	41433.8	49583.9	39493.7	40227.9	31750.1
P35579	23006.8	33022.4	43078.2	48957.3	33469.1
P35749	26853.8	28886.2	45195.4	71091.1	55258.5
P63261	1460	2391.4	1542.6	1319.1	1056.1
Q15149	36358.1	54543.1	51047.2	55363.7	44590.6
P62736	19256.8	14576.4	14156.8	15016.2	13484.3
P68032	19256.8	14576.4	14156.8	15016.2	13484.3
P35555	37777.7	37952.3	34959.8	59352.4	32782.3
P63267	18323	13865.4	13443.4	14101.4	12643.8
Q09666	28309	44812.3	37994.1	34419.6	31886.7
P68133	14172.4	11738	11553	12123.1	10695.3
P01024	20168.8	24088.2	28454.3	35274.9	26764.8
P14618	24995	37789.1	28542.2	32196.9	20596.4
P08670	39003.3	53658.1	36705.1	37126.1	33525.7
P02675	22003.5	30406.8	26005.9	24704.3	21451.3
P02671	28439.7	37141.8	35389.5	38049.6	27706.5
P01023	19045	21077.2	24529.5	31262.3	23264.5
P02679	24391.2	32021.6	30228	38513	25691.8
P04406	26769.4	35576	25742.7	26179.5	20673.4
P07437	16972.6	25209	16954.6	21894.1	13344.2
P98160	18520.7	18584.2	14910.2	15649	15469.2
P17661	29752.8	14495.9	18155.1	22206.5	23281.2
P68871	30089.6	45139.1	44008.3	45340.7	37496.2
Q9Y490	22962.9	28747.9	23368.3	29103.1	22018.5
P68371	2076.7	3028.7	2261.9	2691.9	1634.7
P11021	19070.4	29737.5	19240.5	17129.7	15782.5
O43707	17718.4	22768.3	18743.4	20990.5	15491.5
P02787	20728.7	24047.4	19834.1	19891.5	18846.6
P08238	17978	29293.4	20242.1	22003.6	15982.4
Q13885	1653.1	2380.3	1535.3	1754.9	1239.7
P02788	16660	13317.5	20971.5	13659.9	15238.7
P12814	9907.2	9674	8070.9	11619.9	7957
P11142	11582.8	16900.8	12385.8	11481.1	9986.9
Q9BVA1	683.4	924.2	645.8	770.9	506.3
P0C0L5	13521.3	16215.6	14560.9	18910.8	13447.5
P04350
P68363
P18206	20438.2	19701.8	15659.5	21454.5	16453.6
Q05707	13695	16403.6	19603.7	17091.3	18805.6
P01857	17015.3	19181.6	18831.9	22438.5	16958.2
P46940	12687.4	19244.5	15843.7	18447.6	12442.5
P0C0L4	12852.1	15528.8	13940.6	18237.1	12900.7
Q71U36	12995.3	20057.7	14598.4	16570.3	11107.1
P02545	8982.3	12588.9	12769	22367.5	12285.8
P69905	21230.7	28593.7	28554	31702.4	25106.2
P06733	15131.9	22092.5	14137.8	13974	11128.5
P07355	17132.1	26710.3	20844.8	23885.1	16203.9
P00558	14406	22499.7	15369.8	17533.8	12398.9
Q01518	16081	26835.7	16505.9	16747.4	13530.1
P00738	21520.4	26604.4	19976	20626.9	19427.8
P07900	10868.3	17157.1	11576.6	11768.8	9703.1
Q13509
P04075	14940.3	21760	13938.5	14640.8	11482.9
P55072	13767.1	19365.9	12364.6	11759.9	10066.7
P12109	10088.4	12919.7	10723	12722.3	9703.3
P02042	4035.1	5693	5273.8	5800.7	4778.8
O75369	9503.2	14847.2	10671.5	11106.9	9196.7
P01009	11184.2	13004	12201.9	11081.9	10777.2
P01834	11755.8	13566.9	10905	7632.7	9399.4
Q00610	7280.3	11304.3	10109.4	14693	8520.5
Q6S8J3
P60174	11603.3	17803.2	10699.2	11296.8	9146.7
P0DPH7	9747	15169.9	10948.8	13248.9	8455.1
P01876	12295.5	12373.4	10298.4	8660.3	9179.3
Q01995	25458.3	16678.1	16923.5	25540.8	17625.1
P68366	1506.9	2631	2227.8	2385.3	1387.6
Q6PEY2	8878.4	13882.2	10018.3	11644.1	7580.9
Q99715	8114.9	16607.6	10861.9	11455.4	8631.1
P13639	12346.8	18781.9	12939.2	18658	10984.5
P06576	6692.8	8881.7	6512.9	9799.1	5398.7
P14625	11984.6	19022	13801.2	12938.4	11091.9
P12110	12245.9	16953.6	13446.8	14490.3	13095
P07737	13909	18420.9	12969.5	14411.4	10461.2
P0DMV8	5798.4	7949.3	6198.1	6814.1	5184.1
P61978	10916.8	17053.9	9435	9585	7760.8
P21980	9238.6	9682.3	8982	14985	8065.8
Q14315	4727.8	4391	4112.1	5552.2	4473.2
P42224	9720.9	15898.6	10315.5	13216.5	8512.3
P21810	8282.3	10458.4	10157.4	7441	10182
Q14204	6863.1	10573.5	8905.4	13460.2	7612.2
Q15063	6885.5	11123	9842.7	8854.3	7447.6
A6NMY6	12941	19955.1	15238.6	18048.8	11807.8
Q9BQE3	11674.7	18170.7	13198.1	15000.9	9962.6
P22314	6459.2	9837.4	6869.8	7204.5	5659.7
P16615	7360.8	10948.1	10167.6	13624.4	8543.6
P10809	8431.4	13857	9216.6	9892.1	8086.8
P07237	15006.5	23905.7	16088.7	15556.8	13447.2
P30101	9593.8	15397	10168.9	9101.8	8045.8
Q9BUF5	3122.8	4091.3	2767.6	4145.5	2363.7
P01859	5269.2	5536.8	5510.7	5649.3	4897.3
P01861	1756.2	2089.8	1877.1	2537.7	1858.7
P04792	9529.6	9217.7	6641.2	6329.3	7072.5
Q5VTE0	8951.8	12866.5	10109.5	12965.6	8390.6
P68104	8951.8	12866.5	10109.5	12965.6	8390.6
P01011	5275.3	5669.2	7463.3	6962.6	4984.8
P51884	9606.4	12400.1	10837.6	7867.1	10089.4
P24821	8335.8	10289.7	8101.6	7703.2	5880.1
P13796	10023.4	15448.7	11056.6	11731.1	8993.2
Q14195	8249.1	7206.5	5590.3	6514.5	5365.6
P25705	10023.8	14325.1	9533.5	14447.7	8521.3
P08133	8919.9	10621	10423.7	14856.6	9296.1
P06396	12151.9	15189.8	11135.8	10462.5	10516.8
P26038	13599	19672.2	14432.7	18659.3	12396
O00299	3823.1	6013.9	4533.8	4801.1	3281.9
P35580	156.7	189.4	211.4	272.9	175.5
P09211	7163.2	10047.1	6731.9	7628.1	5513.8
Q00839	7095.5	10821.7	7163.8	8707.8	5878.6
P05783	3653	5483.6	5268.7	7014.7	4051
P49327	5809.1	8037.4	6378.8	8531.9	5724.1
Q15084	5043.9	8629.3	5650.4	4310.4	4602.3
P50395	6392.3	9166.3	7155.8	9524	6166.1
P28838	7768.4	11758.5	7575.3	7905.5	6111.6
Q05682	9670.2	9288.4	8710	9720.1	9825.9
Q14764	4561	7140.2	5916.5	6093.9	4845.4
P06744	7679.6	10278.3	7821	10538.8	6517
P31943	3744.7	5890.4	3856.5	4834.3	3173.4
P22626	7057.3	11210.9	6424.3	6295.5	5611.2
P11678	10362.7	10274.9	10916.7	14684.8	8889.3
Q16555	4710.2	5853.3	4484	5768	3860.3
P02452	10377.2	16750.5	14745.9	5652.6	6609.8
P62937	11318.1	16467.2	10629.3	12567	8428.6
P00450	7603.7	8377.1	9388.9	8658.2	7661
P63104	4253.2	6508.6	4357.9	5217.7	3638.7
P50454	4771.7	8019	5946.3	6063.5	4797.3
O75083	6494.7	8487	6453.8	8617.6	5885.5
P34931
P08603	5764.4	7512.3	7107.6	8296.9	6390.4
P00488	5698.8	7449	7268.6	10485.1	5993.5
P08123	8736.2	13785.2	11280.1	5600.3	5444.8
Q9BYX7	164.4	190.3	165.4	156.8	149
P02647	8511.5	10369.7	11777.6	7577.8	9979.3
P09382	7591	10902.7	7268.4	7114.5	5615.2
P60842	3566.3	5805.4	4593.5	6358.4	3553.5
P04083	4546.8	6265.9	5549.2	5461.5	4344.8
P09493	20231.7	14645.2	15434.1	18427.6	18558.3
P51911	14974.5	5675.4	6594.4	7802.7	7634.4
P31946	5237.4	7694.9	4762.5	6487.2	4315.8
P00915	5038.8	7284.7	6170.5	6939.5	5779.9
P61158	5291.3	7801.1	5578.7	6909.3	4657.5
P78527	6440.9	10140.7	7621.5	11737.7	6324.7
Q7KZF4	7797.7	12489.4	8113.9	11421.6	7130.1
P13667	8146.4	12332.5	8786.2	8665	7629.7
P01860	2501.9	2641	2031.4	3252	2071.1
P19971	3780.9	6559.6	4312.7	5028.8	3520
P23381	5690.3	9001.5	5559.1	5987.4	4134.7
P62701	5617	8595.1	4843.3	7419.2	4101.4
P19338	10381.8	18257.2	10370.6	8954.7	9348.1
P01871	6481.2	7305.9	6510.9	6785.7	6332.8
P60660	10257.8	10049.8	8002	9954	7595.8
P62805	7339.1	11160.7	7391.9	10949.1	5608
P49411	4495.5	6256.3	4611.4	7864.4	3932.7
P40939	5450.2	7537.5	6173.1	9845.7	5568.4
Q58FF7	9082	14750.1	10053.6	11285.3	8292.2
P54652	4062.3	5913.9	4715.8	4409.4	3688.3
P23527	8712.3	12334.8	8857.4	12563.2	6778.9
Q6NZI2	4072.6	4380.1	3794.4	6542.1	4228
Q15365	5227.5	8440.6	5409.3	6934.4	4381.4
P04843	4120.4	6904.7	5836.6	8387.9	4832.6
Q13813	4754.7	6314.6	5594.5	5979.6	4908.5
P07585	6560.8	7383	9243.1	5154.3	8504.9
P07195	6097.3	8092.4	6089.1	7031.3	5012.9
P02774	6087.9	6892.5	6947.6	7319	5984.9
P23142	5238.4	6999.3	5086.5	6253.5	4591.9
P06899	8712.3	12334.8	8857.4	12563.2	6778.9
Q16778	8712.3	12334.8	8857.4	12563.2	6778.9
P33778	8712.3	12334.8	8857.4	12563.2	6778.9
Q93079	1461.4	1873.9	1356.6	2423	893.1
Q5QNW6	1461.4	1873.9	1356.6	2423	893.1
P23396	5822.2	9524.3	6330.8	8886.2	5177.8
O60814	1461.4	1873.9	1356.6	2423	893.1
P58876	1461.4	1873.9	1356.6	2423	893.1
Q99879	1461.4	1873.9	1356.6	2423	893.1
Q99877	1461.4	1873.9	1356.6	2423	893.1
P62807	1461.4	1873.9	1356.6	2423	893.1
P0DP23	10860.1	16371.7	9765	11669	7398.7
Q9NY65	4101.7	6437.5	4756.3	6590.3	3860.5
P13489	3813.8	5638	3800.9	4879.5	3402.6
P57053	1461.4	1873.9	1356.6	2423	893.1
Q99880	1461.4	1873.9	1356.6	2423	893.1
P08758	5595.4	8530.7	6791.3	7868.6	5189.4
P23284	9055.4	14524.6	8113.8	10024.5	6903.4
P23528	8539.4	12021.9	8666.9	9263.7	6646.4
P62258	7242.9	10894.1	6871.6	8135.4	6060.1
P16401	6140	8800.7	5342.2	6798.5	4947.2
P63244	4540.3	6869.8	4416.8	6298.4	3507.3
Q9BTV4	3066.2	5007.4	4216.8	5776	3271.5
P37802	6635.8	8746.3	5521.5	4707.6	4122
P10909	4645.3	4673.3	5206.3	4104	3927.9
P0DOY3	3210.1	3950.4	3146	2359.5	3118.7
P0DOY2	3210.1	3950.4	3146	2359.5	3118.7
P05091	4112.6	5207.9	3812.7	6159.7	3506.9
Q9P2E9	4645.7	8514.7	8047.4	10629.2	7188.2
P00387	4278.7	5807.9	4095	6598.1	3735.1
P50990	3805.2	5523.8	4069.7	5781.1	3616.4
P30086	4767.8	5720.3	3623.2	3833.9	3351
P02790	3485.5	4763.6	4342	4231.3	3538.2
P06748	4362.1	5631.9	3939.3	5826	3644.2
Q8N257	7842.9	11064.2	7951.5	11338.7	5992.4
P38646	4372.4	6640.1	4380.4	5979.2	3966.1
P45974	4556.9	7075.6	4647	5668.8	3980.4
P15311	3396.8	5061.8	3641.5	4047	3189.8
P10412	9634.5	13564.3	9857.4	13621.8	9714
Q16658	6133	10014.2	6433.5	8191.8	5286.9
P16403	1572.9	2737.8	1906.9	2318.1	1916
Q7Z406	302.1	417.1	844.7	1036.4	519.7
A6NNZ2	4341.8	6417.8	4090.1	6052	3628.6
P29692	4496.4	7132	4417.9	5185.7	3553.7
Q93077	5821.5	8433	6574.9	7785.6	5013.4
P04908	5821.5	8433	6574.9	7785.6	5013.4
Q96KK5	5821.5	8433	6574.9	7785.6	5013.4
Q9BTM1	5821.5	8433	6574.9	7785.6	5013.4
P0C0S8	5821.5	8433	6574.9	7785.6	5013.4
Q99878	5821.5	8433	6574.9	7785.6	5013.4
P20671	5821.5	8433	6574.9	7785.6	5013.4
Q6FI13	5821.5	8433	6574.9	7785.6	5013.4
Q16777	5821.5	8433	6574.9	7785.6	5013.4
Q7L7L0	5821.5	8433	6574.9	7785.6	5013.4
P27797	9894.2	15847.9	9773.1	8281.6	7766.6
P01008	4997.8	6673.9	6395.1	7110	5400.2
P61160	3926	5382.9	4178.5	5080.7	3519.1
P21291	8485.4	5590.5	5527.5	7115.6	7197.8
P35609	1161	1444.3	1292.8	2469.7	1255.5
P52209	3709.1	5574.9	4629.9	5484.1	4301.8
P32119	7001.1	9900.9	7725.9	8907.6	7154.5
P30740	5348.9	8062.1	6129.5	7231.5	5123.7
Q99497	4395.3	6282.4	4169.4	4257.7	3436.5
Q9Y3Z3	4456.8	7029.5	5044.5	6506.8	4226.3
P62979	6355.8	9043.9	5393.7	7018.5	4636.6
P40926	4057	6048.1	3634.8	5186.5	3086.9
P30041	5106.9	8064.6	5240.9	6359.7	4360.4
P55268	3023.6	2946.8	2668.1	3184.7	2663.3
Q15233	2978.5	4185.4	2733.2	3367.6	2357.9
P18669	4513.4	5948.8	3975.1	3698.5	3483.5
P13797	4461.2	7059.4	4586.3	6070.8	3821.8
Q86VP6	3989.8	6148	4570.3	6125.7	3636.2
P16402	464.2	666.6	468.6	538.8	425.6
P31146	7480.1	9408.1	7872.9	8962	7326.3
P53621	3105.1	4652.1	4432.1	6598.5	3745.7
P11047	3729	4136.7	3340.6	3868.2	3270.1
P0CF74	1217.2	1430.7	1048.6	958.7	977.8
Q08211	4002.5	6307.4	4242.4	5820.4	3699.2
P04114	3661.2	4513.4	4777.8	6546.1	4440.4
P19105	4143.2	4966.3	4031.2	4595.4	3637.9
O14950	4143.2	4966.3	4031.2	4595.4	3637.9
P02748	4172.6	4847.9	5345.6	5681.4	4533.1
Q92841	3562.8	5437.6	3667.3	4376.2	2946.9
P05388	2868	4509.8	3563.9	4743	2425.2
P61981	4019.2	6327.6	3690	4599.3	3196
O43390	5758.4	8970.1	5397.4	6037.5	4568.4
Q3ZCM7	544.8	835.2	562.8	820	459.4
P67936	7540.2	6299.7	4706.3	4495.1	3967.5
P08865	4395.3	7207.2	5242.4	6683.2	4021.9
B9A064	5571.9	6343.9	4538.8	3770.9	4268.1
P04004	5554.2	6154.5	6374.5	5373.5	4924.3
Q13751	3833.4	6026.5	4137.8	4460.7	3312.3
P00739	7812.5	9865.6	7552.9	8859	7114.4
P24844	3772.7	2850.7	2723.8	3765.7	2913
P00734	3789.2	4806.5	4955.4	4661.4	3726.6
Q15582	2308.8	2749.7	2566.4	2742.6	2287.9
P47756	3235.5	4356.2	3152.2	3707	2902.8
P0CG04	5188.6	5844.9	4182	3294.2	3907.7
Q92598	2353.5	3575.1	2550.3	2937	1999.5
P23246	7053.9	11653.5	6666.3	6759.4	5565.5
Q07065	5145.9	8296.5	6378.4	5736.6	5315
Q06830	7587.3	11482.1	7819	7934.1	6270.1
P00751	4169.4	4490.7	4337.4	4446.9	4192.6
P19827	3637.9	4480	4529.3	4540.2	3865.3
P78371	3669.1	5157.8	3762.5	4986.7	3139.1
P04899	3113.1	4432.3	3990.3	5945.1	3156.7
Q01082	2906.4	3996.5	3352.1	3997.4	2989.3
O00159	2821.3	3632.5	3118.5	5010.2	2896.2
P17987	3731	5782.5	4473.4	6768.7	3809
P00747	4635	5400.6	6044	6163.1	5107.2
Q14697	5832.9	9134.8	5890.8	7283.4	5132
P35241
P05164	3651.2	3402.4	4284.1	4004.4	3152.1
P0CG48	6078.3	8693.9	5085.8	6639.4	4385.7
P62987	6078.3	8693.9	5085.8	6639.4	4385.7
P0CG47	6078.3	8693.9	5085.8	6639.4	4385.7
P63241	5802.9	9227.1	5709	8400.5	4888.6
P27824	2944.7	4411.3	3576.1	4818.6	2789.8
Q01813	2412.8	3808.9	2900.2	4328.9	2649.1
P12956	6426.8	10219.1	6138.9	8536.2	5549
Q8WX93	5404.5	5593.4	4182.2	5590.1	4253.3
P18124	5696.2	8986.8	5373.2	8869.3	4598.3
P00325	6143.4	6410	7191	10565.2	7540.3
P31947	2982.9	5627.7	2769.7	3212.3	2360.4
P39023	4618.3	7225.7	4941.2	7291.7	4361.8
P00338	5421.2	7925.9	5012.7	7284.7	4695.8
P27482	4103.5	7846.4	3889.5	4958.9	3314.5
P32455	5082.8	8477.3	5602	6194.4	4394.3
Q02790	3277.4	4989.3	3789.7	3986.7	2913.9
P27816	5164.5	7580.1	5176.1	6069.7	4513.2
O75874	2664.4	4488.4	3062.9	4002.6	2578.6
Q99832	2634.7	3685.7	2638.3	3943.2	2361.3
Q14624	4345.1	5972	4570.2	4716.6	3793.8
P43490	4143.3	5767.6	3871.1	5362.7	3504.5
Q08043	331.5	426.1	302.3	389.8	317.2
P62241	2397.7	3760.7	2052	3397.4	1787.3
P06702	4916	5327	6691.3	7248.9	5376.9
P84077	895.6	1439.5	1285.6	1407.6	929
P61204	895.6	1439.5	1285.6	1407.6	929
P36578	3175.9	5192.9	3370.5	5109.1	2663
P40121	3254.4	4942.5	3056.1	2599.4	2530.5
P52272	3695.7	6685.7	3924.9	4345.7	3200.9
P07339	5288.3	8203.5	4910.9	5834.3	3897.4
P51149	2566.3	3874.6	2965.9	3220.7	2234.7
P51991	3433.5	5478.6	2894.5	2986.4	2541.4
P02730	837.4	1051.9	1131.6	1322.3	977.9
P50991	4251.1	6397.9	4430.5	6717.1	3839.6
Q9BX66	1732.5	1271.5	1296.2	1446.2	1447.9
P11940	4021.2	5846.8	4010.3	3487.2	3027.5
P17066
Q06323	3513.7	5736	3806	3754.7	3024
P38606	2968.2	4233.8	3066.7	4400.8	2838
Q14974	2678.2	4040.9	2701.7	3316.9	2232.8
P0CG38
Q9H4M9	1119.1	1598	1410.5	1660.8	1117.5
P27348	2161.6	2724.3	1823	2303.9	1524.5
O14983	3579.5	5474.4	5127.9	6780.3	4346
P62753	4300.1	6420.2	4088	6162.3	3660.3
P17844	1454.1	2625.7	1646.3	2071.1	1323.4
Q14240	398.7	535.4	497.7	842.4	415.8
P49368	3233.6	4897.8	3656.4	5225.2	3043
Q96C19	3308.4	5409.1	3257.5	4151.2	2792.3
P07858	3166.5	4825	2593.5	3135.1	2295.3
P30050	2461.9	3710.3	2283.2	2951.2	1905.9
P38159	4498.2	7667	4100.8	3813.1	3632.8
P13929	1514.2	2239.8	1408.3	1628.5	1178.1
P55084	4434.2	6230.5	4555.8	6773.3	4125.7
Q15366	1230.8	2025.3	1381.9	1784	1039.7
P07910	4018.7	6215.7	3773.3	4686.5	3136
Q15124	5748.8	4482	4386.7	9253.9	4768.9
P01889	1120	1587.7	1015.6	560.3	830.7
Q9Y230	2439.1	3663.8	2522.6	3462.7	2177.2
P09972	1050.7	1529.5	1131.6	1280.1	982.2
P01042	4045.1	4794.3	3741.2	4114.6	3410.4
P62829	2357.6	3368.4	2045.5	2590.3	1774.5
P35232	2565	3882.5	2584.3	3719.3	2491
P27105	2755.7	3333.9	3523.2	4656.2	3309.3
P47755	1782.1	2496.9	1833.9	2418.8	1452.6
P11413	5299.1	7299.6	6086.2	7741.3	5090
P08134	2472.5	3638.9	2821.6	3888.9	2255.4
P29401	4758.4	6017.2	5112.6	5133.9	4451
P52597	1502.8	2245.8	1483.5	1743.6	1165.6
Q6IS14	3396.8	5318.7	3793.3	5066.6	3047.2
P04040	3029.4	4082.7	3239.5	3462	2951
P15880	5934.9	8719.4	5443	8006.9	4490.1
P04439	4977	6178.2	3934	4808.1	3412.2
P55795	78.4	103.5	96.7	107.1	70.2
P40227	2612	3930.5	2809.5	4124.6	2401.5
O60506	1403.7	1900	1315.6	1688.9	1018.9
Q14247	4553.2	7740.3	4624.4	4354.9	3801.1
P02649	2536	3302.1	3242.5	3402	2899.7
Q99798	1524.1	2206.6	1705.5	2401.2	1711.6
Q96KP4	1921.6	2883.1	2083.7	2246.4	1811.3
P49748	2049.7	3051.8	2471.4	3639.1	2043.4
P49189	3119.8	4219.2	3489.7	4487.2	3025.8
Q05639	4479.9	6732.8	5027.9	7707.4	4308.2
Q16698	1563.6	2358.4	1773.7	2248.9	1507
Q13263	2153.2	2497.3	1520.9	1991.8	1336.7
P41218	2559.7	3199.6	3680.1	4163	2985.7
Q9Y6C2	4189	5688	3589.7	3596.2	3273.5
Q9Y4L1	2473.8	3784.1	2760	3004.8	2224.6
P09525	3148.2	4806	4224.4	4856.7	3203.3
P62280	5633.8	7826.5	4551	6797	3945.8
P30043	1837.7	3003.1	2069.3	2696.1	1798.4
P62826	4711.4	6773.7	4471.7	6317.6	3923.4
P05386	431.7	707	371.6	247.6	287
P08311	3249.8	3025.4	3401.1	2956.2	2832.7
P02763	4252.1	5783.9	3621	3764.3	2899.4
Q13310	1916.4	3126.4	1815.1	2036.2	1481.6
P19823	3382.2	4634.6	4456.7	5645.5	3993.9
P35998	2251.3	3471	2434.5	3032.5	1912.3
P37837	3639.1	4977.6	3412.3	3935.7	3094.2
Q00341	2947	4785	3272.9	4802.7	2691.9
Q12906	3884.3	5738.8	3469	4198.2	3234.2
A0M8Q6
P05141	3074.1	4920.7	4348.9	7355.7	3693.9
Q58FF8	5615.1	8614.7	5895	6291.1	4547
P46781	3705.6	5933.4	3410.2	5247.8	2908.5
Q9NR12	4476.8	4208.3	3457.6	5260.9	3565
P39019	5083.4	8604.5	5242.1	4984.2	3928.3
P61586	453.6	670.8	510.5	433.7	432.9
P0CG39
P33176	1794.2	2587.3	2215.3	3300.1	1876.9
Q14847	3653.8	6037.2	4092	3503.7	3849.5
P07384	1822.1	3018.9	2190.4	2869.4	1914.2
Q93084	2201.9	3379.6	3479.2	4226.5	2964.1
P29590	3291.5	5297.4	3304.6	3613.1	2916.3
Q02543	2254.3	3669.8	2156.1	3098.1	1941.7
Q9BSJ8	1914.1	2817.6	2219.4	2943.8	1867.8
P51148	1779.8	2629	1987.8	2979.5	1615.5
P02760	1547.1	1880.5	1873.6	1905.2	1631.2
Q04917	3013	4224	2583.7	3220.7	2339.7
O43776	981.3	1414	1219.1	1325.9	886.6
P55209	1588.4	2276.6	1822.3	2220.6	1363.4
P00367	3108.9	4223.8	3269	4452.1	3098.6
P07954	1885.6	2408.4	1831.3	2169.4	1521.5
P51858	5127.7	8467.1	4414.2	4654.9	3843.8
P31930	1788.9	2493.3	1839.3	2711.2	1586.2
P09104	643.1	911.6	601.8	700.5	552.8
Q15746	3485.2	2735.5	2813.3	4110.1	2867
P05155	2012.1	2842.1	2624.8	3157.2	2254.1
P30040	1741.2	2668.9	1940.3	1879.8	1569
P49257	2531.6	4290.8	3725	4391.4	2941.1
P26599	1358.1	1928.7	1330.1	1386.2	1023.2
P48735	2813.3	4350	3119	5131.7	2804.6
P09960	2132.1	2885.7	2266.4	2930.2	1944.8
O60701	1186.1	1589.4	1166.5	1456.8	946.4
Q15019	2348.8	3701.5	2773.4	4115.8	2558.1
P10768	2619.6	3625.6	2846.3	4009.4	2516.1
P05556	4803.4	6081.6	4263.1	4881	3991.1
P50502	3377.9	4736.1	3403	3615.9	2844.6
P22234	2405.9	3926.2	2725.6	3570.4	2293.8
P04179	3613.4	5186.2	3559.2	4992.6	2880.7
P51888	3273.9	3207.4	3883.1	3009.9	4172.1
P62888	1382.4	2124.7	1554.8	2311.2	1434.4
Q92522	2503.4	3245.1	2254.3	2693.2	2111.5
P01893
P16070	3263.9	4617.8	3108.8	3714	2731.7
P02749	2129.6	2593.7	2329.7	1935.9	2032.2
P06753	1850.6	2191.8	1692.2	1806.4	1712.1
Q9UHD8	4799.2	6957.2	4945.9	6097.5	4150.7
P29966	2281.7	3947.5	1950.6	1290.7	1590.1
P31942	1988.5	2702.7	1685.8	2024.9	1484.3
P20591	808	1185.3	1120.2	1248.8	753.9
P62917	1895	2792.9	1469.6	2419	1469
O43399	1406.5	2096.7	1389.2	1500.1	1127
Q16851	2445.2	3643.5	3006.5	3991.3	2616.3
Q86VB7	2151.9	3465.8	2135.6	3001.3	1878.6
Q9H0U4	956.1	844.9	860.9	1217.8	771.5
P32969	2278	3924.7	2488.4	3600.5	1894.2
Q9Y265	1325	1968.6	1430.3	1910.2	1132.8
O14818	1574.7	2612.1	2017.5	2657.6	1608.5
P36952	2866.8	5294.4	2867.1	2940.8	2073.4
P63010	664.3	984.9	752.4	1196.4	625
P62820	2899.3	4675.9	3595.4	4382.8	2946.4
P36955	3220.1	4584.8	3248.9	3514.3	2912.4
Q13162	1605.6	2393.9	1576	1925.5	1382.9
P62195	1726.1	2654.3	1989	2663.5	1733.8
Q92499	1548.5	2349.9	1680.5	2146.9	1431.5
P20231	2446.2	2826.1	2540.7	3588.1	2456
P30048	1750.5	2896.3	2132	3092.9	1673.4
Q02880	2294	3344.6	2402.6	3272	2006.7
Q9UQ80	2098.9	3150.6	2316	2935.3	1957.4
Q13838	2279.3	3803.4	3164.4	3538.3	2217
P31948	3985.3	6675.8	4279.6	4582.8	3813.9
P05387	3007.6	4783.9	2701.7	2998.9	2375.2
Q13642	3402.5	2512.8	2883.5	5590	3490.8
P48444	2204.7	3350.9	2746	4088.2	2333.4
Q96E39	3328.1	5564.3	3060.9	2774.6	2744.9
Q16666	2224.6	3760.5	2560.2	3411.3	2281.4
Q58FF6	4915.5	8603.9	6028.5	6074.8	4856.5
P06727	3244.8	4222.3	3967.2	3620.5	3618.9
P20742	3755.6	3666.9	4715.7	6883.1	4677.5
P62906	2512.6	3668.5	2245.6	2936.4	1936.5
P61088	1916.6	2660.7	1630.9	1669.9	1459.7
P12236	1236.9	1949.1	1576	2244.4	1442.1
P11586	2116.9	3423.9	2751.6	3485.9	2242.9
P30837	1506.1	1562.3	1086.7	1905.5	1093.6
Q9Y536	4475	6185.4	4156.1	6421	3564.7
P61769	3656.2	5346.9	3476.8	4055.8	2628.6
Q9Y6N5	1507.7	2462.8	2007.8	2683	1601.8
Q96AY3	2425.9	3724	2242.2	2257.9	1676
P26640	1810.6	2607.6	2113.9	3095.3	1781.7
P11766	3319.9	4072.3	3841.1	5746.6	3594.8
P62873	1834.8	2657	1877.4	2668.9	1729.2
Q8NBS9	3139	5335.2	3493.6	3506.4	2870.7
P26641	2693.2	4535.2	3700.4	3954.2	2804.5
Q13200	3177.3	4825	3517	5203.2	2945.8
P10321	2186.2	4052.1	2795.1	2518.2	2024.4
P25786	2779.4	4879.3	2708.7	3223.2	2341.1
P25398	2798.6	4360.4	2889.9	3972.1	2348.8
P07996	1280.7	1795.6	1361.4	1619.7	1168.5
Q8NFI4	3114.1	4361.8	3118.8	3266.6	2564.3
P08708	1636.5	2814.9	1783.8	2632.6	1506.2
P00352	1328.3	1887.2	1559.4	2002.2	1374.9
P83731	3214.2	4928.9	2668.5	3507.8	2322.7
Q92616	1190.7	1989.7	1548.2	2185.4	1223.4
P58107	594.1	1051	676.5	838.7	660.2
Q9GZV4	4701.4	7337	4761.7	6862.4	3997
Q14568	2267	3743.4	2409.4	2271.6	1985.4
P61247	3017.7	4896.7	2829.8	4483.3	2487.1
P61224	2635.2	3203.6	2503.3	3960.1	2128.1
Q5SSJ5	2817.1	3752.1	2440.3	4133.1	2193
P02743	2989.4	3060.5	4379.2	5606.2	4133.4
P05109	4023.2	3688.1	5400.2	6539.1	4794.6
P02766	2172.4	2616.8	1952.3	1489.8	1671.3
Q9NQC3	2095	3052.5	2276.8	2643.4	2016.1
P13010	3765.4	5597.9	3664.9	4755.4	3185.3
P15259	2090.6	2889.6	2031.1	2140.4	1721.5
Q02878	5419.4	9029.9	5160.7	7984.6	4501.6
P15090	3261.2	4502.8	3285.7	4073.7	3358.3
P07327	4249.7	4580.5	5150.3	7809.3	5466.3
O75390	1478.2	2302.8	1441.5	2265.9	1181.2
P48643	3937.1	5917.8	4157.7	5523.2	3400.6
P28065	1969.8	3119	1866.3	2808.9	1656.6
Q07955	2187.1	3669.2	2120.1	2610.2	2013
P00918	2977.7	4432.8	3199.2	4112	3086.7
P31939	719.9	990.2	748.1	1090.1	599.8
A0A2R8Y422	4236	5935.8	3531.1	4756.5	3102.8
O60234	1194.1	1529.3	1300.2	1708.7	1047
P20700	1920.2	2692.8	3296.2	3520.1	2796.2
Q07020	1227.2	2100.9	1481.2	2200.8	1191.5
Q86UX7	1882.8	2628.3	2199	2470.3	1971
P46063	2688.4	4242.7	3251.5	5031.7	2651.3
P46777	3130.9	4764.9	3493.3	4098.8	3222.8
P13693	3413.4	5026.9	3709.6	4200.5	2823.1
P12277	1559.6	1342	1329	1398.7	1260.2
P18085	1846.4	2689.2	1934.4	3211.9	1588
Q10567	1152.9	1762.8	1499.8	2554.7	1287.5
Q16787	1592.9	2587.6	1929.4	2119.4	1525.5
P57721	276.6	412.5	279.1	366.6	232.7
Q9NZM1	1613.6	2402.9	2135.6	3120.6	1803.6
P48741	1583.8	2155	1785.7	2040.6	1427.2
P00326	4267.8	4567	5066.4	7673.5	5338.2
P17655	1860.7	2721.7	1960.4	2402	1639.5
O00571	1852.4	2856.6	2067.7	2799.8	1864
P23526	1413.6	2255	1864	2253	1568.6
P13611	2675	4206.6	2958.5	3363.1	2793.1
Q9ULV4	2707.3	3588	3161.2	4378.6	2879.9
P15531	344.8	509	462.3	546.8	392.6
O43852	2765	3794.4	2818.5	3459.1	2511.3
P04196	2053.1	2561.8	1646.1	1994.8	1481.1
P53396	1176.5	1906.4	1647.5	1993.2	1262.7
O95782	1320.6	2046.4	1743.3	2612.8	1513.7
Q15046	2717.3	4370	3022.1	3910.2	2552.9
P62269	2217.8	3541.5	2134.5	3237.4	1818.6
Q8NC51	3407.4	5857.3	3543.7	3623.4	2989.8
P28070	954.2	1350.9	929.4	1078.2	748
P55786	1165.4	1636.7	1282.9	1728.9	1052.6
Q1KMD3	2162.5	3409.2	2055.2	2170.1	1770.2
Q9Y4G6	4339.1	4995.1	3780.4	4933	3736.6
O00148	246.1	454.8	297.1	463.9	285.4
P62424	3066.9	5145.6	3489.4	4526.3	2705
Q9UJ72	818	1221.6	935.2	1144	686.5
Q12905	795	1263.5	870.4	999.9	630.1
Q8NHW5	1766.4	2728.5	2179.8	3043.2	1568.4
Q00325	2365	3862.1	3207.9	5944.4	2914.6
Q9NVA2	1229.9	1872.3	1506.6	2194.1	1346.1
Q01469	4336.1	6737.5	4228.2	5417.9	3736.6
O75367	1300.6	1758.4	1227.1	1753.2	1105.7
P50552	2237.6	3082.5	1823	1735.9	1591.3
Q13561	1073.8	1552.9	1454.5	1672.7	1236.1
P43243	2095.5	3524.1	2358.9	2797.3	2129.5
P19367	1913.1	2853.2	2333.1	3466.6	1923.4
P42765	2685.3	4078.8	2456.9	4128.4	2257.6
P12004	1468	2163.3	1424	1768.9	1185
P22392	2286.8	3725.2	2304.2	3455.2	1927.4
P52907	829.7	1326.3	930.5	1150.5	783.6
O15061	3483	2695.2	2819.2	2911.9	3377.6
P29508	2882.7	4855.4	2997	3665.2	2381.8
Q9HDC9	2658.7	3788.8	3400.3	4508.4	2806.1
O14558	1072.1	781.8	885	988.2	773.6
P02792	1306.9	2148	1625.7	1404.7	1112.4
O15143	2045.4	2826.5	1882.3	2457.3	1720.3
P16152	2161.4	3211.1	2512.8	2760	2075.4
P53675
P40925	2041.2	2722.6	1998.2	2247	1761.3
P62879	3158.5	4316.4	3255.1	4759	2796.9
P41219	6216.8	7176.2	4556.7	4817.6	4619.6
O15523	1427.3	2140.7	1602.7	2194	1416.7
P09651	2777	4495.2	2531.9	2276.8	2019
P06737	259.9	338	325.9	311.5	244.6
P61221	1233.7	1952.6	1497.8	2111.1	1299.9
P02462	2014.5	2461.3	2209.8	2393.5	2133.5
P27635	3389.1	4307.5	2752.3	4192.9	2500.2
P15502	490.3	655.6	1309.5	1347.6	1187.4
Q14112	1396.5	1810.6	1324	2015.5	1264.6
Q14141	166.2	228.9	187	233.2	175.2
P07942	1343.4	1790.2	1265.3	1659.9	1121.8
P20618	1771.5	2748.9	1818.4	2668.4	1575.5
Q02539	3353.1	4389.3	3144.4	4615.3	2966.8
P14543	2758.5	2948.1	2388.4	3143.7	2334.5
P07305	2897.1	3671.4	2364.7	3988.3	2270.3
P08575	1139.9	1625.6	1295.8	1345.5	1118.3
Q9P0L0	3318.2	4936.3	3288.5	3900	2738.4
P05023	1771.1	2751	2005.9	2504.5	1814.7
P62191	895.5	1360.6	930.3	1242.8	785.8
Q96AE4	3206.2	5280.4	3123.3	2685.8	2554.7
P24534	850.3	1332.7	776.8	834.8	634.5
P07205
Q16181	1501.9	2141.3	1737.6	2739.3	1602.2
Q13753	2516.9	4229.3	2801.3	3441.2	2315.5
P36871	2578.4	3555.2	2782.9	3859.4	2339.1
Q8N0Y7	1625	2244.8	1724.4	1578.5	1338.3
P17858	934.7	1369.3	1209.4	1730.6	1111.1
P80723	928.6	1459.4	965.2	893.3	826.1
Q03518	1549.5	2613.6	2182.9	2953.6	2052.4
Q13185	1586.5	2365.4	1350.3	1770.6	1215.9
Q96A08	5267.9	7222.3	4819.7	7121	4017.9
P69891	569.4	774	624.6	668	587
P69892	569.4	774	624.6	668	587
Q12797	1786.6	2721.6	2081.8	2299.2	1892.2
P00736	3368.1	4088.2	3490.7	4581.1	2993.9
O60812	2934.2	4537.2	2534.5	3441.8	2293.8
A0A0G2JPF8	2934.2	4537.2	2534.5	3441.8	2293.8
A0A0G2JNQ3	2934.2	4537.2	2534.5	3441.8	2293.8
B7ZW38	2934.2	4537.2	2534.5	3441.8	2293.8
B2RXH8	2934.2	4537.2	2534.5	3441.8	2293.8
P04003	3510.4	3654.5	4191	6354.6	3732.3
Q00577	995.4	1362.2	905.5	1342.4	814.4
Q14103	2359.1	3658.1	2078.7	1833.6	1812
P14649	2992.9	2691.1	2049.4	2332.5	1949.7
P11216	3212.3	4199.6	3105.3	4421.1	2870.3
Q9H4A4	1225.3	1804.3	1440.4	1781.2	1111.1
P61604	3192.5	5312.4	2886.2	3113.3	2482
P12429	1127.7	1302	1443.6	1591.8	1072.8
P60953	1663.8	2349.4	1646.5	2243.6	1334.4
P00505	1321.4	1963.2	1348.2	2251.6	1236
P48047	1799.9	2271.9	1534.9	2239.2	1467.8
E9PAV3	1130	1471.5	966.9	1271.6	889
O95336	1012.8	1368.9	934.1	1256.6	787
P22492	3353.1	4389.3	3144.4	4615.3	2966.8
P63000	1638.9	2282.2	1616	2257.8	1580.2
P52566	2028.6	2957.6	2268.3	2832.1	1954
Q9UBG0	2214.4	3457.6	2329.5	2568.7	1897.3
P84103	4004.7	6785.6	4165	4915.9	3551.9
A6NIZ1	1743.6	2098.8	1808	2685.1	1495.7
P14317	1771.8	2592	1750.8	1774.7	1583.9
P62263	660.6	882.7	491.6	655.9	415.8
P61020	217	317.4	276.5	330	245.3
P24752	730.1	1029.7	757.5	1103.3	660.5
O60716	981.8	1555.8	1212.9	1694.4	1096.5
Q01105	2102.6	3311.5	1894.5	2124.9	1594.6
P0C0S5	950.8	1290.9	854	1038.7	695.7
Q71UI9	950.8	1290.9	854	1038.7	695.7
P59998	2346	3510.6	2593.8	3910.2	2428.3
P54819	1971.2	2837.6	2152.3	2928.4	1839.9
Q9HBL0	2224.2	2563.3	2181.8	2757.9	2197
P62913	1787.4	2871.6	1482.9	2100.6	1241.8
P55008	1585.2	2764.6	1645.6	1760.1	1323.6
P49591	1067.7	1376.8	1148.7	1495.7	830.3
O15230	1436.5	1883.5	1589.8	2168.5	1711.9
P08294	554.1	600.9	508.4	669.5	491.5
P62316	467	676.1	528.9	636.3	349.3
P15153	961.4	1123.4	1109.6	1317.4	914.2
Q99623	1599.8	2546.9	1795.2	2772.5	1659.2
Q92896	2310.1	3816.6	2788	3650.2	2288.7
P20962	3093.4	4618	1778.5	1831.1	2442.1
P60981	1369.1	1766.2	1450.9	1829	1298.3
P35556	363.4	405.5	322.8	544.9	308
P62854	1162.3	1670.5	1129.3	1685.8	1015.2
Q07666	2896.7	4756.4	2659.7	2921.8	2301.5
Q9NYU2	1726.3	2351.8	1784.8	2187.2	1522.4
P84085	393.8	599.7	375.3	758	424.4
Q9Y696	1274.9	1834.4	1558.6	1623.5	1307.4
P12235	847.7	1277	1027.3	1350.6	988.2
P20592	209.5	275.4	257.8	261.4	174.4
P04632	1440.8	2528.4	1948.3	2064.8	1439.5
Q15942	2923	3519.1	2643.2	2489	2595.2
Q16629	2044.8	2895.1	1865.5	2694.6	1733.8
P20810	426.1	600.4	541.1	526.7	402.6
Q9NZN4	681	899.2	786.1	1048.8	751.3
P09622	1203.1	1837.2	1249.4	1748.4	1045.2
P02511	1971.3	1914.8	1376.9	1475.5	1502.6
P25787	1256.5	1889.9	1203.6	1774	979.7
Q96AG4	2293	3942.3	2183.2	3020.7	2026.5
O15144	1639.2	2450.5	1806.6	2617.3	1519.3
P30044	1779.9	2617.9	1960.3	2651.3	1478.4
Q07960	2195.3	2417.5	1798.2	2760.5	1609.2
P46783	1838.2	2963.9	1863	2509.1	1761.3
Q7L576	1391.9	2180.8	1789.3	2676.8	1483.5
P62847	622.4	922.9	670.2	914.8	504.5
Q92973	840.6	1193.8	945.9	1175.4	785.1
Q9HAV0	3003.3	4126.4	3081.4	4588.1	2655.7
P40429	2900.2	4866.4	3211	4768.2	2760.4
P05114	2451	4602.5	2171.8	2692.2	1920.9
P19652	1031.5	1356.9	970.3	1188.8	815.8
Q13151	878.4	1415.8	956.5	1062.9	749.3
O00469	1513.8	2173.3	1617.4	2071.9	1435.5
P05107	746	923.7	898.9	1017	743.2
Q96TA1	2906.8	4645	3357.6	4416.4	2962.8
P00403	1453	2017.7	1468.1	2274.7	1203.4
S4R460	506.5	557.8	562.1	434.4	542.3
P06454	2132.3	3766.9	1703.3	2033.5	2168.8
P63220	613.8	891.4	517.4	667.8	490.7
P62266	675.4	1062.4	615.8	987.5	586.3
A0A0G2JMH6	1767.1	2917.4	1920.3	2174.2	1532.1
P01903	1767.1	2917.4	1920.3	2174.2	1532.1
A0A2R8Y4L2	2142.7	3476.8	1965.3	1661	1493
Q92597	744.1	1003.3	672.3	687	567.2
P52943	1210	1296.6	855.3	592.4	714.4
P20339	520.7	816.9	753	700	543.7
P26368	783.3	1112	717	862.4	622.2
P23588	2266.7	3923.5	1895.1	2087.7	1643.9
O14979	1535	2571.7	1554.7	1640.8	1415.3
A0A0C4DH25	657.3	806.5	779.8	757.1	597.5
O75368	2021	2649.8	1464.7	2105.6	1335.2
P53999	2403.9	2991.2	2020.8	2944.1	1793.7
P52565	2115.3	2999.7	1889.3	2054.7	1688
Q99439	2195	3541.9	2182.4	2132.1	1697.2
Q9UBQ7	1255.2	1661.9	1211.7	1698.3	1102.8
P60866	2648	4550	2667.4	3977.1	2477.3
P16949	1453.2	2480.9	1362.8	1252.1	1133.9
P29350	1005	1474.5	1288.8	1301.8	1041.9
Q9NQ39	1838.2	2963.9	1863	2509.1	1761.3
Q8IZP2	1908.5	2910.4	2120.2	2332.7	1706.2
P13747
Q9UGI8	2334.1	2944.4	2232.9	3214.6	2057.4
P46782	1687.6	2322.5	1435.7	1868.6	1220.8
P38919	1671.8	2682.8	1869.8	2542	1645.9
P39687	1188.3	1857.5	1300.1	1342.2	1010.9
P50897	1204.4	1855.7	1165.4	1405.8	1041.1
P39656	2055	3164.3	2444	3388.6	2152.3
Q12805	2466.9	3013	2646.7	3998.4	2486.1
Q9Y281	152.2	132	135.6	154.8	104.9
O60749	2317.6	3323	2332.5	2861.6	2035.8
P61619	1685.3	2470.2	2092.1	3465	1822.8
P61626	3344.1	3533.6	3903.5	4164.1	3208.6
O14579	853.4	1341.5	916.3	1248.1	828.5
Q96CX2	1670.7	2178.9	1767.5	2107.6	1491
Q04637	1574.8	2392.5	1600	2191	1390.1
P20774	3195.8	3111.3	4013.6	2719.5	3951.2
Q96HC4	939.9	1376.5	1029.9	1434.1	916.1
Q12931	1055	1617.1	1217	1502.3	979.4
P35606	1866	2842.1	2788	4626.6	2499.6
Q15056	1457.8	2383.1	1287	1583.6	1127.8
P62750	2439.8	4141	2118.9	2426.7	1780.5
P18621	1852.6	3114.4	1441.1	2056.4	1298.2
P53634	1284.4	2468.2	1449.1	1981.5	1104.4
O95571	1844.8	2890.1	1973.1	2398.8	1641
Q8N1G4	799	1170.9	843.4	1114.8	665
O94979	1071.8	1718	1310.4	1904.1	1142.6
P05204	2597.9	4966.8	3040	3387.6	2882.6
Q53GQ0	1392.1	1898.7	1713.9	2801.1	1366.7
Q86V81	1786.5	1348	983.1	1163.4	821.6
P30084	1567.8	2215.6	1575.4	2157.8	1420.6
Q99829	932.4	1470.4	1041.5	1265.2	911.8
P21796	1216.7	1718	1341.9	1954.2	1192.3
Q9UMS6	2929.6	1823.5	1837.6	2251	2184.6
Q15717	2038	3114.9	1978.9	2376.4	1749.8
Q9NR45	2113.3	3374.8	2402.5	3072.6	2071.1
Q92688	1396.2	2350.9	1660.6	1843.8	1421.8
P25788	1899.7	2756.1	1452.5	2332.1	1419.1
P36957	1686.3	2338.1	1568.5	2019.9	1255
P35637	1567.6	2337.1	1212.9	981.4	1007.9
P62070	322.2	322.6	313.8	432.3	264.3
P10301	322.2	322.6	313.8	432.3	264.3
Q9NR31	1148.5	1726.9	1543.7	1928.8	1147.7
Q15907	2669	3802.8	2505.4	3839.6	2077.4
P62491	2669	3802.8	2505.4	3839.6	2077.4
P34932	804.5	1163.2	974.7	1175.9	855.2
P62249	2556.8	3859.8	2628.8	3905.2	1992.3
P54727	1766.9	2587	1740	2228.7	1543.3
P01019	727.8	875	821.8	718.1	677.7
P20073	1394.8	1894.3	1464.1	2362.9	1412.5
P62330	562.1	852	705.1	897.6	553.5
O15511	1535.8	2242.5	1483.2	2107.6	1327.2
Q86UE4	1522.3	2335.5	1739.7	2450.2	1423.3
P0DME0	1867	2948	1599.9	1844.1	1333.4
P40261	2025.8	3219.8	1827.8	3030	1724.5
O60361	1672.6	2496.5	1489.4	2279.7	1329.4
P50570	1067.1	1671.4	1319.5	1644.6	1073.7
P35237	762.2	1016.1	710	837.7	595.9
P53814	2102.9	1781.4	1477.3	2152.6	1593.1
Q92820	1417.8	2160.9	1536.2	2415.5	1365.3
P61106	1753.7	2539.5	1896.8	2354.2	1512
P55884	461.3	707.7	568.1	705.8	449.1
P62140	1013.7	1398.3	1049.9	2059.9	1032.5
Q9BZZ5	1173.2	1743.2	1185.9	1670.5	988.4
Q6IBS0	1230.6	1733.7	1149.3	1541.3	1128
Q58FG0	317.3	531.5	362.9	426.2	339.9
P04217	567.7	805.1	558.9	846.8	509
Q9Y6K5	875.7	1104.5	892.8	1239.8	685.9
P46779	3170.5	5291.2	3130.8	4488.2	2751.4
Q86UP2	687.9	1160.7	809.3	1082.8	779
P20340	2274.6	3372	2492.2	3715.4	2252.7
P45880	1812.6	2645.2	1819.2	3120.6	1653.2
O43242	2491.9	3993.5	3034.7	4233	2643.5
P16104	475.5	657.9	362.8	437.4	362.1
Q58FG1	2533.1	4228.1	2877.1	2288.3	2181.5
Q9H361	1053.5	1628.1	1168.9	1242.9	879
P14868	783.6	1257.5	858.8	1211.2	837.1
P01619	657.3	806.5	779.8	757.1	597.5
P27708	237.6	359.8	354.9	481.9	263.4
P54136	581.5	878.2	749.4	933.6	651.7
P54920	1436.7	2231.7	1621.2	2134.3	1468.7
P27169	1191.1	1535.6	1250.3	2277.7	1209.1
Q99714	774.9	1264.3	808.1	1051.6	693.3
Q99460	1063.2	1613.9	1150.5	1729	1008.6
P49448	1581.5	2061.7	1544.8	2115.3	1402.4
P17812	1027.6	1708.3	1324.9	1777.6	1192.1
P43304	1342.4	2381.4	1547	2159.2	1328.1
P16989	1634	2651.4	1437.5	1428.6	1174
Q14194	716.1	990.5	628.2	718.5	597
P14314	2756.3	4105.4	2658.5	2451.5	2362.6
P62899	1867	3104	1871.5	2397.1	1483.5
Q99536	1563.7	1852.2	1710.7	1951.6	1513.8
P04233	520.7	715.2	518.6	676.6	417
O00151	989.9	1458.5	936	962.6	811.7
Q14108	1418	2035.3	1563.8	1949.4	1259.3
P02765	1765.5	2339.7	1614	1952.8	1449.1
P62333	1026.8	1520.1	1076.1	1781	915
Q9H299	2574.7	4242.7	1889.5	1602.2	1617.5
Q9NZN3
O60884	889.2	1395.5	983.2	1282.4	789.9
Q15417	408.6	607.7	424.7	472.1	314.8
P62851	1942.8	3029.9	2133.6	2782.5	1791.3
P62834	155.7	209	164.9	284.3	273.9
P14866	2506.9	3741	2274.7	2179.9	2181
P31150	673.2	810	670.9	976.9	581.3
P07099	1657.3	2247.9	1942.3	3375.2	1837.3
P35080	755	1083	725.6	1031.9	636.3
Q15185	1426.6	2308.4	1578.9	2211.2	1260.9
P68036	1538.4	2344.9	1579.1	1908.6	1317.1
Q14651	931.8	1665.5	986.7	1032.4	852.1
P30153	819.3	1198.3	1082.2	1378.6	937.1
P13637	1089.1	1784.9	1223.3	1655.5	1104.4
Q9H223	1293.5	2025.1	1642.1	2371.2	1387.7
Q07507	1637.8	2098.5	1418.2	1600.9	1241.6
P55769	891.5	1384.7	925.5	1305	823.7
Q93052	2475.8	2339.6	2029.6	2650.9	2310.8
O60664	1709.1	2736.5	1768.5	1804.6	1516.1
P19878	204.5	294.5	329.2	474.5	307.5
P04844	185	277.9	304.7	366.9	218.5
P08697	784.5	1065.3	972.5	1075.2	808.4
P80297	1055.5	1987	699.1	1162.1	667.1
P13640	1055.5	1987	699.1	1162.1	667.1
P02795	1055.5	1987	699.1	1162.1	667.1
P62495	504.8	774.2	584.5	947.9	523.6
Q5TEC6	1326.3	1858.2	1395.5	2395.7	1294.5
Q09028	631.6	922.9	569.7	724.6	498
P30520	1038.9	1616.8	1124.6	1541.7	952.4
P09871	1161.8	1574.8	1518.3	1547.7	1098.7
Q14152	1604.8	2554.6	1830.4	2639.5	1558.6
Q9NYL9	599.5	837.4	673.4	817	524.7
Q9UMS4	921.6	1417.9	917	1356.5	837.3
P08621	1150.4	1910.8	1132.1	1461.4	930.7
P25789	622	923.4	655.8	997.4	550.5
P49720	924	1299.9	987	1313	756.9
Q53GG5	950.4	863.4	792.9	958.1	747.7
P02794	1884.8	2578.9	1790.2	2222.7	1612.6
P36542	1850.1	2747	2088.7	3302.4	1942.7
P05198	1387.4	2092.3	1477.8	1806.9	1281.9
O00468	1297.7	2231.4	1542.4	1712.6	1287.5
Q9Y394	311.8	393.7	413.1	434.5	281.8
A0A075B6P5	1268.9	1475.2	1181.8	1400	1174.6
A0A087WW87	1268.9	1475.2	1181.8	1400	1174.6
Q14257	276.2	410.3	262.6	302.8	202
Q99584	2332.2	3965.6	2378.1	2971.2	1900
Q9UJU6	436.5	624.9	466.1	392.3	346.5
Q13283	739.3	1216.6	853.3	880.6	652
P35222	454.2	696.5	511.4	657.8	433.2
P13804	1508	2025.8	1498.4	2101.7	1311.8
Q8WVM8	336.1	471.8	450.7	515.2	320
Q9Y678	642.4	911.5	774.3	994.8	661.7
P00492	1103.6	1639.4	1144.9	1357.2	980.2
P10643	936.5	1260	1255.6	1299.1	1220.4
P30049	1278.9	1775.4	1199.6	1810.6	1020.2
P98095	1711.2	2665.6	1909.3	2089	1886.3
Q9NZU5	2667.2	2757.8	1902.7	2659.6	1890.3
P02461	1903.7	2810.3	3370.3	1232	1438
P21281	485.3	699.9	555	619.8	452.1
Q92928
P28331	309.6	389.8	343.2	459.5	309.9
P01877	275.9	301.2	224.3	273.3	208.5
P10599	1315.8	2054.1	1381.5	1533.5	1139.7
Q13630	1283.1	2087.8	1268.9	1481.6	1148.2
P17213	1243.1	1208.1	1494.6	1700.2	1201.1
Q96QV6	3745.6	5547	4019	4744.3	3301.5
P67775	1105.3	1690.9	1197.4	1096	915.8
P43686	1029.6	1709.5	1200.8	1802.9	1036.9
Q8TAA3	676.3	1097.3	710.9	1164.1	597.9
P07686	2127.9	3233.3	2001.3	2578.9	1691.8
O75436	751	969	969.2	1070	765.1
P35613	1877.4	2275.8	1612.8	1650	1376.1
P48637	3114.5	4639.1	3162.9	4053.4	2876.3
P35268	854.3	1278.9	858.9	1145.4	810
Q15691	1579.2	2467	1596.4	2116	1407.8
Q9UBT2	1718.6	2474.7	1468.4	2326.8	1322.3
Q9BVK6	811.1	1103.4	835.3	1310.2	735.5
Q99873	379.2	668.6	394.8	611.2	341.6
P19404	542.2	769.7	538	745.2	424.3
O75396	914.8	895.1	732.9	1187	758.1
Q4VXU2	1537.6	2370.3	1519.1	1512.1	1198.3
P29728	1497.1	2435.4	2114.8	2979.4	1613.6
O43396	703.5	904.1	725.9	899.8	578.2
O14980	1314.1	2151.5	1621.3	2133.4	1293.2
P28066	1463.9	2291.9	1429.7	1725.8	1131
P10515	472.7	772.5	653.9	900.4	501.6
Q9UBI6	667.4	782.7	643.7	1053.9	561
P16144	490.6	770.6	582.3	1383.3	611.2
P11177	1212	1535	1037.2	1668.7	971
P06310	894.9	1007.7	792.7	990.7	780.8
A2NJV5	894.9	1007.7	792.7	990.7	780.8
A0A075B6S2	894.9	1007.7	792.7	990.7	780.8
A0A0A0MRZ7	894.9	1007.7	792.7	990.7	780.8
A0A075B6S6	894.9	1007.7	792.7	990.7	780.8
Q96F07	1048.3	1682.7	1398.4	2070.9	1169.1
P61081	1774.1	2848.6	1939.9	2657.6	1764.9
P00491	255.1	384.4	337.1	353.7	269.3
A0A0B4J2D9	362.7	504.2	433.9	483.7	354.8
Q9NRW1	1613.3	2469.6	1815	2866.8	1615.7
O00231	667.6	988.2	818.8	981.9	589
P12268	751.3	1039	804.5	1014.5	658.1
P08754	453.6	679.6	491	712.3	423.5
P48594	304.5	408.2	298.5	387.5	277.1
Q9UNL2	442.7	821.6	716	1104	669.2
P10153	534	691.6	620.5	775.3	529.2
P35442	1275	2525.4	1469.2	1936.1	1218.4
P68431	3880.8	5452.2	3648.7	5339.6	2944.5
Q71DI3	3880.8	5452.2	3648.7	5339.6	2944.5
Q16695	3880.8	5452.2	3648.7	5339.6	2944.5
Q9Y262	1508.7	2138.6	1703	2577.8	1435
O15173	500.9	761.3	585.7	856.8	524.6
P08572	1690	2106	1523.7	2022.3	1533.5
P04080	1308	1867.8	1143	1566	982.4
Q9NUQ9	427	635.6	486.7	466.7	376
Q9Y371	1282.7	1895	1350.9	1667.7	1146.7
P11233	735.8	1111.6	816.3	1321	688.7
P26373	2468	4035	2158.1	2614.2	1790.6
P18859	840.2	1182	761.2	1115.6	665.1
Q9NP97	714.9	1048.8	779.6	971.6	598
P80188	1182.7	1216.9	1473.5	1461.3	1136.5
P50993	421.3	631.8	517.8	704.3	451.2
P29400	571.3	665.5	661	859.2	784.1
P49755	1379.6	2271	1860.5	2250.7	1439.5
P36776	609.8	900.9	671.6	922.8	611.5
P23229	435.4	727.2	459	549.1	378.8
P05156	890	1240.2	1011.9	1234.5	848.4
P50995	958.6	1246.6	1321.7	1534.6	985.7
O60493	1105.7	1627.3	1131.2	1454.8	893.2
Q03519	1074.2	1772.7	1299.2	2033.6	1207.5
Q8TCT9	1012.7	1883	1842.6	2167.4	1561.3
P55036	243.8	355.8	270.3	346.9	218.1
P78417	1795.2	2669.8	1709.8	2321.9	1553.8
P62136
P49207	3108.1	4628.6	2779.5	5126.6	2278.9
P62328	4223.1	7781.9	2662.2	3541.3	2236.4
P53618	328.5	453.5	439.9	719.5	364.8
Q96AC1	666.3	982.6	989.5	2203.7	993
P51659	469.5	733	579.6	630.1	441.6
Q16630	912.5	1456	936.2	1152.3	820.4
P38117	1361.3	1967.3	1541.4	1902.8	1213.9
Q08380	1457.5	2319.3	1449.2	1592.8	1352.7
P46976	441.7	576.1	458.4	611	413.4
P25311	1232.5	2029.4	1210.5	1415	1244.4
Q5JXB2	1618.1	2359.4	1374.9	1352.3	1278.6
Q9UBQ5	948.1	1530.3	1146.1	1263	834.4
P08648	867.2	886.3	718.3	795.2	665.5
P43487	2069.7	3310.1	1874.9	2150.7	1544
P14780	743.7	924.6	925.3	1015.6	726.5
Q16576	1588.1	2060.3	1526.3	1877.7	1327.4
Q13596	464.6	723.8	486.7	663.3	432.3
P62081	2478.2	3811.1	2259.7	3537.9	2029.9
P57737	572.4	862.4	640.2	877.1	499.7
O00764	795.8	1261	952	1381.6	773.8
P04275	420.3	510.1	479.9	647.3	419
O95292	1101	1623.9	993.7	1245.7	1034.6
P46977	715.2	1275.5	1322.4	2151.9	1076
Q00688	1614.2	2802.4	1520.3	1532.4	1277.6
Q9Y2B0	933.1	1444.9	916.5	1300	908.4
P17980	859.4	1400.6	1013	1337.6	918.3
P62306	924	1115.8	834.1	970.4	598.3
O15212	154.1	285.4	164.5	214.8	132.5
Q9UKM9	1342.7	2127.5	1359.3	1902.7	1220.4
Q9UIJ7	1991.2	2946.9	1994	3471.2	1926.3
Q02218	719.3	964.2	786.1	1322.6	747.4
P16157	244.5	369.1	312.3	384.5	271.3
Q9NZL9	965.4	1489.5	1083.8	1341.1	895.7
P02100	475.5	882.4	877.7	1400.6	651.1
Q58FF3	3174.8	5045.2	3571.5	3236.6	2998.3
P04216	659.9	916.6	555.2	828.2	388.7
O14737	791.1	1291.5	881.2	969.8	652.9
Q8TD47	2594.9	3998.1	1982.9	3173.5	1763.3
P02746	723.8	906.4	698.2	1114.5	634.1
P43307	791.7	1308.2	891.3	1165.5	704.7
P02689	1427.1	1734.5	1210.7	1425.1	1304.5
P09874	822.3	1229.3	819.2	1090.8	699.5
Q03135	1739	2115.1	1772.8	2590.2	1777
O43175	1089.3	1556.3	1340.9	1619.7	1078.4
Q13011	1050.2	1461	1267.7	2289.3	1236.1
Q15393	983.8	1750.2	1238.6	1891.7	1055.7
Q32P51	1974.8	3243.2	1857.8	1753.6	1519.5
Q16647	1037.3	1335	1120.9	1649.3	1029.9
Q96L21	2359.9	2671.9	1742.3	2925.2	1715.4
P06331	841.9	1023	1011.8	1505.6	912.3
P0DP08	841.9	1023	1011.8	1505.6	912.3
P01825	841.9	1023	1011.8	1505.6	912.3
A0A0C4DH41	841.9	1023	1011.8	1505.6	912.3
P01824	841.9	1023	1011.8	1505.6	912.3
P0DP06	841.9	1023	1011.8	1505.6	912.3
P00568	1574.7	1982.1	1267.6	1987.4	1238.4
Q96I24	385.8	520.7	366	400.9	297.2
O75844	1746.2	2935.3	2268.8	3474.6	1952.2
P12036
Q16795	356.4	475.2	513.2	552.1	321.9
A5YKK6	354.5	554.2	388.3	507.3	362.1
O60240	1033.8	1554.8	1364.7	1189.5	1259.5
Q13409	270.5	506	355.5	386.3	338.4
O43488	402.9	563.5	508.6	650.6	391.7
O75351	636.5	918.3	732.1	860.6	551.2
P57088	324.1	485.8	484.7	720.1	398.7
P10644	387.7	605.8	456.4	568.2	357.5
Q96D15	267.3	436.3	339	327.9	252
P50453	844.6	1404	838.8	1137.7	740.3
P29536	480.6	455.1	436.7	519.9	466.2
P32456	1245.2	2219.9	1338.6	1341.7	1100.2
P62942	755.2	935.6	495.6	563.6	439.5
Q9UHB6	1375.2	1992.3	1475.2	1669.1	1391.1
P09936	1507.3	2286.9	1470.1	1521.6	1316.5
Q96I99	684.1	965.4	732.5	1024.7	631.2
P35221	812.2	1241.5	864.1	925.5	704.9
P13674	1109.8	1681.8	1212.6	1616.2	1047.3
O00429	740.3	1038.5	728.8	989.6	682.4
P07814	1431.7	2167.6	1595.9	2384	1490.3
Q6IAA8	267.3	362.1	285.2	311.5	242.1
P62244	2625.8	3033.2	1810	2648.5	1539.3
Q9NRN5	930.7	1169.2	958.6	1219.1	912.8
P55145	770.9	1289.4	801.4	1045.6	749.2
P63096	1778.3	2567.9	2243.9	3435.4	1757.2
P22090	1411.7	2081.6	996	1465.2	910.8
P36543
P01780	1833.2	2348.9	2226.6	2297.1	1981.8
P83916
Q9H0R5
P28482	794.7	1085.9	858.5	950.1	669.9
P13073	1060.9	1630.4	1388.7	1755.8	1148.5
P60903	1556	2524.1	2270.3	2019.3	1667.3
P62857	729.3	997.7	745.2	737.6	598.6
P11388	1216.1	1719.2	1281.7	1695.7	1014.9
Q15080	1357.3	1843.9	1865.8	2227.2	1442.3
Q9NZB2	515.9	836.1	652.4	676.7	588.8
Q9UJZ1	471.2	688.7	487.7	497.4	382.9
P60763	1046.1	1497.7	1120.6	1677.4	1112
P09496	1946.3	3222.1	2007.2	2083	1719.8
Q8WUM4	873.9	1179.8	1072.4	1377.8	888.2
Q16853	565.4	756.4	651	958.6	719.9
O15533	1239.2	2035.5	1257.4	1494.3	1169.1
P42766	1678.3	2984.7	1788.3	2932.5	1800.5
Q13547	997.4	1445.6	973.2	1245.8	839.1
P59666	1499.2	932.4	1572.3	2617.9	1275.3
P59665	1499.2	932.4	1572.3	2617.9	1275.3
P28062	564	902.3	537.9	792	465.9
Q96SI9	1451.7	2354.3	1176.6	1353.5	1192.7
Q92804	1197.5	1941.1	986.5	749.3	824.8
Q12874	1257.7	1679.9	1042.7	1065.4	850.1
P07196	1609	1688	1331.8	1598.1	1329.6
Q16352	1609	1688	1331.8	1598.1	1329.6
P07197	1609	1688	1331.8	1598.1	1329.6
P46109	332.3	485.4	371.6	451.9	296.3
O00487	1071.7	1720.4	1139.3	1676.7	1021.5
P43121	586	721.7	585.4	872.4	569.5
Q9UL46	1145.4	1881.5	1361.2	2087.6	1061.8
P05161	1564	2271.4	1565.5	2208.7	1405.9
P02652	1736.7	2191.3	2050.2	1624.1	1744.5
P51153	725	1141.4	909	1267.2	754.2
P33316	431.5	642.1	499.4	657.1	489.1
Q7Z7H5	301.9	466.1	404.3	544.2	350.6
P61956	2323.9	3728.8	2074.9	2770.5	1850.9
P55854	2323.9	3728.8	2074.9	2770.5	1850.9
P49721	1052.6	1460.3	942.3	1340	855.3
P63313	1776.2	2728.1	984.8	639	723.4
P21926	1325.4	2229.2	2048	3492.8	1804.6
P15144	846.4	1192.6	877.2	1041.5	674.1
Q66K74	70.4	93.5	94.4	109.1	72.2
Q16531	1049.9	1619.3	1340.2	2026.3	1156.8
P13798	145.9	242.2	193.8	271.9	168.4
P54578	1815.8	2757.9	2067.6	2900.5	1667.3
Q96S97	230.2	327.2	285.6	461.4	305.2
Q15286	911.7	1387.8	1215.8	1736	934.8
Q9Y3L3	510.8	770.8	604.6	729	478.8
Q6ZT62	510.8	770.8	604.6	729	478.8
P01033	1042.7	1405.9	1086.1	1350.8	927.8
Q9Y2Q3	422.6	611.3	558.9	669.9	414.7
P52292	343.1	599.3	422	461.9	331.7
A0A0C4DH29	1189.1	1475.1	1453.4	1711.2	1511.9
Q12907	1219.1	1816.4	1394.6	1675.7	1144.3
Q9Y305	152.8	196	108	168.9	97.1
Q6NVV1	1743.4	2978.7	1904.2	2853	1667.4
P25685	656.3	991.4	746.7	993.1	693.5
Q9H9S3	809.4	1185.3	966.9	1726.2	881
P62714	931.5	1439.2	979.5	869.3	774
O43747	775	1198.1	967.4	1420.2	852.6
Q6DN03	2041	2961.2	1941.5	3313	1474.6
Q6DRA6	2041	2961.2	1941.5	3313	1474.6
Q9NY33	570.8	844.5	713.1	1036	619.9
P05455	1211.7	1842.9	1261.3	1830.3	1123.2
P36873	610.8	908.7	661.7	965.2	658.6
O00303	769.7	2310.3	844.4	1030.3	723.1
Q969H8	1573	2138.8	1544.2	1911.4	1271.8
Q8IUE6	3198.7	4858.2	3541.7	4023.9	2939.5
Q16543	1987.6	3343.1	2326.5	2630.2	2209
P18031	948	1451.6	1147.1	1703.4	1010.4
P01031	2119.7	2748.9	3161	3806.7	2729.6
Q16822	463.9	711.2	500.6	759.4	452.7
P17931	1870.2	1955.7	1512.6	2137.2	1537.3
P84090	1380.9	1853.9	1158	1563.1	1024.3
Q9BWF3	401.6	561	368.6	505.5	324.8
Q9BQ04	401.6	561	368.6	505.5	324.8
P54886	180.7	285.6	201.8	364.4	153.9
Q9ULZ3	1450.9	2252.8	1428.7	1736.9	1256.5
Q00796	326	392.1	472.5	471.3	406
P22061	1854.6	2381.6	1717.4	1944.5	1597.3
Q9NUV9	708.8	1074.3	694.4	850.8	640.4
Q9Y266	1966.2	3156.8	1932.2	2176.5	1659.2
P62314	536.6	795.3	550	790.9	515.6
P61313	678.4	977.3	719.8	1185.2	720.2
Q15113	236.8	288.3	238.3	276.3	202.7
P67870	919.3	1272.2	930.9	1055.8	762.2
Q07954	99.2	149.5	138.4	178.3	123.6
Q6EEV6	1985.4	3166.4	1703.9	2270.3	1421.3
Q5RKV6	330.3	521.9	370.6	463.8	313.8
P47895
O75131	802.2	1177.2	1209.8	1468.6	867.3
Q9UHB9	587.4	965.4	763.8	1085.8	704.5
Q96QK1	641.5	886.2	833	993.3	601.1
Q13418	1615.3	2075.5	1428.5	2579.2	1397.9
Q8N1F7	1216.5	1571.9	1287.3	1791.1	1346
A0A0J9YY99	2286.1	2792.7	2606.9	2925.4	2345.5
P01768	2286.1	2792.7	2606.9	2925.4	2345.5
Q13557	324	444	405.5	406.2	313.9
Q7L1Q6	1619	2439.2	1753.6	2458.7	1843.6
O95302	603	971	600.4	907.7	525
P29144	1013.7	1699.4	1330.2	1584.7	1112
Q9UBX5	512	696.8	560.5	728.3	522
P15924	590.8	920.5	854	1100.2	737.8
Q9HB90	624.4	911.9	742.8	989.8	582.5
P49458	1175.5	1988	1273.6	1606.7	1058.6
P42704	728.1	1198.9	844.1	1206.6	713.1
O00170	333.8	495.5	359.7	385.5	272.5
P62277	879.4	1561.6	1255.6	1702.9	859.8
P07602	1266.6	1739.2	1054.4	1893.7	883.5
P60900	1310.7	1860.1	1169	1870.2	1121.4
P41091	697	985.7	613.4	572.7	497.5
Q2VIR3	697	985.7	613.4	572.7	497.5
Q86SE5	591.9	964.5	504.3	520.4	415.4
Q96FW1	689.8	1003.5	814.7	1011.8	552.6
A0AVT1	1254.8	1901.2	1322.4	1515.3	1080.3
Q08945	805	1364.6	908.8	1231	794.9
P46776	766.3	1241.8	783.3	869.1	635.6
O14773	634.6	874.1	651.4	887.5	628
Q14344	769.8	1144.6	926.8	1286.8	735.5
Q03113	769.8	1144.6	926.8	1286.8	735.5
Q9H8S9	481.6	725.3	571.5	633.2	418.3
P53007
O75964	342.8	543.1	444.7	779	378.5
P07203	1243.1	1784.9	1115.8	1324	947.2
Q96FQ6	1380.6	2283.6	1483.3	1920	1319.7
Q9NZI8	400.9	542.2	450.2	593.7	425.2
Q15369	582	964.2	664.4	864.9	540.1
P12724	1280	1378.6	1437.3	1652.7	1048.6
Q9H0D6	920.4	1356.6	858.9	1015.4	715.8
P62318	684.1	873.7	658.8	1020.8	655.3
P20674	1091	1620.4	1168.5	1781	1024.8
Q8TEM1	268.6	402.8	370.5	460.3	296.9
Q02750	197.9	295.3	224.2	605.7	210.6
P22102	690.1	1243.7	801	959.6	726.2
Q9P258	700.2	1113.6	658.3	819.6	630.9
O00154	78.1	133	107.5	137.8	95.7
Q9H8Y8	104	141.5	114	156.3	92.2
O75915	980.4	1645.2	1600.6	2051	1488.6
Q13228	566.3	608.5	575.2	661.6	551.6
P62910	1013	1586.9	923.7	1600.1	874.5
P30419	129.2	195.8	192	251.1	134.1
Q96Q06	861.1	1035.6	968	1171.3	1127.8
Q16363	641.9	814	728.9	682.9	656.8
Q16527	1248.1	1569.2	1153.3	1362.7	1119.9
Q99729	216.4	368.8	219.9	200.2	177.6
P22695	458.9	649.6	464.8	834.3	452.9
Q15404	1253.6	1399.7	1089.9	1386	957.8
P06865	1884	2613.3	1776.4	2122.4	1517.5
P56385	765.6	1066.4	755	1199.9	674.5
O60282	109.2	163.9	158.6	203.3	114.7
Q12840	109.2	163.9	158.6	203.3	114.7
Q14019	2250	2976.7	1943	2779.8	1687.1
Q9HCY8	687.2	1158.2	751	875.4	639.4
P50914	238.1	434.4	346.5	321	212.8
P39060	1402.2	1694.5	1350.2	1211.6	1208.4
P84243	2632.6	3544.9	2193.8	3766.4	1875
Q08722	1059.6	1685.4	1529.1	1933.2	1326.5
P46778	2520.6	3919.2	2231.5	3308.1	1916.1
Q03252	203.3	310.1	318.9	378.9	274.2
P11234	735.8	1111.6	816.3	1321	688.7
P42126	122.2	181.3	143.7	162.6	118.8
Q14258	806.5	1316.3	1054.9	1371	879
P49915	857.6	1359.7	971.5	1044.3	907.1
Q9Y6B6	588.9	866.2	717.3	852.6	535.8
Q9BS26	717.8	1157.4	623.3	663.8	554.9
O75746	540.7	775	621.8	1016.9	545.9
Q96CW1	952.5	1602.7	1488.5	2338.4	1413.2
Q5T4S7	152.4	216	192.6	272.5	145.2
P14927	1059.8	1582.7	1018.4	1748.5	912
Q06210	597.2	951.7	758.3	1097.9	582.7
P51452	502.3	616.7	463	613.3	389.8
P20290	142.3	186.6	114.3	70.5	82.2
Q01130	1421.3	2354.6	1152.5	1098	1042.8
P30626	1522.9	2264.9	1462.9	1806.8	1248.3
Q15819	997.3	1456.7	788.6	641.3	670.4
P09110	202.4	297.6	269	366	186.8
P13928	560.5	895.4	681.4	966.8	465.7
Q5VT79	560.5	895.4	681.4	966.8	465.7
Q8NCW5	184.1	245.3	173.9	171.5	125.1
Q9BPX5	327.6	422.9	410.7	559.1	357.2
P22223	97	148.4	101.3	92.6	67.5
P09429	1105	1772.8	1017.4	1501.5	1089.8
P56134	268.6	377.1	390.4	521.3	272.2
P26447	1311.4	1936.5	1605.7	2176.1	1282.9
P51572	1061.8	2002.2	1729	2318.6	1587.2
P29034	1909	3260.5	1740.9	1662.5	1302.6
Q7L9L4	481.6	725.3	571.5	633.2	418.3
P61353	2338.8	3562.1	2457.8	3045.3	1927.7
Q13243	192.1	286.6	209.2	206.3	161.8
O60869	643.1	1037.6	666.2	803.1	632.6
Q13404	281.1	393.3	245.3	384.9	241.1
Q9UK22	653.3	952.3	684.8	1088.5	559.4
P30613	1516.3	2265.3	1623	2461.2	1189.2
Q8IUX7	1449.9	2104.7	1719.4	1753.9	1437
P02656	526.1	812.8	450.8	256.8	459.7
Q15181	1322.3	1997.1	1409	1841.6	1087.5
P01764	1236.2	1638.4	1540.2	1466	1351.5
Q6DD88	206.5	288.1	264.7	347.4	239.6
Q9Y333	144.2	208.5	168.6	203.7	156.2
Q8WXF1	130.5	206.8	152.7	188.4	113.2
Q6ZMR3	393.7	566.6	346.6	604.1	309.6
P07864	393.7	566.6	346.6	604.1	309.6
A6NEC2	546.2	753	581.6	794.2	475.4
O75380
P23946	251	324.6	236.6	314.2	201.9
Q8TF09	542.9	765.3	558.7	709.3	437.2
Q9NSE4	492.1	882.6	600.2	775.1	523.6
P63279	1095.3	1921	1389.2	1783.7	997.1
P14406	327.7	464.5	378.3	605.5	304.3
A0A0C4DH33	177.8	223	216.6	247.9	184.4
Q9ULC4	571.6	771.1	627.1	897.6	564.1
Q15435	1150.6	1768.8	1174.9	1747.6	1027.1
P48556	608.5	897.6	655.9	918.9	575.7
Q10589	324.4	474.8	368.6	600.8	321.7
P60891	85.2	130.9	105	216.5	86
P11908	85.2	130.9	105	216.5	86
Q15363	490	746.9	687.3	954.4	641.6
P31689	604.2	990.6	632.1	975.8	518.6
Q99613	1381.1	2285.7	1612.5	1840.3	1336.1
B5ME19	1381.1	2285.7	1612.5	1840.3	1336.1
Q9BR76	1968.1	2602.4	1628.8	2553.7	1542.3
Q9BTT0	200.4	340	276.3	338.7	225.7
Q14203	411.7	650.7	459	916.4	453.9
P15374	1137.1	1549.3	1086.8	1186.2	980.1
Q30154
P61916	1032.9	1541.9	984.3	1353.3	920.9
Q14151	309.7	584.7	289.9	273.8	251.4
Q15424	309.7	584.7	289.9	273.8	251.4
P04839	836.7	1332.1	1280.9	1234	917.4
Q96BM9	130.9	175.8	149.4	199.9	119.7
P02750	85.6	104.9	113	126.2	78.9
P59190	316.9	491.1	349.1	542.3	307.3
O94788	576.1	657	545.1	909.7	535.1
P50452	198.9	302.9	225.7	321.3	182.6
P46108	625.8	973.4	660.5	994.6	616.1
Q63HN8	386.1	662.8	472.7	712.2	361.4
P07358	1151.3	1435.2	1564.4	1952.4	1250.3
P37108	864.3	1355.3	850.4	1374.9	701.8
P08579	273.4	470.6	244.9	179.7	190.9
Q14980	154.1	229.4	203.9	238.5	153.8
P14854	1380.3	2138.3	1492.1	2208.5	1361.1
Q9NQR4	1243.3	1906.2	1507.8	1852.8	1376.9
Q9Y3F4	814.8	1152.5	803.1	998.7	724.2
Q8NC56	503.1	765.4	616.1	817.8	541.3
Q9Y5L4	513.9	560.8	494.1	590.7	352.5
Q9BZJ3	870.4	973.1	916.8	1331.5	843.3
Q9BVC6	348.1	510.6	444.2	742.7	345.1
Q9UI15	439.7	369.7	305.9	533.3	296.4
Q9Y2T7	1367.2	2244.1	1232.5	1283.3	996
P67809	1367.2	2244.1	1232.5	1283.3	996
P49023	321.9	399.3	389.7	528.2	292.1
P25815	1046.9	1180.6	1342	1617.4	1175.8
P35625	959.9	1288.4	1411.3	2744.1	1406.6
P20042	112.3	158.4	121.6	177.4	82.7
O60313	321.7	453.8	350.2	469.4	316.7
Q9NQW7	232.8	337.8	264.7	313.9	206.4
P52630	125.2	194	161.3	236.8	130.7
P07741	797.7	1209.6	1409	1605.8	1035.4
P62745	182	206.9	146.2	173.9	103.8
P55060	1235.6	1916.4	1364.2	1927.5	1156.3
P18428	345	410	492.9	666	369.6
P47985	240.5	370.9	231	307.8	182.6
Q9Y2Y8	253.7	298.6	415.9	534.2	328.1
P45877
O76003	813.4	1051.5	705.1	849.2	581.4
Q9Y3U8	918.3	1872.9	1292.9	1404.6	869.7
Q92945	696.9	1109	754.5	814	686.7
Q13148	1565	2310.5	1462.2	2300.1	1321.3
O75489	445.3	627.5	514.8	627.8	357.9
P18077	3035.7	4668	2942.5	4832.8	2429.1
Q13242	174.6	255.7	182.4	200.2	148.5
P11215	717.6	810.8	717.1	765	617.7
P02778	472.9	679	557.5	636.5	446.9
Q9UI30	404.4	567	447.4	615.1	382.8
P00167	841	1260	1115.8	1566.8	923.7
Q9UBM7	135.3	173.5	192.5	229	143.5
Q07021	253.9	356.5	349.1	239.5	214.6
P84095
O75347	1080.1	1743.4	947.7	1056.3	841.5
P08246	898.2	914.7	1050	1175.9	967.1
P49006	381.1	610.1	303.2	234.7	268
Q6PIW4	598.7	866.9	679.2	797.5	516.9
Q9UN37	598.7	866.9	679.2	797.5	516.9
P49588	763.3	1131.9	831.9	1054.3	719.5
O43143	1273.3	2043.9	1542.2	2551	1324.4
P53597	464.5	743.9	530.9	912.4	547.5
A0FGR8	244.5	352.6	356.6	384.5	249.6
P04424	85.7	126.4	115.3	135.9	77.4
O00160	614	843.4	867.9	1023.3	657.5
P11387	636.5	1007.3	663.8	832.8	567.5
O00754	388.7	577.4	434.5	541	376.7
O75643	387.3	608.8	458.8	635.7	387
P39059	1042.4	1285.5	926.9	1100.1	813.7
P00746	265.8	313.3	227.3	311.5	213.8
Q9H444	1066.4	1444.3	1175.5	1745.8	1053.8
P14598	457	646.2	599.4	750.4	474.9
A8MVU1	457	646.2	599.4	750.4	474.9
A6NI72	457	646.2	599.4	750.4	474.9
P49247	158.1	193.5	165.6	184.3	109.2
P52788	264	451.9	311.1	546	302.4
Q6K0P9	482	743.8	603.5	729	449.5
Q9Y5M8	588.1	974.5	777.9	1082.2	651.5
O95861	244.1	205.7	197.1	169.9	119.5
Q9UQE7	715	1019.7	709	1240.1	645.3
Q9NRP0	193.3	260.4	299.7	450.5	224.7
P11217	834.5	1171.8	982.7	1420.3	806.5
P01116	272.5	292	265.5	333	199.6
P01111	272.5	292	265.5	333	199.6
P06703	2451.1	3112.9	1989.5	3763.5	2137.9
P31153	457.7	654.7	443.9	631.8	445.8
Q15628	115.5	146.3	131.1	161.8	99.2
Q15631	719.2	1093.3	716.4	922.7	627.1
Q8WU39
P15121	944.3	1332.7	1070.4	1607.6	918.2
P10253	141.1	217.8	181.2	230.4	138.1
Q96P70	694	1007.1	709.4	994.4	654.1
Q96PK6	1349.8	1591.9	1141	1378.2	1055.6
Q99538	402.7	662.3	365.2	347.9	300.9
P09497	410.9	668.1	363.2	466.5	337.8
P31949	707.7	1116	684.7	1075.4	574.3
Q96B49	38.7	55.5	58.9	76.5	105.5
O75526	230.8	452.5	280.6	239.9	213.3
P13716	176.3	269.6	230.1	361.4	194.4
Q9ULC3	515.5	601.1	552.2	1005.8	494.1
P02458	1384	2570.5	2564.3	387.3	644.8
Q14126	790.1	1061.1	940.4	1210.2	791.9
P46459	717.1	835.9	775.7	1229	650.6
Q70UQ0	725.2	1231.8	936.4	1416.6	810.2
Q86VI3	913.8	1436.4	1258.4	1972.8	979.5
Q92526	823.9	1181.8	858.7	1283.2	755.8
O43169	1006	1564.2	1190.5	1357.6	1001.8
O00232	1548.1	2367.2	1657.2	2449.8	1399.3
P62304	469.6	669.5	605.8	699.7	437.7
P08253	151.9	225.8	195	174.9	139
P14923	479.6	790.4	554.8	773.8	451.7
P13807	233.7	344.3	283.1	374.9	203.5
Q9HC38	415.4	511.1	363.4	329	310.8
Q9BUQ8	490.2	814.6	529.8	763.7	438
Q9Y224	381	535.9	387.4	531.8	333
Q99627	104	144.5	147.5	135.6	102.6
P08319	97.7	98.6	110.3	162.6	98.9
Q9Y3L5	468.7	756.7	545.8	728	443.9
P61225	468.7	756.7	545.8	728	443.9
P10114	468.7	756.7	545.8	728	443.9
P10620	246.4	387.1	357.4	554	347.2
Q9UNK0	60.2	94.2	90.3	114.7	70.1
Q9NRV9	878.8	1317.2	965.5	1158.7	840.3
Q08257	354.3	437.1	346	469.2	295.4
P61019	398.1	590.3	453.5	581.5	369.9
Q9BXS5	584.3	999	709.3	1145.6	614.4
P17693	1300.4	444	335.6	534	322.3
Q96JJ7	156.1	239.6	222.8	295.7	170.8
P14555	2006.9	2353	3221.7	6624.1	3737.8
Q6NXT2	1667.2	2176.8	1397.6	2473.5	1179.4
A0A3B3IRV3	206.4	254.3	209.5	281.3	176.5
O95831	144.3	280.7	226	331.8	192.4
P34897	1083.7	1776.5	1080.9	1602.7	981.7
Q92599	292.6	448.8	375.8	641.3	333.6
P61803	407.4	553.6	531.9	862.7	461.4
Q12792	768.9	1136.9	766.3	826.6	621
Q9NVI7	194.3	294.9	262.8	314.6	219.5
P14174	1055.2	1798.1	1207.1	1398.6	1097.6
Q92734	1142.1	1809.9	1139.7	1648.2	979.7
P60468	779	1140.5	810	1414.8	730.2
Q13423	302.2	392.9	386.2	590.4	335.6
O00264
P01911	754.5	1212.2	657.7	571.2	584.8
P14550	749	1093.5	716.1	1021.4	646.9
O15145	936.1	1314.9	806.4	1008.8	723.3
Q9UBR2	789.8	1330.6	808.6	1139.9	681.4
P33241	868.5	1217.5	912.8	962.8	779.7
P49821	249	372.3	250.9	540	258.4
P61513	385.1	535.7	351.8	549.3	300.8
Q9Y3I0	856.7	1242.3	527.4	752.8	556.9
Q16186	128.1	199.2	161.9	204.1	128.5
O14976	98.1	152.5	144.9	201.4	117.3
Q9UL26	191.5	297.9	271.1	333.5	191
Q13636	191.5	297.9	271.1	333.5	191
P21108	85.2	130.9	105	216.5	86
P54725	188.3	280.6	161.4	280.8	146.6
Q9UJ70	598.4	1020.9	677	842.3	531.9
P05452	167.3	253.8	262.6	299	188.5
O75531	312.9	421.8	470.8	317	278.8
P48507	675.1	1115.6	848	1150	695.7
Q5JRX3
P09661	87.7	131	93.9	117.1	74
Q6UWY5	110	129.7	152.2	117.1	113.2
P40306	897.1	1645.9	773.8	1067.1	685
P0DP07	217.3	306.6	247.1	359.8	227.4
A0A087WW49	217.3	306.6	247.1	359.8	227.4
A0A075B6R2	217.3	306.6	247.1	359.8	227.4
A0A087WSY4	217.3	306.6	247.1	359.8	227.4
P62995	215.4	298.3	258.2	308.6	216.5
Q99848	167.8	241.2	208.8	197.9	141.4
P99999	169.3	346	255.7	486.3	289.6
O43681	540.8	699	581.6	762.4	505.5
Q16762	337.3	506.7	389.7	505.6	348.1
Q8N163	88.3	114.9	92.9	160.9	70.5
P41252	153.8	270.9	191.2	221.7	154.1
P20839	262.2	349.3	322.3	404.7	244.1
Q9BY32
P00441	1465	1989.2	1116.8	1212.9	1123.5
P61960	377.8	526.8	298	376.5	234.3
Q15293	1251.2	1881.6	1197.1	1924.1	975.8
O95865	765.7	1066.8	825.2	1202.1	776.4
Q6PCB0	336.6	406.7	282.3	289.1	324.2
Q9H853	495.6	761	545.3	607.9	452.7
P08195	377.1	579.2	479.9	489.9	374.6
P13987	641.7	1002.5	663.2	878.6	625.3
O43294
Q6UVK1	71.1	88.1	82.8	105.4	55.6
O00483	1271.6	1752.1	966.9	998.3	812.7
Q9NVD7	330	375.1	301.2	407.1	274.8
P23634	173.4	231.8	273.2	392.6	200.9
P20020	173.4	231.8	273.2	392.6	200.9
Q16720	173.4	231.8	273.2	392.6	200.9
P04049	223.1	314.8	230.1	322.6	227.7
Q9NY15	80.3	121.2	91.3	122.1	80.2
P26639	629.9	874.7	705	1006.2	646.5
P15313	105	134.4	124.9	197.6	112.7
P62993	843.7	1338.6	717.9	809.5	688
P62633	130.6	182.9	168.5	191.6	144.9
Q9H4G4	538.7	736.4	484.6	605.3	473.2
Q15102	99.5	131.2	224.6	179.7	226.7
Q9BVG4	115.2	165.9	128.1	174.6	104.3
Q7L2H7
Q15833	171.2	283.7	293.8	263	181.1
Q9Y3A5	740	1098.5	750.5	1271.6	724.6
Q9BQE5	286.7	440.7	325.2	384.7	236.4
P01593	242.6	381.3	290.2	406.6	260.9
Q8WWA1	225.2	311.7	260.2	297.9	216.5
P08962	1148.3	1469.5	1317.3	2007.8	1143.8
Q14376	116.5	152.4	150.5	196.9	106.9
Q9UMR2	659.4	931.4	677.5	812.9	554.1
Q9NUU7	659.4	931.4	677.5	812.9	554.1
P60983	446.2	595	479.5	740.9	434
P33121	281.5	400.6	406.2	637.4	404
O95816	861.9	986.2	800.3	1139.7	748.3
O60826	86.8	118	102.3	130.9	76.6
P84098	621.2	1034.1	637.3	949.3	588.6
P05546	1220.5	1462.7	1353	1492.6	1054
P11279	1292.3	1647.8	937.9	1528	939
Q99733	194.4	237	183.8	224.2	154.6
Q75LS8	603	971	600.4	907.7	525
Q68CZ2	500.4	527.3	478.2	654.6	418.2
Q63HR2	500.4	527.3	478.2	654.6	418.2
P61011	183	266	228.4	374.2	201
P09543	1406.9	2066.7	1458.7	2456.4	1296.3
P02747	350	428.3	422.5	567.8	410.6
Q9BRG1
P08574	591.1	1014.9	746.2	1144.7	663.8
P27694	515	845.2	529.7	1156.2	511.4
Q9BUP0	190.9	307.4	298.4	283	176.4
Q9Y277	281.6	471.8	430.6	693.9	310.8
A0A0J9YWU9	624.6	716.4	764.7	1145.8	684.9
P48960
O43592	374.5	543.3	479.7	785.7	435.4
Q13442
P01772
P0DP02
Q7L014	133.3	167.9	120.3	157.2	112.1
P0DP01	930.6	1175.6	1181.8	1392.4	1262.2
P01743	930.6	1175.6	1181.8	1392.4	1262.2
O15247	601.6	827.7	752.3	1040.6	704.2
P35558	213.4	288	217.7	319.5	189.6
P82979	1424.1	2192.4	1444.1	2065.4	1355.4
P42166
O95810	970.1	1171.8	1617.1	1780.8	1088.6
A0A0B4J1X5	432.6	684.3	698.4	829	598.6
Q03591
P84022	299	454.1	328.8	449.4	263.7
O15198	299	454.1	328.8	449.4	263.7
Q15796	299	454.1	328.8	449.4	263.7
Q9NR99	660.4	1042.3	730.1	1125.7	632.1
P05362	384.7	529.8	398.1	324.1	286.9
Q8WU79	555.1	872.8	659.7	769	547.8
Q9UHV9	974.3	1352.9	874.8	925.8	741.5
P51648	525.9	791.1	627.6	970.3	561.8
P09012	989.5	1617.6	893.3	1159.2	815.2
A0A2R8Y619	2055.2	2599.3	1836.3	2441.4	1420.7
P63208	306.6	501.7	321.7	278.4	264.4
P23083	553.7	696.5	664.6	980.1	658
A0A0C4DH31	553.7	696.5	664.6	980.1	658
P61163	143.1	196.9	198.2	283	159.5
Q9UBS4	207.5	272.5	250.6	226.2	168
O43447	102.1	149.3	101.3	115.7	71.3
Q8N7X1	209.4	404.6	249	206.8	188.2
Q9H1E3	739.3	1102.1	587.1	732.3	603.4
P19525	173.7	276	192.6	278.3	200.8
A0A0J9YVY3
Q04760	719.7	874.4	585.4	1032.3	540.2
O00116	125.1	178.3	158.4	191.1	126.9
Q99426	536.4	856	597.6	995.6	564.1
P15088	2477.2	2861.8	1986.1	3347.5	2010.7
Q9UNM6	618.5	972.6	669.9	1051.6	585.1
Q8NHP1	257.9	385.5	314.9	348.7	224.8
Q9NVJ2	256.7	396.1	283.4	483.9	270.6
Q6PIU2
P16284	106.1	147.8	153.1	228.6	109.1
P59768	206.3	287.2	224.8	255	178.9
Q9H3U1
P51571	249.9	387.2	352.2	423.9	287.4
Q14498	166.2	258.2	185.9	219.8	143.2
B2RPK0	813.9	1291.5	769.8	1161.6	872.7
Q9NX63	499.7	752.1	555.1	716	480.8
P43652	214.4	301.5	244.1	301.6	200.5
Q969G5	239.4	316.7	221.2	398.9	220.9
Q16891	384.5	576.1	475.1	706.1	407.2
P01591	327.3	471.7	263.3	252.5	249.4
P52926	233.8	425.8	240.5	354.2	231.9
Q9P2R7	110.8	152.3	96.7	225.1	106.4
O95881	492.8	778.2	523	536.6	375.4
Q15785	70.3	93.9	96.8	106.2	77.8
Q6NXG1
P61026	1604.1	2493.8	1891.1	2701.6	1526.9
P20036	294	449	313.9	483.4	294.3
P55327	110.1	172.2	154.4	169.5	129.2
P30154	113.5	167.2	253.5	231.1	141.9
P79483	2123.6	2982.3	1918.5	2377.4	1630
Q8NFW8	477.5	697.6	557	686.4	443.5
Q9NTX5	91.7	117.4	107.1	121.1	80.7
P08237	181	240.5	209.4	309.6	311.4
P21399	207.2	287.9	226.9	309.4	192.7
P09917	628.7	982.9	838.4	1024.1	730.4
O43423	630.9	976.7	802.6	710.6	602.1
P07357	963	1238.9	1198.9	1125.1	998.5
O75348	673.8	1123.8	709.9	930.8	583.9
O75155
P01700	690.6	815	561.2	698.5	561.3
P53004	144.7	200.9	155.5	293.3	161
O15260	669.7	962.4	871.2	1467.6	905.1
A0A075B759	2589.5	3520.4	2199.5	4172	2043.1
F5H284	2589.5	3520.4	2199.5	4172	2043.1
P0DN37	2589.5	3520.4	2199.5	4172	2043.1
A0A075B767	2589.5	3520.4	2199.5	4172	2043.1
A0A0B4J2A2	2589.5	3520.4	2199.5	4172	2043.1
P17096	1298.1	2232.2	1140.9	1346.5	1121.2
A0A075B6K5
P80748
Q9NZ01
Q8N5K1	329.5	490.5	438.7	698.7	318.7
Q13177	1063.4	1590	1041.9	1445.8	952.5
Q8ND56
Q02809	134.4	239.5	176.8	185.6	123
Q9HD42	1323.2	2104.4	1959.3	1714.1	1472
O00506
Q9Y6E0
Q9P289
Q9Y3C8
Q92769	378.9	565.8	350.5	460.8	312.3
Q9HD45	540.2	811.5	808.3	1087.8	661.7
P48681
O94905	227.1	397	420.7	348.9	336.6
O75477	227.1	397	420.7	348.9	336.6
Q9Y2W2	247.8	320.9	225.6	271.9	188.9
Q92890	58.7	84.4	97.2	122.4	66.5
Q53EP0
Q9H845
O15372	890.5	1576.6	1170	1659.7	1210.1
O00203	130.1	159.4	170.8	184.6	114
Q8WUW1	363.6	663.8	459.9	677.7	429.7
P21589
P28676	734.4	854.1	1332.3	1283.4	882.8
P62841	1539.2	2016.3	1317.8	1844.7	1140.4
Q969X5	366.7	522.3	426.2	571.9	384.6
P14136	1946.4	2817.5	2240.6	2685	2078.3
Q9Y6C9	310.7	472.1	418.7	671.5	384
P35270	199.4	295.8	195.3	210.3	176.2
Q9UDY4	280.6	378.2	293.1	360.1	241
P52815	636.4	897.7	735.4	831	605.4
P01906	276.2	400.5	340.7	390.4	272.6
Q9H3P7	292.1	463.3	364.8	530.7	334.7
Q96T60	104.3	138.2	124.2	150.2	81.5
P36405	470.6	706	476	942.3	512.1
Q86Y82	153.7	221.5	196.4	237.7	148.7
Q6NUK1	892.5	1309.2	997.9	1618.5	833.8
Q14157	124.5	214.6	166.2	167.2	109.2
P55265	529.7	828.4	583.8	641.3	601.8
P08559	398.5	547.2	349.8	545.4	330.4
P36551	345.6	507.2	435.1	544.9	314.6
P06730	316.3	451.6	331.8	407	297.2
Q5JNZ5	678	1046.1	688.2	1003	646.7
Q9UMX5
P78539	235.4	283.4	374.8	711.1	345.8
P36980	753.5	975.6	876.2	1068	992.8
P26583	268.3	421.7	316.3	436.9	313.6
P00966	335.6	567.2	491.9	759.2	446.3
Q96HS1	602.8	888.8	627.6	1092.4	564.7
Q9Y5Q8
O75923
Q9UQM7	237.5	295.8	281.3	253.4	216.6
Q13555	237.5	295.8	281.3	253.4	216.6
Q13554	237.5	295.8	281.3	253.4	216.6
Q9H115	422.8	690.6	480.3	621.9	441.6
O60568	515.3	754.3	548.2	734	500.7
Q9BX68
Q9Y5Z4
Q99961	184.5	265.5	189.1	217.2	136.6
Q5VWX1	1482.6	2499.2	1406.7	1405.3	1032.5
P61254	743.8	1263.5	705.5	997.3	611.1
Q9UNX3	743.8	1263.5	705.5	997.3	611.1
Q9BXX0
O94760	241.2	311.7	234.2	332.8	214.1
O95433	580	824.8	562.3	734.5	503.5
P13762	995.5	1615.9	1113.4	1474.9	1013.2
Q8IZ83	324	526.7	332	283.6	281.2
Q13136	230.5	418.5	295.1	479.7	277.8
Q96PP9	126.2	188.8	190.6	204.7	151.2
Q92930	830.2	1139.8	940.5	1797.6	949.4
P41567	271.8	410.7	335.3	505.8	270.2
O60739	271.8	410.7	335.3	505.8	270.2
O96008	471.3	676.7	475.9	776.8	449.1
Q9UBB4
P20160
P55001	128	171.5	122.8	231.6	120.1
O00217	222.9	346.4	289.4	376.2	224
P15170
O00410	138.6	218.8	164.6	265.2	134.8
O75787	73.9	99.2	95.8	110.1	67.2
Q9NX40	150.7	211.6	238.3	313.6	150.7
P18754
P13498	260.8	474.9	341.2	454.6	292.9
Q08752
P14209	217.7	354.7	294.7	299.5	264.2
Q96RQ9	228	390.8	236.4	366.1	189.7
P17252	333.9	489.2	472.3	664	384.6
P05771	333.9	489.2	472.3	664	384.6
P48739	431.4	476.8	368.5	484.3	304
Q13576	539.5	847.8	773.4	1246.7	561
Q13586	29.4	46.6	42.9	52.6	29.4
P11310	294.7	422.7	283.9	366	248.7
P22059	279.6	374.5	279.7	547.9	261.7
O15127	410.1	593.7	427	718	387.1
P63162	663.5	997.8	617.2	930.1	525.3
P14678	663.5	997.8	617.2	930.1	525.3
P56192	423.2	757.2	537.1	596.4	530.5
O95183
P52434	290.9	452.2	349.3	518.8	285.2
Q12882	95.4	145.6	116.5	157.2	86.4
Q5JWF2	535.9	745.8	579.6	748.1	501.7
Q96CN7	84.2	121.3	119.9	160.2	86.8
Q08426	41.1	67.7	57.3	94.3	43
Q9BYK8
Q08170	2074.4	3221.9	1737.7	2207.9	1354.9
P01742	370.3	480.9	445.9	535.3	465.9
A0A0B4J2H0	370.3	480.9	445.9	535.3	465.9
P84157
P56556
O15305	841	1317.5	986.1	1175.7	767.9
P20648	272.1	374.2	316.5	559.4	294.6
Q13733	272.1	374.2	316.5	559.4	294.6
P54707	272.1	374.2	316.5	559.4	294.6
A0A075B7B8	385.3	567.5	549.6	608.7	476.4
O75822	353.5	540.8	344.6	417.6	330.4
Q5JQF8	396.1	598.2	496	540.3	347.6
O95793	188.5	267.9	254.2	353.3	219.1
P21964	110.5	142.1	135	287.5	100.4
Q9NR22	379.2	668.6	394.8	611.2	341.6
Q04828	829.3	1135.7	829	1430	840.2
P42330	829.3	1135.7	829	1430	840.2
O75608	284.4	362	312	399	244.5
O95479	155.5	217.1	175.4	244.7	140.2
O95487
P49137	478.7	672.3	515	627.3	449.3
Q16644	478.7	672.3	515	627.3	449.3
Q9UNF0
Q71UM5	163.5	259.4	148.5	285.3	157.3
P42677	163.5	259.4	148.5	285.3	157.3
O75340	332.7	572.9	345.1	412.3	297.9
Q8N3V7
P21695	509.6	685	701.5	922.4	671
P16520	1874.5	2439.1	1788.4	3100.7	1535.4
P02549	238	357.5	302.3	479.3	284.4
P11166	221.6	324.7	370.3	421.4	336.5
P35611	226.7	281.3	249.6	280.4	220.5
P17612	488.3	772.3	561.3	1047.2	559.2
P22612	488.3	772.3	561.3	1047.2	559.2
P22694	488.3	772.3	561.3	1047.2	559.2
P22087	1177.3	1927.7	1330.8	1914.5	1116.5
P67812	265	454.3	438.7	620.5	342.5
Q9Y639
Q13526	127.7	169.1	143.2	164.3	115.8
P35542	1190.9	1720.9	1078.2	952.4	958
P01767	630.2	887.3	832.5	810.6	734.1
A0A0C4DH42	630.2	887.3	832.5	810.6	734.1
A0A0B4J1V1	630.2	887.3	832.5	810.6	734.1
P01762	630.2	887.3	832.5	810.6	734.1
P01763	630.2	887.3	832.5	810.6	734.1
O00425	249.1	298.7	250.8	331.2	279.9
Q9Y6M1	249.1	298.7	250.8	331.2	279.9
Q9H254
P51532	92.8	138.2	119.7	139.3	71.9
P40763	727.5	1107	765.5	1365.3	699.7
Q9BUH6	164.2	234.2	168.4	199.6	119.3
Q9H2X3	341.9	490.3	436.5	746.9	390.6
Q9NNX6	341.9	490.3	436.5	746.9	390.6
Q9H4E5	320.8	545	372.4	467.1	379.2
P17081	320.8	545	372.4	467.1	379.2
Q8IWZ3	37.6	72.1	51.3	56.1	36.9
O75179	37.6	72.1	51.3	56.1	36.9
P33992	157.9	198.1	164	224.3	138.4
O14879	207.2	272.2	233.4	322.3	186.4
Q99459	168.2	204.5	177.6	209.6	143.5
Q96M27	117.8	178.6	154.2	200.1	115.5
Q04323	382.7	558.5	389.9	582	339.4
O14561	136.7	198.9	218.6	214.5	112.3
Q13188	89.2	123.1	120.4	149.2	84.6
Q13043	89.2	123.1	120.4	149.2	84.6
Q9Y2R0	408.9	624.8	459	596.9	395.1
Q8TCD5
Q99816	170.8	218.2	225	193.2	145
Q9HB71	544.5	854	608.3	869.5	418
O43301	48	69.7	94	118.7	67.4
P01112	272.5	292	265.5	333	199.6
O14933
O15498	446.7	796.4	606.2	883.4	456.5
Q96PU8	248.8	385.3	267.7	316.5	205.1
P26006	392.1	642.1	394.3	468.6	349.9
Q9UJS0	449	630.6	479.8	783.9	449.7
Q12904	715.2	1010.7	816	1191.8	750.9
P31937
Q16836	694.7	1007.6	744.1	997.5	722.5
Q9C0C2
Q9NX62	66	114.3	117.5	128.8	91.1
P23497	75.8	119	76.8	106.9	78.9
Q92466
Q14669	72.8	96.3	88.1	121.7	64.1
Q96CG8	710.7	1258.7	804.4	1075.5	725.2
Q9H0W9	98	131.1	103.6	121.6	89.5
Q9UMX0	235.3	346.3	266.3	378.7	231.2
Q9NRR5	235.3	346.3	266.3	378.7	231.2
P10606
O75306	33.3	58.2	52.2	78.9	35.7
Q9UQN3	497.7	761.1	463.3	530.4	432
P33240	395.3	560	394.9	440.1	317.4
O95168
Q8N129	160.8	264.7	201.5	207	156.3
P42226	190.1	292.8	213.3	261.9	200
P15104	265.6	505.7	389.7	463	274.5
Q32P28	270.7	382.3	332.2	372.2	265.4
O60763	237.7	363.2	333.7	471.5	263
Q86Y22	853	1416.4	1661.3	174.1	419.2
Q5JTV8	73.7	99.3	80.9	139.9	72.2
Q96KG9
P50579	259.8	463.8	269.7	467.1	256.5
Q9UPN7	71.3	96.2	98.8	107.8	71.2
Q15437	209	353.7	252.7	377.2	252.9
O60256
Q9Y2A7	86.6	124.1	133.9	208.3	108.2
P80217	47.7	70.6	65.4	75.7	47.1
P80294	1055.5	1987	699.1	1162.1	667.1
P04731	1055.5	1987	699.1	1162.1	667.1
Q08J23	518.9	812.7	514.9	608.1	439.5
Q9Y4W6
Q9Y6G5	94.8	123.9	147.7	169.1	99.6
P12955	123.9	204.6	140.4	91.8	101.8
Q16864	319.2	442	345.3	437.1	295.1
A0A0C4DH55	306.4	440	398.6	430.7	385.9
A0A0C4DH90	306.4	440	398.6	430.7	385.9
P01624	306.4	440	398.6	430.7	385.9
Q13451
Q96A05
Q9NSD9	604.1	912.3	686.2	607.9	396.9
P07738	555.9	798.1	816.4	815.5	584
Q16563
P83881	1455.2	2343.7	1455.9	2053	1214.2
Q9Y2X3	159.7	240	196.9	246.4	153.3
P35659	556.5	829.3	525	755.5	478.2
P48147	312.9	512.5	386	541.2	317.6
Q9UNH7	429.6	824.3	504.6	643.3	488.9
Q93063
Q92542	109.3	166.1	134.7	153.8	106.2
Q9H832	150.6	212.7	223.3	231.9	160
Q13303
P19388	97.5	154.2	134	151.7	102.7
Q9P2J5
Q15121	874.5	1377.7	756.5	1065.1	646.5
P46060
O00479	427.3	681	458.6	648.3	468.5
P34896	90.8	137.7	119.1	194.6	101.9
Q02985
P51114	1035.5	1583.9	1131.1	1644.3	983.9
Q9NYL4
O43865	397.5	685.6	554	717.2	455.7
P50402	281.5	421.7	269.8	398.6	271.9
O94855	263.6	553.5	391.3	535.9	326.5
Q13683
Q13573	60.4	110	86.8	116.5	72.6
A0A0A0MRZ8	473.7	579.5	452.2	516.7	422.5
P04433	473.7	579.5	452.2	516.7	422.5
Q9BS40
Q01658	69.3	119.7	90.3	116.7	76.3
Q7Z4W1	338.6	531	392.1	561.3	324.8
Q03405	148.7	223.3	189.3	195.4	136.8
P27701	71.6	115.1	81.1	118.2	83.5
Q04941	185.8	268.1	212.7	264.4	187.3
P78346
Q7Z7G0	606.4	765.6	629.6	637.3	673.7
Q15370	888	1229.9	867.7	1426.6	730.1
P78344	452.6	711.6	585.4	671.2	512.8
P07948	497.4	728.3	664.8	976.5	548.6
P08631	497.4	728.3	664.8	976.5	548.6
O43795	496.5	840.2	559.1	694.5	442
Q9HAV7	103.4	173.7	112.3	169.7	84.2
Q9H0Q0
P55058	247.4	367.1	265.3	321.7	222.5
Q9UHY7	266.1	440.4	352.2	417.2	289.9
P30533	638.2	983.1	647.7	854.2	567.4
Q13425	1001.7	1282.9	1020	1634.1	929
P27338	57	63.4	57	50.7	47.6
Q9BYD2	83.2	117.8	119	118	87.6
O15020	410.4	579.1	509.1	510.6	398
C4AMC7
Q6VEQ5
A8K0Z3
A8MWX3
Q9NQA3
P15586	1161.4	1644.2	1127.1	1232.1	961.6
Q9UKA9	561.5	788.4	444.9	447.8	352.4
Q9NTK5
O95670	207.4	338.2	218.3	350.7	176.5
Q9Y2W1	288.9	407.5	289.3	359.7	254
Q9Y3B3	375.9	650.8	451.5	584.3	412.3
Q9NRX4	399.7	687.3	461.4	457.7	446.5
Q96GX2	182.8	264.3	177.6	211.6	151.4
Q96JH7	131	183.4	161.1	202.5	128.2
Q16401	545.4	786.3	629.9	882.8	505.8
P54687
Q9P035	225.9	345.4	389.6	638	340.6
Q9BQ61	166.5	299.8	148.2	120.9	127.1
Q96PP8	113.7	210.8	137.6	199.8	122.5
P49792
Q9UNF1	538.2	962.4	750.3	1169.7	463.8
P30536	149.7	233.8	197.3	313.2	182.3
P45985	105.3	148.7	124.9	143.2	96.9
Q13126	97.3	124.9	111.3	111.2	86.3
Q9UQC9	112.4	224.4	128.9	161.7	98.8
Q01629	462.2	466.7	320.5	498.5	349.7
Q01628	462.2	466.7	320.5	498.5	349.7
P13164	462.2	466.7	320.5	498.5	349.7
P01920	466.1	601.2	507.3	815.6	488.2
Q96JB5	98.9	134.2	110.9	261.4	115.6
Q9UKK9	679.2	1139.4	686.7	499.6	540.6
Q6P1A2	104.6	151	171	279.9	131
P13861	686.8	956.7	710.9	969.5	594.1
Q9Y3B4	112.9	165.5	130.3	151	96.3
Q6NVY1
P12314
O95757	260.3	391.2	289.2	426.4	254.5
Q9Y624	105.3	166.8	114.9	155	85.3
P16298	521.6	731.7	516.1	786.6	476.7
Q08209	521.6	731.7	516.1	786.6	476.7
Q9NZ32
O75832	912.6	1198.3	905.9	1005.3	763.7
O14787	68.4	67	48.1	48.5	45
Q9UJ83	369.9	618.4	381	513.8	352.9
Q15428	431.4	819.4	422.3	533.8	303
P40616	146.4	255.3	214.3	271	163.4
Q8N6H7	367.2	628.9	418.8	538.5	376.6
O15355	81.3	135.9	112.7	132.3	81
Q13361	270.1	280.5	225.8	565.4	264.3
Q15036	80.1	113.9	121.5	138.7	80
Q13492
O43615	149	172.2	152.6	211.7	118.7
O75569	444.4	591.9	443.3	648.2	382.2
Q9H7Z7	90.8	142	127.9	152	88.5
P30405	741.7	1164.6	778.9	1005.1	657.6
Q9NZD2	418.2	633	491.2	632	429.3
Q6JBY9	318.6	389.7	319.3	333.7	248.1
Q9NQL2	267.8	321.1	312.7	364.5	213.8
Q9Y5K6
Q96GA7	196.5	276.5	229.9	270.9	171.3
Q8NFH3
P61421	285.7	471	341.8	515.6	327.2
Q9Y6Y8	181.4	277.3	221.3	280.2	188.2
Q9NYF8	544.2	829.4	443.9	601.9	411.3
O60762	836.8	1149.5	809.6	946.3	701.6
Q00169
P50213
P16278	96.5	131.9	105.8	149.4	85
Q9Y570	95.3	139.6	137.6	210	98.2
Q9BY77
A6NDG6	82.3	107.5	101.1	145.1	79.6
Q9UMY4	141.1	184.8	120.5	148.4	106.6
Q7Z739
P13533	264.8	369.7	381.5	615	477.5
Q6P4A8	245.5	400.1	280.2	323.8	229.3
Q9Y5S9	1044.1	1668.7	1048.6	1333.5	886
Q9H930	75.8	119	76.8	106.9	78.9
P17174	437.4	570.5	413.5	572.3	387.1
P62310	381.4	654.9	433.8	510.9	309.2
Q15436
Q14192	791.4	1211.5	755.7	1314.2	634.6
Q9NRF8
O60264	416.3	686.5	410.1	701.8	418.8
Q9UGJ0	95.6	144.4	105.7	198.5	105.8
P54619	95.6	144.4	105.7	198.5	105.8
P49221	639.6	660.5	623.9	909.3	634.2
Q9UHX1	128.3	239.7	147.5	181.3	117.2
P49773	669.5	1050.5	665.6	1027.3	588.9
Q9H307	167	289.3	177.9	230.1	189
A0A0B4J2D5
P0DPI2
A0A0C4DH68
A0A075B6R9
P55735	157.3	271.9	127.8	127.2	101
Q96FJ2	740.6	913.7	633.5	1115.8	573.9
Q96HD1	112.9	212.2	162.1	205.1	129.4
Q9NZP8
Q8WWP7	433.1	568.9	472.4	692.1	372.7
Q9Y2S6	526.4	953	689.1	714.9	642.7
A0A024R1R8	526.4	953	689.1	714.9	642.7
O60888	213.5	290.4	211.3	301.4	181.6
Q8WYA6
Q13247	448.3	749.7	370	470.6	346.3
Q16222
Q9UBE0	337.5	691.6	469	647.6	384.3
Q13153	473.3	737.2	478.3	658	464.7
O75914	473.3	737.2	478.3	658	464.7
P28072	485.7	648.5	445.1	806	436.1
P07451
P37198
P69849
Q15155
Q5JPE7
Q9P1U1	418.7	637.8	426.7	673.7	392.6
Q7Z3B4
Q16718	53.9	96.4	113.1	145.2	66.9
Q9H9B4	503.1	623.1	461.2	623.4	407.7
Q03426	100.2	131.4	113.1	167.7	87
P60228	474.5	644.2	596.5	921.8	494.3
P01714	366.6	551.4	431.4	500.4	402.6
O94973	463.9	752.9	554	948.4	528.8
Q9NQI0	320.9	448.1	372	558	325.3
O95202	329.2	364.8	333.9	386.7	272.6
P50151	171.1	242.1	214.7	260	157.8
O75534
Q5SYB0	614.4	754.5	611.6	929.7	472.3
Q9BRX8	43.9	58.3	73.9	87.9	54.1
Q9H488	131.2	178.7	118.7	166.3	87
Q96L92	309.6	499.8	499.8	504.3	422.5
P54840	186	298.2	238.6	328.9	206.6
Q8WU68	363.2	492.7	341.7	418.9	327.5
P0DN76	363.2	492.7	341.7	418.9	327.5
Q6GMV3
Q9UHY1	124.7	183.2	163.2	204	142
Q13867
Q8NBJ5	1192.8	1898.9	1352.6	2130	1125.8
P50238	401.7	623.1	357	315.6	366.6
Q96G03
Q7Z7L1
Q08AF3
Q68D06
Q15843	186.2	339.1	208.5	316.6	154
Q13347	399.9	626.1	415.4	451.7	366.3
Q9H3N1
Q16270
P52790	428.1	554.1	454.2	600.8	412.5
O95568	708.4	638.8	830.9	1010.2	799.4
Q9HAU6	444	738.9	462.4	599.3	409.5
O43324	155.4	230.8	184.9	163.2	126.3
P61923	382.3	535.9	464.5	592.2	389.4
Q9UBL6	223	363.2	547.6	382.3	260.5
Q8IYJ1	223	363.2	547.6	382.3	260.5
Q9HCH3	223	363.2	547.6	382.3	260.5
Q96FN4	223	363.2	547.6	382.3	260.5
O95741	223	363.2	547.6	382.3	260.5
Q86YQ8	223	363.2	547.6	382.3	260.5
Q96A23	223	363.2	547.6	382.3	260.5
O00560	549.2	800.1	633.1	797	537.4
O15371
Q32MK0	726.4	841.6	779.6	1406.3	683.4
Q9H1R3	726.4	841.6	779.6	1406.3	683.4
Q86YV6	726.4	841.6	779.6	1406.3	683.4
Q15008	124.1	202.6	169.7	200.8	134.8
P98179	495.9	759.4	472.5	677	451.2
A0A075B6H7	306.4	440	398.6	430.7	385.9
P11441
Q6P9H5	599.2	923	575.6	733.6	565.6
O43491	119.8	187.4	159.6	183.1	123.8
P24539
[truncated: 411 more rows]

## Sheet: 1D
description	all peptides	tryptic	non-tryptic	%	replicate	group
FFD_2D	5643	5050	593	10.5086	1	optimized
FFD_1D	5660	5211	449	7.93286	1	optimized
FFD_3D	5171	4497	674	13.0342	1	optimized
FFD_5D	5863	4672	1191	20.3138	1	commercial
FFD_6D	3935	3528	407	10.3431	1	control
FFD_7D	4487	4116	371	8.26833	1	control
FFD_8D	3996	3628	368	9.20921	1	control
FFD_14D	5119	4819	300	5.86052	0	optimized
FFD_15D	5823	5409	414	7.10974	0	optimized
FFD_17D	4511	3853	658	14.5866	0	commercial
FFD18_D	4106	3867	239	5.82075	0	control
FFD_19D	4063	3813	250	6.15309	0	control

## Sheet: 1F-H
Group	Replicate	Membrane proteins	Proteins	Fraction
Ctrl	UCC #1	105	1.215	8.64198
Std	UCC #1	160	1.391	11.5025
Std	UCC #1	207	1.575	13.1429
Std	UCC #1	163	1.304	12.5
Ctrl	UCC #2	138	1.229	11.2286
Std	UCC #2	250	1.738	14.3843
Std	UCC #2	239	1.715	13.9359
Std	UCC #3	209	1.603	13.0381
Std	UCC #3	188	1.53	12.2876
Std	UCC #3	214	1.596	13.4085
PNG	UCC #3	217	1.72	12.6163
PNG + eval	UCC #3	242	1.825	13.2603
D	UCC #3	233	1.675	13.9104
Ctrl	UCC #3	140	1.124	12.4555
Ctrl	UCC #3	153	1.209	12.6551
Ctrl	UCC #3	137	1.141	12.007
Std	UCC #4	195	1.68	11.6071
Std	UCC #4	185	1.623	11.3986
PNG	UCC #4	148	1.386	10.6782
PNG + eval	UCC #4	170	1.505	11.2957
Ctrl	UCC #4	134	1.301	10.2998
Ctrl	UCC #4	150	1.328	11.2952
Std	NSCLC	192	1.514	12.6816
Std	NSCLC	208	1.625	12.8
PNG	NSCLC	188	1.482	12.6856
PNG + eval	NSCLC	220	1.585	13.8801
D	NSCLC	174	1.366	12.7379
Ctrl	NSCLC	117	1.14	10.2632
Ctrl	NSCLC	125	1.19	10.5042

## Sheet: 2B
TMT set	protein count
low	5991
high	5838
high	5723
high	5691
high	5685
high	5669
high	5667
high	5645
high	5639
high	5577
high	5568
high	5539
high	5520
high	5494
high	5462
high	5398
high	5319
low	5269
high	5246
low	5079
low	5030
high	5029
high	4943
low	4829
low	4826
low	4702
low	4375
low	4303
low	3762

## Sheet: 3A
Type	Set	PCA1_x	PCA2_y
Healthy	1	-4.01377	-6.24896
Healthy	1	9.24747	19.0136
Tumor	1	8.39453	-14.8178
Tumor	1	-24.7907	-18.6767
Tumor	1	-6.68776	6.32745
Healthy	1	-17.6704	-16.4706
Healthy	1	10.2666	15.8132
Tumor	1	4.80307	-19.5647
Tumor	1	-0.870813	4.67429
Tumor	1	15.5411	-9.41383
Healthy	1	7.45905	-7.60086
Tumor	1	21.3879	1.56125
Healthy	1	-8.83677	21.5564
Tumor	1	-23.6561	10.2421
Healthy	1	12.9428	-2.10853
Healthy	2	-6.06585	16.0079
Tumor	2	-16.1756	2.50254
Healthy	2	-1.20242	31.8097
Tumor	2	-19.4466	-3.59531
Healthy	2	-3.17889	10.9186
Healthy	2	2.62798	-5.7994
Healthy	2	14.921	0.435707
Tumor	2	-1.42915	8.94398
Tumor	2	-0.0685877	-22.5987
Healthy	2	24.9283	10.1571
Tumor	2	-22.2847	14.1095
Healthy	2	-4.73715	-8.39407
Tumor	2	-20.5303	-2.50613
Tumor	2	-4.63577	19.9736
Tumor	2	-16.3065	6.65746
Tumor	3	18.1324	-14.0994
Tumor	3	-11.0991	20.8698
Healthy	3	6.38575	-8.2588
Tumor	3	9.50332	-8.72902
Tumor	3	-9.70497	-8.29893
Healthy	3	-0.34246	-20.0627
Healthy	3	8.44621	3.43793
Healthy	3	10.0457	11.2239
Tumor	3	-18.955	-5.23279
Healthy	3	16.8908	0.846581
Tumor	3	9.05213	-4.23327
Tumor	3	-19.7483	-0.153421
Healthy	3	4.65689	-2.60826
Healthy	3	3.36894	-7.08574
Tumor	3	5.68244	-3.97422
Healthy	4	11.4462	15.3546
Tumor	4	-7.1785	-13.5679
Healthy	4	6.24706	14.0684
Healthy	4	5.97709	-3.11634
Tumor	4	-15.0297	32.2434
Tumor	4	-19.5155	-1.57661
Tumor	4	-13.0371	-18.5367
Healthy	4	-13.242	-5.13714
Tumor	4	-4.664	-2.12101
Tumor	4	-7.40937	-16.4787
Healthy	4	10.8572	-9.73931
Healthy	4	15.3649	2.97875
Tumor	4	-15.0741	-16.7854
Healthy	4	-3.59291	12.2129
Tumor	4	-26.3118	3.2748
Tumor	5	-20.4227	9.16783
Tumor	5	-9.49775	-17.0088
Healthy	5	-11.5265	-1.9214
Healthy	5	-2.12644	-18.8389
Healthy	5	4.27841	-10.1525
Tumor	5	-17.5071	2.35014
Healthy	5	2.0545	7.37299
Tumor	5	-1.26989	-10.5044
Tumor	5	6.84267	-0.166383
Tumor	5	4.06161	4.3856
Healthy	5	35.6835	-5.78289
Tumor	5	-15.9196	8.43402
Tumor	5	12.4202	-19.1569
Tumor	5	7.44854	-4.74872
Healthy	5	4.09169	-13.9439
Tumor	6	4.91254	-0.0623884
Tumor	6	-17.3777	11.8728
Healthy	6	3.89281	-2.61354
Tumor	6	4.7624	-17.8009
Healthy	6	7.08404	-1.38042
Healthy	6	5.04024	-20.7993
Tumor	6	-8.25745	4.51078
Healthy	6	-14.6583	1.38134
Tumor	6	-6.58939	-16.2568
Healthy	6	13.8299	3.43351
Healthy	6	2.38476	-4.74946
Tumor	6	-23.6851	1.24633
Tumor	6	3.04508	-10.2531
Tumor	6	-14.8074	0.734183
Tumor	6	-0.362636	1.83395
Healthy	7	24.5167	26.9018
Tumor	7	-15.1295	1.08376
Healthy	7	17.6696	-3.98042
Tumor	7	-25.5794	2.09993
Tumor	7	-15.3349	3.22204
Tumor	7	-25.2042	-16.1342
Tumor	7	-17.0217	5.44971
Healthy	7	13.6691	5.34974
Tumor	7	-22.1656	-5.07057
Tumor	7	5.67084	-18.259
Tumor	7	-23.4024	-0.320069
Healthy	7	-1.20253	-0.403969
Healthy	7	9.33059	0.281209
Healthy	7	8.12649	6.56962
Tumor	7	-8.78298	10.5988
Healthy	8	46.3785	15.8761
Healthy	8	19.7904	-3.22543
Healthy	8	15.0851	-2.81622
Tumor	8	-21.4957	8.3685
Tumor	8	9.54722	-4.65084
Tumor	8	-14.7161	-6.9512
Healthy	8	7.38545	-3.41897
Tumor	8	-19.5096	13.4916
Tumor	8	-18.009	2.06224
Healthy	8	-0.475383	1.06143
Tumor	8	-0.0895205	-17.3247
Healthy	8	26.9051	-7.31021
Tumor	8	-4.8045	23.6826
Tumor	8	-19.2173	-12.7661
Tumor	8	-7.52209	-9.29463
Tumor	9	-10.5831	30.1783
Tumor	9	23.953	-1.18887
Tumor	9	-1.63706	12.7169
Healthy	9	-15.9453	-18.291
Healthy	9	22.1506	-2.53587
Tumor	9	-8.64035	10.6167
Healthy	9	24.2752	10.0707
Healthy	9	27.4106	6.13536
Healthy	9	-0.648819	-1.9484
Tumor	9	-2.598	14.894
Tumor	9	-4.98237	-3.15722
Healthy	9	18.591	12.245
Tumor	9	3.87892	9.59426
Tumor	9	-0.51431	-11.1957
Healthy	9	23.0527	5.42729
Healthy	10	21.6506	-2.09235
Healthy	10	20.5227	6.65831
Healthy	10	24.5237	-5.2451
Tumor	10	-13.9555	6.90597
Tumor	10	-17.4517	14.6108
Tumor	10	18.8038	-4.12217
Healthy	10	31.2779	14.4277
Healthy	10	30.3454	-16.2449
Tumor	10	-11.2012	12.7072
Tumor	10	-14.9692	10.7313
Tumor	10	-12.961	18.6283
Tumor	10	-12.7257	10.7833
Healthy	10	11.2812	13.2872
Healthy	10	0.844252	5.83029
Tumor	10	4.8592	9.55401
Tumor	11	-19.2038	-8.9118
Tumor	11	-26.276	-8.02378
Tumor	11	-17.4379	4.37052
Healthy	11	-2.52881	3.60445
Tumor	11	3.12876	-9.1708
Healthy	11	13.2445	-5.35237
Tumor	11	-9.44352	-6.87111
Healthy	11	-0.681214	-2.84678
Tumor	11	-15.8062	10.0615
Healthy	11	0.4102	-1.13674
Healthy	11	3.1156	-2.62084
Tumor	11	-5.1673	-2.87954
Tumor	11	-5.12084	7.21787
Healthy	11	-1.26572	-2.60651
Tumor	11	-17.4925	-7.88302
Tumor	12	-21.3314	1.48719
Tumor	12	-15.9429	6.91638
Tumor	12	-11.6221	-5.46409
Healthy	12	29.7718	2.43181
Tumor	12	-18.2863	13.2911
Healthy	12	21.8006	7.58113
Healthy	12	7.1319	-5.44382
Tumor	12	-19.6297	13.0683
Tumor	12	-0.615071	-1.07221
Healthy	12	19.0614	-10.1119
Tumor	12	7.44896	16.3872
Healthy	12	12.8378	3.24399
Tumor	12	-19.3232	-3.59719
Healthy	12	13.1097	13.2653
Tumor	12	1.84261	-17.3268
Tumor	13	1.6249	-8.39193
Healthy	13	7.55553	-7.38417
Tumor	13	0.51308	-5.80149
Healthy	13	14.5612	-13.8178
Tumor	13	-24.2172	7.75315
Tumor	13	-15.949	0.927632
Tumor	13	8.92179	-14.1907
Tumor	13	-26.5941	8.59009
Tumor	13	26.7119	-17.8774
Healthy	13	11.0877	3.241
Tumor	13	-1.52266	-14.993
Healthy	13	7.82396	-6.02554
Healthy	13	6.56424	8.2598
Healthy	13	26.7173	-5.45363
Healthy	13	26.403	5.58326
Tumor	14	-24.751	-5.17906
Tumor	14	-9.86647	34.2647
Tumor	14	-14.6289	-12.8127
Healthy	14	6.80313	-2.2182
Tumor	14	-10.3962	6.71177
Tumor	14	-7.63242	14.0457
Healthy	14	22.1956	21.4603
Healthy	14	15.0029	-2.21698
Healthy	14	5.1157	-9.52429
Tumor	14	-18.6366	15.8904
Healthy	14	11.2889	9.87879
Healthy	14	13.2021	2.9456
Tumor	14	1.75947	19.7351
Tumor	14	12.4639	-21.5423
Tumor	14	13.4888	-20.2479
Healthy	15	16.0765	-5.18906
Tumor	15	-18.6966	6.18765
Tumor	15	-17.0035	-2.51269
Tumor	15	-9.0693	14.2114
Healthy	15	12.6651	2.84413
Healthy	15	12.6561	-0.345232
Tumor	15	-8.65373	5.63292
Tumor	15	-8.77621	9.93987
Healthy	15	29.2106	12.646
Tumor	15	-4.95867	-6.86078
Healthy	15	10.2898	2.2547
Tumor	15	-6.81391	-23.6666
Healthy	15	8.50586	5.38418
Tumor	15	8.71907	-7.11522
Healthy	15	5.69476	7.38235
Tumor	16	-20.4544	-13.3028
Tumor	16	-9.44019	-3.90495
Healthy	16	7.51238	6.62578
Tumor	16	-5.32721	-18.6365
Tumor	16	-4.35853	-10.9692
Tumor	16	-6.18104	-24.855
Healthy	16	14.5652	2.3794
Healthy	16	18.4369	-6.22083
Healthy	16	12.5767	-2.21658
Tumor	16	-21.1445	12.2278
Tumor	16	-11.6959	0.239238
Healthy	16	-1.36897	14.2533
Healthy	16	20.3035	-6.49642
Tumor	16	1.57967	-27.2146
Tumor	16	-24.3113	8.79948
Healthy	17	-26.7916	5.66444
Healthy	17	10.8391	-11.9635
Tumor	17	-19.7224	7.18253
Tumor	17	3.1589	-2.32737
Healthy	17	11.671	-11.4161
Tumor	17	4.71931	-4.4675
Healthy	17	9.39014	-4.8362
Tumor	17	-15.2782	-22.0017
Healthy	17	23.5625	8.67206
Tumor	17	-7.47676	-0.0219865
Tumor	17	16.3641	-16.8611
Tumor	17	-24.8741	-11.1959
Healthy	17	15.7414	-14.8455
Tumor	17	1.94563	-2.38518
Tumor	18	-4.67192	2.73026
Tumor	18	-11.3338	0.220044
Healthy	18	25.0062	19.561
Tumor	18	12.8147	-5.87686
Healthy	18	8.93608	9.39659
Healthy	18	-0.167104	-11.4388
Tumor	18	-14.6196	-26.5593
Healthy	18	19.1492	5.35891
Tumor	18	-15.1621	-16.1367
Tumor	18	17.5029	-11.1467
Tumor	18	-4.83425	-20.2927
Tumor	18	7.57523	-12.592
Healthy	18	1.92739	3.07972
Healthy	18	0.644897	-18.9386
Tumor	18	-15.2004	-2.8185
Tumor	19	-12.1658	-11.0215
Healthy	19	18.305	-1.47862
Tumor	19	-11.6127	-10.8333
Tumor	19	5.58248	-11.0255
Tumor	19	-5.54788	-6.03519
Healthy	19	-2.24001	6.23759
Healthy	19	24.9674	2.01409
Healthy	19	-0.832454	-6.5991
Healthy	19	8.86018	29.5724
Healthy	19	-19.1489	9.85862
Tumor	19	-18.4165	4.41835
Tumor	19	-25.7668	15.1436
Tumor	19	5.67289	-10.547
Healthy	19	18.4825	8.56914
Tumor	19	-12.7954	29.4485
Tumor	20	-22.1387	35.7162
Healthy	20	31.3253	10.9346
Tumor	20	-8.26566	24.8832
Healthy	20	20.1435	4.6683
Tumor	20	-1.42942	4.81955
Tumor	20	-22.5485	0.508599
Tumor	20	14.2776	21.8163
Healthy	20	-6.88274	31.6343
Healthy	20	6.79282	4.06235
Tumor	20	-22.6041	26.1398
Tumor	20	-10.6851	17.7523
Healthy	20	24.1476	17.6811
Tumor	20	-12.7953	9.2018
Healthy	20	8.09037	17.8023
Healthy	20	-4.48013	-3.70714
Healthy	21	24.8439	5.93505
Healthy	21	11.9997	-5.41448
Tumor	21	7.26545	2.07263
Healthy	21	24.1568	-13.4796
Tumor	21	-1.03622	4.57486
Tumor	21	-4.16908	-7.4327
Healthy	21	3.09038	-11.3575
Tumor	21	-1.5919	-14.9069
Tumor	21	-7.49043	17.1537
Healthy	21	15.2574	6.8449
Healthy	21	12.5153	-7.50251
Tumor	21	4.79862	-3.05257
Tumor	21	-15.0681	-24.676
Tumor	21	0.427901	2.21789
Healthy	21	14.703	-9.37215
Healthy	22	12.3587	0.368286
Healthy	22	22.747	27.8971
Tumor	22	-21.4383	-11.9896
Tumor	22	6.52442	-1.01515
Tumor	22	1.93875	5.00207
Healthy	22	-1.25779	-11.4731
Healthy	22	-5.4214	-1.86251
Healthy	22	5.11001	20.8933
Healthy	22	4.20836	-6.92718
Tumor	22	5.58692	4.68591
Healthy	22	11.6489	10.3216
Tumor	22	1.30801	-7.67592
Tumor	22	-11.2412	15.4526
Tumor	22	-9.14514	9.20336
Tumor	22	-10.3581	-13.849
Tumor	23	3.51127	3.14407
Tumor	23	-9.65644	9.19705
Healthy	23	11.8528	19.1211
Tumor	23	-18.3724	8.17788
Tumor	23	-12.2455	11.746
Tumor	23	1.43995	19.957
Healthy	23	5.46077	3.39805
Healthy	23	12.1261	-11.4883
Healthy	23	14.4405	6.33557
Healthy	23	2.94213	8.08061
Healthy	23	7.77807	11.8843
Tumor	23	-16.1929	-2.92447
Healthy	23	26.2345	7.95443
Tumor	23	-9.93112	23.1346
Tumor	23	3.67999	-18.0909
Healthy	24	8.09969	17.2692
Healthy	24	28.6266	18.0115
Tumor	24	-15.1464	-8.27653
Healthy	24	6.65708	6.45305
Tumor	24	-24.4694	-3.23529
Tumor	24	-8.78163	-3.99101
Healthy	24	5.70746	8.94069
Tumor	24	-10.0969	0.318673
Tumor	24	39.1898	14.3406
Tumor	24	-14.9628	9.47181
Tumor	24	-15.0772	-1.78395
Healthy	24	17.66	-3.45621
Healthy	24	1.71007	-0.56686
Healthy	24	7.10184	-11.3559
Tumor	24	-6.61729	5.3796
Healthy	25	8.35664	-11.6962
Healthy	25	28.1282	4.81842
Tumor	25	8.51195	-11.4255
Tumor	25	9.84765	-18.5624
Healthy	25	7.41099	-13.8443
Tumor	25	-10.6678	5.7028
Healthy	25	19.4047	-6.07603
Tumor	25	-2.03633	-10.0084
Tumor	25	8.75607	-5.69697
Healthy	25	19.1096	-3.67778
Healthy	25	15.4889	-8.64822
Tumor	25	-12.901	2.81754
Tumor	25	-5.77505	-5.64782
Healthy	25	3.42893	-16.7843
Tumor	25	-2.54409	-15.3987
Tumor	26	-8.16606	-12.8958
Healthy	26	1.64498	-4.1155
Healthy	26	-5.21561	-6.6148
Tumor	26	-5.18942	0.309026
Healthy	26	0.596262	10.7734
Tumor	26	-6.29244	-5.94736
Healthy	26	-13.3491	-8.04241
Healthy	26	1.97296	-8.10107
Tumor	26	-13.2302	5.83704
Tumor	26	1.24354	-15.621
Tumor	26	-4.47567	-11.6497
Tumor	26	-18.3565	10.7778
Tumor	26	-22.4191	-9.0626
Healthy	26	8.57178	5.61591
Healthy	26	12.1303	3.28831
Tumor	27	-8.07412	25.0046
Healthy	27	2.19516	-7.22351
Healthy	27	-18.3704	9.59431
Tumor	27	-6.75784	-12.6713
Tumor	27	-15.9874	-8.7439
Tumor	27	-5.63916	-13.0068
Healthy	27	-0.733978	-2.32967
Tumor	27	-10.8831	-2.2108
Healthy	27	-3.04605	-10.6134
Tumor	27	-14.0027	-4.7772
Tumor	27	-7.73974	-23.876
Healthy	27	6.65276	7.45652
Healthy	27	-3.33211	-9.44028
Tumor	27	4.95361	-12.3234
Healthy	27	-4.20157	1.48484
Tumor	28	-12.8212	6.0919
Healthy	28	4.07705	-4.56901
Healthy	28	16.1197	-2.03829
Healthy	28	13.7506	4.06585
Tumor	28	-3.70467	-4.83153
Healthy	28	8.28767	-8.19704
Tumor	28	-15.0998	6.81651
Tumor	28	15.613	-9.06118
Healthy	28	2.57702	0.342478
Tumor	28	2.42736	0.273018
Tumor	28	8.42091	-6.58451
Tumor	28	-17.7899	-11.8001
Healthy	28	16.1728	13.584
Tumor	28	-23.9109	-14.4272
Healthy	28	-2.84461	-2.91439
Tumor	29	-21.0103	1.01727
Healthy	29	2.39544	3.92847
Tumor	29	-12.297	-25.1439
Tumor	29	-0.641354	-5.62713
Tumor	29	-4.46312	-3.98767
Tumor	29	-19.5868	-6.6307
Healthy	29	-2.21285	14.116
Healthy	29	6.82222	19.4134
Tumor	29	9.10032	-7.92659
Tumor	29	-10.0178	-8.29086
Tumor	29	3.59331	-6.48486
Healthy	29	8.5262	5.39276
Healthy	29	-4.81747	17.1402
Healthy	29	0.397454	-5.93768
Tumor	29	-7.93782	13.2815

## Sheet: 3B
rank	dispersion	cophenetic
2	0.996659	0.9999214758382734
3	0.659578	0.9561021347056413
4	0.66231	0.9236690841044539
5	0.819038	0.9719257235513312
6	0.742124	0.9426919915871099
7	0.75114	0.9376434598041675
8	0.749077	0.9209443046708466
9	0.759136	0.9094811525169406
10	0.789747	0.908714382969423

## Sheet: 3C
	0	1	2	3	4	5	6	7	8	9	10	11	12	13	14	15	16	17	18	19	20	21	22	23	24	25	26	27	28	29	30	31	32	33	34	35	36	37	38	39	40	41	42	43	44	45	46	47	48
0	0	0.26	0.1	0.13	0.15	0.23	0.22	0.22	0.21	0.21	0.2	0.2	0.2	0.16	0.16	0.16	0.16	0.18	0.18	0.18	0.18	0.18	0.18	0.17	0.17	0.96	0.6	1	0.96	0.96	0.97	0.94	0.96	0.97	0.96	0.96	0.96	0.96	0.96	0.97	0.93	0.94	0.94	0.94	0.96	0.95	0.95	0.95	0.95
1	0.26	0	0.17	0.14	0.16	0.1	0.09	0.09	0.08	0.08	0.07	0.07	0.06	0.11	0.11	0.11	0.11	0.09	0.09	0.09	0.09	0.09	0.09	0.1	0.1	1	0.8	1	1	1	1	0.99	1	1	1	1	1	1	1	1	0.99	0.99	0.99	0.99	0.99	0.99	0.99	0.99	0.99
2	0.1	0.17	0	0.05	0.09	0.13	0.12	0.12	0.11	0.11	0.1	0.1	0.11	0.06	0.06	0.06	0.06	0.08	0.08	0.08	0.08	0.08	0.08	0.07	0.07	1	0.69	1	0.97	0.97	0.97	0.94	0.96	0.97	0.96	0.96	0.96	0.96	0.96	0.97	0.93	0.94	0.94	0.94	0.96	0.95	0.95	0.95	0.95
3	0.13	0.14	0.05	0	0.04	0.1	0.09	0.09	0.08	0.08	0.07	0.07	0.08	0.03	0.03	0.03	0.03	0.05	0.05	0.05	0.05	0.05	0.05	0.04	0.04	1	0.72	1	1	1	1	0.98	1	1	1	1	1	1	1	1	0.97	0.98	0.98	0.98	0.99	0.99	0.99	0.99	0.99
4	0.15	0.16	0.09	0.04	0	0.12	0.11	0.11	0.1	0.09	0.09	0.09	0.1	0.05	0.05	0.05	0.05	0.07	0.07	0.07	0.07	0.07	0.07	0.06	0.06	1	0.72	1	1	1	1	0.98	1	1	1	1	1	1	1	1	0.99	0.99	0.99	0.99	1	1	1	1	1
5	0.23	0.1	0.13	0.1	0.12	0	0.01	0.01	0.02	0.04	0.03	0.03	0.06	0.07	0.07	0.07	0.07	0.05	0.05	0.05	0.05	0.05	0.05	0.06	0.06	1	0.81	1	1	1	1	0.99	1	1	1	1	1	1	1	1	0.99	0.99	0.99	0.99	0.99	0.99	0.99	0.99	0.99
6	0.22	0.09	0.12	0.09	0.11	0.01	0	0	0.03	0.03	0.02	0.02	0.05	0.06	0.06	0.06	0.06	0.04	0.04	0.04	0.04	0.04	0.04	0.05	0.05	1	0.8	1	1	1	1	0.99	1	1	1	1	1	1	1	1	0.99	0.99	0.99	0.99	0.99	0.99	0.99	0.99	0.99
7	0.22	0.09	0.12	0.09	0.11	0.01	0	0	0.03	0.03	0.02	0.02	0.05	0.06	0.06	0.06	0.06	0.04	0.04	0.04	0.04	0.04	0.04	0.05	0.05	1	0.8	1	1	1	1	0.99	1	1	1	1	1	1	1	1	0.99	0.99	0.99	0.99	0.99	0.99	0.99	0.99	0.99
8	0.21	0.08	0.11	0.08	0.1	0.02	0.03	0.03	0	0.02	0.01	0.01	0.04	0.05	0.05	0.05	0.05	0.03	0.03	0.03	0.03	0.03	0.03	0.04	0.04	1	0.8	1	1	1	1	0.99	1	1	1	1	1	1	1	1	0.99	0.99	0.99	0.99	0.99	0.99	0.99	0.99	0.99
9	0.21	0.08	0.11	0.08	0.09	0.04	0.03	0.03	0.02	0	0.01	0.01	0.04	0.05	0.05	0.05	0.05	0.03	0.03	0.03	0.03	0.03	0.03	0.04	0.04	1	0.8	1	1	0.99	0.99	0.99	1	1	1	1	1	1	1	1	1	1	1	1	1	1	1	1	1
10	0.2	0.07	0.1	0.07	0.09	0.03	0.02	0.02	0.01	0.01	0	0	0.03	0.04	0.04	0.04	0.04	0.02	0.02	0.02	0.02	0.02	0.02	0.03	0.03	1	0.79	1	1	1	1	0.99	1	1	1	1	1	1	1	1	0.99	0.99	0.99	0.99	0.99	0.99	0.99	0.99	0.99
11	0.2	0.07	0.1	0.07	0.09	0.03	0.02	0.02	0.01	0.01	0	0	0.03	0.04	0.04	0.04	0.04	0.02	0.02	0.02	0.02	0.02	0.02	0.03	0.03	1	0.79	1	1	1	1	0.99	1	1	1	1	1	1	1	1	0.99	0.99	0.99	0.99	0.99	0.99	0.99	0.99	0.99
12	0.2	0.06	0.11	0.08	0.1	0.06	0.05	0.05	0.04	0.04	0.03	0.03	0	0.05	0.05	0.05	0.05	0.03	0.03	0.03	0.03	0.03	0.03	0.04	0.04	1	0.78	1	1	1	1	0.99	1	1	1	1	1	1	1	1	0.99	0.99	0.99	0.99	0.99	0.99	0.99	0.99	0.99
13	0.16	0.11	0.06	0.03	0.05	0.07	0.06	0.06	0.05	0.05	0.04	0.04	0.05	0	0	0	0	0.02	0.02	0.02	0.02	0.02	0.02	0.01	0.01	1	0.75	1	1	1	1	0.98	1	1	1	1	1	1	1	1	0.98	0.98	0.98	0.98	0.99	0.99	0.99	0.99	0.99
14	0.16	0.11	0.06	0.03	0.05	0.07	0.06	0.06	0.05	0.05	0.04	0.04	0.05	0	0	0	0	0.02	0.02	0.02	0.02	0.02	0.02	0.01	0.01	1	0.75	1	1	1	1	0.98	1	1	1	1	1	1	1	1	0.98	0.98	0.98	0.98	0.99	0.99	0.99	0.99	0.99
15	0.16	0.11	0.06	0.03	0.05	0.07	0.06	0.06	0.05	0.05	0.04	0.04	0.05	0	0	0	0	0.02	0.02	0.02	0.02	0.02	0.02	0.01	0.01	1	0.75	1	1	1	1	0.98	1	1	1	1	1	1	1	1	0.98	0.98	0.98	0.98	0.99	0.99	0.99	0.99	0.99
16	0.16	0.11	0.06	0.03	0.05	0.07	0.06	0.06	0.05	0.05	0.04	0.04	0.05	0	0	0	0	0.02	0.02	0.02	0.02	0.02	0.02	0.01	0.01	1	0.75	1	1	1	1	0.98	1	1	1	1	1	1	1	1	0.98	0.98	0.98	0.98	0.99	0.99	0.99	0.99	0.99
17	0.18	0.09	0.08	0.05	0.07	0.05	0.04	0.04	0.03	0.03	0.02	0.02	0.03	0.02	0.02	0.02	0.02	0	0	0	0	0	0	0.01	0.01	1	0.77	1	1	1	1	0.99	1	1	1	1	1	1	1	1	0.99	0.99	0.99	0.99	0.99	0.99	0.99	0.99	0.99
18	0.18	0.09	0.08	0.05	0.07	0.05	0.04	0.04	0.03	0.03	0.02	0.02	0.03	0.02	0.02	0.02	0.02	0	0	0	0	0	0	0.01	0.01	1	0.77	1	1	1	1	0.99	1	1	1	1	1	1	1	1	0.99	0.99	0.99	0.99	0.99	0.99	0.99	0.99	0.99
19	0.18	0.09	0.08	0.05	0.07	0.05	0.04	0.04	0.03	0.03	0.02	0.02	0.03	0.02	0.02	0.02	0.02	0	0	0	0	0	0	0.01	0.01	1	0.77	1	1	1	1	0.99	1	1	1	1	1	1	1	1	0.99	0.99	0.99	0.99	0.99	0.99	0.99	0.99	0.99
20	0.18	0.09	0.08	0.05	0.07	0.05	0.04	0.04	0.03	0.03	0.02	0.02	0.03	0.02	0.02	0.02	0.02	0	0	0	0	0	0	0.01	0.01	1	0.77	1	1	1	1	0.99	1	1	1	1	1	1	1	1	0.99	0.99	0.99	0.99	0.99	0.99	0.99	0.99	0.99
21	0.18	0.09	0.08	0.05	0.07	0.05	0.04	0.04	0.03	0.03	0.02	0.02	0.03	0.02	0.02	0.02	0.02	0	0	0	0	0	0	0.01	0.01	1	0.77	1	1	1	1	0.99	1	1	1	1	1	1	1	1	0.99	0.99	0.99	0.99	0.99	0.99	0.99	0.99	0.99
22	0.18	0.09	0.08	0.05	0.07	0.05	0.04	0.04	0.03	0.03	0.02	0.02	0.03	0.02	0.02	0.02	0.02	0	0	0	0	0	0	0.01	0.01	1	0.77	1	1	1	1	0.99	1	1	1	1	1	1	1	1	0.99	0.99	0.99	0.99	0.99	0.99	0.99	0.99	0.99
23	0.17	0.1	0.07	0.04	0.06	0.06	0.05	0.05	0.04	0.04	0.03	0.03	0.04	0.01	0.01	0.01	0.01	0.01	0.01	0.01	0.01	0.01	0.01	0	0	1	0.76	1	1	1	1	0.98	1	1	1	1	1	1	1	1	0.98	0.98	0.98	0.98	0.99	0.99	0.99	0.99	0.99
24	0.17	0.1	0.07	0.04	0.06	0.06	0.05	0.05	0.04	0.04	0.03	0.03	0.04	0.01	0.01	0.01	0.01	0.01	0.01	0.01	0.01	0.01	0.01	0	0	1	0.76	1	1	1	1	0.98	1	1	1	1	1	1	1	1	0.98	0.98	0.98	0.98	0.99	0.99	0.99	0.99	0.99
25	0.96	1	1	1	1	1	1	1	1	1	1	1	1	1	1	1	1	1	1	1	1	1	1	1	1	0	0.55	0.58	0.43	0.37	0.39	0.39	0.38	0.38	0.39	0.39	0.38	0.39	0.4	0.39	0.41	0.4	0.4	0.4	0.39	0.4	0.4	0.4	0.4
26	0.6	0.8	0.69	0.72	0.72	0.81	0.8	0.8	0.8	0.8	0.79	0.79	0.78	0.75	0.75	0.75	0.75	0.77	0.77	0.77	0.77	0.77	0.77	0.76	0.76	0.55	0	0.67	0.45	0.4	0.42	0.39	0.41	0.42	0.41	0.41	0.41	0.41	0.41	0.42	0.38	0.39	0.39	0.39	0.41	0.4	0.4	0.4	0.4
27	1	1	1	1	1	1	1	1	1	1	1	1	1	1	1	1	1	1	1	1	1	1	1	1	1	0.58	0.67	0	0.29	0.36	0.34	0.36	0.34	0.33	0.34	0.34	0.35	0.35	0.33	0.32	0.36	0.35	0.35	0.35	0.33	0.34	0.34	0.34	0.34
28	0.96	1	0.97	1	1	1	1	1	1	1	1	1	1	1	1	1	1	1	1	1	1	1	1	1	1	0.43	0.45	0.29	0	0.1	0.08	0.09	0.08	0.08	0.07	0.07	0.08	0.08	0.06	0.07	0.09	0.08	0.08	0.08	0.08	0.07	0.07	0.07	0.07
29	0.96	1	0.97	1	1	1	1	1	1	0.99	1	1	1	1	1	1	1	1	1	1	1	1	1	1	1	0.37	0.4	0.36	0.1	0	0.02	0.06	0.05	0.05	0.04	0.04	0.05	0.05	0.04	0.05	0.06	0.05	0.05	0.05	0.05	0.04	0.04	0.04	0.04
30	0.97	1	0.97	1	1	1	1	1	1	0.99	1	1	1	1	1	1	1	1	1	1	1	1	1	1	1	0.39	0.42	0.34	0.08	0.02	0	0.04	0.03	0.03	0.02	0.02	0.03	0.03	0.02	0.03	0.04	0.03	0.03	0.03	0.03	0.02	0.02	0.02	0.02
31	0.94	0.99	0.94	0.98	0.98	0.99	0.99	0.99	0.99	0.99	0.99	0.99	0.99	0.98	0.98	0.98	0.98	0.99	0.99	0.99	0.99	0.99	0.99	0.98	0.98	0.39	0.39	0.36	0.09	0.06	0.04	0	0.03	0.03	0.02	0.02	0.02	0.02	0.03	0.04	0.03	0.02	0.02	0.02	0.04	0.03	0.03	0.03	0.03
32	0.96	1	0.96	1	1	1	1	1	1	1	1	1	1	1	1	1	1	1	1	1	1	1	1	1	1	0.38	0.41	0.34	0.08	0.05	0.03	0.03	0	0.02	0.01	0.01	0.02	0.02	0.02	0.03	0.04	0.03	0.03	0.03	0.03	0.02	0.02	0.02	0.02
33	0.97	1	0.97	1	1	1	1	1	1	1	1	1	1	1	1	1	1	1	1	1	1	1	1	1	1	0.38	0.42	0.33	0.08	0.05	0.03	0.03	0.02	0	0.01	0.01	0.02	0.02	0.02	0.01	0.04	0.03	0.03	0.03	0.01	0.02	0.02	0.02	0.02
34	0.96	1	0.96	1	1	1	1	1	1	1	1	1	1	1	1	1	1	1	1	1	1	1	1	1	1	0.39	0.41	0.34	0.07	0.04	0.02	0.02	0.01	0.01	0	0	0.01	0.01	0.01	0.02	0.03	0.02	0.02	0.02	0.02	0.01	0.01	0.01	0.01
35	0.96	1	0.96	1	1	1	1	1	1	1	1	1	1	1	1	1	1	1	1	1	1	1	1	1	1	0.39	0.41	0.34	0.07	0.04	0.02	0.02	0.01	0.01	0	0	0.01	0.01	0.01	0.02	0.03	0.02	0.02	0.02	0.02	0.01	0.01	0.01	0.01
36	0.96	1	0.96	1	1	1	1	1	1	1	1	1	1	1	1	1	1	1	1	1	1	1	1	1	1	0.38	0.41	0.35	0.08	0.05	0.03	0.02	0.02	0.02	0.01	0.01	0	0.01	0.02	0.03	0.04	0.03	0.03	0.03	0.03	0.02	0.02	0.02	0.02
37	0.96	1	0.96	1	1	1	1	1	1	1	1	1	1	1	1	1	1	1	1	1	1	1	1	1	1	0.39	0.41	0.35	0.08	0.05	0.03	0.02	0.02	0.02	0.01	0.01	0.01	0	0.02	0.03	0.04	0.03	0.03	0.03	0.03	0.02	0.02	0.02	0.02
38	0.96	1	0.96	1	1	1	1	1	1	1	1	1	1	1	1	1	1	1	1	1	1	1	1	1	1	0.4	0.41	0.33	0.06	0.04	0.02	0.03	0.02	0.02	0.01	0.01	0.02	0.02	0	0.01	0.03	0.02	0.02	0.02	0.02	0.01	0.01	0.01	0.01
39	0.97	1	0.97	1	1	1	1	1	1	1	1	1	1	1	1	1	1	1	1	1	1	1	1	1	1	0.39	0.42	0.32	0.07	0.05	0.03	0.04	0.03	0.01	0.02	0.02	0.03	0.03	0.01	0	0.04	0.03	0.03	0.03	0.01	0.02	0.02	0.02	0.02
40	0.93	0.99	0.93	0.97	0.99	0.99	0.99	0.99	0.99	1	0.99	0.99	0.99	0.98	0.98	0.98	0.98	0.99	0.99	0.99	0.99	0.99	0.99	0.98	0.98	0.41	0.38	0.36	0.09	0.06	0.04	0.03	0.04	0.04	0.03	0.03	0.04	0.04	0.03	0.04	0	0.01	0.01	0.01	0.03	0.02	0.02	0.02	0.02
41	0.94	0.99	0.94	0.98	0.99	0.99	0.99	0.99	0.99	1	0.99	0.99	0.99	0.98	0.98	0.98	0.98	0.99	0.99	0.99	0.99	0.99	0.99	0.98	0.98	0.4	0.39	0.35	0.08	0.05	0.03	0.02	0.03	0.03	0.02	0.02	0.03	0.03	0.02	0.03	0.01	0	0	0	0.02	0.01	0.01	0.01	0.01
42	0.94	0.99	0.94	0.98	0.99	0.99	0.99	0.99	0.99	1	0.99	0.99	0.99	0.98	0.98	0.98	0.98	0.99	0.99	0.99	0.99	0.99	0.99	0.98	0.98	0.4	0.39	0.35	0.08	0.05	0.03	0.02	0.03	0.03	0.02	0.02	0.03	0.03	0.02	0.03	0.01	0	0	0	0.02	0.01	0.01	0.01	0.01
43	0.94	0.99	0.94	0.98	0.99	0.99	0.99	0.99	0.99	1	0.99	0.99	0.99	0.98	0.98	0.98	0.98	0.99	0.99	0.99	0.99	0.99	0.99	0.98	0.98	0.4	0.39	0.35	0.08	0.05	0.03	0.02	0.03	0.03	0.02	0.02	0.03	0.03	0.02	0.03	0.01	0	0	0	0.02	0.01	0.01	0.01	0.01
44	0.96	0.99	0.96	0.99	1	0.99	0.99	0.99	0.99	1	0.99	0.99	0.99	0.99	0.99	0.99	0.99	0.99	0.99	0.99	0.99	0.99	0.99	0.99	0.99	0.39	0.41	0.33	0.08	0.05	0.03	0.04	0.03	0.01	0.02	0.02	0.03	0.03	0.02	0.01	0.03	0.02	0.02	0.02	0	0.01	0.01	0.01	0.01
45	0.95	0.99	0.95	0.99	1	0.99	0.99	0.99	0.99	1	0.99	0.99	0.99	0.99	0.99	0.99	0.99	0.99	0.99	0.99	0.99	0.99	0.99	0.99	0.99	0.4	0.4	0.34	0.07	0.04	0.02	0.03	0.02	0.02	0.01	0.01	0.02	0.02	0.01	0.02	0.02	0.01	0.01	0.01	0.01	0	0	0	0
46	0.95	0.99	0.95	0.99	1	0.99	0.99	0.99	0.99	1	0.99	0.99	0.99	0.99	0.99	0.99	0.99	0.99	0.99	0.99	0.99	0.99	0.99	0.99	0.99	0.4	0.4	0.34	0.07	0.04	0.02	0.03	0.02	0.02	0.01	0.01	0.02	0.02	0.01	0.02	0.02	0.01	0.01	0.01	0.01	0	0	0	0
47	0.95	0.99	0.95	0.99	1	0.99	0.99	0.99	0.99	1	0.99	0.99	0.99	0.99	0.99	0.99	0.99	0.99	0.99	0.99	0.99	0.99	0.99	0.99	0.99	0.4	0.4	0.34	0.07	0.04	0.02	0.03	0.02	0.02	0.01	0.01	0.02	0.02	0.01	0.02	0.02	0.01	0.01	0.01	0.01	0	0	0	0
48	0.95	0.99	0.95	0.99	1	0.99	0.99	0.99	0.99	1	0.99	0.99	0.99	0.99	0.99	0.99	0.99	0.99	0.99	0.99	0.99	0.99	0.99	0.99	0.99	0.4	0.4	0.34	0.07	0.04	0.02	0.03	0.02	0.02	0.01	0.01	0.02	0.02	0.01	0.02	0.02	0.01	0.01	0.01	0.01	0	0	0	0
49	0.95	0.99	0.95	0.99	1	0.99	0.99	0.99	0.99	1	0.99	0.99	0.99	0.99	0.99	0.99	0.99	0.99	0.99	0.99	0.99	0.99	0.99	0.99	0.99	0.4	0.4	0.34	0.07	0.04	0.02	0.03	0.02	0.02	0.01	0.01	0.02	0.02	0.01	0.02	0.02	0.01	0.01	0.01	0.01	0	0	0	0
50	0.99	1	0.99	1	1	1	1	1	1	1	1	1	1	1	1	1	1	1	1	1	1	1	1	1	1	0.35	0.44	0.33	0.12	0.07	0.05	0.06	0.05	0.04	0.05	0.05	0.04	0.05	0.06	0.05	0.08	0.07	0.07	0.07	0.05	0.06	0.06	0.06	0.06
51	0.98	1	0.98	1	1	1	1	1	1	1	1	1	1	1	1	1	1	1	1	1	1	1	1	1	1	0.37	0.43	0.33	0.07	0.04	0.02	0.04	0.03	0.03	0.02	0.02	0.03	0.03	0.03	0.04	0.05	0.04	0.04	0.04	0.04	0.03	0.03	0.03	0.03
52	1	1	1	1	1	1	1	1	1	0.99	1	1	1	1	1	1	1	1	1	1	1	1	1	1	1	0.36	0.45	0.31	0.09	0.05	0.03	0.07	0.06	0.04	0.05	0.05	0.06	0.06	0.05	0.04	0.07	0.06	0.06	0.06	0.04	0.05	0.05	0.05	0.05
53	1	1	1	1	1	1	1	1	1	1	1	1	1	1	1	1	1	1	1	1	1	1	1	1	1	0.35	0.45	0.31	0.09	0.06	0.04	0.06	0.05	0.03	0.04	0.04	0.05	0.05	0.05	0.04	0.07	0.06	0.06	0.06	0.04	0.05	0.05	0.05	0.05
54	0.91	0.98	0.91	0.95	0.97	0.98	0.98	0.98	0.98	0.99	0.98	0.98	0.98	0.96	0.96	0.96	0.96	0.98	0.98	0.98	0.98	0.98	0.98	0.97	0.97	0.41	0.36	0.38	0.11	0.08	0.06	0.03	0.06	0.06	0.05	0.05	0.05	0.05	0.05	0.06	0.02	0.03	0.03	0.03	0.05	0.04	0.04	0.04	0.04
55	0.91	0.99	0.92	0.96	0.98	0.99	0.99	0.99	0.99	1	0.99	0.99	0.99	0.97	0.97	0.97	0.97	0.99	0.99	0.99	0.99	0.99	0.99	0.98	0.98	0.42	0.36	0.38	0.09	0.08	0.06	0.05	0.06	0.06	0.05	0.05	0.06	0.06	0.05	0.06	0.02	0.03	0.03	0.03	0.05	0.04	0.04	0.04	0.04
56	0.91	0.99	0.92	0.96	0.98	0.99	0.99	0.99	0.99	1	0.99	0.99	0.99	0.97	0.97	0.97	0.97	0.99	0.99	0.99	0.99	0.99	0.99	0.98	0.98	0.42	0.36	0.38	0.09	0.08	0.06	0.05	0.06	0.06	0.05	0.05	0.06	0.06	0.05	0.06	0.02	0.03	0.03	0.03	0.05	0.04	0.04	0.04	0.04
57	0.92	0.98	0.92	0.96	0.97	0.99	0.98	0.98	0.99	0.99	0.98	0.98	0.98	0.96	0.96	0.96	0.96	0.98	0.98	0.98	0.98	0.98	0.98	0.97	0.97	0.4	0.37	0.37	0.1	0.07	0.05	0.04	0.05	0.05	0.04	0.04	0.05	0.05	0.04	0.05	0.03	0.02	0.02	0.02	0.04	0.03	0.03	0.03	0.03
58	0.91	0.99	0.91	0.95	0.97	0.99	0.99	0.99	0.99	1	0.99	0.99	0.99	0.97	0.97	0.97	0.97	0.99	0.99	0.99	0.99	0.99	0.99	0.98	0.98	0.42	0.36	0.38	0.11	0.08	0.06	0.05	0.06	0.06	0.05	0.05	0.06	0.06	0.05	0.06	0.02	0.03	0.03	0.03	0.05	0.04	0.04	0.04	0.04
59	0.89	0.98	0.89	0.93	0.95	0.99	0.98	0.98	0.99	0.99	0.98	0.98	0.97	0.95	0.95	0.95	0.95	0.97	0.97	0.97	0.97	0.97	0.97	0.96	0.96	0.42	0.34	0.4	0.13	0.1	0.08	0.07	0.08	0.08	0.07	0.07	0.08	0.08	0.07	0.08	0.04	0.05	0.05	0.05	0.07	0.06	0.06	0.06	0.06
60	0.89	0.98	0.89	0.93	0.95	0.99	0.98	0.98	0.99	0.99	0.98	0.98	0.97	0.95	0.95	0.95	0.95	0.97	0.97	0.97	0.97	0.97	0.97	0.96	0.96	0.42	0.34	0.4	0.13	0.1	0.08	0.07	0.08	0.08	0.07	0.07	0.08	0.08	0.07	0.08	0.04	0.05	0.05	0.05	0.07	0.06	0.06	0.06	0.06
61	0.93	1	0.94	0.98	0.99	1	1	1	1	1	1	1	1	1	1	1	1	1	1	1	1	1	1	1	1	0.42	0.38	0.37	0.08	0.07	0.05	0.05	0.04	0.04	0.03	0.03	0.04	0.04	0.04	0.05	0.04	0.05	0.05	0.05	0.05	0.04	0.04	0.04	0.04
62	0.91	0.99	0.93	0.97	0.99	0.99	0.99	0.99	0.99	1	0.99	0.99	0.99	0.99	0.99	0.99	0.99	0.99	0.99	0.99	0.99	0.99	0.99	0.99	0.99	0.42	0.36	0.38	0.09	0.08	0.06	0.07	0.06	0.06	0.05	0.05	0.06	0.06	0.05	0.06	0.04	0.05	0.05	0.05	0.05	0.04	0.04	0.04	0.04
63	0.9	0.98	0.91	0.95	0.96	0.98	0.98	0.98	0.98	0.98	0.98	0.98	0.98	0.97	0.97	0.97	0.97	0.98	0.98	0.98	0.98	0.98	0.98	0.97	0.97	0.4	0.35	0.39	0.13	0.1	0.08	0.04	0.06	0.07	0.06	0.06	0.06	0.06	0.07	0.08	0.05	0.06	0.06	0.06	0.08	0.07	0.07	0.07	0.07
64	0.91	1	0.93	0.97	0.98	1	1	1	1	1	1	1	1	0.99	0.99	0.99	0.99	1	1	1	1	1	1	0.99	0.99	0.39	0.36	0.39	0.12	0.07	0.07	0.05	0.06	0.06	0.05	0.05	0.06	0.06	0.06	0.07	0.04	0.05	0.05	0.05	0.07	0.06	0.06	0.06	0.06
65	0.84	1	0.92	0.95	0.93	1	1	1	1	1	1	1	1	0.98	0.98	0.98	0.98	1	1	1	1	1	1	0.99	0.99	0.37	0.28	0.57	0.28	0.23	0.25	0.24	0.25	0.25	0.24	0.24	0.25	0.25	0.24	0.25	0.22	0.23	0.23	0.23	0.25	0.24	0.24	0.24	0.24
66	0.89	0.99	0.92	0.96	0.98	0.99	0.99	0.99	0.99	1	0.99	0.99	0.99	0.98	0.98	0.98	0.98	0.99	0.99	0.99	0.99	0.99	0.99	0.99	0.99	0.31	0.33	0.48	0.21	0.14	0.16	0.16	0.16	0.16	0.15	0.15	0.16	0.16	0.15	0.16	0.13	0.14	0.14	0.14	0.15	0.14	0.14	0.14	0.14
67	0.8	0.94	0.84	0.87	0.89	0.95	0.94	0.94	0.95	0.95	0.94	0.94	0.93	0.9	0.9	0.9	0.9	0.92	0.92	0.92	0.92	0.92	0.92	0.91	0.91	0.4	0.23	0.5	0.24	0.17	0.19	0.16	0.18	0.19	0.18	0.18	0.18	0.18	0.18	0.19	0.15	0.16	0.16	0.16	0.18	0.17	0.17	0.17	0.17
68	0.83	1	0.9	0.93	0.93	1	1	1	1	1	1	1	0.99	0.96	0.96	0.96	0.96	0.98	0.98	0.98	0.98	0.98	0.98	0.97	0.97	0.38	0.25	0.5	0.22	0.17	0.19	0.18	0.19	0.19	0.18	0.18	0.19	0.19	0.18	0.19	0.16	0.17	0.17	0.17	0.19	0.18	0.18	0.18	0.18
69	0.73	0.58	0.67	0.64	0.65	0.54	0.55	0.55	0.56	0.56	0.57	0.57	0.58	0.61	0.61	0.61	0.61	0.59	0.59	0.59	0.59	0.59	0.59	0.6	0.6	1	0.97	0.98	1	0.99	0.99	0.99	1	1	1	1	1	1	1	1	1	1	1	1	1	1	1	1	1
70	1	0.92	1	1	1	0.97	0.98	0.98	0.98	0.98	0.99	0.99	0.97	1	1	1	1	1	1	1	1	1	1	1	1	0.83	1	1	1	0.98	0.98	1	1	1	1	1	0.99	1	1	1	1	1	1	1	1	1	1	1	1
71	1	0.93	1	1	1	0.99	1	1	0.99	0.99	1	1	0.98	1	1	1	1	1	1	1	1	1	1	1	1	0.81	1	1	1	0.98	0.98	1	1	1	1	1	0.99	1	1	1	1	1	1	1	1	1	1	1	1
72	1	0.94	1	1	1	1	1	1	1	0.99	1	1	0.99	1	1	1	1	1	1	1	1	1	1	1	1	0.84	1	1	1	0.99	0.99	1	0.99	1	1	1	1	0.99	1	1	1	1	1	1	1	1	1	1	1
73	1	0.94	1	1	1	0.99	1	1	0.99	0.99	1	1	0.98	1	1	1	1	1	1	1	1	1	1	1	1	0.81	1	1	1	0.99	0.99	1	0.99	1	1	1	1	0.99	1	1	1	1	1	1	1	1	1	1	1
74	1	0.92	0.99	1	0.99	0.9	0.91	0.91	0.92	0.93	0.93	0.93	0.94	0.97	0.97	0.97	0.97	0.95	0.95	0.95	0.95	0.95	0.95	0.96	0.96	0.95	1	0.82	0.94	0.99	0.98	0.98	0.98	0.97	0.98	0.98	0.98	0.98	0.97	0.96	0.98	0.98	0.98	0.98	0.97	0.98	0.98	0.98	0.98
75	1	0.96	1	1	1	0.96	0.97	0.97	0.98	0.98	0.99	0.99	1	1	1	1	1	1	1	1	1	1	1	1	1	0.94	1	0.87	0.97	0.98	0.98	1	0.99	0.98	0.99	0.99	0.99	0.99	0.99	0.98	1	1	1	1	0.98	0.99	0.99	0.99	0.99
76	1	0.95	1	1	1	0.95	0.96	0.96	0.97	0.98	0.98	0.98	0.99	1	1	1	1	0.99	0.99	0.99	0.99	0.99	0.99	1	1	0.96	1	0.88	0.97	1	1	1	1	1	1	1	1	1	0.99	0.99	1	1	1	1	1	1	1	1	1
77	1	0.93	1	1	1	1	1	1	1	0.99	1	1	0.98	1	1	1	1	1	1	1	1	1	1	1	1	0.84	1	0.99	1	0.98	0.98	1	0.99	1	1	1	0.99	1	1	1	1	1	1	1	1	1	1	1	1
78	1	0.93	1	1	1	0.97	0.98	0.98	0.99	1	1	1	0.98	1	1	1	1	1	1	1	1	1	1	1	1	0.88	1	1	1	0.99	0.99	0.99	0.99	0.99	0.99	0.99	0.98	0.99	1	1	1	1	1	1	1	1	1	1	1
79	1	0.92	1	1	1	0.96	0.97	0.97	0.98	0.98	0.99	0.99	0.97	1	1	1	1	1	1	1	1	1	1	1	1	0.87	1	0.99	1	0.98	0.98	1	1	1	1	1	0.99	1	1	1	1	1	1	1	1	1	1	1	1
80	0.97	0.83	0.97	0.94	0.94	0.87	0.88	0.88	0.89	0.89	0.9	0.9	0.89	0.94	0.94	0.94	0.94	0.92	0.92	0.92	0.92	0.92	0.92	0.93	0.93	0.96	1	1	1	0.99	0.99	1	1	1	1	1	0.99	1	1	1	1	1	1	1	1	1	1	1	1
81	0.97	0.79	0.96	0.92	0.91	0.83	0.84	0.84	0.85	0.85	0.86	0.86	0.85	0.9	0.9	0.9	0.9	0.88	0.88	0.88	0.88	0.88	0.88	0.89	0.89	0.96	1	1	1	0.99	0.99	1	1	1	1	1	0.99	1	1	1	1	1	1	1	1	1	1	1	1
82	0.96	0.77	0.94	0.9	0.89	0.81	0.82	0.82	0.83	0.83	0.84	0.84	0.83	0.88	0.88	0.88	0.88	0.86	0.86	0.86	0.86	0.86	0.86	0.87	0.87	0.97	1	1	1	0.99	0.99	1	1	1	1	1	0.99	1	1	1	1	1	1	1	1	1	1	1	1
83	0.99	0.81	0.98	0.94	0.93	0.85	0.86	0.86	0.87	0.87	0.88	0.88	0.87	0.92	0.92	0.92	0.92	0.9	0.9	0.9	0.9	0.9	0.9	0.91	0.91	0.96	1	1	1	0.99	0.99	1	1	1	1	1	0.99	1	1	1	1	1	1	1	1	1	1	1	1
84	1	0.82	0.98	0.94	0.93	0.85	0.86	0.86	0.87	0.87	0.88	0.88	0.88	0.92	0.92	0.92	0.92	0.9	0.9	0.9	0.9	0.9	0.9	0.91	0.91	0.96	1	0.99	1	0.99	0.99	1	1	1	1	1	0.99	1	1	1	1	1	1	1	1	1	1	1	1
85	1	0.92	1	1	1	0.96	0.97	0.97	0.98	0.98	0.99	0.99	0.97	1	1	1	1	1	1	1	1	1	1	1	1	0.9	1	0.99	1	0.98	0.98	1	1	1	1	1	0.99	1	1	1	1	1	1	1	1	1	1	1	1
86	1	0.91	1	1	1	0.95	0.96	0.96	0.97	0.97	0.98	0.98	0.97	1	1	1	1	1	1	1	1	1	1	1	1	0.9	1	0.99	1	0.98	0.98	1	1	1	1	1	0.99	1	1	1	1	1	1	1	1	1	1	1	1
87	1	0.93	1	1	1	0.97	0.98	0.98	0.99	0.99	1	1	0.98	1	1	1	1	1	1	1	1	1	1	1	1	0.89	1	0.99	1	0.98	0.98	1	1	1	1	1	0.99	1	1	1	1	1	1	1	1	1	1	1	1
88	1	0.93	1	1	1	0.97	0.98	0.98	0.99	0.99	1	1	0.98	1	1	1	1	1	1	1	1	1	1	1	1	0.89	1	0.99	1	0.98	0.98	1	1	1	1	1	0.99	1	1	1	1	1	1	1	1	1	1	1	1
89	1	0.93	1	1	1	0.98	0.98	0.98	1	0.99	1	1	0.98	1	1	1	1	1	1	1	1	1	1	1	1	0.9	1	0.95	0.96	0.94	0.94	0.97	0.97	0.95	0.96	0.96	0.95	0.96	0.96	0.95	0.97	0.97	0.97	0.97	0.95	0.96	0.96	0.96	0.96
90	1	0.92	1	1	1	0.95	0.96	0.96	0.97	0.97	0.98	0.98	0.98	1	1	1	1	1	1	1	1	1	1	1	1	0.92	1	0.97	1	0.98	0.98	1	1	1	1	1	0.99	1	1	1	1	1	1	1	1	1	1	1	1
91	1	0.9	1	1	1	0.93	0.94	0.94	0.95	0.95	0.96	0.96	0.96	1	1	1	1	0.98	0.98	0.98	0.98	0.98	0.98	0.99	0.99	0.93	1	0.96	0.99	0.98	0.98	1	1	1	1	1	0.99	1	1	1	1	1	1	1	1	1	1	1	1
92	1	0.91	1	1	1	0.94	0.95	0.95	0.96	0.96	0.97	0.97	0.97	1	1	1	1	0.99	0.99	0.99	0.99	0.99	0.99	1	1	0.91	1	0.95	0.99	0.98	0.98	1	1	0.99	1	1	0.99	1	1	0.99	1	1	1	1	0.99	1	1	1	1
93	1	0.93	1	1	1	0.97	0.98	0.98	0.99	0.99	1	1	0.98	1	1	1	1	1	1	1	1	1	1	1	1	0.91	1	0.99	1	0.98	0.98	1	1	1	1	1	0.99	1	1	1	1	1	1	1	1	1	1	1	1
94	1	0.93	1	1	1	0.97	0.98	0.98	0.99	0.99	1	1	0.98	1	1	1	1	1	1	1	1	1	1	1	1	0.91	1	0.99	1	0.98	0.98	1	1	1	1	1	0.99	1	1	1	1	1	1	1	1	1	1	1	1
95	1	0.92	1	1	1	0.96	0.97	0.97	0.98	0.98	0.99	0.99	0.97	1	1	1	1	1	1	1	1	1	1	1	1	0.91	1	0.99	1	0.98	0.98	1	1	1	1	1	0.99	1	1	1	1	1	1	1	1	1	1	1	1
96	1	0.92	1	1	1	0.96	0.97	0.97	0.98	0.98	0.99	0.99	0.97	1	1	1	1	1	1	1	1	1	1	1	1	0.91	1	0.99	1	0.98	0.98	1	1	1	1	1	0.99	1	1	1	1	1	1	1	1	1	1	1	1
97	1	0.91	1	1	1	0.95	0.96	0.96	0.97	0.97	0.98	0.98	0.97	1	1	1	1	1	1	1	1	1	1	1	1	0.92	1	0.99	1	0.98	0.98	1	1	1	1	1	0.99	1	1	1	1	1	1	1	1	1	1	1	1
98	1	0.91	1	1	1	0.95	0.96	0.96	0.97	0.97	0.98	0.98	0.97	1	1	1	1	1	1	1	1	1	1	1	1	0.92	1	0.99	1	0.98	0.98	1	1	1	1	1	0.99	1	1	1	1	1	1	1	1	1	1	1	1
99	1	0.91	1	1	1	0.95	0.96	0.96	0.97	0.97	0.98	0.98	0.97	1	1	1	1	1	1	1	1	1	1	1	1	0.92	1	0.99	1	0.98	0.98	1	1	1	1	1	0.99	1	1	1	1	1	1	1	1	1	1	1	1
100	1	0.89	1	1	1	0.93	0.94	0.94	0.95	0.95	0.96	0.96	0.95	1	1	1	1	0.98	0.98	0.98	0.98	0.98	0.98	0.99	0.99	0.93	1	0.98	1	0.98	0.98	1	1	0.99	1	1	0.99	1	1	0.99	1	1	1	1	0.99	1	1	1	1
101	1	0.88	1	0.99	0.99	0.92	0.93	0.93	0.94	0.94	0.95	0.95	0.94	0.99	0.99	0.99	0.99	0.97	0.97	0.97	0.97	0.97	0.97	0.98	0.98	0.94	1	0.99	1	0.98	0.98	1	1	1	1	1	0.99	1	1	1	1	1	1	1	1	1	1	1	1
102	1	0.9	1	1	1	0.94	0.95	0.95	0.96	0.96	0.97	0.97	0.96	1	1	1	1	0.99	0.99	0.99	0.99	0.99	0.99	1	1	0.92	1	0.98	1	0.98	0.98	1	1	0.99	1	1	0.99	1	1	0.99	1	1	1	1	0.99	1	1	1	1
103	1	0.9	1	1	1	0.94	0.95	0.95	0.96	0.96	0.97	0.97	0.96	1	1	1	1	0.99	0.99	0.99	0.99	0.99	0.99	1	1	0.92	1	0.98	1	0.98	0.98	1	1	0.99	1	1	0.99	1	1	0.99	1	1	1	1	0.99	1	1	1	1
104	1	0.9	1	1	1	0.94	0.95	0.95	0.96	0.96	0.97	0.97	0.96	1	1	1	1	0.99	0.99	0.99	0.99	0.99	0.99	1	1	0.92	1	0.98	1	0.98	0.98	1	1	0.99	1	1	0.99	1	1	0.99	1	1	1	1	0.99	1	1	1	1
105	1	0.9	1	1	1	0.94	0.95	0.95	0.96	0.96	0.97	0.97	0.96	1	1	1	1	0.99	0.99	0.99	0.99	0.99	0.99	1	1	0.92	1	0.98	1	0.98	0.98	1	1	0.99	1	1	0.99	1	1	0.99	1	1	1	1	0.99	1	1	1	1
106	1	0.9	1	1	1	0.94	0.95	0.95	0.96	0.96	0.97	0.97	0.96	1	1	1	1	0.99	0.99	0.99	0.99	0.99	0.99	1	1	0.92	1	0.98	1	0.98	0.98	1	1	0.99	1	1	0.99	1	1	0.99	1	1	1	1	0.99	1	1	1	1
107	1	0.9	1	1	1	0.94	0.95	0.95	0.96	0.96	0.97	0.97	0.96	1	1	1	1	0.99	0.99	0.99	0.99	0.99	0.99	1	1	0.93	1	0.99	1	0.98	0.98	1	1	1	1	1	0.99	1	1	1	1	1	1	1	1	1	1	1	1
108	1	0.9	1	1	1	0.94	0.95	0.95	0.96	0.96	0.97	0.97	0.96	1	1	1	1	0.99	0.99	0.99	0.99	0.99	0.99	1	1	0.93	1	0.99	1	0.98	0.98	1	1	1	1	1	0.99	1	1	1	1	1	1	1	1	1	1	1	1
109	1	0.9	1	1	1	0.94	0.95	0.95	0.96	0.96	0.97	0.97	0.96	1	1	1	1	0.99	0.99	0.99	0.99	0.99	0.99	1	1	0.93	1	0.99	1	0.98	0.98	1	1	1	1	1	0.99	1	1	1	1	1	1	1	1	1	1	1	1
110	1	0.9	1	1	1	0.94	0.95	0.95	0.96	0.96	0.97	0.97	0.96	1	1	1	1	0.99	0.99	0.99	0.99	0.99	0.99	1	1	0.93	1	0.99	1	0.98	0.98	1	1	1	1	1	0.99	1	1	1	1	1	1	1	1	1	1	1	1
111	1	0.9	1	1	1	0.94	0.95	0.95	0.96	0.96	0.97	0.97	0.96	1	1	1	1	0.99	0.99	0.99	0.99	0.99	0.99	1	1	0.93	1	0.99	1	0.98	0.98	1	1	1	1	1	0.99	1	1	1	1	1	1	1	1	1	1	1	1
112	1	0.89	1	1	1	0.93	0.94	0.94	0.95	0.95	0.96	0.96	0.95	1	1	1	1	0.98	0.98	0.98	0.98	0.98	0.98	0.99	0.99	0.91	1	0.96	0.99	0.97	0.97	0.99	0.99	0.98	0.99	0.99	0.98	0.99	0.99	0.98	0.99	0.99	0.99	0.99	0.98	0.99	0.99	0.99	0.99
113	1	0.9	1	1	1	0.94	0.95	0.95	0.96	0.96	0.97	0.97	0.96	1	1	1	1	0.99	0.99	0.99	0.99	0.99	0.99	1	1	0.9	1	0.96	0.99	0.96	0.96	0.98	0.98	0.97	0.98	0.98	0.97	0.98	0.98	0.97	0.99	0.98	0.98	0.98	0.97	0.98	0.98	0.98	0.98
114	1	0.89	1	1	1	0.93	0.94	0.94	0.95	0.95	0.96	0.96	0.95	1	1	1	1	0.98	0.98	0.98	0.98	0.98	0.98	0.99	0.99	0.92	1	0.97	1	0.97	0.97	0.99	0.99	0.98	0.99	0.99	0.98	0.99	0.99	0.98	0.99	0.99	0.99	0.99	0.98	0.99	0.99	0.99	0.99
115	1	0.9	1	1	1	0.94	0.95	0.95	0.96	0.96	0.97	0.97	0.96	1	1	1	1	0.99	0.99	0.99	0.99	0.99	0.99	1	1	0.91	1	0.97	1	0.97	0.97	0.99	0.99	0.98	0.99	0.99	0.98	0.99	0.99	0.98	0.99	0.99	0.99	0.99	0.98	0.99	0.99	0.99	0.99
116	1	0.92	1	1	1	0.96	0.96	0.96	0.98	0.97	0.98	0.98	0.98	1	1	1	1	1	1	1	1	1	1	1	1	0.89	1	0.89	0.93	0.91	0.91	0.94	0.94	0.92	0.93	0.93	0.92	0.93	0.93	0.92	0.95	0.94	0.94	0.94	0.92	0.93	0.93	0.93	0.93
117	1	0.9	1	1	0.99	0.92	0.93	0.93	0.94	0.94	0.95	0.95	0.96	0.99	0.99	0.99	0.99	0.97	0.97	0.97	0.97	0.97	0.97	0.98	0.98	0.92	1	0.92	0.99	0.98	0.98	1	1	0.99	1	1	0.99	1	1	0.99	1	1	1	1	0.99	1	1	1	1
118	1	0.88	1	1	0.99	0.91	0.92	0.92	0.93	0.93	0.94	0.94	0.94	0.98	0.98	0.98	0.98	0.96	0.96	0.96	0.96	0.96	0.96	0.97	0.97	0.92	1	0.94	0.99	0.98	0.98	1	1	0.99	1	1	0.99	1	1	0.99	1	1	1	1	0.99	1	1	1	1
119	1	0.91	1	1	1	0.93	0.94	0.94	0.95	0.95	0.96	0.96	0.97	1	1	1	1	0.98	0.98	0.98	0.98	0.98	0.98	0.99	0.99	0.92	1	0.94	0.99	0.98	0.98	1	1	0.99	1	1	0.99	1	1	0.99	1	1	1	1	0.99	1	1	1	1
120	1	0.9	1	1	0.99	0.92	0.93	0.93	0.94	0.94	0.95	0.95	0.96	0.99	0.99	0.99	0.99	0.97	0.97	0.97	0.97	0.97	0.97	0.98	0.98	0.92	1	0.94	0.99	0.98	0.98	1	1	0.99	1	1	0.99	1	1	0.99	1	1	1	1	0.99	1	1	1	1
121	1	0.89	1	1	0.99	0.91	0.92	0.92	0.93	0.93	0.94	0.94	0.95	0.98	0.98	0.98	0.98	0.96	0.96	0.96	0.96	0.96	0.96	0.97	0.97	0.92	1	0.94	0.99	0.98	0.98	1	1	0.99	1	1	0.99	1	1	0.99	1	1	1	1	0.99	1	1	1	1
122	0.94	1	1	1	0.99	1	1	1	1	1	1	1	1	1	1	1	1	1	1	1	1	1	1	1	1	0.91	0.94	0.93	0.99	0.99	1	1	0.99	1	1	1	1	0.99	1	1	1	1	1	1	1	1	1	1	1
123	0.96	1	1	1	0.99	1	1	1	1	1	1	1	1	1	1	1	1	1	1	1	1	1	1	1	1	0.97	0.97	0.94	0.99	1	1	1	0.99	1	1	1	1	0.99	1	1	1	1	1	1	1	1	1	1	1
124	0.92	1	1	0.99	0.97	1	1	1	1	1	1	1	1	1	1	1	1	1	1	1	1	1	1	1	1	0.92	0.92	0.98	0.99	1	1	1	0.99	1	1	1	1	0.99	1	1	1	1	1	1	1	1	1	1	1
125	0.87	1	0.97	0.97	0.96	1	1	1	1	1	1	1	1	1	1	1	1	1	1	1	1	1	1	1	1	0.89	0.85	0.94	0.98	0.98	0.99	0.99	0.98	1	0.99	0.99	0.99	0.98	0.99	1	0.98	0.99	0.99	0.99	1	0.99	0.99	0.99	0.99
126	0.87	1	0.97	0.97	0.96	1	1	1	1	1	1	1	1	1	1	1	1	1	1	1	1	1	1	1	1	0.87	0.85	0.95	0.98	0.98	0.99	0.99	0.98	1	0.99	0.99	0.99	0.98	0.99	1	0.98	0.99	0.99	0.99	1	0.99	0.99	0.99	0.99
127	0.85	1	0.93	0.96	0.94	1	1	1	1	1	1	1	1	0.99	0.99	0.99	0.99	1	1	1	1	1	1	1	1	0.43	0.52	0.86	0.64	0.59	0.61	0.6	0.59	0.61	0.6	0.6	0.6	0.59	0.6	0.61	0.59	0.6	0.6	0.6	0.61	0.6	0.6	0.6	0.6
128	0.92	1	1	1	1	1	1	1	1	1	1	1	1	1	1	1	1	1	1	1	1	1	1	1	1	0.74	0.9	0.89	0.94	0.96	0.98	0.99	1	0.99	0.99	0.99	0.99	0.98	0.98	0.98	0.99	0.99	0.99	0.99	0.99	0.99	0.99	0.99	0.99
129	0.96	0.95	1	1	0.98	1	1	1	1	0.99	1	1	0.98	1	1	1	1	1	1	1	1	1	1	1	1	0.68	0.91	1	1	0.96	0.98	1	0.99	1	1	1	0.99	1	1	1	1	1	1	1	1	1	1	1	1
130	0.72	0.89	0.82	0.82	0.8	0.91	0.91	0.91	0.89	0.89	0.89	0.89	0.88	0.85	0.85	0.85	0.85	0.87	0.87	0.87	0.87	0.87	0.87	0.86	0.86	0.79	0.75	0.99	0.98	0.97	0.99	0.98	0.98	1	0.99	0.99	0.99	0.98	0.99	1	0.97	0.98	0.98	0.98	1	0.99	0.99	0.99	0.99
131	0.86	1	0.96	0.97	0.95	1	1	1	1	1	1	1	1	1	1	1	1	1	1	1	1	1	1	1	1	0.64	0.73	0.85	0.84	0.82	0.84	0.84	0.83	0.85	0.84	0.84	0.84	0.83	0.84	0.85	0.83	0.84	0.84	0.84	0.85	0.84	0.84	0.84	0.84
132	0.86	1	0.94	0.95	0.94	1	1	1	1	1	1	1	1	0.98	0.98	0.98	0.98	1	1	1	1	1	1	0.99	0.99	0.64	0.76	0.97	0.92	0.9	0.92	0.9	0.9	0.92	0.91	0.91	0.91	0.9	0.92	0.93	0.9	0.91	0.91	0.91	0.93	0.92	0.92	0.92	0.92
133	0.94	0.98	1	0.99	0.97	1	1	1	1	0.99	1	1	0.98	1	1	1	1	1	1	1	1	1	1	1	1	0.69	0.89	1	1	0.97	0.99	1	0.99	1	1	1	0.99	1	1	1	1	1	1	1	1	1	1	1	1
134	0.94	0.99	1	0.99	0.96	1	1	1	1	1	1	1	0.99	1	1	1	1	1	1	1	1	1	1	1	1	0.7	0.89	1	1	0.98	1	1	0.99	1	1	1	1	0.99	1	1	1	1	1	1	1	1	1	1	1
135	0.93	0.98	1	0.99	0.97	1	1	1	1	0.99	1	1	0.98	1	1	1	1	1	1	1	1	1	1	1	1	0.69	0.88	1	1	0.97	0.99	1	0.99	1	1	1	1	0.99	1	1	1	1	1	1	1	1	1	1	1
136	0.92	0.98	0.99	0.98	0.95	1	1	1	1	1	1	1	0.98	1	1	1	1	1	1	1	1	1	1	1	1	0.69	0.87	1	1	0.98	1	1	0.99	1	1	1	1	0.99	1	1	1	1	1	1	1	1	1	1	1
137	0.93	0.98	1	0.99	0.96	1	1	1	1	1	1	1	0.98	1	1	1	1	1	1	1	1	1	1	1	1	0.69	0.88	1	1	0.98	1	1	0.99	1	1	1	1	0.99	1	1	1	1	1	1	1	1	1	1	1
138	0.93	1	1	0.99	0.96	1	1	1	1	1	1	1	1	1	1	1	1	1	1	1	1	1	1	1	1	0.72	0.9	1	1	1	1	1	0.99	1	1	1	1	0.99	1	1	1	1	1	1	1	1	1	1	1
139	0.86	1	0.96	0.96	0.94	1	1	1	1	1	1	1	1	0.99	0.99	0.99	0.99	1	1	1	1	1	1	1	1	0.7	0.82	1	0.98	0.97	0.99	0.99	0.98	1	0.99	0.99	0.99	0.98	0.99	1	0.98	0.99	0.99	0.99	1	0.99	0.99	0.99	0.99
140	0.86	1	0.96	0.96	0.94	1	1	1	1	1	1	1	1	0.99	0.99	0.99	0.99	1	1	1	1	1	1	1	1	0.7	0.82	1	0.98	0.97	0.99	0.99	0.98	1	0.99	0.99	0.99	0.98	0.99	1	0.98	0.99	0.99	0.99	1	0.99	0.99	0.99	0.99
141	0.84	1	0.94	0.95	0.93	1	1	1	1	1	1	1	1	0.98	0.98	0.98	0.98	1	1	1	1	1	1	0.99	0.99	0.71	0.8	1	0.98	0.96	0.98	0.97	0.97	0.99	0.98	0.98	0.98	0.97	0.98	0.99	0.96	0.97	0.97	0.97	0.99	0.98	0.98	0.98	0.98
142	0.85	1	0.95	0.96	0.94	1	1	1	1	1	1	1	1	0.99	0.99	0.99	0.99	1	1	1	1	1	1	1	1	0.7	0.81	1	0.98	0.96	0.98	0.98	0.97	0.99	0.98	0.98	0.98	0.97	0.98	0.99	0.97	0.98	0.98	0.98	0.99	0.98	0.98	0.98	0.98
143	0.85	1	0.95	0.96	0.94	1	1	1	1	1	1	1	1	0.99	0.99	0.99	0.99	1	1	1	1	1	1	1	1	0.7	0.81	1	0.98	0.96	0.98	0.98	0.97	0.99	0.98	0.98	0.98	0.97	0.98	0.99	0.97	0.98	0.98	0.98	0.99	0.98	0.98	0.98	0.98
144	0.87	1	0.97	0.96	0.94	1	1	1	1	1	1	1	1	0.99	0.99	0.99	0.99	1	1	1	1	1	1	1	1	0.71	0.83	1	0.99	0.98	1	1	0.99	1	1	1	1	0.99	1	1	0.99	1	1	1	1	1	1	1	1
145	0.86	1	0.96	0.96	0.94	1	1	1	1	1	1	1	1	0.99	0.99	0.99	0.99	1	1	1	1	1	1	1	1	0.72	0.82	0.99	0.98	0.97	0.99	0.99	0.98	1	0.99	0.99	0.99	0.98	0.99	1	0.98	0.99	0.99	0.99	1	0.99	0.99	0.99	0.99
146	0.86	1	0.96	0.96	0.94	1	1	1	1	1	1	1	1	0.99	0.99	0.99	0.99	1	1	1	1	1	1	1	1	0.72	0.82	0.99	0.98	0.97	0.99	0.99	0.98	1	0.99	0.99	0.99	0.98	0.99	1	0.98	0.99	0.99	0.99	1	0.99	0.99	0.99	0.99
147	0.88	1	0.97	0.96	0.94	1	1	1	1	1	1	1	1	0.99	0.99	0.99	0.99	1	1	1	1	1	1	1	1	0.7	0.84	1	1	0.98	1	1	0.99	1	1	1	1	0.99	1	1	0.99	1	1	1	1	1	1	1	1
148	0.89	1	0.99	0.98	0.95	1	1	1	1	1	1	1	1	1	1	1	1	1	1	1	1	1	1	1	1	0.7	0.85	1	0.99	0.98	1	1	0.99	1	1	1	1	0.99	1	1	1	1	1	1	1	1	1	1	1
149	0.89	1	0.99	0.98	0.95	1	1	1	1	1	1	1	1	1	1	1	1	1	1	1	1	1	1	1	1	0.69	0.85	1	0.99	0.98	1	1	0.99	1	1	1	1	0.99	1	1	1	1	1	1	1	1	1	1	1
150	0.91	1	1	0.99	0.96	1	1	1	1	1	1	1	1	1	1	1	1	1	1	1	1	1	1	1	1	0.69	0.87	1	1	0.98	1	1	0.99	1	1	1	1	0.99	1	1	1	1	1	1	1	1	1	1	1
151	0.91	1	0.99	0.98	0.95	1	1	1	1	1	1	1	1	1	1	1	1	1	1	1	1	1	1	1	1	0.69	0.87	1	1	0.98	1	1	0.99	1	1	1	1	0.99	1	1	1	1	1	1	1	1	1	1	1
152	0.9	1	0.99	0.98	0.95	1	1	1	1	1	1	1	1	1	1	1	1	1	1	1	1	1	1	1	1	0.69	0.86	1	1	0.98	1	1	0.99	1	1	1	1	0.99	1	1	1	1	1	1	1	1	1	1	1
153	0.94	1	1	1	0.99	1	1	1	1	1	1	1	1	1	1	1	1	1	1	1	1	1	1	1	1	0.79	0.92	1	0.99	1	1	1	0.99	1	1	1	1	0.99	1	1	1	1	1	1	1	1	1	1	1
154	0.91	1	0.99	0.98	0.95	1	1	1	1	1	1	1	1	1	1	1	1	1	1	1	1	1	1	1	1	0.83	0.88	0.99	0.99	1	1	1	0.99	1	1	1	1	0.99	1	1	1	1	1	1	1	1	1	1	1
155	0.88	1	0.98	0.97	0.95	1	1	1	1	1	1	1	1	1	1	1	1	1	1	1	1	1	1	1	1	0.81	0.85	0.99	0.99	0.99	1	1	0.99	1	1	1	1	0.99	1	1	0.99	1	1	1	1	1	1	1	1
156	0.83	1	0.93	0.93	0.91	1	1	1	1	1	1	1	0.99	0.96	0.96	0.96	0.96	0.98	0.98	0.98	0.98	0.98	0.98	0.97	0.97	0.75	0.79	0.99	0.98	0.97	0.99	0.98	0.98	1	0.99	0.99	0.99	0.98	0.99	1	0.97	0.98	0.98	0.98	1	0.99	0.99	0.99	0.99
157	0.87	1	0.97	0.96	0.94	1	1	1	1	1	1	1	1	0.99	0.99	0.99	0.99	1	1	1	1	1	1	1	1	0.74	0.83	0.99	0.99	0.98	1	1	0.99	1	1	1	1	0.99	1	1	0.99	1	1	1	1	1	1	1	1
158	0.87	1	0.97	0.96	0.94	1	1	1	1	1	1	1	1	0.99	0.99	0.99	0.99	1	1	1	1	1	1	1	1	0.77	0.83	0.99	0.99	0.98	1	1	0.99	1	1	1	1	0.99	1	1	0.99	1	1	1	1	1	1	1	1
159	0.88	1	0.98	0.97	0.95	1	1	1	1	1	1	1	1	1	1	1	1	1	1	1	1	1	1	1	1	0.78	0.85	0.99	0.99	0.99	1	1	0.99	1	1	1	1	0.99	1	1	0.99	1	1	1	1	1	1	1	1
160	1	1	1	1	1	1	1	1	1	1	1	1	1	1	1	1	1	1	1	1	1	1	1	1	1	0.96	1	0.82	0.97	1	1	1	1	1	1	1	1	1	0.99	0.99	1	1	1	1	1	1	1	1	1
161	1	1	1	1	1	1	1	1	1	1	1	1	1	1	1	1	1	1	1	1	1	1	1	1	1	0.96	1	0.72	0.93	0.99	0.99	1	0.99	0.98	0.99	0.99	0.99	0.99	0.98	0.97	1	1	1	1	0.98	0.99	0.99	0.99	0.99
162	1	0.99	1	1	1	0.97	0.97	0.97	0.99	0.99	0.99	0.99	1	1	1	1	1	1	1	1	1	1	1	1	1	0.96	1	0.74	0.93	0.99	0.99	1	0.99	0.98	0.99	0.99	0.99	0.99	0.98	0.97	1	1	1	1	0.98	0.99	0.99	0.99	0.99
163	1	1	1	1	1	1	1	1	1	1	1	1	1	1	1	1	1	1	1	1	1	1	1	1	1	0.93	0.96	0.48	0.75	0.83	0.81	0.82	0.81	0.8	0.81	0.81	0.81	0.81	0.8	0.79	0.83	0.82	0.82	0.82	0.8	0.81	0.81	0.81	0.81
164	1	1	1	1	1	1	1	1	1	1	1	1	1	1	1	1	1	1	1	1	1	1	1	1	1	0.75	0.85	0.29	0.56	0.63	0.61	0.61	0.6	0.59	0.6	0.6	0.6	0.6	0.61	0.6	0.63	0.62	0.62	0.62	0.6	0.61	0.61	0.61	0.61
165	1	1	1	1	1	1	1	1	1	1	1	1	1	1	1	1	1	1	1	1	1	1	1	1	1	0.99	1	0.69	0.94	1	1	1	1	1	1	1	1	1	0.99	0.99	1	1	1	1	1	1	1	1	1
166	1	1	1	1	1	1	1	1	1	1	1	1	1	1	1	1	1	1	1	1	1	1	1	1	1	0.99	1	0.69	0.94	1	1	1	1	1	1	1	1	1	0.99	0.99	1	1	1	1	1	1	1	1	1
167	1	1	1	1	1	1	1	1	1	1	1	1	1	1	1	1	1	1	1	1	1	1	1	1	1	0.98	1	0.67	0.93	0.99	0.99	1	0.99	0.98	0.99	0.99	0.99	0.99	0.98	0.97	1	1	1	1	0.98	0.99	0.99	0.99	0.99
168	1	1	1	1	1	1	1	1	1	1	1	1	1	1	1	1	1	1	1	1	1	1	1	1	1	0.99	1	0.68	0.93	0.99	0.99	1	0.99	0.99	0.99	0.99	0.99	0.99	0.98	0.98	1	1	1	1	0.99	0.99	0.99	0.99	0.99
169	1	1	1	1	1	1	1	1	1	1	1	1	1	1	1	1	1	1	1	1	1	1	1	1	1	0.99	1	0.68	0.93	0.99	0.99	1	0.99	0.99	0.99	0.99	0.99	0.99	0.98	0.98	1	1	1	1	0.99	0.99	0.99	0.99	0.99
170	0.97	1	1	1	1	1	1	1	1	1	1	1	1	1	1	1	1	1	1	1	1	1	1	1	1	1	0.98	0.71	0.94	1	1	1	1	1	1	1	1	1	0.99	0.99	1	1	1	1	1	1	1	1	1
171	0.97	1	1	1	1	1	1	1	1	1	1	1	1	1	1	1	1	1	1	1	1	1	1	1	1	1	0.98	0.71	0.94	1	1	1	1	1	1	1	1	1	0.99	0.99	1	1	1	1	1	1	1	1	1
172	0.97	1	1	1	1	1	1	1	1	1	1	1	1	1	1	1	1	1	1	1	1	1	1	1	1	1	0.98	0.72	0.94	1	1	1	1	1	1	1	1	1	0.99	0.99	1	1	1	1	1	1	1	1	1
173	0.97	1	1	1	1	1	1	1	1	1	1	1	1	1	1	1	1	1	1	1	1	1	1	1	1	1	0.98	0.72	0.94	1	1	1	1	1	1	1	1	1	0.99	0.99	1	1	1	1	1	1	1	1	1
174	0.99	1	1	1	1	1	1	1	1	1	1	1	1	1	1	1	1	1	1	1	1	1	1	1	1	1	1	0.68	0.93	0.98	0.98	1	0.98	0.98	0.98	0.98	0.99	0.99	0.97	0.97	0.99	0.99	0.99	0.99	0.98	0.98	0.98	0.98	0.98
175	1	1	1	1	1	1	1	1	1	1	1	1	1	1	1	1	1	1	1	1	1	1	1	1	1	1	1	0.69	0.95	1	1	1	1	1	1	1	1	1	0.99	0.99	1	1	1	1	1	1	1	1	1
176	1	1	1	1	1	1	1	1	1	1	1	1	1	1	1	1	1	1	1	1	1	1	1	1	1	1	1	0.69	0.95	1	1	1	1	1	1	1	1	1	0.99	0.99	1	1	1	1	1	1	1	1	1
177	1	1	1	1	1	1	1	1	1	1	1	1	1	1	1	1	1	1	1	1	1	1	1	1	1	1	1	0.69	0.95	1	1	1	1	1	1	1	1	1	0.99	0.99	1	1	1	1	1	1	1	1	1
178	1	1	1	1	1	1	1	1	1	1	1	1	1	1	1	1	1	1	1	1	1	1	1	1	1	1	1	0.69	0.95	1	1	1	1	1	1	1	1	1	0.99	0.99	1	1	1	1	1	1	1	1	1
179	1	1	1	1	1	1	1	1	1	1	1	1	1	1	1	1	1	1	1	1	1	1	1	1	1	1	1	0.69	0.95	1	1	1	1	1	1	1	1	1	0.99	0.99	1	1	1	1	1	1	1	1	1
180	1	1	1	1	1	1	1	1	1	1	1	1	1	1	1	1	1	1	1	1	1	1	1	1	1	1	1	0.69	0.95	1	1	1	1	1	1	1	1	1	0.99	0.99	1	1	1	1	1	1	1	1	1
181	1	1	1	1	1	1	1	1	1	1	1	1	1	1	1	1	1	1	1	1	1	1	1	1	1	1	1	0.69	0.95	1	1	1	1	1	1	1	1	1	0.99	0.99	1	1	1	1	1	1	1	1	1
182	1	1	1	1	1	1	1	1	1	1	1	1	1	1	1	1	1	1	1	1	1	1	1	1	1	1	1	0.69	0.95	1	1	1	1	1	1	1	1	1	0.99	0.99	1	1	1	1	1	1	1	1	1
183	1	1	1	1	1	1	1	1	1	1	1	1	1	1	1	1	1	1	1	1	1	1	1	1	1	1	1	0.69	0.95	1	1	1	1	1	1	1	1	1	0.99	0.99	1	1	1	1	1	1	1	1	1
184	1	1	1	1	1	1	1	1	1	1	1	1	1	1	1	1	1	1	1	1	1	1	1	1	1	1	1	0.69	0.95	1	1	1	1	1	1	1	1	1	0.99	0.99	1	1	1	1	1	1	1	1	1
185	1	1	1	1	1	1	1	1	1	1	1	1	1	1	1	1	1	1	1	1	1	1	1	1	1	1	1	0.69	0.95	1	1	1	1	1	1	1	1	1	0.99	0.99	1	1	1	1	1	1	1	1	1
186	1	1	1	1	1	1	1	1	1	1	1	1	1	1	1	1	1	1	1	1	1	1	1	1	1	1	1	0.69	0.95	1	1	1	1	1	1	1	1	1	0.99	0.99	1	1	1	1	1	1	1	1	1
187	1	1	1	1	1	1	1	1	1	1	1	1	1	1	1	1	1	1	1	1	1	1	1	1	1	1	1	0.69	0.95	1	1	1	1	1	1	1	1	1	0.99	0.99	1	1	1	1	1	1	1	1	1
188	1	1	1	1	1	1	1	1	1	1	1	1	1	1	1	1	1	1	1	1	1	1	1	1	1	1	1	0.69	0.95	1	1	1	1	1	1	1	1	1	0.99	0.99	1	1	1	1	1	1	1	1	1
189	1	1	1	1	1	1	1	1	1	1	1	1	1	1	1	1	1	1	1	1	1	1	1	1	1	1	1	0.69	0.95	1	1	1	1	1	1	1	1	1	0.99	0.99	1	1	1	1	1	1	1	1	1
190	1	1	1	1	1	1	1	1	1	1	1	1	1	1	1	1	1	1	1	1	1	1	1	1	1	1	1	0.69	0.95	1	1	1	1	1	1	1	1	1	0.99	0.99	1	1	1	1	1	1	1	1	1
191	1	1	1	1	1	1	1	1	1	1	1	1	1	1	1	1	1	1	1	1	1	1	1	1	1	1	1	0.69	0.95	1	1	1	1	1	1	1	1	1	0.99	0.99	1	1	1	1	1	1	1	1	1
192	1	1	1	1	1	1	1	1	1	1	1	1	1	1	1	1	1	1	1	1	1	1	1	1	1	1	1	0.69	0.95	1	1	1	1	1	1	1	1	1	0.99	0.99	1	1	1	1	1	1	1	1	1
193	1	1	1	1	1	1	1	1	1	1	1	1	1	1	1	1	1	1	1	1	1	1	1	1	1	1	1	0.69	0.95	1	1	1	1	1	1	1	1	1	0.99	0.99	1	1	1	1	1	1	1	1	1
194	1	1	1	1	1	1	1	1	1	1	1	1	1	1	1	1	1	1	1	1	1	1	1	1	1	1	1	0.69	0.95	1	1	1	1	1	1	1	1	1	0.99	0.99	1	1	1	1	1	1	1	1	1
195	1	1	1	1	1	1	1	1	1	1	1	1	1	1	1	1	1	1	1	1	1	1	1	1	1	0.99	1	0.68	0.94	1	1	1	1	1	1	1	1	1	0.99	0.99	1	1	1	1	1	1	1	1	1
196	1	1	1	1	1	1	1	1	1	1	1	1	1	1	1	1	1	1	1	1	1	1	1	1	1	0.99	1	0.68	0.94	1	1	1	1	1	1	1	1	1	0.99	0.99	1	1	1	1	1	1	1	1	1
197	1	1	1	1	1	1	1	1	1	1	1	1	1	1	1	1	1	1	1	1	1	1	1	1	1	0.99	1	0.68	0.94	1	1	1	1	1	1	1	1	1	0.99	0.99	1	1	1	1	1	1	1	1	1
198	0.99	1	1	1	1	1	1	1	1	1	1	1	1	1	1	1	1	1	1	1	1	1	1	1	1	1	1	0.71	0.95	1	1	1	1	1	1	1	1	0.99	0.99	0.99	1	1	1	1	1	1	1	1	1
199	0.98	1	1	1	1	1	1	1	1	1	1	1	1	1	1	1	1	1	1	1	1	1	1	1	1	1	0.99	0.71	0.95	1	1	1	1	1	1	1	1	1	0.99	0.99	1	1	1	1	1	1	1	1	1
200	0.98	1	1	1	1	1	1	1	1	1	1	1	1	1	1	1	1	1	1	1	1	1	1	1	1	1	0.99	0.72	0.95	1	1	1	1	1	1	1	1	1	0.99	0.99	1	1	1	1	1	1	1	1	1
201	0.98	1	1	1	1	1	1	1	1	1	1	1	1	1	1	1	1	1	1	1	1	1	1	1	1	1	0.99	0.72	0.95	1	1	1	1	1	1	1	1	1	0.99	0.99	1	1	1	1	1	1	1	1	1
202	0.98	1	1	1	1	1	1	1	1	1	1	1	1	1	1	1	1	1	1	1	1	1	1	1	1	1	0.99	0.72	0.95	1	1	1	1	1	1	1	1	1	0.99	0.99	1	1	1	1	1	1	1	1	1
203	0.99	1	1	1	1	1	1	1	1	1	1	1	1	1	1	1	1	1	1	1	1	1	1	1	1	1	1	0.71	0.95	1	1	1	1	1	1	1	1	1	0.99	0.99	1	1	1	1	1	1	1	1	1
204	0.99	1	1	1	1	1	1	1	1	1	1	1	1	1	1	1	1	1	1	1	1	1	1	1	1	1	1	0.71	0.95	1	1	1	1	1	1	1	1	1	0.99	0.99	1	1	1	1	1	1	1	1	1
205	0.99	1	1	1	1	1	1	1	1	1	1	1	1	1	1	1	1	1	1	1	1	1	1	1	1	1	1	0.71	0.95	1	1	1	1	1	1	1	1	1	0.99	0.99	1	1	1	1	1	1	1	1	1
206	0.99	1	1	1	1	1	1	1	1	1	1	1	1	1	1	1	1	1	1	1	1	1	1	1	1	1	1	0.7	0.95	1	1	1	1	1	1	1	1	1	0.99	0.99	1	1	1	1	1	1	1	1	1
207	0.99	1	1	1	1	1	1	1	1	1	1	1	1	1	1	1	1	1	1	1	1	1	1	1	1	1	1	0.7	0.95	1	1	1	1	1	1	1	1	1	0.99	0.99	1	1	1	1	1	1	1	1	1
208	0.99	1	1	1	1	1	1	1	1	1	1	1	1	1	1	1	1	1	1	1	1	1	1	1	1	1	1	0.7	0.95	1	1	1	1	1	1	1	1	1	0.99	0.99	1	1	1	1	1	1	1	1	1
209	0.99	1	1	1	1	1	1	1	1	1	1	1	1	1	1	1	1	1	1	1	1	1	1	1	1	1	1	0.7	0.95	1	1	1	1	1	1	1	1	1	0.99	0.99	1	1	1	1	1	1	1	1	1
210	0.97	1	1	1	0.99	1	1	1	1	1	1	1	1	1	1	1	1	1	1	1	1	1	1	1	1	1	0.98	0.76	0.96	1	1	1	1	1	1	1	1	0.99	1	1	1	1	1	1	1	1	1	1	1
211	0.98	1	1	1	1	1	1	1	1	1	1	1	1	1	1	1	1	1	1	1	1	1	1	1	1	1	0.99	0.72	0.95	1	1	1	1	1	1	1	1	0.99	0.99	0.99	1	1	1	1	1	1	1	1	1
212	0.98	1	1	1	1	1	1	1	1	1	1	1	1	1	1	1	1	1	1	1	1	1	1	1	1	1	0.99	0.72	0.95	1	1	1	1	1	1	1	1	0.99	0.99	0.99	1	1	1	1	1	1	1	1	1
213	0.98	1	1	1	1	1	1	1	1	1	1	1	1	1	1	1	1	1	1	1	1	1	1	1	1	1	0.99	0.72	0.95	1	1	1	1	1	1	1	1	0.99	0.99	0.99	1	1	1	1	1	1	1	1	1
214	0.98	1	1	1	1	1	1	1	1	1	1	1	1	1	1	1	1	1	1	1	1	1	1	1	1	1	0.99	0.73	0.96	1	1	1	1	1	1	1	1	1	0.99	0.99	1	1	1	1	1	1	1	1	1
215	0.98	1	1	1	1	1	1	1	1	1	1	1	1	1	1	1	1	1	1	1	1	1	1	1	1	1	0.99	0.73	0.96	1	1	1	1	1	1	1	1	0.99	0.99	0.99	1	1	1	1	1	1	1	1	1
216	0.98	1	1	1	1	1	1	1	1	1	1	1	1	1	1	1	1	1	1	1	1	1	1	1	1	1	0.99	0.74	0.96	1	1	1	1	1	1	1	1	0.99	0.99	0.99	1	1	1	1	1	1	1	1	1
217	0.98	1	1	1	1	1	1	1	1	1	1	1	1	1	1	1	1	1	1	1	1	1	1	1	1	0.99	0.99	0.76	0.97	1	1	0.99	0.99	0.99	0.99	0.99	0.99	0.99	1	1	1	1	1	1	1	1	1	1	1
218	0.97	1	1	1	1	1	1	1	1	1	1	1	1	1	1	1	1	1	1	1	1	1	1	1	1	1	0.98	0.76	0.95	1	1	1	1	1	1	1	1	0.99	0.99	0.99	1	1	1	1	1	1	1	1	1
219	0.96	1	0.99	0.99	1	1	1	1	1	1	1	1	1	1	1	1	1	1	1	1	1	1	1	1	1	1	0.97	0.75	0.95	1	1	1	1	1	1	1	1	0.99	0.99	0.99	0.99	1	1	1	1	1	1	1	1
220	0.97	1	1	1	1	1	1	1	1	1	1	1	1	1	1	1	1	1	1	1	1	1	1	1	1	1	0.98	0.75	0.95	1	1	1	1	1	1	1	1	0.99	0.99	0.99	1	1	1	1	1	1	1	1	1
221	0.97	1	1	1	1	1	1	1	1	1	1	1	1	1	1	1	1	1	1	1	1	1	1	1	1	1	0.98	0.75	0.95	1	1	1	1	1	1	1	1	0.99	0.99	0.99	1	1	1	1	1	1	1	1	1
222	0.97	1	1	1	1	1	1	1	1	1	1	1	1	1	1	1	1	1	1	1	1	1	1	1	1	1	0.98	0.75	0.95	1	1	1	1	1	1	1	1	0.99	0.99	0.99	1	1	1	1	1	1	1	1	1
223	0.97	1	1	1	1	1	1	1	1	1	1	1	1	1	1	1	1	1	1	1	1	1	1	1	1	1	0.98	0.75	0.95	1	1	1	1	1	1	1	1	0.99	0.99	0.99	1	1	1	1	1	1	1	1	1
224	0.97	1	1	1	1	1	1	1	1	1	1	1	1	1	1	1	1	1	1	1	1	1	1	1	1	1	0.98	0.75	0.95	1	1	1	1	1	1	1	1	0.99	0.99	0.99	1	1	1	1	1	1	1	1	1
225	0.97	1	1	1	1	1	1	1	1	1	1	1	1	1	1	1	1	1	1	1	1	1	1	1	1	1	0.98	0.75	0.95	1	1	1	1	1	1	1	1	0.99	0.99	0.99	1	1	1	1	1	1	1	1	1
226	0.97	1	1	1	1	1	1	1	1	1	1	1	1	1	1	1	1	1	1	1	1	1	1	1	1	1	0.98	0.75	0.95	1	1	1	1	1	1	1	1	0.99	0.99	0.99	1	1	1	1	1	1	1	1	1
227	0.97	1	1	1	1	1	1	1	1	1	1	1	1	1	1	1	1	1	1	1	1	1	1	1	1	1	0.98	0.75	0.95	1	1	1	1	1	1	1	1	0.99	0.99	0.99	1	1	1	1	1	1	1	1	1
228	0.97	1	1	1	1	1	1	1	1	1	1	1	1	1	1	1	1	1	1	1	1	1	1	1	1	1	0.98	0.75	0.95	1	1	1	1	1	1	1	1	0.99	0.99	0.99	1	1	1	1	1	1	1	1	1
229	0.97	1	1	1	1	1	1	1	1	1	1	1	1	1	1	1	1	1	1	1	1	1	1	1	1	1	0.98	0.75	0.95	1	1	1	1	1	1	1	1	0.99	0.99	0.99	1	1	1	1	1	1	1	1	1
230	0.98	1	1	1	1	1	1	1	1	1	1	1	1	1	1	1	1	1	1	1	1	1	1	1	1	1	0.99	0.75	0.96	1	1	1	1	1	1	1	1	0.99	0.99	0.99	1	1	1	1	1	1	1	1	1
231	0.98	1	1	1	1	1	1	1	1	1	1	1	1	1	1	1	1	1	1	1	1	1	1	1	1	1	0.99	0.75	0.96	1	1	1	1	1	1	1	1	0.99	0.99	0.99	1	1	1	1	1	1	1	1	1
232	1	1	1	1	1	1	1	1	1	1	1	1	1	1	1	1	1	1	1	1	1	1	1	1	1	0.94	0.99	0.53	0.8	0.87	0.86	0.88	0.86	0.85	0.86	0.86	0.87	0.87	0.85	0.84	0.88	0.87	0.87	0.87	0.85	0.86	0.86	0.86	0.86
233	1	1	1	1	1	1	1	1	1	1	1	1	1	1	1	1	1	1	1	1	1	1	1	1	1	0.95	1	0.61	0.88	0.93	0.93	0.93	0.92	0.91	0.92	0.92	0.92	0.92	0.93	0.92	0.95	0.94	0.94	0.94	0.92	0.93	0.93	0.93	0.93
234	1	1	1	1	1	1	1	1	1	1	1	1	1	1	1	1	1	1	1	1	1	1	1	1	1	0.96	0.98	0.55	0.82	0.9	0.88	0.89	0.88	0.87	0.88	0.88	0.88	0.88	0.87	0.86	0.9	0.89	0.89	0.89	0.87	0.88	0.88	0.88	0.88
235	0.89	1	0.95	0.94	0.93	1	1	1	1	1	1	1	0.99	0.97	0.97	0.97	0.97	0.98	0.98	0.98	0.98	0.98	0.98	0.98	0.98	0.97	0.9	0.9	0.99	1	1	1	0.99	1	1	1	1	0.99	1	1	0.99	1	1	1	1	1	1	1	1
236	0.97	1	1	1	0.99	1	1	1	1	1	1	1	1	1	1	1	1	1	1	1	1	1	1	1	1	0.98	0.98	0.91	0.99	1	1	1	0.99	1	1	1	1	0.99	1	1	1	1	1	1	1	1	1	1	1
237	0.97	1	1	1	0.99	1	1	1	1	1	1	1	1	1	1	1	1	1	1	1	1	1	1	1	1	0.99	0.98	0.9	0.99	1	1	1	0.99	1	1	1	1	0.99	1	1	1	1	1	1	1	1	1	1	1
238	0.97	1	1	1	0.99	1	1	1	1	1	1	1	1	1	1	1	1	1	1	1	1	1	1	1	1	0.99	0.98	0.86	0.99	1	1	1	0.99	1	1	1	1	0.99	1	1	1	1	1	1	1	1	1	1	1
239	0.98	1	1	1	1	1	1	1	1	1	1	1	1	1	1	1	1	1	1	1	1	1	1	1	1	0.99	0.99	0.82	0.99	1	1	1	0.99	1	1	1	1	0.99	0.99	0.99	1	1	1	1	1	1	1	1	1
240	0.97	1	1	1	1	1	1	1	1	1	1	1	1	1	1	1	1	1	1	1	1	1	1	1	1	0.98	0.98	0.79	0.95	1	1	1	0.99	1	1	1	1	0.99	0.99	0.99	1	1	1	1	1	1	1	1	1
241	0.97	1	1	1	1	1	1	1	1	1	1	1	1	1	1	1	1	1	1	1	1	1	1	1	1	1	0.98	0.77	0.95	1	1	1	1	1	1	1	1	0.99	0.99	0.99	1	1	1	1	1	1	1	1	1
[truncated: 193 more columns]

## Sheet: 3D
Protein	U-ROY-27_T	U-MUH-89_T	U-DAV-78_T	U-TAM-48_T	U-VOU-97_T	U-FAN-33_T	U-TOW-96_T	U-BOF-22_T	U-YAB-21_T	U-JIP-32_T	U-TOQ-77_T	U-YUZ-41_T	U-HER-78_T	U-KAC-11_T	U-DEE-10_T	U-COY-98_T	U-QAA-54_T	U-YOS-82_T	U-FER-28_T	U-WUC-55_T	U-KAP-69_T	U-GUA-57_T	U-LEA-72_T	U-TUA-68_T	U-XAQ-39_T	U-RIJ-32_T	U-YOI-30_T	U-XUI-72_T	U-SEN-29_T	U-XEP-62_T	U-PEX-24_T	U-HIT-00_T	U-TOT-18_T	U-VOD-88_T	U-WUC-91_T	U-YUJ-30_T	U-YOA-50_T	U-JIZ-50_T	U-FOC-95_T	U-WEM-84_T	U-ZIT-10_T	U-TIW-53_T	U-RUQ-26_T	U-QAH-42_T	U-JEB-32_T	U-LUA-93_T	U-CUA-20_T	U-PES-50_T	U-SES-95_T
CNN1	-0.340859	-0.639965	-0.539576	-0.798544	-0.451547	-0.131	-0.443706	-0.24383	-0.349984	-0.227044	-0.721465	-0.695209	-0.733908	-0.197451	-0.644099	-0.285849	-0.687332	-0.665322	-0.590057	0.403361	-0.701486	-0.724306	-0.535431	-0.484566	-0.232135	-0.554892	-0.522763	-0.431586	-0.522686	-0.329349	-0.00638444	-0.4445	-0.478357	-0.386107	-0.409995	-0.42285	-0.354821	-0.383906	-0.436691	-0.297896	-0.372128	-0.474341	-0.590838	-0.466449	-0.454664	-0.147848	-0.548604	-0.522573	-0.476968
SORBS1	-0.360131	-0.619384	-0.500302	-0.731456	-0.485061	-0.345467	-0.649158	-0.473089	-0.577939	0.129849	-0.721619	-0.686648	-0.780028	-0.386488	-0.585856	-0.415555	-0.920175	-0.873036	-0.784423	0.270123	-0.859013	-0.52606	-0.688525	-0.702108	-0.371663	-0.588593	-0.463687	-0.227049	-0.533336	-0.243773	-0.104691	-0.446492	-0.669057	-0.452541	-0.331428	-0.585669	-0.376237	-0.505968	-0.639222	-0.406863	-0.485916	-0.572063	-0.67125	-0.546253	-0.607851	-0.331104	-0.778294	-0.532915	-0.591628
FLNC	-0.188671	-0.69858	-0.55861	-0.89218	-0.452471	-0.208737	-0.676409	-0.359513	-0.564028	0.00894558	-0.767789	-0.773235	-0.709975	0.0386739	-0.607996	-0.343121	-0.815284	-0.836413	-0.660187	0.773228	-0.795869	-0.742401	-0.817638	-0.61599	-0.207502	-0.603046	-0.633817	-0.380589	-0.636464	-0.299246	-0.0187165	-0.560986	-0.785225	-0.659759	-0.433796	-0.655256	-0.438347	-0.615743	-0.701155	-0.395624	-0.534237	-0.538662	-0.764633	-0.448419	-0.568261	-0.191655	-0.658622	-0.641561	-0.457202
DES	0.209922	-0.70097	-0.354616	-0.805571	-0.382659	-0.0891224	-0.488713	-0.210649	-0.355196	-0.22183	-0.674923	-0.843644	-0.581908	-0.194237	-0.511343	0.0904708	-0.758906	-0.71223	-0.594221	0.704228	-0.725996	-0.614926	-0.497903	-0.480735	-0.0244906	-0.491207	-0.566096	-0.382602	-0.535472	-0.308752	-0.101115	-0.472979	-0.565558	-0.547586	-0.388525	-0.454482	-0.279937	-0.427422	-0.482485	-0.23373	-0.306353	-0.421452	-0.529352	-0.370276	-0.419113	-0.184511	-0.564797	-0.584045	-0.405941
MYH11	0.581122	-0.664914	-0.413009	-0.812348	-0.487297	-0.180235	-0.615787	-0.317163	-0.480478	0.629395	-0.626832	-0.795724	-0.643685	-0.320293	-0.517645	0.0367801	-0.847787	-0.788509	-0.54064	0.511959	-0.794972	-0.637943	-0.570172	-0.448475	-0.151083	-0.513105	-0.668231	-0.261057	-0.697796	-0.291178	-0.0133659	-0.433853	-0.680326	-0.466971	-0.281273	-0.561424	-0.376427	-0.46848	-0.604779	-0.375522	-0.391639	-0.392577	-0.629232	-0.267574	-0.505873	-0.0393814	-0.463931	-0.723556	-0.480402
PGM5	0.239662	-0.710343	-0.369327	-0.749172	-0.418204	-0.0700941	-0.53004	-0.312099	-0.429951	0.0673227	-0.689429	-0.688972	-0.349291	-0.121282	-0.572788	-0.0633576	-0.848282	-0.718095	-0.482937	0.564276	-0.81941	-0.652543	-0.566347	-0.616366	-0.204115	-0.54287	-0.459142	-0.245812	-0.383648	-0.181476	-0.0333943	-0.440234	-0.502771	-0.349662	-0.294011	-0.567454	-0.318726	-0.513656	-0.600923	-0.366716	-0.48635	-0.481909	-0.634914	-0.321197	-0.609566	-0.325265	-0.619053	-0.62506	-0.497226
MYLK	0.454318	-0.758537	-0.619883	-1.07933	-0.431724	-0.254681	-0.596233	-0.393856	-0.617998	1.16647	-0.594406	-1.02938	-0.816703	-0.736668	-0.631604	-0.17924	-1.13671	-1.04258	-0.736329	0.310536	-1.06386	-0.562195	-0.586541	-0.634242	-0.274282	-0.692106	-0.538569	-0.068766	-0.587624	-0.189092	-0.139327	-0.429165	-0.502392	-0.648057	-0.291568	-0.664216	-0.428285	-0.4977	-0.804266	-0.404539	0.205377	-0.538747	-0.45831	-0.344905	-0.579097	-0.0951565	-0.949683	-0.703649	-0.53275
SYNM	-0.0976409	-0.656255	-0.485541	-0.789311	-0.227492	0.0258765	-0.298191	-0.0512042	-0.258357	-0.421001	-0.585617	-0.761814	-0.642701	-0.0835112	-0.379326	-0.19544	-0.765598	-0.766407	-0.583112	1.27294	-0.721977	-0.55186	-0.540477	-0.50341	-0.149319	-0.423348	-0.573497	-0.453445	-0.592299	-0.30911	0.0248722	-0.509571	-0.522376	-0.584602	-0.424635	-0.446035	-0.337477	-0.431189	-0.500521	-0.235196	-0.225603	-0.459409	-0.491241	-0.4319	-0.381145	-0.244541	-0.583185	-0.569435	-0.323071
CSRP1	0.146589	-0.384903	-0.359093	-0.851743	-0.29296	-0.046998	-0.489344	-0.178605	-0.383393	0.566507	-0.36276	-0.840606	-0.607567	-0.385277	-0.427122	-0.446219	-0.944905	-0.93542	-0.754095	0.0840612	-0.904091	-0.557422	-0.562713	-0.592846	-0.185803	-0.384852	-0.461287	-0.241454	-0.643085	-0.400569	-0.105267	-0.375638	-0.360233	-0.738916	-0.298257	-0.659569	-0.558151	-0.380869	-0.667869	-0.503927	-0.231554	-0.59411	-0.435037	-0.255814	-0.322044	0.319384	-0.929494	-0.518686	-0.497257
SMTN	0.0743407	-0.583874	-0.471131	-0.787949	-0.330489	-0.189285	-0.441428	-0.207811	-0.463002	0.667677	-0.612782	-0.742437	-0.519977	-0.237461	-0.412504	0.0528935	-0.841691	-0.715443	-0.564296	0.967934	-0.762873	-0.536357	-0.620796	-0.57403	-0.211672	-0.469522	-0.541005	-0.350722	-0.540486	-0.322951	0.000546841	-0.39538	-0.412746	-0.533662	-0.290148	-0.556086	-0.420139	-0.463361	-0.538949	-0.341011	-0.389141	-0.485194	-0.617146	-0.402323	-0.432738	-0.0984293	-0.0652147	-0.680201	-0.471921
SYNPO2	0.349516	-0.762746	-0.758127	-1.11271	-0.631247	-0.242765	-0.740325	-0.459727	-0.479596	0.400065	-0.784637	-0.797582	-0.769269	-0.37774	-0.733742	0.111675	-0.904275	-0.767339	-0.599466	0.614489	-0.729706	-0.669767	-0.62971	-0.73362	-0.389105	-0.580522	-0.677045	0.0927661	-0.769768	-0.225704	-0.105754	-0.402349	-0.849142	-0.563422	-0.373015	-0.73141	-0.312692	-0.6696	-0.84498	-0.40866	-0.289645	-0.543003	-0.519145	-0.693227	-0.790778	-0.231648	-0.419076	-0.760029	-0.519007
AOC3	0.391908	-0.791263	-0.308958	-0.903551	-0.68719	0.0323843	-0.798068	-0.510736	-0.649553	1.88434	-0.607504	-1.2149	-0.454025	-0.824012	-0.417623	0.348819	-0.945628	-0.771995	-0.0171773	1.22208	-0.852025	-0.606206	-0.841521	-0.422524	-0.250137	-0.603498	-0.741604	0.560316	-0.691538	0.317786	-0.0799304	-0.45798	-0.822526	-0.271303	-0.291376	-0.802087	-0.500878	-0.656759	-0.850264	-0.644933	-0.486099	-0.370307	-0.686899	0.0428357	-0.753002	0.0919657	-0.70384	-1.07717	-0.636928
FHL1	0.0939575	-0.514592	-0.365325	-0.712799	-0.54855	0.173107	-0.656986	-0.313104	-0.392406	1.65352	-0.542947	-0.764558	-0.478567	-0.279865	-0.325226	0.427241	-0.692842	-0.700017	-0.128817	0.337338	-0.777453	-0.556735	-0.518953	-0.478615	-0.182985	-0.59699	-0.546917	0.0442809	-0.586489	-0.17321	-0.188933	-0.512064	-0.794308	-0.688632	-0.383329	-0.708785	-0.392158	-0.515053	-0.791533	-0.480984	-0.411213	-0.423255	-0.633544	-0.223947	-0.295188	-0.320518	-0.459997	-0.490144	-0.524985
HSPB6	-0.524851	-0.448377	-0.255011	-0.514002	-0.620587	-0.359962	-0.78985	-0.550602	-0.557681	-0.33413	-0.601227	-0.557563	-0.641416	-0.416988	-0.691959	0.0637384	-1.06635	-0.951752	-0.823552	0.752591	-1.08239	-0.69071	-0.0574003	-0.400728	-0.182491	-0.509101	-0.591191	-0.0585078	-0.485681	0.132577	-0.299266	-0.512478	-0.825391	0.164863	-0.296326	-0.520366	-0.190674	-0.352173	-0.5177	-0.343981	-0.742752	-0.182507	-0.673564	-0.406953	-0.596113	0.147273	-0.813311	-0.483539	-0.541501
CALD1	-0.481329	-0.656321	-0.725797	-1.06323	-0.881291	-0.66556	-0.783337	-0.669781	-0.689772	0.840149	0.137014	-0.564228	-0.903411	-0.502046	-0.737455	-0.411466	-1.1766	-1.00448	-0.882939	0.36404	-1.04329	-0.805032	-0.833904	-0.797472	-0.727439	-0.757155	-0.647045	0.0591095	-0.835278	-0.37083	-0.237523	-0.536552	-0.777517	-0.671512	-0.259721	-0.914647	-0.672865	-0.510803	-0.932611	-0.67283	-0.322087	-0.441048	-0.867566	-0.610227	-0.716293	-0.494187	-0.958989	-0.606218	-0.76575
MXRA7	-0.659659	-0.73562	0.0126242	-1.05332	-0.989584	-0.662828	-0.660192	-0.704742	-0.458934	0.148297	-0.205424	-0.985987	-0.845733	-0.346221	-0.84865	0.354009	-0.988361	-0.909538	-0.569327	0.186998	-0.961813	-0.817286	-0.675368	-0.90755	-0.620008	-0.667224	-0.585064	-0.213007	-0.820656	-0.107175	0.108315	-0.293967	-0.655257	-0.744412	-1.02563	-0.750609	-0.390132	-0.191762	-0.570726	-0.388751	-0.551004	-0.844608	-0.566159	-0.979201	-0.854295	-0.950125	-0.58295	-0.0208873	-0.505741
ACTN1	-0.611978	-0.572846	-0.754398	-0.903538	-1.01328	-0.310643	-1.01267	-0.674979	-0.729153	-0.10441	-0.59934	-0.582378	-0.966565	-0.896903	-0.834052	-0.305654	-1.08863	-0.869419	-0.61745	-0.11638	-1.03148	-0.876143	-0.844633	-0.476363	-0.561477	-0.668945	-0.747755	-0.0394263	-0.605488	-0.377433	-0.226911	-0.592346	-0.951821	-0.362699	-0.273194	-0.749617	-0.767381	-0.136234	-0.781916	-0.922582	-0.936619	-0.362372	-1.06698	-0.618122	-0.611328	-0.0898647	-0.764883	-0.717748	-0.882429
DPYSL3	0.358071	-0.12839	-0.633293	-0.840985	-0.895761	-0.293859	-0.765905	-0.436476	-0.131261	-0.158393	-0.874136	-0.895185	-0.764752	-0.674478	-0.896714	-0.584758	-0.331814	-0.94491	-0.736217	-0.279012	-0.921298	-1.00169	-0.807717	-0.613584	-0.491311	-0.615578	-0.749849	-0.464007	-0.617637	-0.254486	0.0380613	-0.452786	-0.904025	-0.6354	-0.44562	-0.770699	-0.445515	-0.427339	-0.852705	-0.6264	-0.68246	-0.666377	-0.988553	-0.642343	-0.822087	-0.0793107	-0.478237	-0.444258	-0.442703
LMCD1	-0.601718	-0.718133	-0.611345	-0.999051	-0.954393	-0.583761	-0.965059	-0.801978	-0.770299	-0.421276	-0.521411	-0.917805	-0.828353	-0.864046	-0.559286	-0.492857	-1.13759	-0.943038	-0.345978	-0.355514	-0.990252	-0.883843	-1.05427	-0.500696	-0.41017	-0.74511	-0.604227	-0.119461	-0.467882	-0.233399	0.00760017	-0.590378	-0.845614	-0.676994	-0.299666	-0.566509	-0.740554	-0.497201	-0.731783	-0.898103	-0.711472	-0.506254	-0.911682	-0.427943	-0.594884	0.377625	-0.615963	-0.691864	-0.72826
PDLIM3	-0.358272	-0.839886	-0.948959	-1.11936	-0.903237	-0.507783	-0.835527	-0.733393	-0.65015	1.02864	-1.04964	-0.757396	-0.835959	-0.765495	-0.726719	-0.185946	-0.922208	-0.863335	-0.558222	-0.0025696	-0.919406	-0.787788	-1.09154	-0.58809	-0.421132	-0.529346	-0.487167	-0.107333	-0.538142	-0.0511308	-0.0173244	-0.621188	-0.599218	-0.283175	-0.395531	-0.849666	-0.451592	-0.586862	-0.836665	-0.564028	-0.674474	-0.592294	-1.01134	-0.104589	-0.301856	-0.182319	-0.658011	-0.584242	-0.459365
PDLIM7	-0.0833185	-0.577369	-0.610856	-0.948636	-0.794862	-0.209184	-0.773376	-0.547802	-0.587568	0.643525	-0.587495	-0.897208	-0.81632	-0.599063	-0.7078	-0.408172	-1.09016	-1.00383	-0.807114	0.125444	-1.0444	-0.646045	-0.855286	-0.649083	-0.464349	-0.780524	-0.609993	0.0718636	-0.736365	-0.181279	0.0769892	-0.417288	-0.871469	-0.849394	-0.333326	-0.711036	-0.6006	-0.541671	-0.786711	-0.522241	-0.421136	-0.564174	-0.865688	-0.474671	-0.749502	-0.252405	-0.886796	-0.517504	-0.722802
FLNA	-0.222932	-0.468625	-0.766939	-1.05251	-0.852921	-0.321484	-0.801405	-0.511652	-0.599919	0.284242	-0.66128	-0.903953	-0.786351	-0.521806	-0.624617	-0.192239	-1.04546	-0.920497	-0.690261	-0.0642843	-0.991642	-0.779959	-0.852921	-0.754549	-0.416498	-0.788405	-0.733213	-0.153946	-0.811084	-0.395231	-0.235036	-0.58331	-0.840084	-0.689156	-0.324152	-0.808436	-0.657138	-0.458753	-0.871899	-0.650944	-0.474426	-0.562494	-0.931021	-0.417362	-0.640492	-0.325769	-0.821371	-0.802353	-0.68591
TPM1	-0.196143	-0.62578	-0.48817	-0.77426	-0.459962	-0.501274	-0.610433	-0.51114	-0.577554	0.382542	-0.590241	-0.701657	-0.60114	-0.429502	-0.49166	-0.142578	-0.719649	-0.620555	-0.505899	-0.0371762	-0.659584	-0.455994	-0.517005	-0.618369	-0.388074	-0.45105	-0.442843	-0.143568	-0.528272	-0.318974	-0.189072	-0.465492	-0.584104	-0.514705	-0.400944	-0.635872	-0.239525	-0.417493	-0.565257	-0.279583	-0.189172	-0.602428	-0.5315	-0.475882	-0.438349	-0.346636	-0.402435	-0.626524	-0.495657
TGFB1I1	-0.305587	-0.645482	-0.740892	-0.753959	-0.531228	-0.589126	-0.937551	-0.572996	-0.741008	0.466181	-0.890569	-0.472902	-0.96339	0.0714225	-0.794403	0.0790657	-0.728748	-0.780354	-0.609585	-0.0656724	-0.572297	-0.667978	-0.164294	-0.701732	-0.470549	-0.773901	-0.837519	-0.184519	-0.375989	-0.425374	-0.494239	-0.619573	-0.716932	-0.20194	-0.135002	-0.830229	-0.58982	-0.463586	-0.850451	-0.56168	-0.253037	-0.666733	-0.19648	-0.63057	-0.770973	-0.193439	3.01395	-0.255687	-0.64041
ITGA5	-0.363825	-0.401623	-0.493214	-0.619163	-0.596001	-0.430121	-0.590657	-0.427287	-0.507276	-0.274087	-0.686804	-0.52	-0.688811	-0.456347	-0.662695	-0.190725	-0.53764	-0.655064	-0.618108	-0.0464343	-0.667634	-0.64563	-0.509338	-0.618365	-0.183646	-0.419892	-0.50711	-0.139828	-0.35732	-0.39995	-0.0105389	-0.588079	-0.735859	-0.643235	-0.463066	-0.75404	-0.45035	-0.775865	-0.784484	-0.522373	-0.544804	-0.604912	-0.719512	-0.411334	-0.47294	-0.0174992	-0.597222	-0.448145	-0.526591
PALLD	-0.406041	-0.439264	-0.605481	-0.909271	-1.053	-0.372204	-0.861556	-0.424858	-0.77247	0.482218	-0.57149	-0.965621	-0.70927	-0.53313	-0.813496	-0.30138	-0.984894	-0.960094	-0.603935	-0.13117	-1.08532	-0.724104	-1.10128	-0.647069	-0.365422	-0.692127	-0.442517	0.0587656	-0.706138	-0.177106	-0.0102976	-0.441678	-0.685002	-0.488513	-0.267304	-0.932972	-0.639599	-0.475396	-0.931859	-0.619276	-0.528937	-0.459804	-1.10908	-0.540526	-0.717698	-0.206194	-0.355215	-0.863378	-0.818317
TAGLN	-0.35223	-0.547162	-0.376196	-0.745992	-0.67451	-0.385835	-0.752573	-0.546158	-0.612497	-0.150277	-0.586651	-0.742815	-0.697856	-0.429538	-0.55455	-0.0780443	-0.818334	-0.714026	-0.498226	0.0360189	-0.757264	-0.741743	-0.680031	-0.534645	-0.325466	-0.707992	-0.608209	-0.273461	-0.632239	-0.331741	0.00245789	-0.444754	-0.711448	-0.319748	-0.393328	-0.610338	-0.492728	-0.460312	-0.652751	-0.544794	-0.571302	-0.513818	-0.69165	-0.428253	-0.588868	-0.206689	-0.532487	-0.726109	-0.674857
MYL9	-0.16661	-0.555941	-0.407358	-0.663639	-0.526264	-0.338622	-0.528432	-0.410632	-0.463693	0.136848	-0.644327	-0.819016	-0.630883	-0.62945	-0.593476	-0.0280097	-0.83517	-0.793175	-0.637294	0.249829	-0.790208	-0.574307	-0.297805	-0.498102	-0.163546	-0.357499	-0.596556	0.0112513	-0.582082	-0.205831	-0.102648	-0.502732	-0.630899	-0.215828	-0.208476	-0.537578	-0.495507	-0.494731	-0.514118	-0.480419	-0.503535	-0.363661	-0.580272	-0.43226	-0.495204	-0.237266	-0.805876	-0.62136	-0.477146
EHD2	0.295864	-0.438517	0.147752	-0.736214	-1.02498	0.041135	-0.837028	-0.424725	-0.418263	0.771978	-0.485695	-0.133339	-0.487314	-0.426832	-0.44528	0.987206	-0.902009	-0.532286	-0.0490159	0.145726	-0.640001	-0.719693	-0.508337	-0.158576	-0.464393	-0.789108	-0.623601	0.660864	-0.400917	-0.00452917	-0.305182	-0.2622	-0.964856	-0.0088835	-0.09321	-0.621101	-0.287069	-0.645551	-0.80549	-0.474732	-0.716311	-0.10119	-0.970726	-0.489125	-0.775834	-0.158578	-0.620889	-0.728102	-0.815591
CAVIN2	0.223593	-0.500872	-0.399577	-0.930173	-0.656364	-0.344413	-0.774776	-0.589991	-0.632408	0.901259	-0.139176	-0.532734	-0.480222	0.0392535	-0.651648	0.0232218	-1.01548	-0.657309	-0.637332	0.896938	-0.967482	-0.599263	-1.02488	-0.510281	-0.406223	-0.911372	-0.670115	0.142253	-0.740496	0.0646378	0.0282923	-0.402064	0.099687	-0.760002	-0.456679	-0.804205	-0.436668	-0.811595	-0.862668	-0.557808	-0.219501	-0.421241	-0.0872272	-0.261962	-0.440775	-0.225314	-0.784739	-0.44147	-0.789431
PLA2G2A	-0.354926	-0.546414	-0.371692	-0.63327	-0.567447	-0.458482	-0.583872	-0.234327	-0.543919	-0.385523	-0.460521	-0.59232	-0.536692	-0.423993	0.777732	-0.386914	-0.648245	-0.617109	-0.588486	-0.269394	-0.647501	-0.492832	-0.655676	-0.570743	-0.0745275	-0.488174	-0.296512	-0.311783	-0.176393	0.167392	-0.246558	0.355253	-0.310743	-0.517574	-0.343388	0.674633	-0.488981	-0.479887	-0.445625	-0.517172	1.16846	-0.520755	-0.561617	-0.0819455	-0.228829	-0.138705	-0.300707	-0.466128	-0.577806
COL3A1	-0.350436	-0.298032	-0.458567	-0.44345	-0.234791	-0.415908	-0.434953	0.0331248	-0.435578	1.15288	-0.149069	-0.438917	-0.487633	-0.0614922	-0.53507	-0.228427	-0.558719	-0.412147	-0.0721874	-0.203525	-0.401624	-0.455812	-0.202229	-0.506152	-0.382526	-0.408525	-0.458274	-0.374157	-0.45638	-0.405334	-0.329938	-0.462381	-0.410107	-0.522373	-0.437581	-0.634894	-0.267617	-0.507963	-0.544674	-0.310308	-0.320542	-0.315466	-0.343253	-0.361912	-0.289219	-0.453848	-0.245735	-0.511255	-0.353008
COL2A1	-0.0667014	-0.647629	-0.698677	-0.802962	-0.254357	-0.289321	-0.355551	0.122844	-0.408665	0.538134	-0.590072	-0.0823724	-0.700474	0.516088	-0.868688	-0.495239	-0.735568	-0.680387	-0.325464	-0.366039	-0.510516	-0.85209	-0.0367887	-0.56547	-0.530209	-0.233341	-0.457533	-0.461533	-0.547473	-0.205226	-0.0862601	-0.4865	-0.431398	-0.467677	-0.202203	-0.690173	-0.286685	-0.641366	-0.518364	-0.248113	0.208096	-0.0971781	-0.260065	-0.591982	-0.444312	-0.319281	-0.589755	-0.648133	0.293588
COL1A2	-0.494171	-0.600854	-0.646782	-0.879121	-0.546526	-0.578125	-0.705443	0.0563626	-0.72004	0.826185	-0.493144	-0.771174	-0.753924	0.0573687	-0.642545	-0.388695	-0.959182	-0.801281	-0.375328	-0.581061	-0.852986	-0.66167	-0.491551	-0.643065	-0.375709	-0.584674	-0.640585	-0.487341	-0.759562	-0.451487	-0.480546	-0.638696	-0.605779	-0.751164	-0.433634	-0.835368	-0.32531	-0.695586	-0.667371	-0.351218	-0.196756	-0.396701	-0.527922	-0.337811	-0.140927	-0.330651	-0.537396	-0.815522	-0.459821
COL1A1	-0.415152	-0.609776	-0.689384	-0.812166	0.114611	-0.501306	-0.612403	0.288315	-0.603507	0.660855	-0.588335	-0.667985	-0.642256	-0.0309994	-0.621051	-0.235933	-0.799243	-0.646611	-0.153947	-0.427388	-0.680291	-0.0542612	-0.387581	-0.585428	-0.376845	-0.599238	-0.595142	-0.464379	-0.644237	-0.523323	-0.479898	-0.633289	-0.553907	-0.718935	-0.483303	-0.786518	-0.343495	-0.656864	-0.62278	-0.441809	-0.349284	-0.373353	-0.257661	-0.376431	-0.272107	-0.275615	-0.296879	-0.526266	-0.472229
COL8A1	-0.512604	0.523338	-0.423756	-0.633131	-0.868921	0.394778	-0.751363	0.00589716	-0.33771	-0.354599	-0.145863	-0.4474	-0.599914	-0.541252	-0.761301	1.49139	-0.897904	-0.75117	0.406518	-0.456177	-0.718991	-0.43218	-0.941937	-0.618939	-0.673427	-0.388548	-0.56374	0.0495721	-0.248522	0.852171	-0.365947	-0.135546	-0.755391	-0.611138	-0.122196	-0.822711	-0.555446	0.0418408	-0.969741	-0.514924	-0.0137296	-0.530716	-0.852024	0.0303658	-0.578172	-0.236194	-0.402216	-0.669977	-0.634535
COL23A1	-0.728916	-0.437597	0.0810611	-0.843591	-0.176444	0.142422	-0.619108	0.420857	-0.598979	0.982803	-0.542387	-0.888644	-0.6594	0.152872	-0.430206	-0.472587	-0.88609	-0.570001	0.23842	-0.600098	-0.621939	1.08203	-0.362156	-0.404306	-0.180328	-0.642664	-0.187073	-0.439767	-0.0447389	-0.488868	-0.609458	-0.422822	-0.470009	-0.758061	-0.221382	-0.620096	-0.0756868	0.33731	-0.61748	-0.581009	-0.684656	-0.512668	0.401162	-0.145349	0.425044	-0.261177	-0.448962	-0.76416	-0.43772
APCS	-0.288346	-0.538313	-0.406921	-0.70205	-0.616478	-0.361615	-0.653803	-0.583617	-0.558772	-0.556428	-0.679671	-0.688969	-0.617534	-0.43519	-0.523204	0.961024	-0.827683	-0.59142	-0.410808	-0.487971	-0.790604	-0.69334	-0.575467	-0.677899	-0.433149	-0.463887	-0.67423	-0.535987	-0.686074	1.18229	-0.307596	-0.591425	-0.3529	-0.628071	-0.509495	-0.736327	-0.463735	-0.711598	-0.687884	-0.620658	-0.0758916	-0.590739	-0.663793	-0.188177	-0.544898	1.3194	-0.373821	-0.742252	-0.590107
TPSB2	0.752358	-0.598105	-0.346864	-0.736482	-0.847996	-0.182233	-0.607229	-0.568115	-0.474381	-0.0655658	-0.627424	-0.665965	-0.637558	-0.448249	-0.527652	1.19889	-0.878353	-0.538574	-0.096169	0.0991462	-0.823566	-0.648818	-0.974391	-0.694474	-0.480633	-0.371866	-0.706917	-0.0635132	-0.588236	0.807289	-0.50112	-0.602034	-0.440995	-0.689865	-0.532621	-0.680104	-0.217268	-0.469252	-0.609967	-0.42899	-0.197435	-0.623871	-0.884251	-0.455659	0.239497	-0.577731	-0.395412	-0.613325	-0.658489
DCN	-0.471936	-0.892121	-0.909646	-1.0689	-0.98523	1.2456	-0.887146	-0.733502	-0.706188	0.747546	-0.802052	-0.860763	-0.614631	-0.339523	-0.582526	0.126741	-1.128	-0.688422	0.673389	0.401655	-1.0142	-0.64402	-1.02668	-0.818537	-0.632616	-0.819972	-0.890913	-0.415225	-0.901077	0.33906	-0.369326	-0.822237	-0.719781	-0.840735	-0.483386	-0.815895	-0.455415	-0.778177	-0.958928	-0.653873	-0.367408	-0.617783	-0.914173	-0.41452	-0.331204	-0.474899	0.329127	-0.918069	-0.747044
PTMS	-0.448227	-0.792189	-1.01572	-1.08789	-0.764686	-1.01812	-0.623095	-0.703768	0.393056	0.120968	-0.777605	-1.10424	-0.955667	-0.177315	-0.904589	-0.689416	-0.130396	-0.301947	-0.800574	-0.17833	-0.816099	-0.864899	-0.421595	-0.701287	-0.740644	-0.246998	-0.394783	-0.286124	-0.669864	-0.67415	-0.733096	-0.522459	-0.476836	-1.10219	-0.172988	-0.559455	-0.674925	-0.364059	0.429583	-0.446751	-0.352095	-0.691031	-0.568286	-0.839311	-0.283272	-0.543941	-0.4171	-0.510391	-0.121113
EVL	-0.375424	-0.490193	-0.697301	-0.911948	-1.21616	-0.520649	-0.371081	-0.551824	-0.237238	1.21499	-0.480892	-0.677436	-0.0135355	-0.854354	-0.302712	-0.312394	-1.03601	-0.56373	-0.697317	-0.106688	-1.07542	-0.403439	-1.17481	-0.154874	-0.771089	-0.339359	-0.650816	-0.426783	-0.731131	-0.313147	-0.0890063	-0.567246	-0.00434919	-0.704976	-0.221327	-1.02874	0.230417	-1.0963	-1.08849	-0.760425	-0.164325	0.535459	-1.03944	0.01526	0.587928	-0.814461	0.716139	-0.727491	-0.61493
POSTN	-0.627769	-0.845165	-0.908005	-0.89291	-0.943665	-0.485247	-0.814521	-0.655758	-0.785129	0.262517	-0.939297	-0.937958	-0.84392	-0.890357	-0.852594	-0.686356	-0.87173	-0.396767	-0.599593	-0.48084	-0.874267	-0.809426	-0.768936	-0.853231	-0.66175	-0.786703	-0.519093	-0.546813	-0.644395	-0.504999	-0.233269	-0.606939	-0.640418	-0.473658	-0.584669	-0.845582	-0.460805	-0.744522	-0.871825	-0.709543	-0.705234	-0.463866	-0.784645	-0.45054	-0.325388	-0.538884	-0.823615	-0.769504	-0.790875
TNC	-0.732832	-0.531795	-0.748691	-0.678221	-0.842561	-0.691699	-0.866206	-0.648967	-0.735015	-0.605907	-0.856528	-0.363393	-0.822048	-0.428491	-0.724764	-0.833881	-0.946302	-0.580362	-0.863865	-0.371736	-0.805701	-0.741237	-0.757713	-0.796634	-0.620082	-0.555474	-0.437464	0.00515473	-0.405897	-0.276125	-0.0859782	-0.519985	-0.628318	-0.645572	-0.329449	-0.804244	-0.72605	-0.684588	-0.707735	-0.838639	-0.743825	-0.59005	-0.716668	-0.672504	-0.560565	-0.31016	-0.645414	-0.446998	-0.676137
PDLIM4	0.283464	-0.326664	-1.08336	-0.895274	-0.694905	-0.868579	-1.20954	-0.698298	-0.890779	0.352358	-0.762836	-1.15805	-0.937667	-0.931832	-0.762448	-0.788286	-0.952788	-1.18336	-1.10399	-0.544145	-1.31521	-0.659463	-1.32313	-0.868376	-0.700501	-0.927584	-0.352042	0.0437583	-0.970525	-0.385733	-0.119784	-1.07909	-0.984474	-0.916487	-0.30819	-0.916472	-0.836982	-0.692625	-0.751531	-0.952172	-0.836949	-0.923196	-1.4463	-0.459643	-0.67985	-0.566422	-1.08072	-1.16272	-0.81749
TUBB6	-0.944329	0.246476	-0.660849	-0.157106	-1.6136	-0.895647	-1.26096	-0.951376	-0.804303	-0.334905	-0.913662	-0.736618	-0.773509	-0.957006	-0.781647	-0.740813	-0.477285	-0.554135	-0.934492	-0.182432	-0.391256	-0.938507	-0.144509	-0.352539	-0.289294	-0.760867	-1.06295	-0.0964596	-0.684271	-0.353583	-0.499446	-0.466536	-1.11718	-0.00385526	-0.286114	-1.2762	-0.454173	-0.854954	-1.30343	0.0681887	-0.786828	-0.0501635	-1.51798	-0.550408	-0.726099	0.144532	-0.94567	-0.696134	-0.91628
FN1	-0.767313	-0.307629	-0.853523	-0.791999	-1.08341	-0.610961	-0.855815	-0.686839	-0.711915	-0.252502	-0.762755	-0.7126	-0.951915	-0.619966	-0.859087	-0.500493	-0.95261	-0.82905	-0.77992	-0.572879	-0.942234	-0.858998	-0.916572	-0.734868	-0.680216	-0.798052	-0.774916	-0.337758	-0.745035	-0.337795	-0.418846	-0.673447	-0.729108	-0.662787	-0.38941	-0.948747	-0.803899	-0.587679	-0.904674	-0.845333	-0.729561	-0.480794	-1.03153	-0.0875149	-0.681842	-0.429363	-0.574995	-0.627712	-0.857204
NNMT	-0.875636	-0.532631	-0.718786	-1.04898	-1.36706	-0.576394	-0.840812	-0.692906	-0.729844	-0.532078	-0.779044	-0.695362	-1.0126	-0.435457	-0.939642	-0.771312	-1.07614	-0.917376	-1.03722	-0.495393	-1.22304	-0.0801577	-1.31683	-1.16807	-1.0012	-1.02944	-0.625723	-0.285967	-0.587401	-0.629683	-0.575636	-0.839897	-0.657101	-0.739233	-0.311857	-1.05119	-0.595247	-0.562191	-0.882855	-0.68023	-0.547944	-0.979606	-1.24002	-0.921485	0.00114781	-0.930896	-0.864033	-0.870652	-1.04238
RCN3	-0.654094	-0.110014	-0.60569	-0.831175	-1.13289	-0.860603	-0.952989	-0.799651	-0.8653	0.0891345	-0.721373	-0.501356	-0.974226	-0.33809	-0.936639	-0.602598	-0.512252	-0.678176	-0.567701	-0.370917	-0.508913	-0.668557	-0.76664	-0.812009	-0.70365	-0.454178	-0.427592	-0.0766232	-0.287678	-0.443412	-0.667867	-0.688425	-0.445095	-0.301038	-0.583636	-0.611266	-0.257337	-0.505148	-0.610118	-0.532715	-0.695743	-0.643928	-1.01274	-0.784916	-0.764714	-0.577739	-0.177193	-0.704367	-0.641771
THBS2	-0.604978	-0.486443	-0.724886	-0.730412	-0.713821	-0.782036	-0.870853	-0.517384	-0.868808	-0.721016	-0.521898	-0.611486	-0.733593	-0.452082	-0.673289	-0.727284	-0.752875	-0.660166	-0.773894	-0.307379	-0.613445	0.0717019	-0.42865	-0.870137	-0.752541	-0.395551	-0.631198	-0.486435	-0.729398	-0.33394	-0.106848	-0.680471	-0.650565	-0.403903	-0.176323	-0.795398	-0.498488	-0.577281	-0.666674	0.345384	-0.498928	-0.861884	-0.713262	-0.703791	-0.515654	-0.427379	-0.725437	-0.398443	-0.335225
HMGCS2	-0.522162	-0.563931	-0.276998	-0.697673	0.0510694	-0.193634	-0.0884614	-0.545068	-0.556772	3.00751	0.25371	0.563072	-0.741362	-0.00145275	1.25093	0.402132	-0.614327	0.0601678	-0.259481	0.397044	0.460917	0.221931	0.179939	-0.423364	-0.623786	-0.293371	-0.0562612	-0.0968469	-0.336222	-0.642383	-0.356638	1.63059	1.8109	-0.745543	2.49594	1.54573	0.0530484	-0.109414	0.0133478	0.715052	0.388472	0.418831	1.07598	-0.122105	5.42323	-0.57894	0.256221	0.320826	-0.759795
ADIRF	-0.522188	-0.302236	0.223209	-0.796249	0.439353	-0.295282	-0.156129	-0.0977233	-0.433209	1.06187	-0.00730841	-0.543306	0.628371	2.86072	0.0744286	0.126847	0.23436	-0.704127	-0.415027	0.336794	0.200961	-0.619806	1.17377	0.256286	-0.39367	0.857083	-0.144078	-0.571602	-0.54952	0.081393	0.0500677	0.114799	-0.568092	-0.451827	-0.500952	-0.152776	0.108607	-0.738625	1.22099	0.482223	2.46963	0.587493	1.38996	-0.00970455	1.23932	0.182003	2.66817	-0.512303	0.416146
ALDH4A1	2.12806	-1.00734	1.31134	1.47224	0.470917	0.71527	0.368549	-0.583482	-0.229963	1.56712	0.693095	-0.322307	0.369293	0.0494937	0.735466	3.23744	1.98639	-1.03916	-0.422684	1.54042	0.813802	-0.461321	-0.203798	1.5019	1.1239	-0.681878	1.15585	0.57135	-0.307189	0.424797	1.82394	1.7015	0.0837348	-0.468521	1.76605	4.46231	0.752751	2.41629	-0.209275	4.02862	-0.643303	0.739875	2.55043	0.481024	1.10528	0.395969	0.602751	1.31609	0.140852
S100P	0.241285	-0.313834	0.790751	-0.39877	0.0396648	1.55433	0.107431	0.572554	0.0287972	0.0736245	-0.494187	-0.320748	0.665281	1.53991	2.16768	-0.308261	0.220103	-0.777615	0.353619	0.636343	-0.321565	-0.732469	2.05188	0.195676	0.38294	0.760583	0.0386609	-0.0752027	-0.542974	0.43999	0.651105	2.50457	0.260859	0.078922	2.78478	0.131951	-0.378374	0.327352	1.05337	-0.311159	1.38156	-0.0385151	1.80597	0.8436	-0.279084	-0.275728	-0.338953	-0.126718	1.07068
GPD1L	0.32993	-0.663575	0.00665416	-0.507606	0.253537	0.367468	1.08839	0.692236	-0.0387469	0.0184209	0.932568	-0.53087	-0.134519	-0.192728	0.391339	-0.364232	-0.509146	0.218445	0.00572848	1.52725	0.155118	-0.737707	-0.521275	-0.441629	0.0688034	4.09933	0.0858676	-0.562979	0.107669	-0.347522	0.316529	1.83124	1.53352	-0.280142	0.0513515	-0.374829	1.6086	-0.118778	-0.267913	-0.120017	1.81569	-0.366621	-0.0676309	0.737012	0.0845358	-0.513952	-0.103812	1.58547	0.213376
AGR2	0.150039	0.494931	0.517442	1.06216	0.0440008	0.0261136	1.05349	0.0943928	1.45126	-0.719001	-0.70519	-0.690167	1.31126	-0.274378	1.35255	-0.392257	1.866	0.664154	0.27914	0.671273	-0.0887141	-1.01674	1.35	2.48862	0.695409	5.2461	0.200095	0.578092	0.928734	0.220767	0.248975	0.00587152	1.25306	1.3029	-0.417074	0.318935	-0.71128	-0.167366	2.26718	-0.151246	0.108909	0.344313	0.685521	1.55006	-0.847643	1.66926	-0.0719336	0.898159	2.70675
C19orf18	3.14172	-0.587095	1.84351	-0.676889	-0.599776	1.69286	0.814843	3.05935	-0.418515	1.00859	0.663862	-0.298185	0.702307	0.519659	-0.458198	-0.431463	-0.49947	-0.390724	1.56918	0.304264	0.581251	0.467166	-0.0035717	0.301504	0.896013	-0.472849	0.428114	0.0435109	0.701655	-0.344025	-0.0317666	0.913243	0.958106	-0.195395	0.805913	-0.291891	-0.408283	0.917621	-0.620699	0.366773	0.76641	-0.43595	4.51978	0.122024	2.10412	-0.210094	0.0403922	-0.371342	4.46346
TSPO	-0.15076	0.16484	0.0965015	-0.366656	0.271005	1.17677	1.13764	0.923675	0.176631	0.776011	0.229835	-0.133944	1.54198	-0.347153	1.01469	0.785934	0.752271	-0.385001	1.21089	0.919453	1.3185	1.10716	-0.448246	-0.191563	0.0512986	-0.642639	1.34824	0.384863	1.47567	0.291211	0.327089	0.780946	1.10827	-0.0559248	-0.432872	0.743311	0.710685	0.0445328	-0.173397	3.37972	-0.915225	-0.342424	1.41546	1.17926	1.58421	-0.818263	-0.579232	0.899987	1.37589
FABP5	2.70135	-0.170991	0.432165	-0.534413	0.883588	-0.28746	-0.1158	-0.509488	-0.555371	2.358	-0.290303	-0.279076	1.15855	1.32722	0.376309	0.164454	1.69142	0.316614	-0.201055	0.205242	0.589802	-0.717346	0.23026	1.75313	0.626777	-0.753727	2.97778	0.123327	-0.646904	-0.304581	-0.313224	0.0237993	0.518933	-0.252911	0.696621	-0.123343	-0.546545	-0.718294	3.23919	0.0260805	4.69503	-0.0647556	2.49345	-0.18027	0.0563618	0.504466	-0.572895	-0.446337	0.847396
S100A4	-0.221729	-0.711881	0.144934	-0.717378	2.4039	-0.338884	0.965007	-0.672084	0.916875	0.451926	0.0818041	-0.317054	-0.174349	-0.45849	3.17767	2.10466	-0.836835	-0.567278	-0.315113	0.032674	0.0352164	0.728921	4.05105	-0.438679	-0.641312	1.13762	0.156821	-0.543245	-0.790247	-0.255078	-0.031239	1.07957	-0.689714	-0.616612	-0.694448	2.32004	-0.458251	-0.723978	4.83873	-0.456769	0.119462	0.918434	0.165623	1.93827	-0.475032	-0.498849	-0.00469855	-0.681439	0.204655
GSTM3	-0.555846	2.73566	-0.521077	-0.632169	-0.438039	-0.222554	-0.561532	0.0185175	-0.599739	6.55059	-0.0773772	0.838072	-0.505414	-0.310898	1.13552	-0.205249	-0.542145	0.922648	0.0649681	0.548279	1.18876	3.25695	0.00204914	-0.629291	-0.464573	-0.504719	0.658485	0.0562197	-0.562229	0.561381	0.222503	3.45462	0.301166	-0.656829	-0.56033	2.50848	-0.617082	3.69053	-0.29942	-0.242233	-0.185035	1.03928	3.6814	-0.575492	-0.632721	-0.443419	-0.127239	-0.627516	-0.63234
UGT1A6	0.532493	-0.498202	2.1561	-0.554422	-0.576774	1.78724	-0.616412	-0.742013	-0.726695	3.56388	1.67421	-0.575475	-0.291478	0.246228	2.93425	1.11318	-0.0978285	2.2203	0.29356	2.79976	0.389326	-0.746967	-0.417304	0.595422	-0.279696	-0.596483	0.119029	1.24088	-0.225272	0.44075	-0.204509	2.61394	-0.346229	0.0726607	-0.605693	3.493	0.35335	1.30044	-0.716997	1.53023	-0.180551	0.934531	3.02883	0.0243941	0.701732	0.145082	-0.119095	-0.657351	-0.686444
SDC1	1.3926	0.086759	0.349096	1.59275	1.61685	0.628346	2.00801	1.09606	0.237147	0.758587	0.0175731	-0.566718	1.15825	2.72915	1.13317	0.404015	2.14467	-0.457324	-0.447949	1.19986	0.0272953	0.153643	0.569606	0.925302	3.46854	0.944333	1.72742	1.04501	0.0461183	-0.0541323	0.95904	0.828975	1.02104	-0.454167	-0.155323	0.145191	-0.0875443	0.587272	0.112619	0.00443559	5.01336	0.331382	1.85576	0.894198	-0.33989	0.21604	-0.611602	1.48317	2.695
RAB25	0.0184209	0.616699	0.471146	-0.163516	4.18799	0.942763	1.4262	1.16371	0.154888	-0.443256	0.671684	0.389809	0.835621	1.3351	0.70695	1.88606	-0.451701	-0.587285	0.881394	-0.9103	1.91984	3.3572	-0.664619	0.0329914	0.491845	3.187	0.357969	-0.0123637	0.359043	-0.161279	0.411827	-0.0292294	2.41069	-0.315048	-0.269817	-0.0139538	0.584467	0.000565514	0.0688437	-0.103318	2.54989	0.31587	0.785848	1.90017	1.14642	-0.348242	1.50037	-0.701605	0.0226424
LYPLA1	0.290073	-0.270211	0.993233	-0.456193	1.82912	0.97479	0.15379	0.876005	-0.00592488	1.32871	0.0024731	-1.79786	-0.123715	1.00844	1.08293	2.57315	0.22239	0.710239	0.719822	1.31078	1.4961	0.970278	0.947234	0.153958	-0.239004	2.00023	2.00787	0.139299	-0.789387	0.623382	0.648251	0.841817	0.877475	0.141118	0.297585	2.30706	0.155863	0.364038	2.90288	2.76685	0.703202	0.1265	4.50873	1.78409	0.788971	-0.495228	0.694441	0.445388	1.20948
CAPS	-0.322017	-0.382227	0.936011	-1.14441	0.00600976	0.06502	0.208611	-0.328362	-0.046893	-0.440414	-0.265176	-0.349165	-0.141657	3.37648	0.735042	0.658935	1.10905	0.187477	-0.347651	0.572394	2.13371	-0.42656	0.529298	0.379978	-0.87182	0.22702	1.07681	0.684394	-0.393687	-0.185221	1.10941	1.05864	1.83327	-0.705731	2.88471	1.90747	0.699535	1.10119	0.548281	0.858192	0.144688	0.843895	2.46722	0.328943	1.54291	0.483782	0.160644	1.48449	-0.0816172
MAP7	0.180812	0.140102	0.527275	-0.728292	1.73688	0.633523	1.93033	1.33234	1.51288	0.369449	0.528184	-0.575264	0.846996	2.79232	0.142991	0.88251	1.41248	-0.675302	-0.212973	0.132529	1.02082	-0.438155	0.598398	0.401165	0.0566467	2.28367	0.246622	0.271076	0.613712	0.0333834	0.375756	0.153416	1.57204	0.616099	-0.410803	1.3576	-0.438899	1.53712	3.09902	0.204512	2.53195	0.265081	0.467284	0.533572	0.371702	-0.255313	-0.450611	0.0762195	1.87167
EZR	0.921759	-0.173294	1.32562	-0.128658	1.91263	0.982821	2.44173	-0.0363411	0.634077	0.927832	0.621	-0.940154	1.2153	0.37802	2.23056	0.931328	0.743865	-1.10139	0.315762	0.741967	0.167238	-0.974076	2.47819	1.55913	0.718406	2.1721	0.568721	0.175237	-0.901961	-0.269237	2.10248	2.65312	1.26834	0.795881	-0.431116	0.981135	1.33673	1.3746	0.330506	-0.27004	0.921674	0.580121	3.56399	0.10366	0.751887	0.769376	-0.205714	0.562638	0.686334
BROX	1.78474	-0.131515	0.467278	-0.641027	1.96138	0.364744	0.732125	1.43229	0.385949	0.205421	0.878197	0.0376594	0.343099	0.64199	0.263289	0.444954	-0.106272	-0.527209	-0.241202	0.916978	0.341144	0.104679	0.0720099	0.0490593	0.416949	3.35589	-0.206059	0.262159	-0.0284391	-0.199883	0.140829	1.28494	2.42643	-0.678333	-0.210825	0.222983	0.223226	0.0782006	0.0195612	1.59686	7.11549	-0.0412477	1.43288	2.74986	0.76915	-0.330068	-0.612555	2.2285	0.352484
S100A6	-0.0749216	1.33723	0.750812	-0.692618	1.32853	1.14524	0.270826	0.0302712	-0.425899	0.699766	-0.388108	0.327889	1.05875	1.12684	2.69158	-0.0611864	0.451824	-0.708994	0.484232	0.246097	0.610825	1.10944	0.194507	0.813634	0.675736	1.8906	-0.12928	-0.603255	-0.679283	0.660946	-0.135564	0.667558	3.3909	2.98727	-0.779201	1.08353	1.04207	-0.718228	1.39331	-0.0631554	0.726469	0.377309	4.62154	0.994796	0.564265	0.0560395	1.08446	-0.346769	-0.442683
TMEM30B	1.1192	-0.388702	-0.449073	-1.05264	1.91821	1.3053	2.39022	0.288043	1.73242	1.26393	0.220346	0.15792	0.74713	0.101183	2.15927	1.13863	2.11449	-0.285948	-0.331803	3.49403	0.813285	-0.354294	2.67002	1.53507	0.327284	-0.370628	0.507895	1.34929	-0.320411	3.34302	1.2672	1.2367	1.19299	1.00482	-0.779413	0.43398	1.1093	-0.0918599	0.915492	0.967899	2.22318	1.27959	0.702801	0.270088	0.153937	0.292591	-0.821724	0.421534	1.54305
IDH1	0.671048	0.0751945	1.52933	0.129107	-0.214037	1.91232	-0.0760805	0.413133	-0.413614	0.21693	-0.172703	0.918044	1.92422	0.0463771	0.688348	0.387776	1.53312	0.202147	2.25133	0.80445	0.15006	-0.941049	-0.204711	1.50149	2.90165	1.78798	0.0624188	-0.227481	0.846426	0.0756977	0.0713214	1.04344	1.78876	0.561899	0.371779	2.35752	1.7026	0.0519916	-0.72125	1.05596	1.63519	1.2656	3.17893	0.909576	3.61255	0.565949	3.69697	-0.0434594	-0.264541
CKMT1A	-0.268132	-0.649115	-0.486095	0.700164	0.908226	0.0906548	-0.19729	2.267	-0.74457	0.334555	0.17346	0.941887	-0.881337	0.174454	0.00905006	-0.228576	-0.707585	1.19696	0.422002	-0.133001	1.80302	1.95207	-0.599553	0.051351	0.00455643	2.27095	0.163751	-0.293015	0.426182	-0.848458	-0.0756847	-0.466526	0.73711	-0.902765	-0.24247	-1.01581	-0.459698	-0.706219	-0.532487	2.78293	1.1138	-0.150937	0.825617	3.1379	0.00210719	-0.155255	-0.699978	2.8926	-0.654244
LAD1	0.652324	0.377955	-0.140284	-0.668225	1.3721	-0.326898	1.10376	2.19007	0.250397	1.97573	-0.091965	-0.790804	0.799009	1.56531	0.314172	0.443932	0.733481	-0.611338	-0.653985	0.576804	0.434482	0.737792	1.02026	0.701949	0.615144	0.181036	0.781063	0.638416	-0.692312	0.316455	0.961373	1.18403	0.15023	-0.254486	1.01888	0.856299	-0.984955	-0.339678	0.95825	0.324516	4.80342	0.965376	0.619309	1.28886	0.937933	0.206541	-1.01834	0.698065	1.82529
TRIM29	1.36763	0.703885	-0.159919	-0.336732	0.667441	-0.0171138	1.08837	3.6641	0.028973	0.380133	0.246002	-0.271939	0.823235	0.941903	-0.721064	0.113164	-0.0731079	-0.193093	-0.567383	-0.226137	-0.187587	-0.3405	-0.165683	0.387761	0.843356	-0.748155	0.0834069	0.21304	-0.453769	-0.32294	0.682483	0.183978	-0.576387	-0.591404	2.41357	-0.00989101	-0.464152	0.387362	-0.188251	-0.173098	4.1906	-0.246366	0.437807	-0.540384	-0.309536	0.0501131	-0.830394	0.27542	0.619283
S100A11	-0.17357	1.05197	0.216813	1.31579	0.613124	-0.357016	-0.44367	-0.107647	-0.125781	-0.805343	-0.987787	-0.790697	0.0318541	0.0930063	0.273238	-0.690642	0.742422	-0.316422	-0.234371	-0.711665	0.12034	0.103946	3.5726	2.70924	1.56259	-0.57275	-0.397411	0.532266	-0.212106	-0.566206	-0.647812	-0.163816	-0.592323	0.276128	0.944522	0.143985	0.203737	0.190377	1.55286	-0.984865	1.63407	1.54179	0.147584	0.184919	-0.171581	2.9166	-0.777424	-0.245536	-0.319372
SERPINB5	1.4137	0.906872	0.242086	1.08677	-0.723885	0.79658	2.00553	0.822672	1.33885	-0.698747	-0.287299	-0.859998	2.64388	1.46594	0.626685	-0.0685412	2.58379	-0.798985	1.97777	-0.197693	-0.0571821	-0.878342	0.533793	2.13369	2.5421	0.375053	1.76635	0.452825	-0.916259	-0.470566	0.546497	-0.264142	0.357803	0.800907	0.0975999	-0.0821384	-0.730085	-0.472755	1.08007	-0.93779	4.97233	-0.478994	-0.140284	0.675038	0.0173771	1.13274	-0.187865	0.511633	0.946181
PRXL2A	1.03155	1.38117	0.307303	1.50519	-0.113772	0.0309595	0.0372098	0.634189	0.325527	1.01223	-0.514014	-0.330936	6.5816	0.862699	1.3357	1.04504	2.61974	-0.217392	-0.0259454	-0.269905	0.441429	-0.256917	1.38314	3.21081	3.03894	0.292034	0.261291	1.18501	-0.338458	0.20673	-0.0100516	0.559681	0.100293	5.02926	1.27181	0.0618834	-0.113659	-0.19293	0.0155864	0.153557	0.427188	0.866001	0.70625	1.15247	-0.349226	1.71568	0.547607	0.624964	2.6699
PSCA	-0.633376	3.69015	-0.577611	0.530942	0.087656	1.10657	0.0108401	0.544337	-0.0194592	-0.0970441	0.380806	-0.200253	-0.720282	4.47251	0.00287081	0.241304	0.260922	-0.35138	2.41684	-0.15839	-0.867182	-0.749773	0.400742	1.29602	0.831587	5.71979	4.41105	0.354518	-0.798002	1.47413	1.04888	1.51335	0.838056	-0.798987	-0.39865	-0.197426	3.40794	-0.79306	0.897022	-0.816015	0.0941947	0.982022	0.625705	-0.547115	0.94438	0.627384	4.46387	-0.820964	0.172592
CAPNS2	0.30734	0.425366	0.89657	0.177363	2.38723	0.528053	0.507378	0.166732	0.419171	0.355958	0.565138	-0.803993	2.60745	3.13536	-0.048124	3.07147	-1.12483	-0.874256	0.838278	0.500875	1.45115	-0.920389	1.13305	2.22472	-0.028164	0.6174	0.43491	1.98481	-0.562922	1.96709	1.27865	1.99223	1.24818	1.67738	0.491274	1.45877	-0.719651	-0.405589	1.10696	-0.658271	0.703912	0.120519	0.682782	2.09769	0.198223	0.919919	-0.965646	0.800992	-0.208549
CYB5R1	-0.0274286	1.62415	0.700354	-0.00903837	-0.449359	0.921447	1.26179	1.98791	0.282838	0.668731	-0.261901	-0.729732	7.09347	-0.209303	2.37582	-0.000644032	1.97685	-0.811763	0.679838	0.621574	-0.264311	-0.138094	3.26631	1.23887	0.77865	0.498984	0.33628	-0.135512	-0.938	1.78651	0.266076	0.075552	1.04707	2.30275	-0.0690738	0.832883	0.506262	0.177456	-0.833402	3.5869	2.25156	0.997195	2.67721	1.19051	-0.321287	0.915473	0.60656	0.786741	-0.129639
PRDX5	-0.620422	0.265956	0.856341	-0.354866	-0.421244	0.666997	-0.173165	-0.346271	0.923599	0.0639392	-0.287519	-0.333069	2.93728	0.952171	0.101887	0.218883	1.22608	0.635435	0.516558	3.96183	2.37094	-0.874281	0.68749	1.10318	-0.128957	1.3012	2.68141	2.36132	0.609179	-0.00436272	0.291257	1.2439	1.22518	1.75192	-0.914178	4.55107	1.11638	0.250579	3.20581	-0.391527	-0.263253	-0.225266	1.22214	0.284545	0.464433	0.885336	-0.177321	1.39191	3.31563
ANXA10	0.346896	0.235285	2.66391	0.998561	-0.135829	-0.176835	-0.0652967	-0.0149613	0.476383	0.191759	-0.504882	-0.618199	2.34605	2.08271	0.541635	0.558703	3.39792	-0.13576	0.436835	0.553295	2.96148	-0.426693	1.87492	5.02527	0.488017	-0.591802	1.32546	1.51143	-0.643848	-0.358106	-0.548847	0.770551	-0.839917	-0.660702	1.618	2.0133	-0.431291	-0.656648	0.527527	0.605283	0.0114385	-0.057588	0.291798	-0.432967	-0.335368	2.36113	-0.233557	-0.710973	2.74259
GPX2	2.70208	0.825424	2.12825	4.75987	-0.315551	0.834492	-0.317298	0.371345	0.213523	-0.287004	-0.736472	-0.829328	0.97223	1.51908	1.61415	0.965643	2.40257	1.79806	2.00019	0.108395	1.21338	-0.56113	3.13432	3.63579	1.68789	0.344534	-0.205384	2.77561	-0.18974	0.947829	0.628405	0.298726	-0.407361	-0.153883	-0.225518	-0.0567118	0.727169	-0.661907	3.05616	-0.754794	0.624423	0.870217	-0.329395	0.415719	1.05416	2.21055	-0.110576	-0.335424	0.619622
CSTB	-0.880582	0.00956232	0.597691	-0.302594	-0.967615	-0.63203	-0.226653	-0.687902	1.42779	-0.668363	-0.126309	1.61759	1.24223	-0.286687	2.18965	0.600949	0.609427	0.300716	-0.57242	-0.244333	1.17143	-0.66844	0.758683	1.6335	1.10053	-0.256329	1.6746	1.21569	-0.128982	0.566906	0.976032	6.28097	-0.0733225	0.388197	1.56706	3.62829	0.897787	-0.175693	3.38011	0.259903	1.12839	0.962176	-0.365585	-0.315624	3.19501	0.78605	-0.533781	-0.598119	-0.579571
KRT19	-0.592794	-0.161276	0.692095	1.87077	-0.926414	0.766971	-0.572378	0.0822687	-0.350003	1.15151	-0.0952807	-1.08175	0.958741	-1.06656	0.638244	0.645857	1.61891	-0.620043	-0.270936	-1.01387	1.47277	-0.439778	2.4165	1.09431	1.37023	0.0856282	-0.990854	0.573291	-0.51193	0.766114	0.0412461	1.36832	0.662339	0.752588	1.26449	1.4944	-0.216151	0.0960951	-0.00429297	0.162425	0.804653	-0.116753	-1.06776	-0.320134	0.458357	0.710614	-0.113179	4.74824	-0.187152
AKR1C2	0.399238	-0.319914	-0.00179252	-0.510146	-0.293385	0.875989	0.169825	-0.603569	0.56828	0.00231455	0.0466781	2.97925	-0.159815	0.784899	1.44399	-0.173266	3.0053	-0.363141	2.25958	-0.320488	0.37209	-0.906832	4.11731	0.322702	1.30959	0.666429	0.366791	1.07742	0.568254	-0.308814	-0.441406	0.393033	-0.67743	-0.854326	0.770362	2.52008	0.86494	0.320072	-0.382199	-0.444293	-0.606041	1.23836	0.517865	-0.580685	0.323154	0.0118757	-0.380194	-0.736346	0.42466
RNASET2	-0.11496	-0.0694957	0.445531	0.00189058	-0.00242844	0.0102295	0.105024	-0.0514195	1.10749	-0.359399	-0.771544	-0.0282023	-0.260016	-0.164621	0.127511	-0.300982	-0.0553414	-0.221374	-0.27834	1.32392	0.48518	1.55939	0.565126	0.700022	0.446483	0.580041	0.296824	0.507161	1.14852	0.060485	-0.465667	0.286942	-0.413632	0.560059	2.63106	3.31375	0.459108	-0.203295	2.22155	0.327323	-0.506949	-0.167242	2.63688	0.529258	1.03211	0.30663	-1.06695	0.0502573	1.50755
FABP4	3.04325	-0.178309	0.716554	-0.0711318	0.0778412	0.208648	-0.0649739	-0.404667	-0.49725	3.05616	-0.61248	-0.631217	4.66666	-0.562556	-0.433503	0.708465	0.923917	2.27414	-0.263145	-0.267905	-0.459735	-0.413449	-0.100301	2.85544	-0.127164	-0.585982	5.00364	-0.386723	-0.472002	0.591931	1.08111	-0.546492	-0.666136	-0.539134	0.746826	-0.603192	-0.54588	-0.595477	3.60603	-0.547831	1.27931	1.27654	3.58634	-0.407322	-0.459888	1.32922	-0.279606	-0.5874	3.31138
GSTM1	-0.454366	3.15929	-0.430148	-0.400173	-0.541727	-0.607099	-0.636145	0.0307006	-0.618301	-0.51107	-0.423494	1.69794	-0.307493	1.3775	2.68711	-0.44713	-0.346857	2.25843	-0.267806	-0.569113	-0.429312	3.24025	-0.569632	-0.695961	-0.428146	-0.680274	-0.569254	0.92896	-0.572668	0.640704	-0.18876	-0.505678	-0.0617243	-0.671951	-0.445738	3.84219	-0.688065	2.55637	-0.479904	-0.675684	-0.681218	-0.702635	-0.398323	-0.57874	-0.695307	-0.415342	-0.460211	-0.591737	-0.706693
IVL	-0.213418	0.791851	-0.120494	-0.511008	0.95494	0.0613963	0.458245	1.96038	0.380696	-0.478967	-0.294387	-0.673952	0.308566	0.668613	1.24572	-0.472727	-0.126628	-0.598815	-0.48875	0.105653	-0.147668	-0.194408	1.69402	-0.483067	0.627919	-0.363225	3.07512	-0.373038	-0.459739	-0.343047	-0.247681	-0.0482919	-0.423454	-0.313541	0.450624	0.231842	-0.434052	0.0388634	3.14111	-0.353399	10.2642	0.142938	0.251872	-0.201509	-0.205013	-0.325113	-0.337356	-0.324775	-0.442045
AKR1C3	-0.817571	0.00808945	0.0137066	0.164691	-0.323054	-0.0231487	-0.96954	-0.868973	-0.160721	-0.0821057	0.0876949	3.61092	-0.33923	-0.522457	0.536947	-0.30575	1.07868	0.13973	1.43812	0.11271	0.482886	-0.412671	4.09573	0.154915	0.666466	-0.823264	0.561115	0.868373	1.76383	-0.325817	0.00330193	2.76431	-0.347185	0.0891378	-0.459967	3.74304	1.04044	0.493801	-0.134526	-0.675675	-1.11042	1.85216	-0.310153	-0.691584	1.02842	0.221949	-0.250099	-0.563134	-0.869431
SNRPG	-0.227377	-0.0816355	0.000656126	-0.0270842	-0.0505809	-0.114348	-0.589217	0.030009	-0.105546	-0.381324	-0.345195	-0.242999	-0.181671	-0.0275658	-0.0369193	-0.109117	-0.265001	-0.0367458	0.0628604	-0.186391	-0.149042	0.0667988	-0.332118	0.227724	-0.0199295	-0.0802242	-0.222998	-0.203255	-0.175737	-0.322066	-0.370233	-0.246329	-0.234803	-0.234591	-0.161479	-0.242385	-0.0308441	-0.235922	0.0967117	0.308064	0.229815	-0.022686	-0.459666	0.0720638	-0.0844174	-0.168953	0.0141677	-0.226771	-0.209507
HMGN4	2.04509	-0.668525	0.121286	-1.46898	0.068151	0.368842	0.00748851	0.951053	-0.363927	1.23026	-0.319912	-1.12177	0.15251	2.02574	-1.07652	-0.090497	-0.781171	-0.171966	0.156684	0.767073	-0.927188	-0.371831	-0.671052	-0.189451	0.162759	-0.00690771	-0.0309971	0.725833	-1.21693	0.345458	0.981917	-0.644346	-0.333921	-0.337725	-0.209666	-0.363584	0.972882	-0.626299	-0.51422	2.07823	1.39802	-0.983798	1.1682	-0.399359	-0.194522	-0.833164	-0.357746	-0.780413	0.88528
H1-2	-0.0716358	-0.771513	-0.311906	-1.28024	-0.224892	-0.405167	-0.44526	-0.471645	-0.0705043	0.044235	-0.449837	-1.16401	-0.809038	-0.957928	-0.392883	3.6938	-0.974681	-0.90334	-0.241509	-0.605372	-1.01456	-0.879183	-0.717594	-1.05466	-0.594778	-0.615291	-0.579093	-0.768033	-1.0818	-0.335025	-0.071243	-0.896493	-0.800675	-1.06619	-0.61807	-0.969103	-0.626032	-0.859185	-0.455279	-0.730702	-0.0845394	-0.87652	-0.284806	-0.360979	-0.532398	-0.593329	0.848867	-0.821868	-0.902422
H1-3	0.417841	-0.6516	-0.723365	-0.886451	-0.423773	-0.514759	0.349493	0.655443	0.276337	-0.265119	-0.31487	-0.858778	-1.17578	-0.320128	-0.871951	-0.33327	-0.803922	-0.401595	-0.47803	-0.042024	-0.746958	-0.859652	-1.16307	-1.03977	-0.590654	-0.37817	-0.947141	-0.395807	-1.07253	-0.806881	-0.41107	-0.787029	-0.912302	-1.20103	-0.273473	-1.25191	0.104902	-0.412399	-0.959142	-0.549129	0.0968332	-1.15303	-0.897029	1.0797	-0.275217	-0.182217	0.387583	-0.61407	-0.654804
HMGN2	0.263979	-0.455364	-0.571906	-1.36233	0.660357	-1.00015	-0.698727	-0.644802	-0.276637	0.346456	-0.14855	-0.591074	-0.907465	0.308683	-1.00065	-0.905673	-0.735903	-0.4937	-0.783602	0.576152	-1.19979	-0.177073	-1.07059	-1.03628	-0.569333	-0.475604	-0.302489	-0.308435	-0.654587	-0.762121	0.106876	-0.713182	-0.522682	-1.0908	-0.713303	-0.695625	-0.129495	-0.554168	-0.624097	-0.271644	0.380742	-0.958324	-0.111821	-0.396416	-0.311258	-0.686732	0.41788	-0.343097	-0.45711
F11R	0.00280471	0.0344037	-0.225981	-0.766003	2.04923	-0.268946	0.503287	1.4323	0.486531	-0.453031	-0.326425	0.459722	1.19501	-0.01549	-0.15596	-0.420867	0.290233	-1.10414	-0.159755	-0.231508	-0.611659	-0.0354374	-0.256942	0.9238	1.27266	2.07564	0.556253	0.353366	0.0522795	-0.483873	0.108174	-0.616644	0.2856	-0.167425	0.896588	-0.470284	-0.636313	0.209418	-0.49784	0.273999	2.10761	0.000154517	0.987308	0.928114	-0.382551	0.457403	0.0104405	0.600387	0.986701
H2AX	-0.0888031	-0.37124	-0.53889	-1.20762	0.505259	0.138355	0.386463	0.334555	1.2567	1.47682	-0.352274	-0.719922	-0.585309	0.744691	-0.36111	-0.414747	-0.885015	-0.299513	-0.429397	-0.0955112	-0.882045	-0.312188	-0.612368	-0.888008	-0.0638127	-0.577439	-0.189553	0.00294387	-0.984263	-0.75329	0.566281	0.216976	0.489661	-0.613828	-0.22571	-0.417938	-0.469979	0.0298043	0.240714	-0.535164	-0.346826	-0.95491	2.12741	-0.0342686	-0.0982096	-1.05924	-0.113121	-0.222044	-0.447683
RPL34	-0.354727	-0.415376	-0.236541	0.201747	1.02463	-0.259367	0.0901401	-0.334986	0.483709	-0.349206	0.472413	-0.306652	-0.523872	0.172837	-0.254706	-0.521457	-0.829611	-0.152991	-0.0156236	-0.553054	-1.00705	-1.04462	-0.243463	0.561523	1.4519	-0.0676968	0.752763	-0.484282	-1.27273	-0.384692	0.153033	-0.875687	1.02219	-0.684032	-0.469439	-0.392783	0.0480081	-0.742864	0.52219	0.116596	1.21759	0.571242	1.94145	1.58406	1.62402	0.241193	-0.557268	-0.516364	-0.205725
RPL29	-1.17724	-0.191827	-0.897297	0.679407	-0.304492	-0.919559	-0.53091	-0.535927	0.223651	-0.678558	-0.348943	-0.90174	-0.848717	-1.05732	0.0749721	0.351732	1.05837	0.982959	0.313538	0.57836	0.231933	-0.976087	1.40547	-1.10995	-0.689472	0.186855	-0.498549	-0.3325	-1.49861	-0.0621524	0.267704	-0.71082	-0.0168734	0.16869	-0.0290497	-0.42516	0.06171	-1.0824	0.485013	0.509494	1.53124	-0.900647	2.83738	-0.645181	-0.747763	-0.565525	-0.403174	0.352934	-0.966453
HMGN1	0.401695	-0.410679	-0.900971	-0.0563095	1.47694	-0.444491	1.07956	0.600249	1.72382	0.279519	0.374711	-0.610763	-0.260512	0.91963	-1.19226	0.784985	-0.447553	-0.57604	-1.00597	0.693691	-1.19993	-0.741824	-0.554588	-0.579652	-0.790548	-0.850623	-0.647663	-0.296697	-1.05189	-0.820668	0.473952	-0.300965	-0.00945707	-0.843186	-0.702455	-0.883998	-0.556593	-0.31732	1.03146	-0.637481	1.4461	-0.713135	1.81981	-0.401554	-0.491553	-1.01892	1.43778	-0.177098	-0.280479
RPL37	-0.62921	-0.746266	-0.0668391	-0.314229	0.402534	-0.565034	-0.55535	-0.238139	-0.329412	-0.226079	0.0344768	-0.669739	-0.285088	0.00763693	-0.0423343	0.577751	-0.801033	-0.0837083	0.945149	-0.501935	-0.779308	-0.243581	-0.160213	-0.900165	-0.14522	-0.134158	-0.00938873	-0.0698961	-1.25517	-0.105648	1.65351	-0.365778	0.16852	-0.892751	-0.536776	-0.533794	0.302949	-0.375115	3.15883	0.47294	1.4559	-0.739677	0.678392	-0.3008	-0.093168	-0.807289	-0.479172	-0.553351	-0.976542
NOLC1	0.131629	-0.495132	-0.272683	-0.303002	1.37666	-0.857352	1.73389	0.788178	1.03835	0.65785	0.418574	-0.366202	-0.472416	1.66569	1.18331	-0.0630038	-0.611135	-0.575835	1.13046	0.176214	-0.628061	0.705057	0.230924	-0.833057	-0.394757	0.629344	-0.175607	-0.701016	-1.18808	-0.0228115	0.0225222	-0.288002	0.447053	0.0934531	-0.622132	-0.91864	-0.791584	-1.09668	-0.362769	1.60698	2.102	-0.477521	0.061885	0.190368	-0.0144902	-0.160418	-1.08725	0.772381	1.08617
SNRPF	-0.887355	-0.812646	-0.381017	-0.881692	2.00515	-0.67372	-0.319516	0.270111	1.43593	-0.523425	1.06293	-0.195551	-0.398436	1.98851	-1.16131	-0.0235107	-1.13647	0.303559	-0.723382	0.972585	-0.626417	-0.653114	-1.53669	0.257787	-0.34364	0.45624	0.284295	0.149322	-0.248177	-0.390709	-0.406833	-0.879677	0.5309	-0.803402	-0.0241388	0.920901	-0.299707	-0.197672	1.2973	0.441558	0.399364	-0.287366	0.894922	0.563006	0.196753	0.288783	-0.602427	1.3203	0.472825
RPL35A	0.161251	-0.861137	-0.249785	-1.02791	4.07946	-0.420111	-0.693925	-0.517773	-0.45746	0.721422	0.293198	-1.06761	-0.127198	0.495187	0.358405	0.574215	-1.32882	0.0619835	0.800596	-0.358228	-0.111436	-0.0222373	-0.855733	-0.386863	0.553776	-0.181019	0.804437	-0.167932	-0.640307	-0.605366	-0.328718	-0.567855	2.10548	-1.00164	-0.624776	0.395572	0.143533	0.321387	0.758512	0.388885	1.53603	-0.695211	4.3587	1.20145	2.28796	-0.485576	0.211154	-0.451075	0.258326
TMED3	0.869023	-0.665187	-0.702105	-1.44928	0.472689	0.154955	1.01404	0.677888	0.169434	-0.0729629	1.19574	-0.721664	-0.987156	3.16069	0.406237	-0.0838805	-1.17791	-0.196727	0.361013	0.995935	-0.778305	-0.265421	-0.851679	-0.913769	0.0774974	1.0517	-0.767669	-0.837506	-0.319291	-0.786049	-0.492631	0.557799	0.240009	-1.14034	-0.77379	-0.335365	-0.80075	0.755617	0.076428	-0.200704	0.744279	-1.02935	0.183942	1.5634	2.15578	-0.953303	-0.0665394	0.882288	-0.484234
RPL35	0.0522513	-0.946809	-0.0283186	0.253685	2.20933	-0.0826879	-0.680695	-0.256645	-0.692644	0.276371	-0.100024	-0.25236	0.546607	0.550799	0.283212	0.314926	0.344496	0.897957	0.871122	-0.114162	0.566801	-0.428922	0.261485	-0.355434	0.0333566	-0.715135	1.12607	0.166586	-0.369023	-0.555977	-0.0195525	-0.986056	0.28239	-0.813519	-0.72627	-0.50721	-0.374855	-0.477224	0.0611758	-0.181879	-0.322888	-0.529655	5.02138	0.601271	0.539254	-0.59656	0.135788	-0.179858	-0.430521
BCAP31	0.820518	0.316136	0.0345995	-1.30609	0.394931	-0.517388	1.18833	1.13404	-0.320157	0.490995	0.549436	-0.563808	0.493342	0.689273	0.430704	-0.00679487	-0.612095	-0.0834933	0.130352	0.10587	-0.446995	-0.428214	-0.0520401	-0.626976	-0.145602	0.889879	-0.0797315	-0.723037	-0.5462	-0.601895	-0.105981	1.18695	0.522615	-0.636692	1.37871	-0.149238	-0.35559	0.730696	0.0967328	0.208684	4.75613	0.562641	2.41641	0.806825	0.782871	-0.456702	0.0932312	0.0666009	0.389512
IMUP	-0.140673	0.172508	-0.177548	-0.386024	2.67734	-0.482407	-0.236064	-0.426289	0.175573	-0.613769	-0.407894	-0.742205	0.241377	0.192238	-0.21501	0.0638541	-0.453484	-0.526489	-0.304223	0.556593	-0.75848	-0.426847	-0.259798	0.046331	-0.237809	0.583994	0.814175	0.556327	-0.910521	-0.123598	0.0908879	-0.747617	-0.561841	-0.622794	0.00814909	-0.135202	-0.558544	-0.627776	0.0597698	-0.233399	1.36896	-0.447162	3.61802	0.117418	-0.0148729	0.0706334	-0.0707092	-0.029541	-0.247879
ATP5IF1	-0.558688	0.344634	0.0359376	-0.229721	-0.0582649	-0.136867	0.833912	-0.372794	-0.156991	0.430922	0.198249	-0.476659	0.104467	-0.577006	0.891699	-0.655597	-0.350876	-0.423812	-0.761127	0.433672	-0.00646539	0.487428	0.320264	-0.745544	-0.247354	-0.0733977	0.219035	-0.968065	-0.607065	0.0933461	0.636314	-0.0770534	0.901127	-0.555225	-0.841377	1.44997	-0.0466736	-0.451019	2.57824	3.14518	1.79323	-0.442147	3.03954	0.101686	-0.00642426	-0.877233	-0.0223864	0.096461	-0.0929971
TSTD1	-0.370324	0.568333	0.132478	-0.309551	0.517198	-0.736429	-0.15823	-0.222756	-0.434554	-0.00697948	-0.450067	-0.695085	0.810852	1.08024	1.49134	0.470216	1.37284	-0.1359	-0.481858	-0.0162443	-0.3086	-0.906422	0.819011	0.115402	0.95703	1.1605	-0.68056	-0.195823	0.0104458	1.68099	1.02724	0.332873	2.03616	-0.140982	-0.8155	1.27675	1.36298	-0.371979	-0.11895	0.827243	2.3647	-0.398227	1.34018	0.210726	-0.37911	-0.00379309	0.0810415	-0.422747	0.921997
HIGD1A	-0.28559	-0.521238	-0.305768	-0.256587	0.320814	0.136794	0.424475	-0.281642	-0.134562	0.390076	0.583953	-0.499893	0.436143	0.775107	0.605796	-0.361389	0.190002	-0.472515	-0.551657	-0.366085	0.406998	1.91615	0.853804	-0.334727	-0.211064	0.731847	1.19819	-0.543949	3.30219	0.0458355	-0.056204	-0.0530186	0.217938	0.34384	0.660687	0.0335511	-0.0931268	-0.056056	0.580672	1.41739	2.1937	-0.391765	1.46529	0.260748	0.41259	-0.321813	-0.96349	-0.410608	0.106947
IGHM	0.115798	-0.507922	-0.66351	-0.618142	-0.561247	-0.542966	-0.413194	-0.531776	-0.471087	-0.352539	-0.415928	-0.41334	-0.548809	-0.215359	0.205174	-0.322598	-0.821163	-0.33918	-0.529623	-0.736256	-0.65187	-0.381812	-0.711481	-0.390308	-0.340472	-0.621556	-0.713688	-0.115339	-0.745909	-0.42067	-0.460233	-0.239454	-0.299233	-0.26319	2.73692	-0.736058	-0.680094	-0.35175	-0.583676	-0.507956	0.460076	-0.403918	-0.677005	-0.262094	-0.42201	-0.355369	-0.202965	-0.631557	-0.636616
KRT1	-0.272638	-0.226808	0.509682	-0.295027	-0.305667	-0.375199	-0.167228	-0.416751	-0.345985	0.090082	-0.305613	-0.295345	-0.400849	-0.201467	-0.00291258	-0.187608	-0.491723	-0.408517	-0.393529	-0.34495	-0.289474	-0.351301	-0.471993	-0.460875	-0.0788753	-0.41833	-0.326572	-0.39774	-0.512288	-0.363123	-0.352686	-0.499788	-0.408208	-0.53906	-0.343519	-0.261726	-0.325278	-0.412622	-0.308402	-0.409773	-0.234917	-0.426216	0.330664	-0.121694	-0.0118644	0.0360632	0.368062	-0.44507	0.0866894
CLMN	-0.193573	-0.335032	-0.205552	-0.4039	-0.366586	-0.130029	-0.34268	-0.344064	-0.262016	-0.0904629	-0.324994	-0.376749	-0.37124	-0.226098	0.181956	-0.0292222	-0.390327	-0.298867	-0.172324	-0.180801	-0.342353	-0.256891	-0.385804	-0.364126	-0.288205	-0.359867	-0.260212	-0.224391	-0.396351	-0.207907	-0.0859889	-0.34119	-0.270321	-0.391668	-0.262575	-0.240951	-0.334395	-0.326736	-0.307729	-0.373335	-0.270599	-0.388694	-0.278713	-0.188424	-0.30475	-0.285604	0.884798	-0.328434	-0.274438
HBA1	-0.393436	0.857479	-0.277798	-0.208814	-0.590745	-0.404398	-0.304288	-0.364068	-0.333207	-0.447647	-0.362227	0.122438	-0.45061	-0.39733	-0.235748	-0.131471	-0.334407	-0.142375	-0.240274	0.13532	-0.375421	-0.340999	0.310109	0.142797	-0.22588	-0.203596	-0.462259	-0.164524	0.138612	-0.260669	-0.291806	0.2288	-0.440491	-0.16755	0.119513	-0.382098	-0.0292445	-0.303371	-0.383284	-0.408129	-0.296893	0.0967997	-0.44962	-0.347662	-0.457316	0.186634	-0.16739	0.0078253	-0.513954
CAVIN4	-0.0552881	0.0296312	-0.042223	-0.412646	-0.534907	-0.303244	0.276391	-0.154432	-0.347587	-0.219747	-0.386405	-0.0839415	-0.433086	-0.0765737	0.156605	-0.277499	-0.271968	-0.131327	-0.136585	0.189046	-0.256206	0.198419	0.0402157	1.00216	-0.102573	-0.253722	-0.466773	-0.197506	1.61642	-0.258148	-0.352474	0.299552	-0.34361	-0.29178	0.119388	-0.338129	0.0610037	-0.178641	-0.474093	-0.517251	-0.597802	0.114842	-0.435798	0.218429	-0.246792	0.279097	-0.118912	0.261647	-0.473606
IGHV4-34	1.3484	0.32598	-0.358995	-0.676464	-0.524703	-0.34129	0.274216	-0.468274	-0.350669	-0.276132	-0.465251	-0.556483	-0.418427	-0.26968	0.0862177	0.241581	-0.727727	-0.218371	-0.11874	0.087459	-0.435984	-0.503852	-0.679523	-0.632917	-0.541926	-0.4668	-0.759044	-0.627018	-0.760651	-0.342985	-0.441124	-0.555193	-0.0992924	-0.721116	-0.303098	-0.656529	-0.49067	-0.596921	-0.541071	-0.531788	-0.347146	-0.584723	-0.537253	-0.418275	-0.436689	-0.543978	0.112712	-0.564742	-0.574366
IGLV1-51	0.165658	-0.0213874	-0.479214	-0.482339	-0.843453	-0.370597	0.0819898	-0.652209	-0.110355	-0.411289	-0.703044	-0.373766	-0.552071	-0.23222	-0.0348092	0.0337492	-0.51994	-0.112605	-0.0972351	0.322625	-0.458614	-0.1114	-0.720092	-0.574901	-0.443505	-0.546334	-0.574394	-0.295915	-0.679202	-0.336909	-0.583665	-0.69819	-0.0959261	-0.679412	-0.300592	-0.889761	-0.447292	-0.628919	-0.636785	-0.505004	-0.850943	-0.615885	-0.699316	0.164663	-0.277558	-0.642135	-0.127008	-0.511142	-0.653402
GC	-0.0141339	-0.302538	-0.394492	-0.493998	-0.344427	-0.0837082	0.0273636	-0.24601	-0.274883	0.0549899	-0.306333	-0.44316	-0.296229	-0.130693	-0.290504	-0.0839991	-0.519669	-0.201239	-0.0538168	-0.080489	-0.427206	-0.278877	-0.365747	-0.387911	-0.311496	-0.262608	-0.333116	-0.199461	-0.380658	-0.0093963	-0.206281	-0.346225	-0.0387755	-0.305775	-0.0958534	-0.455818	-0.248653	-0.399972	-0.229611	-0.367499	-0.377539	-0.142294	-0.342095	-0.215911	-0.139494	-0.379272	-0.211272	-0.30354	-0.413017
SERPINF2	-0.210172	-0.132729	-0.384607	-0.473655	-0.659373	-0.302717	-0.296819	-0.291221	-0.347174	-0.022866	-0.40797	-0.284882	-0.481392	0.0424887	-0.376007	-0.00340259	-0.221719	-0.126482	-0.051876	-0.149096	-0.308743	-0.277941	-0.437557	-0.447091	-0.451634	-0.418322	-0.451898	-0.119118	-0.272915	0.162565	-0.302242	-0.351095	-0.111788	-0.185832	-0.186542	-0.570322	-0.177627	-0.453072	-0.270127	-0.428555	-0.495735	-0.244258	-0.594723	-0.0509426	-0.369184	-0.356889	-0.0225817	-0.125537	-0.485597
FGA	-0.230409	0.11807	-0.359311	-0.403212	-0.536412	-0.0513396	-0.289214	-0.342674	-0.364125	-0.350065	-0.394973	-0.395743	-0.448061	-0.315828	-0.28677	-0.0744426	-0.37079	-0.293752	-0.261561	-0.409083	-0.412777	-0.336899	-0.266978	-0.466197	-0.362125	-0.383496	-0.451415	-0.0983185	-0.481992	0.371125	-0.373235	-0.382435	0.0597109	-0.307751	-0.122409	-0.518814	-0.433945	-0.416669	-0.340248	-0.456103	-0.394677	-0.261528	-0.384517	0.359359	-0.312957	-0.348877	-0.205499	0.947002	-0.501444
FGG	-0.190504	-0.0396956	-0.414714	-0.384586	-0.484128	-0.0520133	-0.345977	-0.378809	-0.355373	-0.426725	-0.470229	-0.420223	-0.445296	-0.399279	-0.330492	-0.192923	-0.38532	-0.312649	-0.33572	-0.492593	-0.429283	-0.42114	0.10887	-0.465315	-0.405998	-0.48035	-0.515483	-0.02078	-0.50932	0.0276119	-0.430237	-0.436274	-0.0630618	-0.216259	-0.0991333	-0.593089	-0.500011	-0.505923	-0.421352	-0.504959	-0.478923	-0.040991	-0.220429	0.95933	-0.304951	-0.369499	-0.182649	1.60123	-0.571861
FGB	-0.328119	0.151609	-0.420197	-0.328449	-0.556478	0.0588163	-0.369815	-0.347932	-0.325743	-0.495643	-0.491027	-0.326478	-0.466225	-0.368263	-0.345606	-0.104385	-0.276727	-0.313832	-0.309927	-0.527577	-0.405006	-0.468716	0.02709	-0.467817	-0.439106	-0.499499	-0.472704	-0.11145	-0.532264	0.290646	-0.475755	-0.442962	0.01523	-0.0298425	-0.146807	-0.533448	-0.499201	-0.454071	-0.373217	-0.543917	-0.5207	-0.102357	-0.335875	0.326275	-0.467755	-0.33978	-0.0269334	1.653	-0.586455
CA2	0.343511	0.0949596	-0.672827	-0.457173	-0.731938	-0.155744	-0.0697158	-0.760155	-0.588815	0.926119	-0.500795	0.686847	-0.935623	-0.504308	0.0275686	0.104821	-0.141428	3.72156	-0.380418	-0.619186	-0.44631	-0.478632	-0.567772	-0.209277	-0.116263	-0.740587	-0.648506	-0.452475	-0.271277	-0.306729	-0.418226	0.450282	-0.685622	-0.602691	0.665355	-0.733304	-0.266184	-0.900032	-0.566598	0.401802	-0.128297	0.241301	-0.120924	-0.147832	-0.900656	-0.403793	1.3893	-0.285997	-0.997816
HBE1	1.52269	-0.546084	-0.110954	-0.667987	-0.651725	-0.0598193	0.499356	0.313734	-0.624781	-0.097793	-0.136693	0.0442003	-0.41727	-0.313286	-0.57963	-0.541326	-0.609019	-0.126873	0.190654	-0.394283	-0.421869	1.50192	-0.37506	2.45124	-0.0208581	-0.537741	-0.480521	-0.4584	1.94157	-0.512999	-0.244663	-0.265305	0.00791407	-0.270704	0.271862	-0.579434	-0.48556	0.0683715	-0.55297	-0.554313	-0.588888	0.620435	-0.503575	0.451759	0.274313	0.936341	-0.284117	-0.637223	0.255706
HBB	-0.450316	0.774588	-0.330233	-0.293639	-0.956464	-0.437435	0.17538	-0.416409	-0.466983	-0.61074	-0.360506	0.321063	-0.622515	-0.470824	0.48739	-0.169983	-0.615751	-0.366258	-0.30128	0.573944	-0.504401	-0.573796	0.329318	0.61615	-0.365383	-0.279204	-0.884217	-0.373415	0.884132	-0.270392	-0.414918	0.8078	-0.449372	-0.272727	0.103592	-0.479256	0.00659699	-0.43159	-0.36609	-0.655901	-0.454052	0.346135	-0.523864	-0.575006	-0.750022	0.313074	-0.102896	0.771152	-0.721438
CA1	0.488139	0.380807	-0.527939	-0.360426	-1.00286	-0.107636	0.3356	-0.383296	-0.380151	-0.439092	-0.405952	0.0582419	-0.54126	-0.316872	0.216081	0.0383634	-0.660083	1.2912	-0.270936	0.116768	-0.627995	-0.206856	-0.309169	0.269922	0.749061	-0.410905	-0.860193	-0.00704765	0.245135	-0.265532	-0.526894	0.0493734	-0.630125	-0.371205	1.12939	-0.603682	-0.1709	-0.659623	-0.707996	-0.889704	-0.219201	0.104733	-0.577526	-0.1265	-0.703621	0.175458	-0.211079	0.625157	-0.852415
HBD	-0.381607	0.702847	-0.37224	-0.454618	-0.950475	-0.530388	0.188419	-0.560317	-0.516873	-0.358388	-0.331437	0.0892018	-0.601754	-0.47819	0.520456	-0.147515	-0.567173	-0.257426	-0.326865	0.0747825	-0.450587	-0.313407	-0.0645484	0.666388	-0.451327	-0.352247	-0.930871	-0.459165	0.416796	-0.319305	-0.46281	0.668195	-0.317993	0.0038329	-0.163774	-0.445295	-0.216461	-0.604796	-0.358066	-0.807007	-0.59928	0.515593	-0.424389	-0.524509	-0.786764	0.218945	0.006885	-0.0627522	-0.728549
IGLC7	1.80287	-0.675047	-0.666072	-0.963842	-0.52013	-0.302501	0.113218	-0.392811	-0.789743	-0.402689	-0.626466	-0.543695	-0.80433	0.0125639	-0.277115	-0.350212	-0.857756	-0.103751	0.260174	-0.34633	-0.747048	-0.2008	-0.873453	-0.485734	-0.331221	-0.800375	-0.807727	-0.755941	-0.750688	-0.549932	-0.361167	-0.498121	0.335397	-0.826045	0.0106034	-0.998088	-0.478947	-0.336061	-0.200074	-0.695705	-0.595264	-0.496318	-0.278969	1.56558	2.9702	-0.687066	0.0451421	-0.562906	-0.469372
ANK1	-0.121211	0.43161	-0.657725	-0.59903	-1.01922	-0.346653	0.566614	-0.278772	-0.382191	-0.346732	-0.457282	0.0439399	-0.818592	0.0158082	-0.231073	-0.00594143	-0.748734	-0.489325	-0.0780119	-0.471593	-0.672898	-0.301634	-0.479629	-0.0771084	-0.407161	-0.332427	-0.812134	-0.224081	-0.0826325	-0.421077	-0.574873	0.0673322	-0.168541	-0.606691	0.0323509	-0.822828	-0.434913	-0.609541	-0.613022	-0.831415	-0.326747	0.350642	-0.852732	0.0651325	-0.812557	0.0410493	-0.113519	0.377556	-0.72862
LBP	-0.742027	0.525826	-0.417349	0.0820785	-1.2852	-0.519855	-1.07777	-0.764409	-0.446049	-0.762595	-1.05577	-0.527275	-0.534898	-0.761562	-0.79151	-0.710239	-0.746825	0.0157872	-0.87777	-0.753157	-0.649356	-0.401765	-0.762393	-0.397655	-0.503212	-0.812706	-0.662895	-0.394454	-0.21936	1.46472	-0.770446	-0.0234367	-0.17359	0.182337	0.130157	-0.935123	-0.296331	-0.660529	-0.71039	-0.35774	-1.1679	-0.159448	-0.967886	-0.0275704	-0.541638	-0.0344421	-0.94661	-0.962506	-0.799902
CPA3	8.38807	-0.347454	-0.397822	-0.602549	-0.606046	-0.360813	-0.688303	-0.398271	-0.561082	-0.416393	-0.551164	-0.704599	-0.510939	-0.404886	-0.0359242	0.383727	-0.741673	-0.529792	-0.40827	-0.512403	-0.686294	-0.488808	-0.681536	-0.343136	0.117288	-0.517703	-0.65486	-0.460806	-0.629165	0.0606048	-0.0818959	-0.493552	-0.475869	-0.458958	-0.506574	-0.496266	-0.152619	-0.429401	-0.546869	-0.422662	-0.491414	-0.303747	-0.628435	0.0146414	-0.208819	-0.157374	-0.217293	-0.767767	-0.474327
PRG2	-0.406143	-0.208067	-0.104516	-0.616164	-0.803078	-0.350633	-0.623507	-0.524218	-0.595792	1.58156	-0.44606	-0.440146	-0.776576	-0.160501	-0.811437	-0.305878	-0.697081	-0.335163	-0.462191	-0.202186	-0.713795	0.492905	-0.840661	-0.642048	-0.570003	-0.591784	-0.622691	-0.238815	-0.626346	-0.485089	-0.556934	-0.587767	-0.474541	-0.628977	-0.530495	-0.645368	0.530147	-0.628815	-0.675501	-0.676317	-0.73104	-0.221017	-0.799361	-0.440347	-0.533969	-0.553036	-0.386628	-0.545472	-0.618638
CTSG	-0.180051	-0.0963349	-0.697565	-0.884063	-0.863078	-0.386937	-0.845382	-0.764866	-0.730892	-0.590479	-0.866852	-0.790306	-0.932016	-0.637364	-0.589801	-0.425435	-1.1211	-0.605114	-0.841651	-0.522357	-0.972733	-0.591737	-0.885	-0.980898	-0.652159	-0.752331	-0.924723	-0.159544	-0.807559	-0.339613	-0.599843	-0.836344	-0.668025	-0.781366	-0.707254	-0.88684	-0.361203	-0.651047	-0.453655	-0.562557	-0.443181	-0.91505	-0.97553	0.0130528	-0.488063	-0.65628	-0.892161	-0.690288	-0.859565
HRG	-0.394661	-0.278618	-0.272195	-0.533297	-1.04937	-0.0853906	-0.197366	-0.597658	0.0131491	-0.0760319	-0.620609	-0.459545	-0.770415	0.0568232	-0.594205	0.135028	-0.409292	-0.179857	-0.346175	-0.416936	-0.419078	-0.332189	-0.195862	-0.395483	-0.445266	-0.543473	-0.269524	-0.187727	-0.367814	0.350867	-0.496792	-0.661481	0.0831979	-0.300043	-0.483449	-0.768315	-0.46243	-0.34141	-0.0869401	-0.596769	-0.604085	0.0606672	-1.12086	0.0178784	-0.262751	-0.208048	0.120189	-0.110015	-0.675569
CD14	-0.583742	-0.286119	-0.490262	-0.571564	-1.10208	-0.364254	-0.578531	-0.793044	-0.630878	-0.371258	-0.71518	-0.15551	-0.660876	-0.863152	-0.797397	-0.449408	-0.861697	-0.461474	-0.534604	-0.38708	-0.744857	-0.453247	-0.993912	-0.527347	-0.562131	-0.511309	-0.772529	-0.0864101	-0.634716	-0.0200608	-0.510133	-0.706429	-0.749236	-0.828594	-0.126715	-0.947152	-0.500496	-0.907315	-0.887618	-0.577674	-0.696137	-0.482927	-0.898715	-0.484053	-0.475685	-0.0875446	-0.58459	-0.850187	-0.805172
GSTT1	0.247369	0.677931	2.65937	1.74663	-1.15384	-1.81789	-1.41896	-1.76585	-0.220598	-1.86027	-0.442107	-0.0920519	1.9503	-0.0359653	0.534711	0.45951	4.00829	0.520871	1.39518	-0.122038	-0.354316	-1.00986	2.13748	2.23495	1.06246	-0.325486	-0.53528	-0.07167	1.07955	-0.817559	0.346242	2.77084	1.42555	-0.429221	-0.590437	1.67233	0.617474	0.120428	0.20669	-0.866025	-1.06018	-0.788003	-0.951931	-0.111188	-1.09845	1.45017	-0.423612	-0.54006	1.02729
TUBA4A	-0.924638	1.14874	0.671595	0.561615	-1.89626	0.455057	-0.384156	0.167029	0.821702	-0.419406	-1.34343	-0.481485	-0.342848	-0.557469	-0.50759	-0.86147	2.17906	1.77806	0.138907	-0.364545	2.91659	-0.462125	0.0332364	1.40067	-0.344863	-1.00761	0.656514	0.195909	0.264347	-0.702125	0.950997	1.5708	-0.866492	0.757618	-0.0552415	1.96224	-0.539552	1.25247	0.268186	-1.37904	-1.8126	1.51259	-0.489895	-0.758041	-0.139702	1.03225	0.725531	-0.339471	-1.24553
NAP1L1	-0.477941	0.536675	-0.505249	0.551701	-1.20403	-1.14094	-1.4707	-0.907683	-0.46488	-0.809409	-0.706402	0.274575	-0.370978	-0.818076	-1.13906	-0.559025	1.32475	1.31197	-0.224809	-0.281244	0.31452	-0.730056	0.950309	1.05986	0.575731	-0.91698	0.103259	0.508871	2.55851	0.0257804	-0.360136	0.313137	-0.963508	-0.0670108	1.12056	-0.153972	-0.419175	0.363506	-0.0717753	-0.0400248	-1.7214	0.431594	-0.723517	0.146182	-0.121981	1.3513	0.512797	0.360233	-0.411501
LGALS7	-0.243693	1.92676	-0.344419	-0.393402	-0.649888	-0.201543	-0.208073	-0.195217	0.997005	-0.407561	-0.3417	-0.267919	-0.331441	0.181296	-0.0596234	-0.525295	-0.588893	-0.465413	-0.534783	-0.234988	-0.527066	-0.347259	-0.662627	-0.450266	-0.337143	-0.540238	-0.275188	-0.245577	-0.404701	-0.24916	0.743689	-0.280378	-0.41621	-0.530592	-0.26228	-0.526188	-0.523922	-0.449507	-0.524994	-0.560921	-0.567952	-0.341506	-0.646282	-0.363409	-0.457046	0.911961	-0.52868	-0.189126	-0.487476
CALML3	-0.360596	1.30975	-0.421758	-0.442626	-0.656556	-0.356651	0.190631	1.74099	0.3605	-0.495181	-0.406296	-0.639605	-0.478096	-0.513846	-0.356504	-0.397855	-0.318346	-0.538493	-0.488285	-0.359838	-0.308717	0.746495	-0.641922	-0.410094	-0.358057	-0.421878	-0.482999	-0.388736	-0.561384	-0.426911	-0.326409	-0.481993	-0.673569	-0.778895	-0.278837	-0.464819	-0.613688	-0.29296	-0.297778	-0.629893	-0.362091	-0.237835	-0.594073	-0.378388	-0.466021	-0.186649	-0.432942	-0.372543	-0.443906
KRT6B	-0.163717	0.890079	-0.0150605	0.0121403	-0.210096	-0.17724	-0.187157	-0.193799	-0.192369	-0.128659	-0.0204575	-0.175174	-0.221884	-0.109577	-0.200292	-0.192762	-0.219001	-0.204354	-0.210785	-0.0227292	-0.20007	-0.212058	-0.221801	-0.229161	-0.147885	-0.218925	-0.0198343	-0.0379259	-0.0660386	-0.104068	-0.147904	-0.105974	-0.0590721	-0.130759	-0.212843	-0.188489	-0.211527	-0.187733	-0.182315	-0.212822	-0.20394	-0.21978	-0.0660561	-0.192079	-0.192956	-0.183313	-0.189646	-0.101362	-0.206107
S100A14	-0.463108	1.21807	-0.717768	-0.694655	-0.659532	-0.718329	0.238987	1.37641	0.0965221	-0.922697	-0.319269	-0.44227	-0.682068	0.210153	-0.135498	-1.04151	-0.519507	-0.969532	-0.822106	-0.423362	-0.0287094	-0.666118	-0.562783	-0.750601	-0.0374981	1.6072	-0.0719661	-0.598803	1.29642	-0.711337	-0.241962	0.239498	0.892205	-0.932324	-0.18624	1.55985	-0.88952	0.229907	-0.515564	0.301318	1.08356	-0.374557	-0.792555	-0.469461	0.0630468	-0.0754034	0.961511	0.227706	-0.733212
DSP	-0.264292	0.235172	-0.338042	0.530705	-0.697045	-0.345448	-0.0419252	0.549488	-0.235668	-0.31121	-0.295965	-0.469551	0.532117	-0.0341854	-0.180459	-0.519664	-0.324474	-0.650202	-0.239599	-0.216463	-0.442784	-0.177299	-0.521435	-0.500316	0.934223	0.0435385	-0.192761	-0.175682	-0.540612	-0.499804	-0.161292	-0.349345	-0.0690662	-0.51338	-0.0461809	-0.364198	-0.629433	-0.0518305	-0.409829	-0.446915	1.05966	-0.365934	-0.497601	-0.109154	-0.238413	-0.10944	-0.433135	0.249231	-0.373513
S100A2	1.44763	0.975025	0.155256	-0.183842	-0.580992	0.0500629	0.814116	-0.221182	0.429282	0.126242	-0.308593	-0.46748	0.944381	-0.391302	-0.384523	-0.378735	0.100351	-0.377044	-0.287968	-0.278842	-0.351932	-0.426541	-0.488554	0.275641	2.61242	-0.316275	-0.0502609	0.556283	-0.449461	-0.389091	-0.427438	-0.533855	-0.280727	-0.411216	0.755079	-0.0722126	-0.420217	0.339211	-0.242303	-0.0193087	0.342175	0.422571	-0.484919	0.302258	0.177738	-0.0505696	-0.362127	0.200281	0.793354
SLC2A1	-0.428435	0.151975	-0.129861	0.106991	-1.03008	-0.170943	1.71899	1.13497	0.209598	-0.651829	0.259022	-0.356169	0.0843173	-0.191774	-0.411285	-0.0970621	4.35431	-0.539018	-0.178557	-0.519213	0.290582	-0.421092	1.96032	-0.203811	1.05223	-0.202326	-0.485401	-0.015189	-0.404284	-0.476245	-0.146147	0.60451	-0.562277	-0.389021	-0.345739	0.217226	-0.842576	2.28855	-0.0606755	-0.340017	1.30421	-0.0830553	-0.975708	0.0345971	-0.86093	-0.215036	0.452425	2.22934	0.480201
S100A8	-0.28236	0.308993	-0.470242	-0.397526	-0.732416	-0.429533	-0.350655	1.1313	-0.542551	-0.535071	-0.668397	-0.547294	-0.697914	-0.410866	-0.480969	-0.473298	-0.762236	-0.411951	-0.601657	-0.388433	-0.738061	-0.432466	-0.745222	-0.743205	-0.586371	-0.548885	-0.653711	-0.348037	-0.430797	-0.457111	-0.50445	-0.594163	-0.410277	-0.598278	-0.40313	-0.65756	-0.420217	-0.634451	-0.501008	-0.508292	-0.499158	-0.680208	-0.555652	-0.107956	-0.405662	-0.578415	-0.280265	-0.459299	-0.586026
S100A9	-0.532682	0.808925	-0.38133	-0.12271	-0.898018	-0.518993	-0.513191	0.860735	-0.497495	-0.678868	-0.640927	-0.564332	-0.652179	-0.538987	-0.522388	-0.531999	-0.778271	-0.534169	-0.668559	-0.35006	-0.745529	-0.555305	-0.778024	-0.698249	-0.537014	-0.514871	-0.588187	-0.250536	-0.384273	-0.418951	-0.54832	-0.620383	-0.476408	-0.426602	-0.398053	-0.504688	-0.414904	-0.573134	-0.422732	-0.616125	-0.580467	-0.523491	-0.844037	-0.244334	-0.415868	-0.366436	-0.43609	-0.453455	-0.498541
TUBB3	-0.378147	0.717237	-0.33398	-0.088835	-0.583423	-0.654807	-0.636099	-0.573652	-0.571605	-0.48988	-0.465671	-0.182809	-0.561696	-0.563938	-0.479655	-0.31011	-0.320334	-0.206587	-0.32491	-0.170467	-0.241308	-0.445524	-0.231648	-0.608038	-0.586871	-0.291064	-0.309014	-0.0375584	-0.338412	-0.303743	-0.338485	-0.221124	-0.593131	-0.223536	-0.0668317	-0.451796	-0.548405	-0.390107	-0.547164	-0.534765	-0.711683	-0.553752	-0.52915	-0.632484	-0.595617	-0.499033	-0.166954	-0.308953	-0.263156
LCN2	-0.439261	0.0374293	-0.514352	0.24709	-0.835766	-0.350397	-0.472046	-0.758127	-0.331532	-0.527229	-0.674553	-0.469249	-0.582223	-0.726766	-0.540567	-0.423985	-0.658989	0.127289	-0.292501	-0.61028	-0.584325	-0.30918	-0.492275	-0.67143	-0.529186	-0.388705	0.00879533	0.0045914	-0.533621	-0.432444	-0.676559	-0.634907	-0.534953	-0.460446	-0.178767	-0.654343	0.0204993	-0.660286	-0.123149	-0.589151	-0.690564	-0.578701	-0.751744	-0.108804	0.502726	-0.102455	0.478986	-0.5907	-0.523984
STMN1	-0.607343	-0.751917	-0.476629	-0.942663	-0.349642	-1.2575	-0.895733	-1.05317	-0.77369	-0.371706	0.0520663	-0.774208	-1.12054	-0.41923	-0.727893	-0.919056	-1.02361	-1.04079	-1.11398	-0.270565	-0.761442	-0.641089	-0.898533	-0.626438	-0.849808	-0.646475	-0.647389	-0.851628	-0.0469941	-0.537762	-0.584035	-0.330612	0.120266	-0.818883	-0.37003	0.225161	-0.759645	0.924655	0.279026	-0.472134	-0.401515	-0.580641	-0.790062	-0.751653	-0.0546576	-0.437421	2.55674	-0.129506	-0.643288
TYMP	-0.917933	0.785269	-0.372666	-0.437361	-1.50053	-0.836782	-0.409803	-0.885548	-0.887994	-0.464991	-0.961896	0.809554	-1.00672	-0.931505	-0.997335	-0.93639	-0.993784	-0.477733	-0.980418	0.851659	-1.20254	-0.305893	-1.43907	-0.816101	-0.674307	-0.820323	-0.781749	-0.654241	-0.647542	-0.649626	-0.547458	-0.642343	-0.85697	-0.771147	-0.541421	-0.923258	-0.401937	-1.00142	-1.0201	-0.914754	-1.00552	-0.81993	-1.38712	-0.823887	-0.524264	-0.461204	-0.647125	-0.653768	-0.843352
TMSB10	-1.05273	0.310232	-0.420276	-0.410478	-0.617822	-0.84247	-0.791016	-0.581069	-0.630469	-0.130938	-0.454485	-0.655754	-0.554027	-0.875599	-0.140958	-0.818946	-0.49778	-0.852272	-1.10083	0.121547	-0.780419	-0.720989	-0.768632	-0.68905	-1.03174	-0.509439	0.454591	-0.703687	-0.678514	-0.393716	-0.830696	-0.649241	-0.703961	-0.740498	0.804376	-0.472874	-0.0230323	0.150716	0.339247	-0.742487	0.165334	-0.702591	-0.928177	-1.18519	-0.756756	-0.830353	0.53131	-0.569008	-0.613688
CDK1	-1.21214	-0.488915	-0.691758	-0.641116	-0.616475	-1.14115	-0.968473	-0.933789	-0.520837	-0.527197	-0.200671	0.157508	-1.06046	-0.410499	-0.532784	-0.920267	-0.85215	0.192758	-0.632363	-0.797104	-0.716242	0.638537	-0.526001	-1.35538	-1.14841	-0.235157	-0.0260611	-0.739035	0.613803	-0.887752	-0.955263	-0.618594	-0.755627	0.310443	0.248854	-0.447346	-1.07821	-0.0371884	0.00593047	-0.494205	-0.690847	-0.471648	-1.29777	-0.377255	-0.79167	-0.971336	0.633219	-0.17187	-1.06847
[truncated: 193 more columns]

## Sheet: 3E
cluster	n=	%	median survival	ci_low	ci_high
0	81	33.4711	102.9	80.6667	119.7
1	38	15.7025	71.3333	36.9	inf
2	26	10.7438	58.0333	29.4667	115.133
3	44	18.1818	72.8333	25.3667	82.8333
4	53	21.9008	26.6	16.4	49.3

## Sheet: 3F
cluster	n=	%	median survival	ci_low	ci_high
0	76	21.1111	111.2	80.6667	124.267
1	32	8.88889	72.3667	49.3333	inf
2	8	2.22222	103.4	13.9	inf
3	34	9.44444	81.6333	51.1667	95.8333
4	17	4.72222	18.3333	12.3333	76.1

[truncated: 31 more sheets: 3G, 3I, 3J, 3K, 3L, 4A1, 4A2, 4A3, 4B, 4C, 4F, 5A, 5B, 5E, 5F, 5G, 6A, 6B, 6C-D, S3 …]
